# Supplementary material for: Unravelling the genome of the brackish water malaria vector Anopheles aquasalis
Source: Sci Rep. 2023 Nov 22;13:20472. doi: 10.1038/s41598-023-47830-1 (PMC10665375; doi:10.1038/s41598-023-47830-1)
Supplement: Supplementary file 2 — Supplementary Information 2. [file 41598_2023_47830_MOESM2_ESM.xlsx]

## Sheet: CrossRef
ClusterID	Aaquasalis	Aaegypti	Aalbimanus	Adarlingi	Agambiae	Amerus	Astephensi	Dmelanogaster	Type			Type
1043at7147	1	0	1	1	1	1	1	0	SCAno			Anophelinae
10882at7147	1	0	1	1	1	1	1	0	SCAno			Culicidae
11795at7147	1	0	1	1	1	1	1	0	SCAno			Drosophila
119at7147	1	0	1	1	1	1	1	0	SCAno			MCA
12068at7147	1	0	1	1	1	1	1	0	SCAno			Neotropical
12108at7147	1	0	1	1	1	1	1	0	SCAno			Old World
12368at7147	1	0	1	1	1	1	1	0	SCAno			Other
12378at7147	1	0	1	1	1	1	1	0	SCAno			SCA
13002at7147	1	0	1	1	1	1	1	0	SCAno			SCAno
130840at7147	1	0	1	1	1	1	1	0	SCAno
1348at7147	1	0	1	1	1	1	1	0	SCAno
15421at7147	1	0	1	1	1	1	1	0	SCAno
1675at7147	1	0	1	1	1	1	1	0	SCAno
170at7147	1	0	1	1	1	1	1	0	SCAno
17155at7147	1	0	1	1	1	1	1	0	SCAno
17823at7147	1	0	1	1	1	1	1	0	SCAno
18078at7147	1	0	1	1	1	1	1	0	SCAno
18836at7147	1	0	1	1	1	1	1	0	SCAno
18874at7147	1	0	1	1	1	1	1	0	SCAno
1924at7147	1	0	1	1	1	1	1	0	SCAno
192614at7147	1	0	1	1	1	1	1	0	SCAno
19326at7147	1	0	1	1	1	1	1	0	SCAno
19515at7147	1	0	1	1	1	1	1	0	SCAno
195337at7147	1	0	1	1	1	1	1	0	SCAno
1961at7147	1	0	1	1	1	1	1	0	SCAno
19674at7147	1	0	1	1	1	1	1	0	SCAno
19733at7147	1	0	1	1	1	1	1	0	SCAno
20468at7147	1	0	1	1	1	1	1	0	SCAno
20940at7147	1	0	1	1	1	1	1	0	SCAno
21083at7147	1	0	1	1	1	1	1	0	SCAno
217869at7147	1	0	1	1	1	1	1	0	SCAno
21886at7147	1	0	1	1	1	1	1	0	SCAno
22544at7147	1	0	1	1	1	1	1	0	SCAno
22594at7147	1	0	1	1	1	1	1	0	SCAno
22706at7147	1	0	1	1	1	1	1	0	SCAno
22802at7147	1	0	1	1	1	1	1	0	SCAno
22902at7147	1	0	1	1	1	1	1	0	SCAno
23126at7147	1	0	1	1	1	1	1	0	SCAno
2334at7147	1	0	1	1	1	1	1	0	SCAno
23478at7147	1	0	1	1	1	1	1	0	SCAno
23581at7147	1	0	1	1	1	1	1	0	SCAno
23621at7147	1	0	1	1	1	1	1	0	SCAno
23622at7147	1	0	1	1	1	1	1	0	SCAno
23966at7147	1	0	1	1	1	1	1	0	SCAno
24112at7147	1	0	1	1	1	1	1	0	SCAno
24216at7147	1	0	1	1	1	1	1	0	SCAno
24932at7147	1	0	1	1	1	1	1	0	SCAno
25631at7147	1	0	1	1	1	1	1	0	SCAno
25756at7147	1	0	1	1	1	1	1	0	SCAno
25895at7147	1	0	1	1	1	1	1	0	SCAno
26098at7147	1	0	1	1	1	1	1	0	SCAno
26406at7147	1	0	1	1	1	1	1	0	SCAno
26678at7147	1	0	1	1	1	1	1	0	SCAno
26820at7147	1	0	1	1	1	1	1	0	SCAno
26827at7147	1	0	1	1	1	1	1	0	SCAno
26942at7147	1	0	1	1	1	1	1	0	SCAno
27115at7147	1	0	1	1	1	1	1	0	SCAno
27647at7147	1	0	1	1	1	1	1	0	SCAno
27768at7147	1	0	1	1	1	1	1	0	SCAno
28292at7147	1	0	1	1	1	1	1	0	SCAno
28329at7147	1	0	1	1	1	1	1	0	SCAno
28332at7147	1	0	1	1	1	1	1	0	SCAno
28582at7147	1	0	1	1	1	1	1	0	SCAno
29114at7147	1	0	1	1	1	1	1	0	SCAno
29161at7147	1	0	1	1	1	1	1	0	SCAno
29470at7147	1	0	1	1	1	1	1	0	SCAno
29633at7147	1	0	1	1	1	1	1	0	SCAno
30013at7147	1	0	1	1	1	1	1	0	SCAno
30545at7147	1	0	1	1	1	1	1	0	SCAno
30790at7147	1	0	1	1	1	1	1	0	SCAno
31319at7147	1	0	1	1	1	1	1	0	SCAno
31341at7147	1	0	1	1	1	1	1	0	SCAno
31531at7147	1	0	1	1	1	1	1	0	SCAno
31616at7147	1	0	1	1	1	1	1	0	SCAno
31760at7147	1	0	1	1	1	1	1	0	SCAno
32246at7147	1	0	1	1	1	1	1	0	SCAno
32346at7147	1	0	1	1	1	1	1	0	SCAno
33055at7147	1	0	1	1	1	1	1	0	SCAno
33199at7147	1	0	1	1	1	1	1	0	SCAno
33271at7147	1	0	1	1	1	1	1	0	SCAno
33666at7147	1	0	1	1	1	1	1	0	SCAno
37047at7147	1	0	1	1	1	1	1	0	SCAno
38594at7147	1	0	1	1	1	1	1	0	SCAno
39255at7147	1	0	1	1	1	1	1	0	SCAno
39466at7147	1	0	1	1	1	1	1	0	SCAno
4097at7147	1	0	1	1	1	1	1	0	SCAno
41079at7147	1	0	1	1	1	1	1	0	SCAno
41363at7147	1	0	1	1	1	1	1	0	SCAno
416at7147	1	0	1	1	1	1	1	0	SCAno
43234at7147	1	0	1	1	1	1	1	0	SCAno
43772at7147	1	0	1	1	1	1	1	0	SCAno
45704at7147	1	0	1	1	1	1	1	0	SCAno
4684at7147	1	0	1	1	1	1	1	0	SCAno
579at7147	1	0	1	1	1	1	1	0	SCAno
5801at7147	1	0	1	1	1	1	1	0	SCAno
58971at7147	1	0	1	1	1	1	1	0	SCAno
6188at7147	1	0	1	1	1	1	1	0	SCAno
61946at7147	1	0	1	1	1	1	1	0	SCAno
62038at7147	1	0	1	1	1	1	1	0	SCAno
6262at7147	1	0	1	1	1	1	1	0	SCAno
62992at7147	1	0	1	1	1	1	1	0	SCAno
63099at7147	1	0	1	1	1	1	1	0	SCAno
63547at7147	1	0	1	1	1	1	1	0	SCAno
64603at7147	1	0	1	1	1	1	1	0	SCAno
66397at7147	1	0	1	1	1	1	1	0	SCAno
8328at7147	1	0	1	1	1	1	1	0	SCAno
8377at7147	1	0	1	1	1	1	1	0	SCAno
8979at7147	1	0	1	1	1	1	1	0	SCAno
984at7147	1	0	1	1	1	1	1	0	SCAno
9902at7147	1	0	1	1	1	1	1	0	SCAno
16at7147	1	0	1	1	1	1	1	0	SCAno
191979at7147	1	0	1	1	1	1	1	0	SCAno
199326at7147	1	0	1	1	1	1	1	0	SCAno
199862at7147	1	0	1	1	1	1	1	0	SCAno
26740at7147	1	0	1	1	1	1	1	0	SCAno
27050at7147	1	0	1	1	1	1	1	0	SCAno
5322at7147	1	0	1	1	1	1	1	0	SCAno
55790at7147	1	0	1	1	1	1	1	0	SCAno
59437at7147	1	0	1	1	1	1	1	0	SCAno
62802at7147	1	0	1	1	1	1	1	0	SCAno
9047at7147	1	0	1	1	1	1	1	0	SCAno
100542at7147	1	1	1	1	1	1	1	1	SCA
101118at7147	1	1	1	1	1	1	1	1	SCA
101124at7147	1	1	1	1	1	1	1	1	SCA
101395at7147	1	1	1	1	1	1	1	1	SCA
10212at7147	1	1	1	1	1	1	1	1	SCA
102169at7147	1	1	1	1	1	1	1	1	SCA
10233at7147	1	1	1	1	1	1	1	1	SCA
102521at7147	1	1	1	1	1	1	1	1	SCA
103284at7147	1	1	1	1	1	1	1	1	SCA
103351at7147	1	1	1	1	1	1	1	1	SCA
103355at7147	1	1	1	1	1	1	1	1	SCA
103568at7147	1	1	1	1	1	1	1	1	SCA
104473at7147	1	1	1	1	1	1	1	1	SCA
104616at7147	1	1	1	1	1	1	1	1	SCA
104914at7147	1	1	1	1	1	1	1	1	SCA
105481at7147	1	1	1	1	1	1	1	1	SCA
105546at7147	1	1	1	1	1	1	1	1	SCA
105975at7147	1	1	1	1	1	1	1	1	SCA
10613at7147	1	1	1	1	1	1	1	1	SCA
106179at7147	1	1	1	1	1	1	1	1	SCA
106577at7147	1	1	1	1	1	1	1	1	SCA
106993at7147	1	1	1	1	1	1	1	1	SCA
107541at7147	1	1	1	1	1	1	1	1	SCA
108148at7147	1	1	1	1	1	1	1	1	SCA
108156at7147	1	1	1	1	1	1	1	1	SCA
108574at7147	1	1	1	1	1	1	1	1	SCA
108584at7147	1	1	1	1	1	1	1	1	SCA
109177at7147	1	1	1	1	1	1	1	1	SCA
10944at7147	1	1	1	1	1	1	1	1	SCA
109849at7147	1	1	1	1	1	1	1	1	SCA
1100at7147	1	1	1	1	1	1	1	1	SCA
110114at7147	1	1	1	1	1	1	1	1	SCA
110161at7147	1	1	1	1	1	1	1	1	SCA
110286at7147	1	1	1	1	1	1	1	1	SCA
110712at7147	1	1	1	1	1	1	1	1	SCA
110807at7147	1	1	1	1	1	1	1	1	SCA
111005at7147	1	1	1	1	1	1	1	1	SCA
111837at7147	1	1	1	1	1	1	1	1	SCA
111838at7147	1	1	1	1	1	1	1	1	SCA
112415at7147	1	1	1	1	1	1	1	1	SCA
112809at7147	1	1	1	1	1	1	1	1	SCA
112816at7147	1	1	1	1	1	1	1	1	SCA
113044at7147	1	1	1	1	1	1	1	1	SCA
11304at7147	1	1	1	1	1	1	1	1	SCA
113272at7147	1	1	1	1	1	1	1	1	SCA
113578at7147	1	1	1	1	1	1	1	1	SCA
113635at7147	1	1	1	1	1	1	1	1	SCA
113899at7147	1	1	1	1	1	1	1	1	SCA
114576at7147	1	1	1	1	1	1	1	1	SCA
114918at7147	1	1	1	1	1	1	1	1	SCA
115390at7147	1	1	1	1	1	1	1	1	SCA
115494at7147	1	1	1	1	1	1	1	1	SCA
115869at7147	1	1	1	1	1	1	1	1	SCA
116025at7147	1	1	1	1	1	1	1	1	SCA
11602at7147	1	1	1	1	1	1	1	1	SCA
117103at7147	1	1	1	1	1	1	1	1	SCA
117586at7147	1	1	1	1	1	1	1	1	SCA
117783at7147	1	1	1	1	1	1	1	1	SCA
117939at7147	1	1	1	1	1	1	1	1	SCA
118067at7147	1	1	1	1	1	1	1	1	SCA
119169at7147	1	1	1	1	1	1	1	1	SCA
120000at7147	1	1	1	1	1	1	1	1	SCA
120307at7147	1	1	1	1	1	1	1	1	SCA
120784at7147	1	1	1	1	1	1	1	1	SCA
122511at7147	1	1	1	1	1	1	1	1	SCA
122528at7147	1	1	1	1	1	1	1	1	SCA
12274at7147	1	1	1	1	1	1	1	1	SCA
122980at7147	1	1	1	1	1	1	1	1	SCA
12328at7147	1	1	1	1	1	1	1	1	SCA
123338at7147	1	1	1	1	1	1	1	1	SCA
123538at7147	1	1	1	1	1	1	1	1	SCA
123689at7147	1	1	1	1	1	1	1	1	SCA
124057at7147	1	1	1	1	1	1	1	1	SCA
124253at7147	1	1	1	1	1	1	1	1	SCA
124820at7147	1	1	1	1	1	1	1	1	SCA
125283at7147	1	1	1	1	1	1	1	1	SCA
125660at7147	1	1	1	1	1	1	1	1	SCA
126170at7147	1	1	1	1	1	1	1	1	SCA
126234at7147	1	1	1	1	1	1	1	1	SCA
126316at7147	1	1	1	1	1	1	1	1	SCA
126708at7147	1	1	1	1	1	1	1	1	SCA
126722at7147	1	1	1	1	1	1	1	1	SCA
127121at7147	1	1	1	1	1	1	1	1	SCA
12721at7147	1	1	1	1	1	1	1	1	SCA
127398at7147	1	1	1	1	1	1	1	1	SCA
127505at7147	1	1	1	1	1	1	1	1	SCA
127522at7147	1	1	1	1	1	1	1	1	SCA
127597at7147	1	1	1	1	1	1	1	1	SCA
127694at7147	1	1	1	1	1	1	1	1	SCA
127816at7147	1	1	1	1	1	1	1	1	SCA
12797at7147	1	1	1	1	1	1	1	1	SCA
127985at7147	1	1	1	1	1	1	1	1	SCA
128096at7147	1	1	1	1	1	1	1	1	SCA
12844at7147	1	1	1	1	1	1	1	1	SCA
128679at7147	1	1	1	1	1	1	1	1	SCA
128696at7147	1	1	1	1	1	1	1	1	SCA
128841at7147	1	1	1	1	1	1	1	1	SCA
128900at7147	1	1	1	1	1	1	1	1	SCA
129094at7147	1	1	1	1	1	1	1	1	SCA
12930at7147	1	1	1	1	1	1	1	1	SCA
129900at7147	1	1	1	1	1	1	1	1	SCA
129951at7147	1	1	1	1	1	1	1	1	SCA
130003at7147	1	1	1	1	1	1	1	1	SCA
13005at7147	1	1	1	1	1	1	1	1	SCA
130362at7147	1	1	1	1	1	1	1	1	SCA
13071at7147	1	1	1	1	1	1	1	1	SCA
131064at7147	1	1	1	1	1	1	1	1	SCA
131138at7147	1	1	1	1	1	1	1	1	SCA
13115at7147	1	1	1	1	1	1	1	1	SCA
131289at7147	1	1	1	1	1	1	1	1	SCA
131551at7147	1	1	1	1	1	1	1	1	SCA
131673at7147	1	1	1	1	1	1	1	1	SCA
131823at7147	1	1	1	1	1	1	1	1	SCA
131859at7147	1	1	1	1	1	1	1	1	SCA
131885at7147	1	1	1	1	1	1	1	1	SCA
131988at7147	1	1	1	1	1	1	1	1	SCA
131at7147	1	1	1	1	1	1	1	1	SCA
132251at7147	1	1	1	1	1	1	1	1	SCA
132391at7147	1	1	1	1	1	1	1	1	SCA
132492at7147	1	1	1	1	1	1	1	1	SCA
132621at7147	1	1	1	1	1	1	1	1	SCA
133280at7147	1	1	1	1	1	1	1	1	SCA
1335at7147	1	1	1	1	1	1	1	1	SCA
133696at7147	1	1	1	1	1	1	1	1	SCA
133734at7147	1	1	1	1	1	1	1	1	SCA
133746at7147	1	1	1	1	1	1	1	1	SCA
134221at7147	1	1	1	1	1	1	1	1	SCA
134337at7147	1	1	1	1	1	1	1	1	SCA
134670at7147	1	1	1	1	1	1	1	1	SCA
135265at7147	1	1	1	1	1	1	1	1	SCA
135303at7147	1	1	1	1	1	1	1	1	SCA
135414at7147	1	1	1	1	1	1	1	1	SCA
136053at7147	1	1	1	1	1	1	1	1	SCA
136297at7147	1	1	1	1	1	1	1	1	SCA
13683at7147	1	1	1	1	1	1	1	1	SCA
137748at7147	1	1	1	1	1	1	1	1	SCA
138028at7147	1	1	1	1	1	1	1	1	SCA
13813at7147	1	1	1	1	1	1	1	1	SCA
138260at7147	1	1	1	1	1	1	1	1	SCA
138502at7147	1	1	1	1	1	1	1	1	SCA
139071at7147	1	1	1	1	1	1	1	1	SCA
139077at7147	1	1	1	1	1	1	1	1	SCA
139403at7147	1	1	1	1	1	1	1	1	SCA
139458at7147	1	1	1	1	1	1	1	1	SCA
139858at7147	1	1	1	1	1	1	1	1	SCA
139932at7147	1	1	1	1	1	1	1	1	SCA
14042at7147	1	1	1	1	1	1	1	1	SCA
140502at7147	1	1	1	1	1	1	1	1	SCA
140800at7147	1	1	1	1	1	1	1	1	SCA
14098at7147	1	1	1	1	1	1	1	1	SCA
141150at7147	1	1	1	1	1	1	1	1	SCA
141288at7147	1	1	1	1	1	1	1	1	SCA
142201at7147	1	1	1	1	1	1	1	1	SCA
142248at7147	1	1	1	1	1	1	1	1	SCA
142747at7147	1	1	1	1	1	1	1	1	SCA
142826at7147	1	1	1	1	1	1	1	1	SCA
143314at7147	1	1	1	1	1	1	1	1	SCA
143412at7147	1	1	1	1	1	1	1	1	SCA
143433at7147	1	1	1	1	1	1	1	1	SCA
143490at7147	1	1	1	1	1	1	1	1	SCA
14367at7147	1	1	1	1	1	1	1	1	SCA
143825at7147	1	1	1	1	1	1	1	1	SCA
144746at7147	1	1	1	1	1	1	1	1	SCA
145753at7147	1	1	1	1	1	1	1	1	SCA
145893at7147	1	1	1	1	1	1	1	1	SCA
146309at7147	1	1	1	1	1	1	1	1	SCA
146998at7147	1	1	1	1	1	1	1	1	SCA
147195at7147	1	1	1	1	1	1	1	1	SCA
147337at7147	1	1	1	1	1	1	1	1	SCA
147449at7147	1	1	1	1	1	1	1	1	SCA
148317at7147	1	1	1	1	1	1	1	1	SCA
148582at7147	1	1	1	1	1	1	1	1	SCA
148944at7147	1	1	1	1	1	1	1	1	SCA
149222at7147	1	1	1	1	1	1	1	1	SCA
149331at7147	1	1	1	1	1	1	1	1	SCA
149768at7147	1	1	1	1	1	1	1	1	SCA
149814at7147	1	1	1	1	1	1	1	1	SCA
149857at7147	1	1	1	1	1	1	1	1	SCA
150250at7147	1	1	1	1	1	1	1	1	SCA
150438at7147	1	1	1	1	1	1	1	1	SCA
150977at7147	1	1	1	1	1	1	1	1	SCA
151088at7147	1	1	1	1	1	1	1	1	SCA
151314at7147	1	1	1	1	1	1	1	1	SCA
152232at7147	1	1	1	1	1	1	1	1	SCA
152255at7147	1	1	1	1	1	1	1	1	SCA
152301at7147	1	1	1	1	1	1	1	1	SCA
152601at7147	1	1	1	1	1	1	1	1	SCA
152872at7147	1	1	1	1	1	1	1	1	SCA
153115at7147	1	1	1	1	1	1	1	1	SCA
153661at7147	1	1	1	1	1	1	1	1	SCA
153872at7147	1	1	1	1	1	1	1	1	SCA
153886at7147	1	1	1	1	1	1	1	1	SCA
154023at7147	1	1	1	1	1	1	1	1	SCA
154473at7147	1	1	1	1	1	1	1	1	SCA
155832at7147	1	1	1	1	1	1	1	1	SCA
156373at7147	1	1	1	1	1	1	1	1	SCA
156582at7147	1	1	1	1	1	1	1	1	SCA
156641at7147	1	1	1	1	1	1	1	1	SCA
157132at7147	1	1	1	1	1	1	1	1	SCA
157597at7147	1	1	1	1	1	1	1	1	SCA
157719at7147	1	1	1	1	1	1	1	1	SCA
157814at7147	1	1	1	1	1	1	1	1	SCA
157919at7147	1	1	1	1	1	1	1	1	SCA
158535at7147	1	1	1	1	1	1	1	1	SCA
158703at7147	1	1	1	1	1	1	1	1	SCA
158823at7147	1	1	1	1	1	1	1	1	SCA
158872at7147	1	1	1	1	1	1	1	1	SCA
159161at7147	1	1	1	1	1	1	1	1	SCA
160603at7147	1	1	1	1	1	1	1	1	SCA
16073at7147	1	1	1	1	1	1	1	1	SCA
161089at7147	1	1	1	1	1	1	1	1	SCA
161245at7147	1	1	1	1	1	1	1	1	SCA
161355at7147	1	1	1	1	1	1	1	1	SCA
16142at7147	1	1	1	1	1	1	1	1	SCA
161461at7147	1	1	1	1	1	1	1	1	SCA
161588at7147	1	1	1	1	1	1	1	1	SCA
161973at7147	1	1	1	1	1	1	1	1	SCA
162659at7147	1	1	1	1	1	1	1	1	SCA
16265at7147	1	1	1	1	1	1	1	1	SCA
163188at7147	1	1	1	1	1	1	1	1	SCA
163226at7147	1	1	1	1	1	1	1	1	SCA
163416at7147	1	1	1	1	1	1	1	1	SCA
163837at7147	1	1	1	1	1	1	1	1	SCA
16403at7147	1	1	1	1	1	1	1	1	SCA
164488at7147	1	1	1	1	1	1	1	1	SCA
164995at7147	1	1	1	1	1	1	1	1	SCA
165013at7147	1	1	1	1	1	1	1	1	SCA
16508at7147	1	1	1	1	1	1	1	1	SCA
165740at7147	1	1	1	1	1	1	1	1	SCA
16584at7147	1	1	1	1	1	1	1	1	SCA
166531at7147	1	1	1	1	1	1	1	1	SCA
16660at7147	1	1	1	1	1	1	1	1	SCA
166639at7147	1	1	1	1	1	1	1	1	SCA
166647at7147	1	1	1	1	1	1	1	1	SCA
167266at7147	1	1	1	1	1	1	1	1	SCA
167338at7147	1	1	1	1	1	1	1	1	SCA
167385at7147	1	1	1	1	1	1	1	1	SCA
167669at7147	1	1	1	1	1	1	1	1	SCA
167824at7147	1	1	1	1	1	1	1	1	SCA
168412at7147	1	1	1	1	1	1	1	1	SCA
168643at7147	1	1	1	1	1	1	1	1	SCA
168985at7147	1	1	1	1	1	1	1	1	SCA
168988at7147	1	1	1	1	1	1	1	1	SCA
169308at7147	1	1	1	1	1	1	1	1	SCA
170139at7147	1	1	1	1	1	1	1	1	SCA
170905at7147	1	1	1	1	1	1	1	1	SCA
171283at7147	1	1	1	1	1	1	1	1	SCA
17212at7147	1	1	1	1	1	1	1	1	SCA
172194at7147	1	1	1	1	1	1	1	1	SCA
172657at7147	1	1	1	1	1	1	1	1	SCA
172974at7147	1	1	1	1	1	1	1	1	SCA
173571at7147	1	1	1	1	1	1	1	1	SCA
17516at7147	1	1	1	1	1	1	1	1	SCA
17752at7147	1	1	1	1	1	1	1	1	SCA
17782at7147	1	1	1	1	1	1	1	1	SCA
17884at7147	1	1	1	1	1	1	1	1	SCA
179341at7147	1	1	1	1	1	1	1	1	SCA
179432at7147	1	1	1	1	1	1	1	1	SCA
179448at7147	1	1	1	1	1	1	1	1	SCA
179455at7147	1	1	1	1	1	1	1	1	SCA
179514at7147	1	1	1	1	1	1	1	1	SCA
179528at7147	1	1	1	1	1	1	1	1	SCA
179569at7147	1	1	1	1	1	1	1	1	SCA
179572at7147	1	1	1	1	1	1	1	1	SCA
179579at7147	1	1	1	1	1	1	1	1	SCA
179604at7147	1	1	1	1	1	1	1	1	SCA
179717at7147	1	1	1	1	1	1	1	1	SCA
179805at7147	1	1	1	1	1	1	1	1	SCA
179838at7147	1	1	1	1	1	1	1	1	SCA
179844at7147	1	1	1	1	1	1	1	1	SCA
179858at7147	1	1	1	1	1	1	1	1	SCA
179877at7147	1	1	1	1	1	1	1	1	SCA
179925at7147	1	1	1	1	1	1	1	1	SCA
179967at7147	1	1	1	1	1	1	1	1	SCA
180004at7147	1	1	1	1	1	1	1	1	SCA
180070at7147	1	1	1	1	1	1	1	1	SCA
180072at7147	1	1	1	1	1	1	1	1	SCA
180081at7147	1	1	1	1	1	1	1	1	SCA
180086at7147	1	1	1	1	1	1	1	1	SCA
180134at7147	1	1	1	1	1	1	1	1	SCA
180226at7147	1	1	1	1	1	1	1	1	SCA
180237at7147	1	1	1	1	1	1	1	1	SCA
180280at7147	1	1	1	1	1	1	1	1	SCA
180293at7147	1	1	1	1	1	1	1	1	SCA
180316at7147	1	1	1	1	1	1	1	1	SCA
180319at7147	1	1	1	1	1	1	1	1	SCA
180422at7147	1	1	1	1	1	1	1	1	SCA
180430at7147	1	1	1	1	1	1	1	1	SCA
180458at7147	1	1	1	1	1	1	1	1	SCA
180466at7147	1	1	1	1	1	1	1	1	SCA
180483at7147	1	1	1	1	1	1	1	1	SCA
180489at7147	1	1	1	1	1	1	1	1	SCA
180583at7147	1	1	1	1	1	1	1	1	SCA
180585at7147	1	1	1	1	1	1	1	1	SCA
180656at7147	1	1	1	1	1	1	1	1	SCA
180679at7147	1	1	1	1	1	1	1	1	SCA
180725at7147	1	1	1	1	1	1	1	1	SCA
180728at7147	1	1	1	1	1	1	1	1	SCA
180848at7147	1	1	1	1	1	1	1	1	SCA
180849at7147	1	1	1	1	1	1	1	1	SCA
180898at7147	1	1	1	1	1	1	1	1	SCA
180912at7147	1	1	1	1	1	1	1	1	SCA
180958at7147	1	1	1	1	1	1	1	1	SCA
180997at7147	1	1	1	1	1	1	1	1	SCA
181011at7147	1	1	1	1	1	1	1	1	SCA
181040at7147	1	1	1	1	1	1	1	1	SCA
181098at7147	1	1	1	1	1	1	1	1	SCA
181180at7147	1	1	1	1	1	1	1	1	SCA
181192at7147	1	1	1	1	1	1	1	1	SCA
181278at7147	1	1	1	1	1	1	1	1	SCA
181281at7147	1	1	1	1	1	1	1	1	SCA
181292at7147	1	1	1	1	1	1	1	1	SCA
181328at7147	1	1	1	1	1	1	1	1	SCA
181330at7147	1	1	1	1	1	1	1	1	SCA
181353at7147	1	1	1	1	1	1	1	1	SCA
181395at7147	1	1	1	1	1	1	1	1	SCA
181396at7147	1	1	1	1	1	1	1	1	SCA
181415at7147	1	1	1	1	1	1	1	1	SCA
181512at7147	1	1	1	1	1	1	1	1	SCA
181524at7147	1	1	1	1	1	1	1	1	SCA
181530at7147	1	1	1	1	1	1	1	1	SCA
181557at7147	1	1	1	1	1	1	1	1	SCA
181580at7147	1	1	1	1	1	1	1	1	SCA
181582at7147	1	1	1	1	1	1	1	1	SCA
181597at7147	1	1	1	1	1	1	1	1	SCA
181630at7147	1	1	1	1	1	1	1	1	SCA
18163at7147	1	1	1	1	1	1	1	1	SCA
181649at7147	1	1	1	1	1	1	1	1	SCA
181668at7147	1	1	1	1	1	1	1	1	SCA
181673at7147	1	1	1	1	1	1	1	1	SCA
181704at7147	1	1	1	1	1	1	1	1	SCA
181719at7147	1	1	1	1	1	1	1	1	SCA
181746at7147	1	1	1	1	1	1	1	1	SCA
181779at7147	1	1	1	1	1	1	1	1	SCA
181786at7147	1	1	1	1	1	1	1	1	SCA
181788at7147	1	1	1	1	1	1	1	1	SCA
181846at7147	1	1	1	1	1	1	1	1	SCA
181885at7147	1	1	1	1	1	1	1	1	SCA
181894at7147	1	1	1	1	1	1	1	1	SCA
181929at7147	1	1	1	1	1	1	1	1	SCA
181965at7147	1	1	1	1	1	1	1	1	SCA
182005at7147	1	1	1	1	1	1	1	1	SCA
182031at7147	1	1	1	1	1	1	1	1	SCA
182062at7147	1	1	1	1	1	1	1	1	SCA
182067at7147	1	1	1	1	1	1	1	1	SCA
182070at7147	1	1	1	1	1	1	1	1	SCA
182071at7147	1	1	1	1	1	1	1	1	SCA
182083at7147	1	1	1	1	1	1	1	1	SCA
182094at7147	1	1	1	1	1	1	1	1	SCA
182100at7147	1	1	1	1	1	1	1	1	SCA
182105at7147	1	1	1	1	1	1	1	1	SCA
182111at7147	1	1	1	1	1	1	1	1	SCA
182123at7147	1	1	1	1	1	1	1	1	SCA
182200at7147	1	1	1	1	1	1	1	1	SCA
182223at7147	1	1	1	1	1	1	1	1	SCA
182261at7147	1	1	1	1	1	1	1	1	SCA
182301at7147	1	1	1	1	1	1	1	1	SCA
182325at7147	1	1	1	1	1	1	1	1	SCA
182326at7147	1	1	1	1	1	1	1	1	SCA
182401at7147	1	1	1	1	1	1	1	1	SCA
182432at7147	1	1	1	1	1	1	1	1	SCA
182438at7147	1	1	1	1	1	1	1	1	SCA
182446at7147	1	1	1	1	1	1	1	1	SCA
182454at7147	1	1	1	1	1	1	1	1	SCA
182507at7147	1	1	1	1	1	1	1	1	SCA
182540at7147	1	1	1	1	1	1	1	1	SCA
182552at7147	1	1	1	1	1	1	1	1	SCA
182574at7147	1	1	1	1	1	1	1	1	SCA
182581at7147	1	1	1	1	1	1	1	1	SCA
182639at7147	1	1	1	1	1	1	1	1	SCA
182679at7147	1	1	1	1	1	1	1	1	SCA
182720at7147	1	1	1	1	1	1	1	1	SCA
182862at7147	1	1	1	1	1	1	1	1	SCA
182894at7147	1	1	1	1	1	1	1	1	SCA
182927at7147	1	1	1	1	1	1	1	1	SCA
182937at7147	1	1	1	1	1	1	1	1	SCA
182940at7147	1	1	1	1	1	1	1	1	SCA
182961at7147	1	1	1	1	1	1	1	1	SCA
182968at7147	1	1	1	1	1	1	1	1	SCA
183006at7147	1	1	1	1	1	1	1	1	SCA
183057at7147	1	1	1	1	1	1	1	1	SCA
183179at7147	1	1	1	1	1	1	1	1	SCA
183238at7147	1	1	1	1	1	1	1	1	SCA
183260at7147	1	1	1	1	1	1	1	1	SCA
183282at7147	1	1	1	1	1	1	1	1	SCA
183323at7147	1	1	1	1	1	1	1	1	SCA
183397at7147	1	1	1	1	1	1	1	1	SCA
183434at7147	1	1	1	1	1	1	1	1	SCA
183436at7147	1	1	1	1	1	1	1	1	SCA
183533at7147	1	1	1	1	1	1	1	1	SCA
183597at7147	1	1	1	1	1	1	1	1	SCA
183615at7147	1	1	1	1	1	1	1	1	SCA
183626at7147	1	1	1	1	1	1	1	1	SCA
183637at7147	1	1	1	1	1	1	1	1	SCA
183651at7147	1	1	1	1	1	1	1	1	SCA
183700at7147	1	1	1	1	1	1	1	1	SCA
183707at7147	1	1	1	1	1	1	1	1	SCA
183714at7147	1	1	1	1	1	1	1	1	SCA
183778at7147	1	1	1	1	1	1	1	1	SCA
183787at7147	1	1	1	1	1	1	1	1	SCA
183826at7147	1	1	1	1	1	1	1	1	SCA
183840at7147	1	1	1	1	1	1	1	1	SCA
183871at7147	1	1	1	1	1	1	1	1	SCA
183921at7147	1	1	1	1	1	1	1	1	SCA
183927at7147	1	1	1	1	1	1	1	1	SCA
184019at7147	1	1	1	1	1	1	1	1	SCA
184029at7147	1	1	1	1	1	1	1	1	SCA
184038at7147	1	1	1	1	1	1	1	1	SCA
184061at7147	1	1	1	1	1	1	1	1	SCA
184101at7147	1	1	1	1	1	1	1	1	SCA
184103at7147	1	1	1	1	1	1	1	1	SCA
184197at7147	1	1	1	1	1	1	1	1	SCA
184204at7147	1	1	1	1	1	1	1	1	SCA
184240at7147	1	1	1	1	1	1	1	1	SCA
184297at7147	1	1	1	1	1	1	1	1	SCA
184330at7147	1	1	1	1	1	1	1	1	SCA
184379at7147	1	1	1	1	1	1	1	1	SCA
184483at7147	1	1	1	1	1	1	1	1	SCA
184494at7147	1	1	1	1	1	1	1	1	SCA
184512at7147	1	1	1	1	1	1	1	1	SCA
184613at7147	1	1	1	1	1	1	1	1	SCA
184645at7147	1	1	1	1	1	1	1	1	SCA
184701at7147	1	1	1	1	1	1	1	1	SCA
184739at7147	1	1	1	1	1	1	1	1	SCA
184806at7147	1	1	1	1	1	1	1	1	SCA
184938at7147	1	1	1	1	1	1	1	1	SCA
184968at7147	1	1	1	1	1	1	1	1	SCA
185030at7147	1	1	1	1	1	1	1	1	SCA
185073at7147	1	1	1	1	1	1	1	1	SCA
185083at7147	1	1	1	1	1	1	1	1	SCA
185114at7147	1	1	1	1	1	1	1	1	SCA
185175at7147	1	1	1	1	1	1	1	1	SCA
185243at7147	1	1	1	1	1	1	1	1	SCA
185335at7147	1	1	1	1	1	1	1	1	SCA
185379at7147	1	1	1	1	1	1	1	1	SCA
185450at7147	1	1	1	1	1	1	1	1	SCA
185522at7147	1	1	1	1	1	1	1	1	SCA
185540at7147	1	1	1	1	1	1	1	1	SCA
185664at7147	1	1	1	1	1	1	1	1	SCA
185694at7147	1	1	1	1	1	1	1	1	SCA
185701at7147	1	1	1	1	1	1	1	1	SCA
185705at7147	1	1	1	1	1	1	1	1	SCA
185767at7147	1	1	1	1	1	1	1	1	SCA
185776at7147	1	1	1	1	1	1	1	1	SCA
185800at7147	1	1	1	1	1	1	1	1	SCA
185830at7147	1	1	1	1	1	1	1	1	SCA
185985at7147	1	1	1	1	1	1	1	1	SCA
186000at7147	1	1	1	1	1	1	1	1	SCA
186031at7147	1	1	1	1	1	1	1	1	SCA
186105at7147	1	1	1	1	1	1	1	1	SCA
186125at7147	1	1	1	1	1	1	1	1	SCA
186138at7147	1	1	1	1	1	1	1	1	SCA
186179at7147	1	1	1	1	1	1	1	1	SCA
186201at7147	1	1	1	1	1	1	1	1	SCA
186280at7147	1	1	1	1	1	1	1	1	SCA
186390at7147	1	1	1	1	1	1	1	1	SCA
186399at7147	1	1	1	1	1	1	1	1	SCA
186406at7147	1	1	1	1	1	1	1	1	SCA
186434at7147	1	1	1	1	1	1	1	1	SCA
186435at7147	1	1	1	1	1	1	1	1	SCA
186455at7147	1	1	1	1	1	1	1	1	SCA
186458at7147	1	1	1	1	1	1	1	1	SCA
186528at7147	1	1	1	1	1	1	1	1	SCA
186562at7147	1	1	1	1	1	1	1	1	SCA
186659at7147	1	1	1	1	1	1	1	1	SCA
186707at7147	1	1	1	1	1	1	1	1	SCA
186708at7147	1	1	1	1	1	1	1	1	SCA
186757at7147	1	1	1	1	1	1	1	1	SCA
186840at7147	1	1	1	1	1	1	1	1	SCA
186844at7147	1	1	1	1	1	1	1	1	SCA
186889at7147	1	1	1	1	1	1	1	1	SCA
186946at7147	1	1	1	1	1	1	1	1	SCA
187008at7147	1	1	1	1	1	1	1	1	SCA
187071at7147	1	1	1	1	1	1	1	1	SCA
187079at7147	1	1	1	1	1	1	1	1	SCA
187106at7147	1	1	1	1	1	1	1	1	SCA
187116at7147	1	1	1	1	1	1	1	1	SCA
187139at7147	1	1	1	1	1	1	1	1	SCA
187164at7147	1	1	1	1	1	1	1	1	SCA
187284at7147	1	1	1	1	1	1	1	1	SCA
187419at7147	1	1	1	1	1	1	1	1	SCA
187447at7147	1	1	1	1	1	1	1	1	SCA
187478at7147	1	1	1	1	1	1	1	1	SCA
187499at7147	1	1	1	1	1	1	1	1	SCA
187539at7147	1	1	1	1	1	1	1	1	SCA
187543at7147	1	1	1	1	1	1	1	1	SCA
187580at7147	1	1	1	1	1	1	1	1	SCA
187632at7147	1	1	1	1	1	1	1	1	SCA
187634at7147	1	1	1	1	1	1	1	1	SCA
187651at7147	1	1	1	1	1	1	1	1	SCA
187657at7147	1	1	1	1	1	1	1	1	SCA
187678at7147	1	1	1	1	1	1	1	1	SCA
187690at7147	1	1	1	1	1	1	1	1	SCA
187715at7147	1	1	1	1	1	1	1	1	SCA
187716at7147	1	1	1	1	1	1	1	1	SCA
187749at7147	1	1	1	1	1	1	1	1	SCA
187754at7147	1	1	1	1	1	1	1	1	SCA
187764at7147	1	1	1	1	1	1	1	1	SCA
187818at7147	1	1	1	1	1	1	1	1	SCA
187831at7147	1	1	1	1	1	1	1	1	SCA
187929at7147	1	1	1	1	1	1	1	1	SCA
187964at7147	1	1	1	1	1	1	1	1	SCA
187986at7147	1	1	1	1	1	1	1	1	SCA
188033at7147	1	1	1	1	1	1	1	1	SCA
188051at7147	1	1	1	1	1	1	1	1	SCA
188105at7147	1	1	1	1	1	1	1	1	SCA
188150at7147	1	1	1	1	1	1	1	1	SCA
188162at7147	1	1	1	1	1	1	1	1	SCA
188193at7147	1	1	1	1	1	1	1	1	SCA
188202at7147	1	1	1	1	1	1	1	1	SCA
188228at7147	1	1	1	1	1	1	1	1	SCA
188237at7147	1	1	1	1	1	1	1	1	SCA
188238at7147	1	1	1	1	1	1	1	1	SCA
188311at7147	1	1	1	1	1	1	1	1	SCA
188334at7147	1	1	1	1	1	1	1	1	SCA
188474at7147	1	1	1	1	1	1	1	1	SCA
188561at7147	1	1	1	1	1	1	1	1	SCA
188578at7147	1	1	1	1	1	1	1	1	SCA
188636at7147	1	1	1	1	1	1	1	1	SCA
188701at7147	1	1	1	1	1	1	1	1	SCA
188702at7147	1	1	1	1	1	1	1	1	SCA
188775at7147	1	1	1	1	1	1	1	1	SCA
188818at7147	1	1	1	1	1	1	1	1	SCA
188828at7147	1	1	1	1	1	1	1	1	SCA
188837at7147	1	1	1	1	1	1	1	1	SCA
188898at7147	1	1	1	1	1	1	1	1	SCA
188910at7147	1	1	1	1	1	1	1	1	SCA
188918at7147	1	1	1	1	1	1	1	1	SCA
188961at7147	1	1	1	1	1	1	1	1	SCA
188975at7147	1	1	1	1	1	1	1	1	SCA
188985at7147	1	1	1	1	1	1	1	1	SCA
188992at7147	1	1	1	1	1	1	1	1	SCA
189021at7147	1	1	1	1	1	1	1	1	SCA
189076at7147	1	1	1	1	1	1	1	1	SCA
189085at7147	1	1	1	1	1	1	1	1	SCA
189097at7147	1	1	1	1	1	1	1	1	SCA
189204at7147	1	1	1	1	1	1	1	1	SCA
189240at7147	1	1	1	1	1	1	1	1	SCA
189358at7147	1	1	1	1	1	1	1	1	SCA
189371at7147	1	1	1	1	1	1	1	1	SCA
189416at7147	1	1	1	1	1	1	1	1	SCA
189419at7147	1	1	1	1	1	1	1	1	SCA
189443at7147	1	1	1	1	1	1	1	1	SCA
189487at7147	1	1	1	1	1	1	1	1	SCA
189633at7147	1	1	1	1	1	1	1	1	SCA
189673at7147	1	1	1	1	1	1	1	1	SCA
189688at7147	1	1	1	1	1	1	1	1	SCA
189776at7147	1	1	1	1	1	1	1	1	SCA
189786at7147	1	1	1	1	1	1	1	1	SCA
189861at7147	1	1	1	1	1	1	1	1	SCA
189909at7147	1	1	1	1	1	1	1	1	SCA
189948at7147	1	1	1	1	1	1	1	1	SCA
189990at7147	1	1	1	1	1	1	1	1	SCA
190036at7147	1	1	1	1	1	1	1	1	SCA
190051at7147	1	1	1	1	1	1	1	1	SCA
190158at7147	1	1	1	1	1	1	1	1	SCA
190199at7147	1	1	1	1	1	1	1	1	SCA
190216at7147	1	1	1	1	1	1	1	1	SCA
190234at7147	1	1	1	1	1	1	1	1	SCA
190287at7147	1	1	1	1	1	1	1	1	SCA
190322at7147	1	1	1	1	1	1	1	1	SCA
190326at7147	1	1	1	1	1	1	1	1	SCA
190394at7147	1	1	1	1	1	1	1	1	SCA
190447at7147	1	1	1	1	1	1	1	1	SCA
190463at7147	1	1	1	1	1	1	1	1	SCA
190524at7147	1	1	1	1	1	1	1	1	SCA
190531at7147	1	1	1	1	1	1	1	1	SCA
190535at7147	1	1	1	1	1	1	1	1	SCA
190540at7147	1	1	1	1	1	1	1	1	SCA
190567at7147	1	1	1	1	1	1	1	1	SCA
190630at7147	1	1	1	1	1	1	1	1	SCA
190637at7147	1	1	1	1	1	1	1	1	SCA
190680at7147	1	1	1	1	1	1	1	1	SCA
190744at7147	1	1	1	1	1	1	1	1	SCA
190756at7147	1	1	1	1	1	1	1	1	SCA
190783at7147	1	1	1	1	1	1	1	1	SCA
190834at7147	1	1	1	1	1	1	1	1	SCA
190938at7147	1	1	1	1	1	1	1	1	SCA
190964at7147	1	1	1	1	1	1	1	1	SCA
190969at7147	1	1	1	1	1	1	1	1	SCA
190989at7147	1	1	1	1	1	1	1	1	SCA
191000at7147	1	1	1	1	1	1	1	1	SCA
191025at7147	1	1	1	1	1	1	1	1	SCA
191027at7147	1	1	1	1	1	1	1	1	SCA
191088at7147	1	1	1	1	1	1	1	1	SCA
191100at7147	1	1	1	1	1	1	1	1	SCA
191194at7147	1	1	1	1	1	1	1	1	SCA
191292at7147	1	1	1	1	1	1	1	1	SCA
191346at7147	1	1	1	1	1	1	1	1	SCA
191455at7147	1	1	1	1	1	1	1	1	SCA
191482at7147	1	1	1	1	1	1	1	1	SCA
191555at7147	1	1	1	1	1	1	1	1	SCA
191560at7147	1	1	1	1	1	1	1	1	SCA
191564at7147	1	1	1	1	1	1	1	1	SCA
191576at7147	1	1	1	1	1	1	1	1	SCA
191648at7147	1	1	1	1	1	1	1	1	SCA
191652at7147	1	1	1	1	1	1	1	1	SCA
191674at7147	1	1	1	1	1	1	1	1	SCA
191722at7147	1	1	1	1	1	1	1	1	SCA
191924at7147	1	1	1	1	1	1	1	1	SCA
192051at7147	1	1	1	1	1	1	1	1	SCA
192057at7147	1	1	1	1	1	1	1	1	SCA
192145at7147	1	1	1	1	1	1	1	1	SCA
192158at7147	1	1	1	1	1	1	1	1	SCA
192225at7147	1	1	1	1	1	1	1	1	SCA
192435at7147	1	1	1	1	1	1	1	1	SCA
192526at7147	1	1	1	1	1	1	1	1	SCA
192559at7147	1	1	1	1	1	1	1	1	SCA
192588at7147	1	1	1	1	1	1	1	1	SCA
192663at7147	1	1	1	1	1	1	1	1	SCA
192693at7147	1	1	1	1	1	1	1	1	SCA
192749at7147	1	1	1	1	1	1	1	1	SCA
192757at7147	1	1	1	1	1	1	1	1	SCA
192921at7147	1	1	1	1	1	1	1	1	SCA
192991at7147	1	1	1	1	1	1	1	1	SCA
193093at7147	1	1	1	1	1	1	1	1	SCA
193100at7147	1	1	1	1	1	1	1	1	SCA
193129at7147	1	1	1	1	1	1	1	1	SCA
193130at7147	1	1	1	1	1	1	1	1	SCA
193149at7147	1	1	1	1	1	1	1	1	SCA
193207at7147	1	1	1	1	1	1	1	1	SCA
193253at7147	1	1	1	1	1	1	1	1	SCA
193275at7147	1	1	1	1	1	1	1	1	SCA
193280at7147	1	1	1	1	1	1	1	1	SCA
193305at7147	1	1	1	1	1	1	1	1	SCA
193335at7147	1	1	1	1	1	1	1	1	SCA
193415at7147	1	1	1	1	1	1	1	1	SCA
193475at7147	1	1	1	1	1	1	1	1	SCA
193532at7147	1	1	1	1	1	1	1	1	SCA
193577at7147	1	1	1	1	1	1	1	1	SCA
193757at7147	1	1	1	1	1	1	1	1	SCA
193820at7147	1	1	1	1	1	1	1	1	SCA
193827at7147	1	1	1	1	1	1	1	1	SCA
193880at7147	1	1	1	1	1	1	1	1	SCA
193895at7147	1	1	1	1	1	1	1	1	SCA
193926at7147	1	1	1	1	1	1	1	1	SCA
193932at7147	1	1	1	1	1	1	1	1	SCA
193953at7147	1	1	1	1	1	1	1	1	SCA
193979at7147	1	1	1	1	1	1	1	1	SCA
194034at7147	1	1	1	1	1	1	1	1	SCA
194059at7147	1	1	1	1	1	1	1	1	SCA
194089at7147	1	1	1	1	1	1	1	1	SCA
194099at7147	1	1	1	1	1	1	1	1	SCA
194126at7147	1	1	1	1	1	1	1	1	SCA
194158at7147	1	1	1	1	1	1	1	1	SCA
194207at7147	1	1	1	1	1	1	1	1	SCA
194224at7147	1	1	1	1	1	1	1	1	SCA
194260at7147	1	1	1	1	1	1	1	1	SCA
194279at7147	1	1	1	1	1	1	1	1	SCA
194385at7147	1	1	1	1	1	1	1	1	SCA
194458at7147	1	1	1	1	1	1	1	1	SCA
194492at7147	1	1	1	1	1	1	1	1	SCA
194493at7147	1	1	1	1	1	1	1	1	SCA
194773at7147	1	1	1	1	1	1	1	1	SCA
194776at7147	1	1	1	1	1	1	1	1	SCA
194845at7147	1	1	1	1	1	1	1	1	SCA
194891at7147	1	1	1	1	1	1	1	1	SCA
194919at7147	1	1	1	1	1	1	1	1	SCA
194952at7147	1	1	1	1	1	1	1	1	SCA
194954at7147	1	1	1	1	1	1	1	1	SCA
194977at7147	1	1	1	1	1	1	1	1	SCA
195047at7147	1	1	1	1	1	1	1	1	SCA
195073at7147	1	1	1	1	1	1	1	1	SCA
195162at7147	1	1	1	1	1	1	1	1	SCA
195164at7147	1	1	1	1	1	1	1	1	SCA
195196at7147	1	1	1	1	1	1	1	1	SCA
195277at7147	1	1	1	1	1	1	1	1	SCA
195435at7147	1	1	1	1	1	1	1	1	SCA
195525at7147	1	1	1	1	1	1	1	1	SCA
195630at7147	1	1	1	1	1	1	1	1	SCA
19571at7147	1	1	1	1	1	1	1	1	SCA
195729at7147	1	1	1	1	1	1	1	1	SCA
195781at7147	1	1	1	1	1	1	1	1	SCA
195848at7147	1	1	1	1	1	1	1	1	SCA
195916at7147	1	1	1	1	1	1	1	1	SCA
195938at7147	1	1	1	1	1	1	1	1	SCA
195973at7147	1	1	1	1	1	1	1	1	SCA
195975at7147	1	1	1	1	1	1	1	1	SCA
196101at7147	1	1	1	1	1	1	1	1	SCA
196125at7147	1	1	1	1	1	1	1	1	SCA
196289at7147	1	1	1	1	1	1	1	1	SCA
196300at7147	1	1	1	1	1	1	1	1	SCA
196315at7147	1	1	1	1	1	1	1	1	SCA
196342at7147	1	1	1	1	1	1	1	1	SCA
196462at7147	1	1	1	1	1	1	1	1	SCA
196491at7147	1	1	1	1	1	1	1	1	SCA
196603at7147	1	1	1	1	1	1	1	1	SCA
196694at7147	1	1	1	1	1	1	1	1	SCA
196695at7147	1	1	1	1	1	1	1	1	SCA
196728at7147	1	1	1	1	1	1	1	1	SCA
196743at7147	1	1	1	1	1	1	1	1	SCA
196881at7147	1	1	1	1	1	1	1	1	SCA
196886at7147	1	1	1	1	1	1	1	1	SCA
196905at7147	1	1	1	1	1	1	1	1	SCA
196951at7147	1	1	1	1	1	1	1	1	SCA
197063at7147	1	1	1	1	1	1	1	1	SCA
197064at7147	1	1	1	1	1	1	1	1	SCA
197204at7147	1	1	1	1	1	1	1	1	SCA
197268at7147	1	1	1	1	1	1	1	1	SCA
197341at7147	1	1	1	1	1	1	1	1	SCA
197440at7147	1	1	1	1	1	1	1	1	SCA
197494at7147	1	1	1	1	1	1	1	1	SCA
197588at7147	1	1	1	1	1	1	1	1	SCA
197641at7147	1	1	1	1	1	1	1	1	SCA
197649at7147	1	1	1	1	1	1	1	1	SCA
197671at7147	1	1	1	1	1	1	1	1	SCA
197728at7147	1	1	1	1	1	1	1	1	SCA
197774at7147	1	1	1	1	1	1	1	1	SCA
197783at7147	1	1	1	1	1	1	1	1	SCA
197795at7147	1	1	1	1	1	1	1	1	SCA
197820at7147	1	1	1	1	1	1	1	1	SCA
197846at7147	1	1	1	1	1	1	1	1	SCA
197888at7147	1	1	1	1	1	1	1	1	SCA
197989at7147	1	1	1	1	1	1	1	1	SCA
198054at7147	1	1	1	1	1	1	1	1	SCA
198119at7147	1	1	1	1	1	1	1	1	SCA
19812at7147	1	1	1	1	1	1	1	1	SCA
198223at7147	1	1	1	1	1	1	1	1	SCA
198231at7147	1	1	1	1	1	1	1	1	SCA
198295at7147	1	1	1	1	1	1	1	1	SCA
198314at7147	1	1	1	1	1	1	1	1	SCA
198334at7147	1	1	1	1	1	1	1	1	SCA
198364at7147	1	1	1	1	1	1	1	1	SCA
198426at7147	1	1	1	1	1	1	1	1	SCA
198437at7147	1	1	1	1	1	1	1	1	SCA
198439at7147	1	1	1	1	1	1	1	1	SCA
198474at7147	1	1	1	1	1	1	1	1	SCA
198497at7147	1	1	1	1	1	1	1	1	SCA
198505at7147	1	1	1	1	1	1	1	1	SCA
198519at7147	1	1	1	1	1	1	1	1	SCA
198580at7147	1	1	1	1	1	1	1	1	SCA
1985at7147	1	1	1	1	1	1	1	1	SCA
198602at7147	1	1	1	1	1	1	1	1	SCA
198656at7147	1	1	1	1	1	1	1	1	SCA
198790at7147	1	1	1	1	1	1	1	1	SCA
198836at7147	1	1	1	1	1	1	1	1	SCA
198840at7147	1	1	1	1	1	1	1	1	SCA
198874at7147	1	1	1	1	1	1	1	1	SCA
19890at7147	1	1	1	1	1	1	1	1	SCA
198921at7147	1	1	1	1	1	1	1	1	SCA
198990at7147	1	1	1	1	1	1	1	1	SCA
199012at7147	1	1	1	1	1	1	1	1	SCA
199112at7147	1	1	1	1	1	1	1	1	SCA
19912at7147	1	1	1	1	1	1	1	1	SCA
199139at7147	1	1	1	1	1	1	1	1	SCA
19919at7147	1	1	1	1	1	1	1	1	SCA
199225at7147	1	1	1	1	1	1	1	1	SCA
199231at7147	1	1	1	1	1	1	1	1	SCA
199294at7147	1	1	1	1	1	1	1	1	SCA
199350at7147	1	1	1	1	1	1	1	1	SCA
199386at7147	1	1	1	1	1	1	1	1	SCA
199489at7147	1	1	1	1	1	1	1	1	SCA
199501at7147	1	1	1	1	1	1	1	1	SCA
199531at7147	1	1	1	1	1	1	1	1	SCA
199532at7147	1	1	1	1	1	1	1	1	SCA
199561at7147	1	1	1	1	1	1	1	1	SCA
199593at7147	1	1	1	1	1	1	1	1	SCA
199614at7147	1	1	1	1	1	1	1	1	SCA
199723at7147	1	1	1	1	1	1	1	1	SCA
199770at7147	1	1	1	1	1	1	1	1	SCA
200065at7147	1	1	1	1	1	1	1	1	SCA
200103at7147	1	1	1	1	1	1	1	1	SCA
200181at7147	1	1	1	1	1	1	1	1	SCA
200224at7147	1	1	1	1	1	1	1	1	SCA
20024at7147	1	1	1	1	1	1	1	1	SCA
200315at7147	1	1	1	1	1	1	1	1	SCA
200468at7147	1	1	1	1	1	1	1	1	SCA
200518at7147	1	1	1	1	1	1	1	1	SCA
200632at7147	1	1	1	1	1	1	1	1	SCA
200642at7147	1	1	1	1	1	1	1	1	SCA
200684at7147	1	1	1	1	1	1	1	1	SCA
200756at7147	1	1	1	1	1	1	1	1	SCA
200804at7147	1	1	1	1	1	1	1	1	SCA
200845at7147	1	1	1	1	1	1	1	1	SCA
200910at7147	1	1	1	1	1	1	1	1	SCA
200949at7147	1	1	1	1	1	1	1	1	SCA
201157at7147	1	1	1	1	1	1	1	1	SCA
201179at7147	1	1	1	1	1	1	1	1	SCA
201197at7147	1	1	1	1	1	1	1	1	SCA
201256at7147	1	1	1	1	1	1	1	1	SCA
201356at7147	1	1	1	1	1	1	1	1	SCA
201385at7147	1	1	1	1	1	1	1	1	SCA
20144at7147	1	1	1	1	1	1	1	1	SCA
201589at7147	1	1	1	1	1	1	1	1	SCA
201600at7147	1	1	1	1	1	1	1	1	SCA
201633at7147	1	1	1	1	1	1	1	1	SCA
201663at7147	1	1	1	1	1	1	1	1	SCA
201792at7147	1	1	1	1	1	1	1	1	SCA
201823at7147	1	1	1	1	1	1	1	1	SCA
201834at7147	1	1	1	1	1	1	1	1	SCA
201888at7147	1	1	1	1	1	1	1	1	SCA
202106at7147	1	1	1	1	1	1	1	1	SCA
202259at7147	1	1	1	1	1	1	1	1	SCA
202308at7147	1	1	1	1	1	1	1	1	SCA
202372at7147	1	1	1	1	1	1	1	1	SCA
202386at7147	1	1	1	1	1	1	1	1	SCA
202393at7147	1	1	1	1	1	1	1	1	SCA
202408at7147	1	1	1	1	1	1	1	1	SCA
202458at7147	1	1	1	1	1	1	1	1	SCA
202511at7147	1	1	1	1	1	1	1	1	SCA
202575at7147	1	1	1	1	1	1	1	1	SCA
202680at7147	1	1	1	1	1	1	1	1	SCA
202681at7147	1	1	1	1	1	1	1	1	SCA
202728at7147	1	1	1	1	1	1	1	1	SCA
202732at7147	1	1	1	1	1	1	1	1	SCA
202887at7147	1	1	1	1	1	1	1	1	SCA
202987at7147	1	1	1	1	1	1	1	1	SCA
203078at7147	1	1	1	1	1	1	1	1	SCA
203392at7147	1	1	1	1	1	1	1	1	SCA
203438at7147	1	1	1	1	1	1	1	1	SCA
203443at7147	1	1	1	1	1	1	1	1	SCA
203489at7147	1	1	1	1	1	1	1	1	SCA
203638at7147	1	1	1	1	1	1	1	1	SCA
203718at7147	1	1	1	1	1	1	1	1	SCA
203778at7147	1	1	1	1	1	1	1	1	SCA
203998at7147	1	1	1	1	1	1	1	1	SCA
204090at7147	1	1	1	1	1	1	1	1	SCA
204461at7147	1	1	1	1	1	1	1	1	SCA
204470at7147	1	1	1	1	1	1	1	1	SCA
204540at7147	1	1	1	1	1	1	1	1	SCA
204543at7147	1	1	1	1	1	1	1	1	SCA
204628at7147	1	1	1	1	1	1	1	1	SCA
204633at7147	1	1	1	1	1	1	1	1	SCA
204648at7147	1	1	1	1	1	1	1	1	SCA
204706at7147	1	1	1	1	1	1	1	1	SCA
204793at7147	1	1	1	1	1	1	1	1	SCA
204858at7147	1	1	1	1	1	1	1	1	SCA
204873at7147	1	1	1	1	1	1	1	1	SCA
205013at7147	1	1	1	1	1	1	1	1	SCA
205105at7147	1	1	1	1	1	1	1	1	SCA
205169at7147	1	1	1	1	1	1	1	1	SCA
205240at7147	1	1	1	1	1	1	1	1	SCA
205251at7147	1	1	1	1	1	1	1	1	SCA
205407at7147	1	1	1	1	1	1	1	1	SCA
205611at7147	1	1	1	1	1	1	1	1	SCA
205645at7147	1	1	1	1	1	1	1	1	SCA
205722at7147	1	1	1	1	1	1	1	1	SCA
206021at7147	1	1	1	1	1	1	1	1	SCA
206026at7147	1	1	1	1	1	1	1	1	SCA
206087at7147	1	1	1	1	1	1	1	1	SCA
206269at7147	1	1	1	1	1	1	1	1	SCA
206396at7147	1	1	1	1	1	1	1	1	SCA
206509at7147	1	1	1	1	1	1	1	1	SCA
206710at7147	1	1	1	1	1	1	1	1	SCA
206970at7147	1	1	1	1	1	1	1	1	SCA
207361at7147	1	1	1	1	1	1	1	1	SCA
207373at7147	1	1	1	1	1	1	1	1	SCA
207492at7147	1	1	1	1	1	1	1	1	SCA
207619at7147	1	1	1	1	1	1	1	1	SCA
207744at7147	1	1	1	1	1	1	1	1	SCA
207820at7147	1	1	1	1	1	1	1	1	SCA
207939at7147	1	1	1	1	1	1	1	1	SCA
21008at7147	1	1	1	1	1	1	1	1	SCA
21141at7147	1	1	1	1	1	1	1	1	SCA
21732at7147	1	1	1	1	1	1	1	1	SCA
21972at7147	1	1	1	1	1	1	1	1	SCA
22036at7147	1	1	1	1	1	1	1	1	SCA
222167at7147	1	1	1	1	1	1	1	1	SCA
22297at7147	1	1	1	1	1	1	1	1	SCA
22305at7147	1	1	1	1	1	1	1	1	SCA
22309at7147	1	1	1	1	1	1	1	1	SCA
22747at7147	1	1	1	1	1	1	1	1	SCA
22824at7147	1	1	1	1	1	1	1	1	SCA
22887at7147	1	1	1	1	1	1	1	1	SCA
23048at7147	1	1	1	1	1	1	1	1	SCA
23247at7147	1	1	1	1	1	1	1	1	SCA
23673at7147	1	1	1	1	1	1	1	1	SCA
24089at7147	1	1	1	1	1	1	1	1	SCA
2440at7147	1	1	1	1	1	1	1	1	SCA
25101at7147	1	1	1	1	1	1	1	1	SCA
25240at7147	1	1	1	1	1	1	1	1	SCA
25763at7147	1	1	1	1	1	1	1	1	SCA
25959at7147	1	1	1	1	1	1	1	1	SCA
26748at7147	1	1	1	1	1	1	1	1	SCA
27441at7147	1	1	1	1	1	1	1	1	SCA
27837at7147	1	1	1	1	1	1	1	1	SCA
28230at7147	1	1	1	1	1	1	1	1	SCA
2934at7147	1	1	1	1	1	1	1	1	SCA
29729at7147	1	1	1	1	1	1	1	1	SCA
30233at7147	1	1	1	1	1	1	1	1	SCA
30303at7147	1	1	1	1	1	1	1	1	SCA
3136at7147	1	1	1	1	1	1	1	1	SCA
3345at7147	1	1	1	1	1	1	1	1	SCA
3683at7147	1	1	1	1	1	1	1	1	SCA
3691at7147	1	1	1	1	1	1	1	1	SCA
37070at7147	1	1	1	1	1	1	1	1	SCA
37164at7147	1	1	1	1	1	1	1	1	SCA
37397at7147	1	1	1	1	1	1	1	1	SCA
37839at7147	1	1	1	1	1	1	1	1	SCA
38005at7147	1	1	1	1	1	1	1	1	SCA
38140at7147	1	1	1	1	1	1	1	1	SCA
38540at7147	1	1	1	1	1	1	1	1	SCA
3874at7147	1	1	1	1	1	1	1	1	SCA
39558at7147	1	1	1	1	1	1	1	1	SCA
39887at7147	1	1	1	1	1	1	1	1	SCA
39891at7147	1	1	1	1	1	1	1	1	SCA
40133at7147	1	1	1	1	1	1	1	1	SCA
40443at7147	1	1	1	1	1	1	1	1	SCA
4065at7147	1	1	1	1	1	1	1	1	SCA
41042at7147	1	1	1	1	1	1	1	1	SCA
4109at7147	1	1	1	1	1	1	1	1	SCA
41251at7147	1	1	1	1	1	1	1	1	SCA
41319at7147	1	1	1	1	1	1	1	1	SCA
41493at7147	1	1	1	1	1	1	1	1	SCA
4149at7147	1	1	1	1	1	1	1	1	SCA
41576at7147	1	1	1	1	1	1	1	1	SCA
42077at7147	1	1	1	1	1	1	1	1	SCA
42083at7147	1	1	1	1	1	1	1	1	SCA
42124at7147	1	1	1	1	1	1	1	1	SCA
42310at7147	1	1	1	1	1	1	1	1	SCA
42373at7147	1	1	1	1	1	1	1	1	SCA
42429at7147	1	1	1	1	1	1	1	1	SCA
42540at7147	1	1	1	1	1	1	1	1	SCA
42783at7147	1	1	1	1	1	1	1	1	SCA
43651at7147	1	1	1	1	1	1	1	1	SCA
44103at7147	1	1	1	1	1	1	1	1	SCA
44154at7147	1	1	1	1	1	1	1	1	SCA
44297at7147	1	1	1	1	1	1	1	1	SCA
44538at7147	1	1	1	1	1	1	1	1	SCA
4471at7147	1	1	1	1	1	1	1	1	SCA
44767at7147	1	1	1	1	1	1	1	1	SCA
45990at7147	1	1	1	1	1	1	1	1	SCA
46147at7147	1	1	1	1	1	1	1	1	SCA
46620at7147	1	1	1	1	1	1	1	1	SCA
46823at7147	1	1	1	1	1	1	1	1	SCA
46860at7147	1	1	1	1	1	1	1	1	SCA
46866at7147	1	1	1	1	1	1	1	1	SCA
46896at7147	1	1	1	1	1	1	1	1	SCA
4777at7147	1	1	1	1	1	1	1	1	SCA
52771at7147	1	1	1	1	1	1	1	1	SCA
52796at7147	1	1	1	1	1	1	1	1	SCA
52800at7147	1	1	1	1	1	1	1	1	SCA
52848at7147	1	1	1	1	1	1	1	1	SCA
52886at7147	1	1	1	1	1	1	1	1	SCA
52903at7147	1	1	1	1	1	1	1	1	SCA
52913at7147	1	1	1	1	1	1	1	1	SCA
52975at7147	1	1	1	1	1	1	1	1	SCA
53064at7147	1	1	1	1	1	1	1	1	SCA
53152at7147	1	1	1	1	1	1	1	1	SCA
53157at7147	1	1	1	1	1	1	1	1	SCA
53284at7147	1	1	1	1	1	1	1	1	SCA
53306at7147	1	1	1	1	1	1	1	1	SCA
53329at7147	1	1	1	1	1	1	1	1	SCA
53332at7147	1	1	1	1	1	1	1	1	SCA
53408at7147	1	1	1	1	1	1	1	1	SCA
53481at7147	1	1	1	1	1	1	1	1	SCA
53505at7147	1	1	1	1	1	1	1	1	SCA
53508at7147	1	1	1	1	1	1	1	1	SCA
53545at7147	1	1	1	1	1	1	1	1	SCA
53560at7147	1	1	1	1	1	1	1	1	SCA
53570at7147	1	1	1	1	1	1	1	1	SCA
53584at7147	1	1	1	1	1	1	1	1	SCA
53604at7147	1	1	1	1	1	1	1	1	SCA
53649at7147	1	1	1	1	1	1	1	1	SCA
53651at7147	1	1	1	1	1	1	1	1	SCA
53722at7147	1	1	1	1	1	1	1	1	SCA
53735at7147	1	1	1	1	1	1	1	1	SCA
53801at7147	1	1	1	1	1	1	1	1	SCA
53827at7147	1	1	1	1	1	1	1	1	SCA
53849at7147	1	1	1	1	1	1	1	1	SCA
53899at7147	1	1	1	1	1	1	1	1	SCA
53921at7147	1	1	1	1	1	1	1	1	SCA
53951at7147	1	1	1	1	1	1	1	1	SCA
53975at7147	1	1	1	1	1	1	1	1	SCA
54024at7147	1	1	1	1	1	1	1	1	SCA
54043at7147	1	1	1	1	1	1	1	1	SCA
54055at7147	1	1	1	1	1	1	1	1	SCA
54100at7147	1	1	1	1	1	1	1	1	SCA
54155at7147	1	1	1	1	1	1	1	1	SCA
54190at7147	1	1	1	1	1	1	1	1	SCA
54200at7147	1	1	1	1	1	1	1	1	SCA
54231at7147	1	1	1	1	1	1	1	1	SCA
54257at7147	1	1	1	1	1	1	1	1	SCA
54306at7147	1	1	1	1	1	1	1	1	SCA
54324at7147	1	1	1	1	1	1	1	1	SCA
54386at7147	1	1	1	1	1	1	1	1	SCA
54411at7147	1	1	1	1	1	1	1	1	SCA
54414at7147	1	1	1	1	1	1	1	1	SCA
54470at7147	1	1	1	1	1	1	1	1	SCA
54511at7147	1	1	1	1	1	1	1	1	SCA
54528at7147	1	1	1	1	1	1	1	1	SCA
54625at7147	1	1	1	1	1	1	1	1	SCA
54677at7147	1	1	1	1	1	1	1	1	SCA
54682at7147	1	1	1	1	1	1	1	1	SCA
54696at7147	1	1	1	1	1	1	1	1	SCA
54712at7147	1	1	1	1	1	1	1	1	SCA
54834at7147	1	1	1	1	1	1	1	1	SCA
54917at7147	1	1	1	1	1	1	1	1	SCA
54930at7147	1	1	1	1	1	1	1	1	SCA
54997at7147	1	1	1	1	1	1	1	1	SCA
55100at7147	1	1	1	1	1	1	1	1	SCA
55102at7147	1	1	1	1	1	1	1	1	SCA
55121at7147	1	1	1	1	1	1	1	1	SCA
55123at7147	1	1	1	1	1	1	1	1	SCA
55131at7147	1	1	1	1	1	1	1	1	SCA
55132at7147	1	1	1	1	1	1	1	1	SCA
55143at7147	1	1	1	1	1	1	1	1	SCA
55155at7147	1	1	1	1	1	1	1	1	SCA
55157at7147	1	1	1	1	1	1	1	1	SCA
55218at7147	1	1	1	1	1	1	1	1	SCA
55231at7147	1	1	1	1	1	1	1	1	SCA
55329at7147	1	1	1	1	1	1	1	1	SCA
55339at7147	1	1	1	1	1	1	1	1	SCA
55347at7147	1	1	1	1	1	1	1	1	SCA
55386at7147	1	1	1	1	1	1	1	1	SCA
55413at7147	1	1	1	1	1	1	1	1	SCA
55416at7147	1	1	1	1	1	1	1	1	SCA
55458at7147	1	1	1	1	1	1	1	1	SCA
55479at7147	1	1	1	1	1	1	1	1	SCA
55487at7147	1	1	1	1	1	1	1	1	SCA
55494at7147	1	1	1	1	1	1	1	1	SCA
55505at7147	1	1	1	1	1	1	1	1	SCA
55525at7147	1	1	1	1	1	1	1	1	SCA
55534at7147	1	1	1	1	1	1	1	1	SCA
55565at7147	1	1	1	1	1	1	1	1	SCA
55573at7147	1	1	1	1	1	1	1	1	SCA
55627at7147	1	1	1	1	1	1	1	1	SCA
55669at7147	1	1	1	1	1	1	1	1	SCA
55709at7147	1	1	1	1	1	1	1	1	SCA
55818at7147	1	1	1	1	1	1	1	1	SCA
55839at7147	1	1	1	1	1	1	1	1	SCA
55860at7147	1	1	1	1	1	1	1	1	SCA
55865at7147	1	1	1	1	1	1	1	1	SCA
55885at7147	1	1	1	1	1	1	1	1	SCA
55909at7147	1	1	1	1	1	1	1	1	SCA
55911at7147	1	1	1	1	1	1	1	1	SCA
55950at7147	1	1	1	1	1	1	1	1	SCA
55963at7147	1	1	1	1	1	1	1	1	SCA
55990at7147	1	1	1	1	1	1	1	1	SCA
56048at7147	1	1	1	1	1	1	1	1	SCA
56085at7147	1	1	1	1	1	1	1	1	SCA
56099at7147	1	1	1	1	1	1	1	1	SCA
56130at7147	1	1	1	1	1	1	1	1	SCA
56142at7147	1	1	1	1	1	1	1	1	SCA
56181at7147	1	1	1	1	1	1	1	1	SCA
56189at7147	1	1	1	1	1	1	1	1	SCA
56195at7147	1	1	1	1	1	1	1	1	SCA
56201at7147	1	1	1	1	1	1	1	1	SCA
56265at7147	1	1	1	1	1	1	1	1	SCA
56317at7147	1	1	1	1	1	1	1	1	SCA
56344at7147	1	1	1	1	1	1	1	1	SCA
56383at7147	1	1	1	1	1	1	1	1	SCA
56453at7147	1	1	1	1	1	1	1	1	SCA
56476at7147	1	1	1	1	1	1	1	1	SCA
56507at7147	1	1	1	1	1	1	1	1	SCA
56512at7147	1	1	1	1	1	1	1	1	SCA
56554at7147	1	1	1	1	1	1	1	1	SCA
56634at7147	1	1	1	1	1	1	1	1	SCA
56639at7147	1	1	1	1	1	1	1	1	SCA
56643at7147	1	1	1	1	1	1	1	1	SCA
56726at7147	1	1	1	1	1	1	1	1	SCA
56729at7147	1	1	1	1	1	1	1	1	SCA
56786at7147	1	1	1	1	1	1	1	1	SCA
56807at7147	1	1	1	1	1	1	1	1	SCA
56855at7147	1	1	1	1	1	1	1	1	SCA
56880at7147	1	1	1	1	1	1	1	1	SCA
56902at7147	1	1	1	1	1	1	1	1	SCA
56939at7147	1	1	1	1	1	1	1	1	SCA
57023at7147	1	1	1	1	1	1	1	1	SCA
57056at7147	1	1	1	1	1	1	1	1	SCA
57117at7147	1	1	1	1	1	1	1	1	SCA
57146at7147	1	1	1	1	1	1	1	1	SCA
57177at7147	1	1	1	1	1	1	1	1	SCA
57214at7147	1	1	1	1	1	1	1	1	SCA
57235at7147	1	1	1	1	1	1	1	1	SCA
57379at7147	1	1	1	1	1	1	1	1	SCA
57408at7147	1	1	1	1	1	1	1	1	SCA
57448at7147	1	1	1	1	1	1	1	1	SCA
57469at7147	1	1	1	1	1	1	1	1	SCA
57473at7147	1	1	1	1	1	1	1	1	SCA
57521at7147	1	1	1	1	1	1	1	1	SCA
57556at7147	1	1	1	1	1	1	1	1	SCA
57609at7147	1	1	1	1	1	1	1	1	SCA
57630at7147	1	1	1	1	1	1	1	1	SCA
57632at7147	1	1	1	1	1	1	1	1	SCA
57684at7147	1	1	1	1	1	1	1	1	SCA
5771at7147	1	1	1	1	1	1	1	1	SCA
57737at7147	1	1	1	1	1	1	1	1	SCA
57775at7147	1	1	1	1	1	1	1	1	SCA
57785at7147	1	1	1	1	1	1	1	1	SCA
57797at7147	1	1	1	1	1	1	1	1	SCA
57825at7147	1	1	1	1	1	1	1	1	SCA
57839at7147	1	1	1	1	1	1	1	1	SCA
57881at7147	1	1	1	1	1	1	1	1	SCA
57891at7147	1	1	1	1	1	1	1	1	SCA
57917at7147	1	1	1	1	1	1	1	1	SCA
57926at7147	1	1	1	1	1	1	1	1	SCA
57946at7147	1	1	1	1	1	1	1	1	SCA
57958at7147	1	1	1	1	1	1	1	1	SCA
57987at7147	1	1	1	1	1	1	1	1	SCA
58007at7147	1	1	1	1	1	1	1	1	SCA
58065at7147	1	1	1	1	1	1	1	1	SCA
58078at7147	1	1	1	1	1	1	1	1	SCA
5813at7147	1	1	1	1	1	1	1	1	SCA
58142at7147	1	1	1	1	1	1	1	1	SCA
58157at7147	1	1	1	1	1	1	1	1	SCA
58163at7147	1	1	1	1	1	1	1	1	SCA
58216at7147	1	1	1	1	1	1	1	1	SCA
58267at7147	1	1	1	1	1	1	1	1	SCA
58270at7147	1	1	1	1	1	1	1	1	SCA
58276at7147	1	1	1	1	1	1	1	1	SCA
58311at7147	1	1	1	1	1	1	1	1	SCA
58331at7147	1	1	1	1	1	1	1	1	SCA
58394at7147	1	1	1	1	1	1	1	1	SCA
58412at7147	1	1	1	1	1	1	1	1	SCA
58454at7147	1	1	1	1	1	1	1	1	SCA
58598at7147	1	1	1	1	1	1	1	1	SCA
58630at7147	1	1	1	1	1	1	1	1	SCA
58740at7147	1	1	1	1	1	1	1	1	SCA
58745at7147	1	1	1	1	1	1	1	1	SCA
5878at7147	1	1	1	1	1	1	1	1	SCA
59042at7147	1	1	1	1	1	1	1	1	SCA
59047at7147	1	1	1	1	1	1	1	1	SCA
59063at7147	1	1	1	1	1	1	1	1	SCA
59103at7147	1	1	1	1	1	1	1	1	SCA
59115at7147	1	1	1	1	1	1	1	1	SCA
59141at7147	1	1	1	1	1	1	1	1	SCA
59267at7147	1	1	1	1	1	1	1	1	SCA
59327at7147	1	1	1	1	1	1	1	1	SCA
59467at7147	1	1	1	1	1	1	1	1	SCA
59477at7147	1	1	1	1	1	1	1	1	SCA
59484at7147	1	1	1	1	1	1	1	1	SCA
59673at7147	1	1	1	1	1	1	1	1	SCA
5967at7147	1	1	1	1	1	1	1	1	SCA
59687at7147	1	1	1	1	1	1	1	1	SCA
59780at7147	1	1	1	1	1	1	1	1	SCA
59786at7147	1	1	1	1	1	1	1	1	SCA
59789at7147	1	1	1	1	1	1	1	1	SCA
59830at7147	1	1	1	1	1	1	1	1	SCA
59879at7147	1	1	1	1	1	1	1	1	SCA
59917at7147	1	1	1	1	1	1	1	1	SCA
59946at7147	1	1	1	1	1	1	1	1	SCA
59953at7147	1	1	1	1	1	1	1	1	SCA
59967at7147	1	1	1	1	1	1	1	1	SCA
60011at7147	1	1	1	1	1	1	1	1	SCA
60073at7147	1	1	1	1	1	1	1	1	SCA
60101at7147	1	1	1	1	1	1	1	1	SCA
60108at7147	1	1	1	1	1	1	1	1	SCA
60116at7147	1	1	1	1	1	1	1	1	SCA
60119at7147	1	1	1	1	1	1	1	1	SCA
60158at7147	1	1	1	1	1	1	1	1	SCA
60161at7147	1	1	1	1	1	1	1	1	SCA
60177at7147	1	1	1	1	1	1	1	1	SCA
60271at7147	1	1	1	1	1	1	1	1	SCA
60281at7147	1	1	1	1	1	1	1	1	SCA
60412at7147	1	1	1	1	1	1	1	1	SCA
60453at7147	1	1	1	1	1	1	1	1	SCA
60527at7147	1	1	1	1	1	1	1	1	SCA
60606at7147	1	1	1	1	1	1	1	1	SCA
60617at7147	1	1	1	1	1	1	1	1	SCA
60706at7147	1	1	1	1	1	1	1	1	SCA
60718at7147	1	1	1	1	1	1	1	1	SCA
60819at7147	1	1	1	1	1	1	1	1	SCA
60821at7147	1	1	1	1	1	1	1	1	SCA
60863at7147	1	1	1	1	1	1	1	1	SCA
60957at7147	1	1	1	1	1	1	1	1	SCA
60997at7147	1	1	1	1	1	1	1	1	SCA
61024at7147	1	1	1	1	1	1	1	1	SCA
61057at7147	1	1	1	1	1	1	1	1	SCA
61079at7147	1	1	1	1	1	1	1	1	SCA
6107at7147	1	1	1	1	1	1	1	1	SCA
61147at7147	1	1	1	1	1	1	1	1	SCA
61166at7147	1	1	1	1	1	1	1	1	SCA
61168at7147	1	1	1	1	1	1	1	1	SCA
61178at7147	1	1	1	1	1	1	1	1	SCA
61278at7147	1	1	1	1	1	1	1	1	SCA
61285at7147	1	1	1	1	1	1	1	1	SCA
61291at7147	1	1	1	1	1	1	1	1	SCA
61362at7147	1	1	1	1	1	1	1	1	SCA
61413at7147	1	1	1	1	1	1	1	1	SCA
61468at7147	1	1	1	1	1	1	1	1	SCA
61484at7147	1	1	1	1	1	1	1	1	SCA
61489at7147	1	1	1	1	1	1	1	1	SCA
61493at7147	1	1	1	1	1	1	1	1	SCA
61517at7147	1	1	1	1	1	1	1	1	SCA
61576at7147	1	1	1	1	1	1	1	1	SCA
61644at7147	1	1	1	1	1	1	1	1	SCA
61645at7147	1	1	1	1	1	1	1	1	SCA
61689at7147	1	1	1	1	1	1	1	1	SCA
61738at7147	1	1	1	1	1	1	1	1	SCA
61742at7147	1	1	1	1	1	1	1	1	SCA
61802at7147	1	1	1	1	1	1	1	1	SCA
61849at7147	1	1	1	1	1	1	1	1	SCA
61879at7147	1	1	1	1	1	1	1	1	SCA
61890at7147	1	1	1	1	1	1	1	1	SCA
61965at7147	1	1	1	1	1	1	1	1	SCA
62025at7147	1	1	1	1	1	1	1	1	SCA
62057at7147	1	1	1	1	1	1	1	1	SCA
62071at7147	1	1	1	1	1	1	1	1	SCA
62077at7147	1	1	1	1	1	1	1	1	SCA
62105at7147	1	1	1	1	1	1	1	1	SCA
62140at7147	1	1	1	1	1	1	1	1	SCA
62198at7147	1	1	1	1	1	1	1	1	SCA
62275at7147	1	1	1	1	1	1	1	1	SCA
62328at7147	1	1	1	1	1	1	1	1	SCA
62354at7147	1	1	1	1	1	1	1	1	SCA
62409at7147	1	1	1	1	1	1	1	1	SCA
62437at7147	1	1	1	1	1	1	1	1	SCA
62473at7147	1	1	1	1	1	1	1	1	SCA
62605at7147	1	1	1	1	1	1	1	1	SCA
62616at7147	1	1	1	1	1	1	1	1	SCA
62621at7147	1	1	1	1	1	1	1	1	SCA
62675at7147	1	1	1	1	1	1	1	1	SCA
62798at7147	1	1	1	1	1	1	1	1	SCA
62836at7147	1	1	1	1	1	1	1	1	SCA
62882at7147	1	1	1	1	1	1	1	1	SCA
62904at7147	1	1	1	1	1	1	1	1	SCA
62926at7147	1	1	1	1	1	1	1	1	SCA
62952at7147	1	1	1	1	1	1	1	1	SCA
63184at7147	1	1	1	1	1	1	1	1	SCA
63207at7147	1	1	1	1	1	1	1	1	SCA
63216at7147	1	1	1	1	1	1	1	1	SCA
63228at7147	1	1	1	1	1	1	1	1	SCA
63248at7147	1	1	1	1	1	1	1	1	SCA
63269at7147	1	1	1	1	1	1	1	1	SCA
63271at7147	1	1	1	1	1	1	1	1	SCA
63422at7147	1	1	1	1	1	1	1	1	SCA
63432at7147	1	1	1	1	1	1	1	1	SCA
63452at7147	1	1	1	1	1	1	1	1	SCA
63485at7147	1	1	1	1	1	1	1	1	SCA
63494at7147	1	1	1	1	1	1	1	1	SCA
63502at7147	1	1	1	1	1	1	1	1	SCA
63515at7147	1	1	1	1	1	1	1	1	SCA
63522at7147	1	1	1	1	1	1	1	1	SCA
63539at7147	1	1	1	1	1	1	1	1	SCA
63614at7147	1	1	1	1	1	1	1	1	SCA
63618at7147	1	1	1	1	1	1	1	1	SCA
63628at7147	1	1	1	1	1	1	1	1	SCA
63855at7147	1	1	1	1	1	1	1	1	SCA
63948at7147	1	1	1	1	1	1	1	1	SCA
63963at7147	1	1	1	1	1	1	1	1	SCA
63988at7147	1	1	1	1	1	1	1	1	SCA
64017at7147	1	1	1	1	1	1	1	1	SCA
64025at7147	1	1	1	1	1	1	1	1	SCA
64061at7147	1	1	1	1	1	1	1	1	SCA
64165at7147	1	1	1	1	1	1	1	1	SCA
64175at7147	1	1	1	1	1	1	1	1	SCA
64181at7147	1	1	1	1	1	1	1	1	SCA
64219at7147	1	1	1	1	1	1	1	1	SCA
64306at7147	1	1	1	1	1	1	1	1	SCA
64314at7147	1	1	1	1	1	1	1	1	SCA
64433at7147	1	1	1	1	1	1	1	1	SCA
64449at7147	1	1	1	1	1	1	1	1	SCA
64574at7147	1	1	1	1	1	1	1	1	SCA
64627at7147	1	1	1	1	1	1	1	1	SCA
64809at7147	1	1	1	1	1	1	1	1	SCA
64914at7147	1	1	1	1	1	1	1	1	SCA
64924at7147	1	1	1	1	1	1	1	1	SCA
65006at7147	1	1	1	1	1	1	1	1	SCA
65009at7147	1	1	1	1	1	1	1	1	SCA
65044at7147	1	1	1	1	1	1	1	1	SCA
65079at7147	1	1	1	1	1	1	1	1	SCA
65161at7147	1	1	1	1	1	1	1	1	SCA
65206at7147	1	1	1	1	1	1	1	1	SCA
65240at7147	1	1	1	1	1	1	1	1	SCA
65261at7147	1	1	1	1	1	1	1	1	SCA
65353at7147	1	1	1	1	1	1	1	1	SCA
65394at7147	1	1	1	1	1	1	1	1	SCA
65569at7147	1	1	1	1	1	1	1	1	SCA
65604at7147	1	1	1	1	1	1	1	1	SCA
65665at7147	1	1	1	1	1	1	1	1	SCA
65703at7147	1	1	1	1	1	1	1	1	SCA
65801at7147	1	1	1	1	1	1	1	1	SCA
65827at7147	1	1	1	1	1	1	1	1	SCA
65870at7147	1	1	1	1	1	1	1	1	SCA
65891at7147	1	1	1	1	1	1	1	1	SCA
65907at7147	1	1	1	1	1	1	1	1	SCA
66003at7147	1	1	1	1	1	1	1	1	SCA
66040at7147	1	1	1	1	1	1	1	1	SCA
66076at7147	1	1	1	1	1	1	1	1	SCA
66285at7147	1	1	1	1	1	1	1	1	SCA
66331at7147	1	1	1	1	1	1	1	1	SCA
66420at7147	1	1	1	1	1	1	1	1	SCA
66470at7147	1	1	1	1	1	1	1	1	SCA
66689at7147	1	1	1	1	1	1	1	1	SCA
67at7147	1	1	1	1	1	1	1	1	SCA
6829at7147	1	1	1	1	1	1	1	1	SCA
6993at7147	1	1	1	1	1	1	1	1	SCA
7165at7147	1	1	1	1	1	1	1	1	SCA
7544at7147	1	1	1	1	1	1	1	1	SCA
75454at7147	1	1	1	1	1	1	1	1	SCA
75537at7147	1	1	1	1	1	1	1	1	SCA
75591at7147	1	1	1	1	1	1	1	1	SCA
75598at7147	1	1	1	1	1	1	1	1	SCA
75722at7147	1	1	1	1	1	1	1	1	SCA
75776at7147	1	1	1	1	1	1	1	1	SCA
75860at7147	1	1	1	1	1	1	1	1	SCA
76081at7147	1	1	1	1	1	1	1	1	SCA
76124at7147	1	1	1	1	1	1	1	1	SCA
76234at7147	1	1	1	1	1	1	1	1	SCA
76237at7147	1	1	1	1	1	1	1	1	SCA
76258at7147	1	1	1	1	1	1	1	1	SCA
76293at7147	1	1	1	1	1	1	1	1	SCA
76300at7147	1	1	1	1	1	1	1	1	SCA
76554at7147	1	1	1	1	1	1	1	1	SCA
76975at7147	1	1	1	1	1	1	1	1	SCA
77171at7147	1	1	1	1	1	1	1	1	SCA
77240at7147	1	1	1	1	1	1	1	1	SCA
77335at7147	1	1	1	1	1	1	1	1	SCA
77571at7147	1	1	1	1	1	1	1	1	SCA
77691at7147	1	1	1	1	1	1	1	1	SCA
77798at7147	1	1	1	1	1	1	1	1	SCA
77899at7147	1	1	1	1	1	1	1	1	SCA
77949at7147	1	1	1	1	1	1	1	1	SCA
78066at7147	1	1	1	1	1	1	1	1	SCA
78105at7147	1	1	1	1	1	1	1	1	SCA
78312at7147	1	1	1	1	1	1	1	1	SCA
78320at7147	1	1	1	1	1	1	1	1	SCA
78558at7147	1	1	1	1	1	1	1	1	SCA
78559at7147	1	1	1	1	1	1	1	1	SCA
78671at7147	1	1	1	1	1	1	1	1	SCA
78789at7147	1	1	1	1	1	1	1	1	SCA
78806at7147	1	1	1	1	1	1	1	1	SCA
78860at7147	1	1	1	1	1	1	1	1	SCA
79090at7147	1	1	1	1	1	1	1	1	SCA
79136at7147	1	1	1	1	1	1	1	1	SCA
79186at7147	1	1	1	1	1	1	1	1	SCA
79309at7147	1	1	1	1	1	1	1	1	SCA
79487at7147	1	1	1	1	1	1	1	1	SCA
79508at7147	1	1	1	1	1	1	1	1	SCA
79550at7147	1	1	1	1	1	1	1	1	SCA
79733at7147	1	1	1	1	1	1	1	1	SCA
79843at7147	1	1	1	1	1	1	1	1	SCA
79901at7147	1	1	1	1	1	1	1	1	SCA
79918at7147	1	1	1	1	1	1	1	1	SCA
79983at7147	1	1	1	1	1	1	1	1	SCA
80042at7147	1	1	1	1	1	1	1	1	SCA
80071at7147	1	1	1	1	1	1	1	1	SCA
80242at7147	1	1	1	1	1	1	1	1	SCA
80275at7147	1	1	1	1	1	1	1	1	SCA
80301at7147	1	1	1	1	1	1	1	1	SCA
80436at7147	1	1	1	1	1	1	1	1	SCA
80742at7147	1	1	1	1	1	1	1	1	SCA
80999at7147	1	1	1	1	1	1	1	1	SCA
81033at7147	1	1	1	1	1	1	1	1	SCA
81939at7147	1	1	1	1	1	1	1	1	SCA
82214at7147	1	1	1	1	1	1	1	1	SCA
82301at7147	1	1	1	1	1	1	1	1	SCA
82436at7147	1	1	1	1	1	1	1	1	SCA
82530at7147	1	1	1	1	1	1	1	1	SCA
82552at7147	1	1	1	1	1	1	1	1	SCA
82576at7147	1	1	1	1	1	1	1	1	SCA
82646at7147	1	1	1	1	1	1	1	1	SCA
82691at7147	1	1	1	1	1	1	1	1	SCA
82778at7147	1	1	1	1	1	1	1	1	SCA
82820at7147	1	1	1	1	1	1	1	1	SCA
8296at7147	1	1	1	1	1	1	1	1	SCA
82996at7147	1	1	1	1	1	1	1	1	SCA
83017at7147	1	1	1	1	1	1	1	1	SCA
83211at7147	1	1	1	1	1	1	1	1	SCA
83336at7147	1	1	1	1	1	1	1	1	SCA
83417at7147	1	1	1	1	1	1	1	1	SCA
83711at7147	1	1	1	1	1	1	1	1	SCA
84233at7147	1	1	1	1	1	1	1	1	SCA
84321at7147	1	1	1	1	1	1	1	1	SCA
843at7147	1	1	1	1	1	1	1	1	SCA
84597at7147	1	1	1	1	1	1	1	1	SCA
85870at7147	1	1	1	1	1	1	1	1	SCA
85922at7147	1	1	1	1	1	1	1	1	SCA
8780at7147	1	1	1	1	1	1	1	1	SCA
91058at7147	1	1	1	1	1	1	1	1	SCA
91743at7147	1	1	1	1	1	1	1	1	SCA
91945at7147	1	1	1	1	1	1	1	1	SCA
91966at7147	1	1	1	1	1	1	1	1	SCA
92009at7147	1	1	1	1	1	1	1	1	SCA
92549at7147	1	1	1	1	1	1	1	1	SCA
9256at7147	1	1	1	1	1	1	1	1	SCA
93096at7147	1	1	1	1	1	1	1	1	SCA
93160at7147	1	1	1	1	1	1	1	1	SCA
93224at7147	1	1	1	1	1	1	1	1	SCA
93633at7147	1	1	1	1	1	1	1	1	SCA
94151at7147	1	1	1	1	1	1	1	1	SCA
94620at7147	1	1	1	1	1	1	1	1	SCA
94874at7147	1	1	1	1	1	1	1	1	SCA
95128at7147	1	1	1	1	1	1	1	1	SCA
9614at7147	1	1	1	1	1	1	1	1	SCA
96286at7147	1	1	1	1	1	1	1	1	SCA
96366at7147	1	1	1	1	1	1	1	1	SCA
96939at7147	1	1	1	1	1	1	1	1	SCA
97648at7147	1	1	1	1	1	1	1	1	SCA
98214at7147	1	1	1	1	1	1	1	1	SCA
98572at7147	1	1	1	1	1	1	1	1	SCA
98822at7147	1	1	1	1	1	1	1	1	SCA
98987at7147	1	1	1	1	1	1	1	1	SCA
99218at7147	1	1	1	1	1	1	1	1	SCA
99318at7147	1	1	1	1	1	1	1	1	SCA
99832at7147	1	1	1	1	1	1	1	1	SCA
19830at7147	0	0	0	0	0	59	0	0	Other
31964at7147	0	0	0	0	0	16	0	0	Other
207216at7147	0	0	0	0	0	13	0	0	Other
20994at7147	0	0	0	0	0	12	0	0	Other
4453at7147	0	0	0	0	0	12	0	0	Other
12821at7147	0	0	0	0	0	10	0	0	Other
156463at7147	0	0	0	0	0	10	0	0	Other
33820at7147	0	0	0	0	0	10	0	0	Other
161075at7147	0	0	0	0	0	9	0	0	Other
185480at7147	0	0	0	0	0	7	0	0	Other
211546at7147	0	0	0	0	0	6	0	0	Other
220518at7147	0	0	0	0	0	6	0	0	Other
192695at7147	0	0	0	0	0	5	0	0	Other
19561at7147	0	0	0	0	0	5	0	0	Other
222685at7147	0	0	0	0	0	5	0	0	Other
34166at7147	0	0	0	0	0	5	0	0	Other
186152at7147	0	0	0	0	0	4	0	0	Other
207668at7147	0	0	0	0	0	4	0	0	Other
218160at7147	0	0	0	0	0	4	0	0	Other
223519at7147	0	0	0	0	0	4	0	0	Other
34865at7147	0	0	0	0	0	4	0	0	Other
35002at7147	0	0	0	0	0	4	0	0	Other
75058at7147	0	0	0	0	0	4	0	0	Other
9057at7147	0	0	0	0	0	4	0	0	Other
10780at7147	0	0	0	0	0	3	0	0	Other
14295at7147	0	0	0	0	0	3	0	0	Other
18195at7147	0	0	0	0	0	3	0	0	Other
219599at7147	0	0	0	0	0	3	0	0	Other
220757at7147	0	0	0	0	0	3	0	0	Other
2257at7147	0	0	0	0	0	3	0	0	Other
227682at7147	0	0	0	0	0	3	0	0	Other
29858at7147	0	0	0	0	0	3	0	0	Other
31127at7147	0	0	0	0	0	3	0	0	Other
31489at7147	0	0	0	0	0	3	0	0	Other
3235at7147	0	0	0	0	0	3	0	0	Other
34112at7147	0	0	0	0	0	3	0	0	Other
3908at7147	0	0	0	0	0	3	0	0	Other
49501at7147	0	0	0	0	0	3	0	0	Other
121964at7147	0	0	0	0	0	2	0	0	Other
1228at7147	0	0	0	0	0	2	0	0	Other
140234at7147	0	0	0	0	0	2	0	0	Other
14622at7147	0	0	0	0	0	2	0	0	Other
15840at7147	0	0	0	0	0	2	0	0	Other
167543at7147	0	0	0	0	0	2	0	0	Other
185681at7147	0	0	0	0	0	2	0	0	Other
186173at7147	0	0	0	0	0	2	0	0	Other
205141at7147	0	0	0	0	0	2	0	0	Other
217511at7147	0	0	0	0	0	2	0	0	Other
219711at7147	0	0	0	0	0	2	0	0	Other
220093at7147	0	0	0	0	0	2	0	0	Other
221680at7147	0	0	0	0	0	2	0	0	Other
226528at7147	0	0	0	0	0	2	0	0	Other
226739at7147	0	0	0	0	0	2	0	0	Other
227382at7147	0	0	0	0	0	2	0	0	Other
25790at7147	0	0	0	0	0	2	0	0	Other
26159at7147	0	0	0	0	0	2	0	0	Other
26257at7147	0	0	0	0	0	2	0	0	Other
26795at7147	0	0	0	0	0	2	0	0	Other
32845at7147	0	0	0	0	0	2	0	0	Other
32867at7147	0	0	0	0	0	2	0	0	Other
33687at7147	0	0	0	0	0	2	0	0	Other
33980at7147	0	0	0	0	0	2	0	0	Other
34629at7147	0	0	0	0	0	2	0	0	Other
34968at7147	0	0	0	0	0	2	0	0	Other
35210at7147	0	0	0	0	0	2	0	0	Other
35340at7147	0	0	0	0	0	2	0	0	Other
35460at7147	0	0	0	0	0	2	0	0	Other
35467at7147	0	0	0	0	0	2	0	0	Other
36402at7147	0	0	0	0	0	2	0	0	Other
36847at7147	0	0	0	0	0	2	0	0	Other
40420at7147	0	0	0	0	0	2	0	0	Other
4463at7147	0	0	0	0	0	2	0	0	Other
55198at7147	0	0	0	0	0	2	0	0	Other
65284at7147	0	0	0	0	0	2	0	0	Other
746at7147	0	0	0	0	0	2	0	0	Other
10195at7147	0	0	0	0	0	1	0	0	Other
10283at7147	0	0	0	0	0	1	0	0	Other
10601at7147	0	0	0	0	0	1	0	0	Other
10608at7147	0	0	0	0	0	1	0	0	Other
10682at7147	0	0	0	0	0	1	0	0	Other
10751at7147	0	0	0	0	0	1	0	0	Other
11001at7147	0	0	0	0	0	1	0	0	Other
11548at7147	0	0	0	0	0	1	0	0	Other
12082at7147	0	0	0	0	0	1	0	0	Other
14007at7147	0	0	0	0	0	1	0	0	Other
15042at7147	0	0	0	0	0	1	0	0	Other
15135at7147	0	0	0	0	0	1	0	0	Other
15545at7147	0	0	0	0	0	1	0	0	Other
15884at7147	0	0	0	0	0	1	0	0	Other
16146at7147	0	0	0	0	0	1	0	0	Other
161685at7147	0	0	0	0	0	1	0	0	Other
165485at7147	0	0	0	0	0	1	0	0	Other
16597at7147	0	0	0	0	0	1	0	0	Other
16621at7147	0	0	0	0	0	1	0	0	Other
171342at7147	0	0	0	0	0	1	0	0	Other
171352at7147	0	0	0	0	0	1	0	0	Other
172221at7147	0	0	0	0	0	1	0	0	Other
17663at7147	0	0	0	0	0	1	0	0	Other
18014at7147	0	0	0	0	0	1	0	0	Other
180393at7147	0	0	0	0	0	1	0	0	Other
181922at7147	0	0	0	0	0	1	0	0	Other
184758at7147	0	0	0	0	0	1	0	0	Other
18476at7147	0	0	0	0	0	1	0	0	Other
185042at7147	0	0	0	0	0	1	0	0	Other
185884at7147	0	0	0	0	0	1	0	0	Other
188800at7147	0	0	0	0	0	1	0	0	Other
188839at7147	0	0	0	0	0	1	0	0	Other
19085at7147	0	0	0	0	0	1	0	0	Other
192046at7147	0	0	0	0	0	1	0	0	Other
193772at7147	0	0	0	0	0	1	0	0	Other
194574at7147	0	0	0	0	0	1	0	0	Other
198250at7147	0	0	0	0	0	1	0	0	Other
200355at7147	0	0	0	0	0	1	0	0	Other
20114at7147	0	0	0	0	0	1	0	0	Other
202002at7147	0	0	0	0	0	1	0	0	Other
20363at7147	0	0	0	0	0	1	0	0	Other
20487at7147	0	0	0	0	0	1	0	0	Other
205591at7147	0	0	0	0	0	1	0	0	Other
206077at7147	0	0	0	0	0	1	0	0	Other
206599at7147	0	0	0	0	0	1	0	0	Other
206978at7147	0	0	0	0	0	1	0	0	Other
207175at7147	0	0	0	0	0	1	0	0	Other
20757at7147	0	0	0	0	0	1	0	0	Other
210475at7147	0	0	0	0	0	1	0	0	Other
213381at7147	0	0	0	0	0	1	0	0	Other
216879at7147	0	0	0	0	0	1	0	0	Other
217441at7147	0	0	0	0	0	1	0	0	Other
217683at7147	0	0	0	0	0	1	0	0	Other
21773at7147	0	0	0	0	0	1	0	0	Other
217796at7147	0	0	0	0	0	1	0	0	Other
217882at7147	0	0	0	0	0	1	0	0	Other
218025at7147	0	0	0	0	0	1	0	0	Other
218056at7147	0	0	0	0	0	1	0	0	Other
218070at7147	0	0	0	0	0	1	0	0	Other
218170at7147	0	0	0	0	0	1	0	0	Other
218443at7147	0	0	0	0	0	1	0	0	Other
21848at7147	0	0	0	0	0	1	0	0	Other
218495at7147	0	0	0	0	0	1	0	0	Other
218571at7147	0	0	0	0	0	1	0	0	Other
218601at7147	0	0	0	0	0	1	0	0	Other
218627at7147	0	0	0	0	0	1	0	0	Other
218829at7147	0	0	0	0	0	1	0	0	Other
219121at7147	0	0	0	0	0	1	0	0	Other
219339at7147	0	0	0	0	0	1	0	0	Other
219410at7147	0	0	0	0	0	1	0	0	Other
219533at7147	0	0	0	0	0	1	0	0	Other
219718at7147	0	0	0	0	0	1	0	0	Other
219970at7147	0	0	0	0	0	1	0	0	Other
220192at7147	0	0	0	0	0	1	0	0	Other
220759at7147	0	0	0	0	0	1	0	0	Other
220846at7147	0	0	0	0	0	1	0	0	Other
220859at7147	0	0	0	0	0	1	0	0	Other
221960at7147	0	0	0	0	0	1	0	0	Other
222290at7147	0	0	0	0	0	1	0	0	Other
222545at7147	0	0	0	0	0	1	0	0	Other
223060at7147	0	0	0	0	0	1	0	0	Other
223345at7147	0	0	0	0	0	1	0	0	Other
223778at7147	0	0	0	0	0	1	0	0	Other
223791at7147	0	0	0	0	0	1	0	0	Other
223825at7147	0	0	0	0	0	1	0	0	Other
224053at7147	0	0	0	0	0	1	0	0	Other
224080at7147	0	0	0	0	0	1	0	0	Other
22432at7147	0	0	0	0	0	1	0	0	Other
224387at7147	0	0	0	0	0	1	0	0	Other
224476at7147	0	0	0	0	0	1	0	0	Other
225007at7147	0	0	0	0	0	1	0	0	Other
225285at7147	0	0	0	0	0	1	0	0	Other
225627at7147	0	0	0	0	0	1	0	0	Other
22576at7147	0	0	0	0	0	1	0	0	Other
226012at7147	0	0	0	0	0	1	0	0	Other
22647at7147	0	0	0	0	0	1	0	0	Other
226762at7147	0	0	0	0	0	1	0	0	Other
227698at7147	0	0	0	0	0	1	0	0	Other
227969at7147	0	0	0	0	0	1	0	0	Other
228119at7147	0	0	0	0	0	1	0	0	Other
24415at7147	0	0	0	0	0	1	0	0	Other
24451at7147	0	0	0	0	0	1	0	0	Other
24966at7147	0	0	0	0	0	1	0	0	Other
25007at7147	0	0	0	0	0	1	0	0	Other
25639at7147	0	0	0	0	0	1	0	0	Other
25696at7147	0	0	0	0	0	1	0	0	Other
2583at7147	0	0	0	0	0	1	0	0	Other
26019at7147	0	0	0	0	0	1	0	0	Other
26124at7147	0	0	0	0	0	1	0	0	Other
2619at7147	0	0	0	0	0	1	0	0	Other
26659at7147	0	0	0	0	0	1	0	0	Other
26729at7147	0	0	0	0	0	1	0	0	Other
26841at7147	0	0	0	0	0	1	0	0	Other
26903at7147	0	0	0	0	0	1	0	0	Other
26992at7147	0	0	0	0	0	1	0	0	Other
27617at7147	0	0	0	0	0	1	0	0	Other
27721at7147	0	0	0	0	0	1	0	0	Other
28009at7147	0	0	0	0	0	1	0	0	Other
28315at7147	0	0	0	0	0	1	0	0	Other
28896at7147	0	0	0	0	0	1	0	0	Other
28901at7147	0	0	0	0	0	1	0	0	Other
29363at7147	0	0	0	0	0	1	0	0	Other
29517at7147	0	0	0	0	0	1	0	0	Other
30625at7147	0	0	0	0	0	1	0	0	Other
31064at7147	0	0	0	0	0	1	0	0	Other
31270at7147	0	0	0	0	0	1	0	0	Other
31813at7147	0	0	0	0	0	1	0	0	Other
32045at7147	0	0	0	0	0	1	0	0	Other
32221at7147	0	0	0	0	0	1	0	0	Other
32350at7147	0	0	0	0	0	1	0	0	Other
32364at7147	0	0	0	0	0	1	0	0	Other
32381at7147	0	0	0	0	0	1	0	0	Other
32401at7147	0	0	0	0	0	1	0	0	Other
32457at7147	0	0	0	0	0	1	0	0	Other
32486at7147	0	0	0	0	0	1	0	0	Other
32648at7147	0	0	0	0	0	1	0	0	Other
32786at7147	0	0	0	0	0	1	0	0	Other
32998at7147	0	0	0	0	0	1	0	0	Other
33095at7147	0	0	0	0	0	1	0	0	Other
33238at7147	0	0	0	0	0	1	0	0	Other
33246at7147	0	0	0	0	0	1	0	0	Other
33260at7147	0	0	0	0	0	1	0	0	Other
33343at7147	0	0	0	0	0	1	0	0	Other
33379at7147	0	0	0	0	0	1	0	0	Other
33416at7147	0	0	0	0	0	1	0	0	Other
33484at7147	0	0	0	0	0	1	0	0	Other
33589at7147	0	0	0	0	0	1	0	0	Other
33591at7147	0	0	0	0	0	1	0	0	Other
33624at7147	0	0	0	0	0	1	0	0	Other
33627at7147	0	0	0	0	0	1	0	0	Other
33647at7147	0	0	0	0	0	1	0	0	Other
33661at7147	0	0	0	0	0	1	0	0	Other
33679at7147	0	0	0	0	0	1	0	0	Other
33928at7147	0	0	0	0	0	1	0	0	Other
34140at7147	0	0	0	0	0	1	0	0	Other
34693at7147	0	0	0	0	0	1	0	0	Other
35096at7147	0	0	0	0	0	1	0	0	Other
35649at7147	0	0	0	0	0	1	0	0	Other
35998at7147	0	0	0	0	0	1	0	0	Other
36109at7147	0	0	0	0	0	1	0	0	Other
36159at7147	0	0	0	0	0	1	0	0	Other
36175at7147	0	0	0	0	0	1	0	0	Other
36597at7147	0	0	0	0	0	1	0	0	Other
45170at7147	0	0	0	0	0	1	0	0	Other
4587at7147	0	0	0	0	0	1	0	0	Other
461at7147	0	0	0	0	0	1	0	0	Other
46954at7147	0	0	0	0	0	1	0	0	Other
46964at7147	0	0	0	0	0	1	0	0	Other
51677at7147	0	0	0	0	0	1	0	0	Other
5257at7147	0	0	0	0	0	1	0	0	Other
60397at7147	0	0	0	0	0	1	0	0	Other
63157at7147	0	0	0	0	0	1	0	0	Other
6376at7147	0	0	0	0	0	1	0	0	Other
64769at7147	0	0	0	0	0	1	0	0	Other
65563at7147	0	0	0	0	0	1	0	0	Other
71813at7147	0	0	0	0	0	1	0	0	Other
72903at7147	0	0	0	0	0	1	0	0	Other
7409at7147	0	0	0	0	0	1	0	0	Other
74707at7147	0	0	0	0	0	1	0	0	Other
7699at7147	0	0	0	0	0	1	0	0	Other
84800at7147	0	0	0	0	0	1	0	0	Other
85319at7147	0	0	0	0	0	1	0	0	Other
95at7147	0	0	0	0	0	1	0	0	Other
170350at7147	4	0	0	0	0	0	0	0	Other
222348at7147	4	0	0	0	0	0	0	0	Other
21308at7147	3	0	0	0	0	0	0	0	Other
214366at7147	3	0	0	0	0	0	0	0	Other
221054at7147	3	0	0	0	0	0	0	0	Other
172416at7147	2	0	0	0	0	0	0	0	Other
205224at7147	2	0	0	0	0	0	0	0	Other
219016at7147	2	0	0	0	0	0	0	0	Other
224016at7147	2	0	0	0	0	0	0	0	Other
227063at7147	2	0	0	0	0	0	0	0	Other
227180at7147	2	0	0	0	0	0	0	0	Other
227220at7147	2	0	0	0	0	0	0	0	Other
65627at7147	2	0	0	0	0	0	0	0	Other
72999at7147	2	0	0	0	0	0	0	0	Other
157904at7147	2	0	0	0	0	0	0	0	Other
69973at7147	2	0	0	0	0	0	0	0	Other
83360at7147	2	0	0	0	0	0	0	0	Other
191711at7147	1	0	0	0	0	0	0	0	Other
224041at7147	1	0	0	0	0	0	0	0	Other
224750at7147	1	0	0	0	0	0	0	0	Other
225831at7147	1	0	0	0	0	0	0	0	Other
226992at7147	1	0	0	0	0	0	0	0	Other
84791at7147	1	0	0	0	0	0	0	0	Other
10457at7147	1	0	0	0	0	0	0	0	Other
113218at7147	1	0	0	0	0	0	0	0	Other
12512at7147	1	0	0	0	0	0	0	0	Other
13130at7147	1	0	0	0	0	0	0	0	Other
13726at7147	1	0	0	0	0	0	0	0	Other
13857at7147	1	0	0	0	0	0	0	0	Other
143079at7147	1	0	0	0	0	0	0	0	Other
15048at7147	1	0	0	0	0	0	0	0	Other
151634at7147	1	0	0	0	0	0	0	0	Other
170050at7147	1	0	0	0	0	0	0	0	Other
171642at7147	1	0	0	0	0	0	0	0	Other
173799at7147	1	0	0	0	0	0	0	0	Other
180387at7147	1	0	0	0	0	0	0	0	Other
184118at7147	1	0	0	0	0	0	0	0	Other
185128at7147	1	0	0	0	0	0	0	0	Other
187014at7147	1	0	0	0	0	0	0	0	Other
192477at7147	1	0	0	0	0	0	0	0	Other
193225at7147	1	0	0	0	0	0	0	0	Other
196231at7147	1	0	0	0	0	0	0	0	Other
196755at7147	1	0	0	0	0	0	0	0	Other
199997at7147	1	0	0	0	0	0	0	0	Other
201611at7147	1	0	0	0	0	0	0	0	Other
20326at7147	1	0	0	0	0	0	0	0	Other
203522at7147	1	0	0	0	0	0	0	0	Other
203691at7147	1	0	0	0	0	0	0	0	Other
204162at7147	1	0	0	0	0	0	0	0	Other
204318at7147	1	0	0	0	0	0	0	0	Other
204379at7147	1	0	0	0	0	0	0	0	Other
204681at7147	1	0	0	0	0	0	0	0	Other
205060at7147	1	0	0	0	0	0	0	0	Other
205579at7147	1	0	0	0	0	0	0	0	Other
205637at7147	1	0	0	0	0	0	0	0	Other
207261at7147	1	0	0	0	0	0	0	0	Other
207355at7147	1	0	0	0	0	0	0	0	Other
207813at7147	1	0	0	0	0	0	0	0	Other
208116at7147	1	0	0	0	0	0	0	0	Other
208186at7147	1	0	0	0	0	0	0	0	Other
212356at7147	1	0	0	0	0	0	0	0	Other
212615at7147	1	0	0	0	0	0	0	0	Other
213077at7147	1	0	0	0	0	0	0	0	Other
216716at7147	1	0	0	0	0	0	0	0	Other
216815at7147	1	0	0	0	0	0	0	0	Other
216827at7147	1	0	0	0	0	0	0	0	Other
216854at7147	1	0	0	0	0	0	0	0	Other
216889at7147	1	0	0	0	0	0	0	0	Other
216897at7147	1	0	0	0	0	0	0	0	Other
216909at7147	1	0	0	0	0	0	0	0	Other
216919at7147	1	0	0	0	0	0	0	0	Other
217107at7147	1	0	0	0	0	0	0	0	Other
217967at7147	1	0	0	0	0	0	0	0	Other
218436at7147	1	0	0	0	0	0	0	0	Other
218533at7147	1	0	0	0	0	0	0	0	Other
218574at7147	1	0	0	0	0	0	0	0	Other
218933at7147	1	0	0	0	0	0	0	0	Other
219124at7147	1	0	0	0	0	0	0	0	Other
219129at7147	1	0	0	0	0	0	0	0	Other
219249at7147	1	0	0	0	0	0	0	0	Other
219367at7147	1	0	0	0	0	0	0	0	Other
219638at7147	1	0	0	0	0	0	0	0	Other
219726at7147	1	0	0	0	0	0	0	0	Other
219736at7147	1	0	0	0	0	0	0	0	Other
219738at7147	1	0	0	0	0	0	0	0	Other
220060at7147	1	0	0	0	0	0	0	0	Other
220226at7147	1	0	0	0	0	0	0	0	Other
220460at7147	1	0	0	0	0	0	0	0	Other
220560at7147	1	0	0	0	0	0	0	0	Other
220566at7147	1	0	0	0	0	0	0	0	Other
220655at7147	1	0	0	0	0	0	0	0	Other
220755at7147	1	0	0	0	0	0	0	0	Other
220776at7147	1	0	0	0	0	0	0	0	Other
220827at7147	1	0	0	0	0	0	0	0	Other
221166at7147	1	0	0	0	0	0	0	0	Other
221337at7147	1	0	0	0	0	0	0	0	Other
221343at7147	1	0	0	0	0	0	0	0	Other
221418at7147	1	0	0	0	0	0	0	0	Other
221696at7147	1	0	0	0	0	0	0	0	Other
221714at7147	1	0	0	0	0	0	0	0	Other
221744at7147	1	0	0	0	0	0	0	0	Other
221877at7147	1	0	0	0	0	0	0	0	Other
221978at7147	1	0	0	0	0	0	0	0	Other
222106at7147	1	0	0	0	0	0	0	0	Other
222237at7147	1	0	0	0	0	0	0	0	Other
222252at7147	1	0	0	0	0	0	0	0	Other
222540at7147	1	0	0	0	0	0	0	0	Other
222658at7147	1	0	0	0	0	0	0	0	Other
222899at7147	1	0	0	0	0	0	0	0	Other
222935at7147	1	0	0	0	0	0	0	0	Other
222937at7147	1	0	0	0	0	0	0	0	Other
223035at7147	1	0	0	0	0	0	0	0	Other
223206at7147	1	0	0	0	0	0	0	0	Other
223342at7147	1	0	0	0	0	0	0	0	Other
223537at7147	1	0	0	0	0	0	0	0	Other
223614at7147	1	0	0	0	0	0	0	0	Other
223630at7147	1	0	0	0	0	0	0	0	Other
223653at7147	1	0	0	0	0	0	0	0	Other
223888at7147	1	0	0	0	0	0	0	0	Other
223893at7147	1	0	0	0	0	0	0	0	Other
223998at7147	1	0	0	0	0	0	0	0	Other
224073at7147	1	0	0	0	0	0	0	0	Other
224147at7147	1	0	0	0	0	0	0	0	Other
224339at7147	1	0	0	0	0	0	0	0	Other
224356at7147	1	0	0	0	0	0	0	0	Other
224482at7147	1	0	0	0	0	0	0	0	Other
224584at7147	1	0	0	0	0	0	0	0	Other
224732at7147	1	0	0	0	0	0	0	0	Other
224779at7147	1	0	0	0	0	0	0	0	Other
224827at7147	1	0	0	0	0	0	0	0	Other
224868at7147	1	0	0	0	0	0	0	0	Other
224938at7147	1	0	0	0	0	0	0	0	Other
22503at7147	1	0	0	0	0	0	0	0	Other
225064at7147	1	0	0	0	0	0	0	0	Other
225088at7147	1	0	0	0	0	0	0	0	Other
225134at7147	1	0	0	0	0	0	0	0	Other
225299at7147	1	0	0	0	0	0	0	0	Other
225340at7147	1	0	0	0	0	0	0	0	Other
225352at7147	1	0	0	0	0	0	0	0	Other
225494at7147	1	0	0	0	0	0	0	0	Other
225497at7147	1	0	0	0	0	0	0	0	Other
225523at7147	1	0	0	0	0	0	0	0	Other
225530at7147	1	0	0	0	0	0	0	0	Other
225614at7147	1	0	0	0	0	0	0	0	Other
22589at7147	1	0	0	0	0	0	0	0	Other
225968at7147	1	0	0	0	0	0	0	0	Other
226224at7147	1	0	0	0	0	0	0	0	Other
226278at7147	1	0	0	0	0	0	0	0	Other
226339at7147	1	0	0	0	0	0	0	0	Other
226441at7147	1	0	0	0	0	0	0	0	Other
226495at7147	1	0	0	0	0	0	0	0	Other
226531at7147	1	0	0	0	0	0	0	0	Other
226953at7147	1	0	0	0	0	0	0	0	Other
226968at7147	1	0	0	0	0	0	0	0	Other
227030at7147	1	0	0	0	0	0	0	0	Other
22713at7147	1	0	0	0	0	0	0	0	Other
22715at7147	1	0	0	0	0	0	0	0	Other
227246at7147	1	0	0	0	0	0	0	0	Other
227290at7147	1	0	0	0	0	0	0	0	Other
227375at7147	1	0	0	0	0	0	0	0	Other
227469at7147	1	0	0	0	0	0	0	0	Other
227626at7147	1	0	0	0	0	0	0	0	Other
227686at7147	1	0	0	0	0	0	0	0	Other
227757at7147	1	0	0	0	0	0	0	0	Other
227790at7147	1	0	0	0	0	0	0	0	Other
227803at7147	1	0	0	0	0	0	0	0	Other
227879at7147	1	0	0	0	0	0	0	0	Other
228018at7147	1	0	0	0	0	0	0	0	Other
228074at7147	1	0	0	0	0	0	0	0	Other
228211at7147	1	0	0	0	0	0	0	0	Other
22at7147	1	0	0	0	0	0	0	0	Other
23067at7147	1	0	0	0	0	0	0	0	Other
23295at7147	1	0	0	0	0	0	0	0	Other
23389at7147	1	0	0	0	0	0	0	0	Other
23618at7147	1	0	0	0	0	0	0	0	Other
24066at7147	1	0	0	0	0	0	0	0	Other
24073at7147	1	0	0	0	0	0	0	0	Other
26350at7147	1	0	0	0	0	0	0	0	Other
26415at7147	1	0	0	0	0	0	0	0	Other
26546at7147	1	0	0	0	0	0	0	0	Other
26568at7147	1	0	0	0	0	0	0	0	Other
26641at7147	1	0	0	0	0	0	0	0	Other
26755at7147	1	0	0	0	0	0	0	0	Other
26882at7147	1	0	0	0	0	0	0	0	Other
27002at7147	1	0	0	0	0	0	0	0	Other
27285at7147	1	0	0	0	0	0	0	0	Other
27426at7147	1	0	0	0	0	0	0	0	Other
27769at7147	1	0	0	0	0	0	0	0	Other
27902at7147	1	0	0	0	0	0	0	0	Other
28276at7147	1	0	0	0	0	0	0	0	Other
28295at7147	1	0	0	0	0	0	0	0	Other
28580at7147	1	0	0	0	0	0	0	0	Other
28634at7147	1	0	0	0	0	0	0	0	Other
28647at7147	1	0	0	0	0	0	0	0	Other
28844at7147	1	0	0	0	0	0	0	0	Other
28904at7147	1	0	0	0	0	0	0	0	Other
29245at7147	1	0	0	0	0	0	0	0	Other
29704at7147	1	0	0	0	0	0	0	0	Other
29782at7147	1	0	0	0	0	0	0	0	Other
30040at7147	1	0	0	0	0	0	0	0	Other
30068at7147	1	0	0	0	0	0	0	0	Other
30177at7147	1	0	0	0	0	0	0	0	Other
30370at7147	1	0	0	0	0	0	0	0	Other
30445at7147	1	0	0	0	0	0	0	0	Other
30509at7147	1	0	0	0	0	0	0	0	Other
30513at7147	1	0	0	0	0	0	0	0	Other
30599at7147	1	0	0	0	0	0	0	0	Other
30782at7147	1	0	0	0	0	0	0	0	Other
31044at7147	1	0	0	0	0	0	0	0	Other
31071at7147	1	0	0	0	0	0	0	0	Other
31156at7147	1	0	0	0	0	0	0	0	Other
31224at7147	1	0	0	0	0	0	0	0	Other
31366at7147	1	0	0	0	0	0	0	0	Other
31515at7147	1	0	0	0	0	0	0	0	Other
31533at7147	1	0	0	0	0	0	0	0	Other
31565at7147	1	0	0	0	0	0	0	0	Other
31622at7147	1	0	0	0	0	0	0	0	Other
31675at7147	1	0	0	0	0	0	0	0	Other
31720at7147	1	0	0	0	0	0	0	0	Other
31777at7147	1	0	0	0	0	0	0	0	Other
31793at7147	1	0	0	0	0	0	0	0	Other
31816at7147	1	0	0	0	0	0	0	0	Other
31817at7147	1	0	0	0	0	0	0	0	Other
31829at7147	1	0	0	0	0	0	0	0	Other
31831at7147	1	0	0	0	0	0	0	0	Other
31851at7147	1	0	0	0	0	0	0	0	Other
31858at7147	1	0	0	0	0	0	0	0	Other
32057at7147	1	0	0	0	0	0	0	0	Other
32239at7147	1	0	0	0	0	0	0	0	Other
32247at7147	1	0	0	0	0	0	0	0	Other
32335at7147	1	0	0	0	0	0	0	0	Other
32370at7147	1	0	0	0	0	0	0	0	Other
32447at7147	1	0	0	0	0	0	0	0	Other
[truncated: 16,405 more rows]

## Sheet: Count
	12446
Type	An. aquasalis	An. darlingi	An. albimanus	An. stephensi	An. gambiae	An. merus	Ae. aegypti	D. melanogaster
single copy all	1387	1387	1387	1387	1387	1387	1387	1387
multicopy all	4359	4354	4334	4375	4715	4821	4772	4482
Drosophila	1700	1453	1669	1717	2284	2268	2572	2935
Culicidae	1766	1585	1804	1732	2125	2214	2662	18
Single copy Anophelinae	121	121	121	121	121	121	0	0
Anophelinae	992	574	940	892	771	729	0	0
NeoTropical	55	54	55	0	0	0	0	0
OldWorld	0	0	0	252	600	565	0	0
Other Diptera	345	174	198	246	402	521	1444	4106
No Orthology in Diptera	1721	1303	2108	7632	1440	3573	6967	4936
	12446	18354	12616	19804	13845	16199	11005	17864

## Sheet: Lists of SCO
Single Copy Orthologous	Anaqu	Aaegypti	Aalb	Adar	Anstep	Angamb	Dmel	Tribolium	Amerus		Aaegypti	Andar	Analb	Anstep	Angamb	Dmel
100542at7147	1734.g1530	AAEL003336-PA	AALB001515-PA	ADAC007993-PA	ASTEI10864-PA	AGAP008147-PA	NP_609965.1	EFA09424.1	AMEM21_005712.P11233		AAEL001444	AALB005843	ADAC005475	ASTEI09081	AGAP006166	NP_001137727.2
101118at7147	1050.g79	AAEL001725-PA	AALB016366-PA	ADAC009432-PA	ASTEI03021-PA	AGAP008252-PA	NP_610953.1	EFA07789.1	AMEM21_006125.P12110		AAEL002647	AALB001089	ADAC000923	ASTEI09496	AGAP008748	NP_476661.1
101124at7147	1726.g1455	AAEL008653-PA	AALB017363-P3330	ADAC006533-PA	ASTEI03647-PA	AGAP001450-PA	NP_649695.1	EEZ97357.1	AMEM21_004869.P9487		AAEL001655	AALB015942	ADAC000864	ASTEI01632	AGAP007826	NP_723996.1
101395at7147	5337.g6692	AAEL001405-PA	AALB005168-PA	ADAC005716-PA	ASTEI01431-PA	AGAP007522-PA	NP_536793.1	EFA06076.1	AMEM21_014874.P29184		AAEL005967	AALB000982	ADAC006217	ASTEI01844	AGAP008095	NP_611687.1
10212at7147	732.g9164	AAEL010119-PA	AALB001698-PA	ADAC002459-PA	ASTEI07170-PA	AGAP009116-PA	NP_608745.1	KYB28060.1	AMEM21_011738.P23005		AAEL024700	AALB005433	ADAC006706	ASTEI01537	AGAP007725	NP_611932.2
102169at7147	854.g10906	AAEL015393-PA	AALB006600-PA	ADAC002847-PA	ASTEI01031-PA	AGAP000438-PA	NP_573174.1	EFA08261.1	AMEM21_013544.P26604		AAEL007683	AALB016388	ADAC008291	ASTEI03947	AGAP010028	NP_523602.2
10233at7147	1003.g8	AAEL014252-PB	AALB006966-PA	ADAC004324-PA	ASTEI09006-PA	AGAP010877-PA	NP_573331.1	EEZ97850.1	AMEM21_003080.P5800		AAEL013616	AALB002409.P4022	ADAC005522	ASTEI03308	AGAP003029	NP_572311.1
103284at7147	2829.g3294	AAEL010663-PA	AALB015739-PA	ADAC008807-PA	ASTEI02103-PA	AGAP005494-PA	NP_648838.3	EFA08915.1	AMEM21_001872.P3488		AAEL020446	AALB001059	ADAC000836	ASTEI09790	AGAP009043	NP_611469.1
103351at7147	6179.g7766	AAEL006645-PA	AALB006736-PA	ADAC009304-PA	ASTEI00993-PA	AGAP013048-PA	NP_649808.1	EFA04264.1	AMEM21_013435.P26384		AAEL020957	AALB004452	ADAC004468	ASTEI02786	AGAP005917	NP_652607.1
103355at7147	8253.g10412	AAEL003087-PA	AALB005868-PA	ADAC003759-PA	ASTEI10916-PA	AGAP006359-PA	NP_649025.1	EFA06683.1	AMEM21_013008.P25616		AAEL010602	AALB007589	ADAC001220	ASTEI09458	AGAP010428	NP_788342.1
103568at7147	8989.g11665	AAEL000579-PB	AALB004219-PA	ADAC002228-PA	ASTEI02166-PA	AGAP005561-PA	NP_609365.3	EFA07324.1	AMEM21_013247.P26038		AAEL008459	AALB006768	ADAC005791	ASTEI10812	AGAP000660	NP_572360.1
104473at7147	4757.g6028	AAEL017120-PB	AALB004293-PA	ADAC003966-PA	ASTEI06305-PA	AGAP006020-PA	NP_612080.1	EFA01002.1	AMEM21_015177.P29700		AAEL000685	AALB001364	ADAC009088	ASTEI07697	AGAP007914	NP_609922.2
104616at7147	1003.g11	AAEL025246-PA	AALB006969-PA	ADAC004327-PA	ASTEI09008-PA	AGAP010875-PA	NP_524744.2	EFA03965.1	AMEM21_014413.P28282		AAEL007565	AALB000763	ADAC010642	ASTEI04775	AGAP008770	NP_523596.2
104914at7147	7613.g9494	AAEL021024-PA	AALB006782-PA	ADAC000582-PA	ASTEI08840-PA	AGAP000139-PA	NP_476821.1	EFA02782.2	AMEM21_006561.P12949		AAEL000403	AALB002620.P4173	ADAC005616	ASTEI00403	AGAP002100	NP_731905.1
105481at7147	6454.g8117	AAEL008505-PB	AALB001679-PA	ADAC003206-PA	ASTEI07151-PA	AGAP009133-PA	NP_648021.1	KYB27165.1	AMEM21_008861.P17423		AAEL000855	AALB010700	ADAC008393	ASTEI08403	AGAP010784	NP_524025.2
105975at7147	2609.g3007	AAEL006452-PA	AALB000182-PA	ADAC002218-PA	ASTEI03041-PA	AGAP008229-PA	NP_610256.1	EFA08098.1	AMEM21_003579.P6871		AAEL007904	AALB009354	ADAC009258	ASTEI08061	AGAP001224	NP_650738.1
10613at7147	2712.g3139	AAEL012298-PA	AALB006617-PA	ADAC007343-PA	ASTEI06233-PA	AGAP000091-PA	NP_001162739.1	EFA01901.1	AMEM21_016017.P31333		AAEL000231	AALB004073	ADAC007056	ASTEI01116	AGAP000252	NP_651314.1
106577at7147	1086.g138	AAEL007934-PA	AALB010431-P4230	ADAC004033-PA	ASTEI05144-PA	AGAP011960-PA	NP_652639.1	EFA07642.2	AMEM21_009449.P18467		AAEL018054	AALB010651	ADAC002637	ASTEI06419	AGAP011393	NP_648352.2
106993at7147	728.g9089	AAEL024814-PA	AALB000001-PA	ADAC004391-PA	ASTEI01809-PA	AGAP008047-PA	NP_611875.1	EEZ98703.1	AMEM21_010762.P21054		AAEL012325	AALB010250	ADAC003567	ASTEI09230	AGAP011822	NP_610746.1
107541at7147	3137.g3750	AAEL005303-PA	AALB007505-PA	ADAC002576-PA	ASTEI08096-PA	AGAP004782-PA	NP_608648.1	EEZ97256.1	AMEM21_006998.P13780		AAEL000134	AALB008696	ADAC004754	ASTEI08980	AGAP004080	NP_569874.1
108156at7147	8840.g11396	AAEL027116-PA	AALB007477-PA	ADAC007885-PA	ASTEI08163-PA	AGAP004703-PA	NP_001096987.2	EFA01191.1	AMEM21_003900.P7424		AAEL004290	AALB000320	ADAC006910	ASTEI01744	AGAP007978	NP_611966.3
108584at7147	2185.g2277	AAEL013392-PA	AALB015844-PA	ADAC003649-PA	ASTEI03670-PA	AGAP004242-PA	NP_996213.1	EFA04759.2	AMEM21_016074.P31456		AAEL007211	AALB003392	ADAC003267	ASTEI03366	AGAP003417	NP_731780.1
109177at7147	7008.g8767	AAEL004698-PA	AALB004952-PA	ADAC001581-PA	ASTEI09442-PA	AGAP006387-PA	NP_652001.2	EFA10435.1	AMEM21_000093.P31755		AAEL019569	AALB009814	ADAC002165	ASTEI10346	AGAP011454	NP_610765.1
109849at7147	1356.g664	AAEL005825-PA	AALB004552-PA	ADAC006823-PA	ASTEI06868-PA	AGAP007097-PA	NP_570020.1	EFA12261.1	AMEM21_011823.P23182		AAEL005155	AALB005900	ADAC004000	ASTEI10528	AGAP005330	NP_647700.2
1100at7147	1957.g1903	AAEL008255-PA	AALB015865-PA	ADAC009425-PA	ASTEI07975-PA	AGAP002528-PA	NP_648841.1	EFA02307.1	AMEM21_012377.P24387		AAEL012546	AALB007864	ADAC004457	ASTEI07862	AGAP010219	NP_511065.1
110114at7147	2865.g3350	AAEL010577-PB	AALB008766-PA	ADAC000800-PA	ASTEI08701-PA	AGAP004377-PA	NP_647783.3	EFA10878.1	AMEM21_012970.P25549		AAEL021986	AALB005415	ADAC001916	ASTEI09307	AGAP005006	NP_611535.1
110286at7147	7513.g9395	AAEL005354-PA	AALB002588-PA	ADAC006149-PA	ASTEI00601-PA	AGAP003360-PA	NP_523771.1	EFA07590.1	AMEM21_013898.P27335		AAEL007353	AALB007179	ADAC004595	ASTEI08953	AGAP002404	NP_651665.2
110807at7147	7618.g9507	AAEL005208-PA	AALB005407-PA	ADAC006933-PA	ASTEI01524-PA	AGAP007626.P75	NP_649969.1	EEZ98418.1	AMEM21_004855.P9456		AAEL023323	AALB017402.P3372	ADAC008025	ASTEI10692	AGAP013338	NP_649658.1
111005at7147	2364.g2491	AAEL008120-PA	AALB007257-PA	ADAC009881-PA	ASTEI00976-PA	AGAP003974-PA	NP_650590.1	EFA05938.1	AMEM21_016113.P31510		AAEL006452	AALB000182	ADAC002218	ASTEI03041	AGAP008229	NP_610256.1
111837at7147	1045.g75	AAEL005958-PA	AALB000984-PA	ADAC006219-PA	ASTEI01846-PA	AGAP008097-PA	NP_608619.1	EEZ99535.1	AMEM21_009732.P19030		AAEL005061	AALB008456	ADAC009220	ASTEI07600	AGAP004147	NP_651218.1
111838at7147	5738.g7231	AAEL009389-PA	AALB010519-PA	ADAC006632-PA	ASTEI09205-PA	AGAP011800-PA	NP_523835.2	EEZ98187.1	AMEM21_002028.P3740		AAEL006446	AALB000184	ADAC002215	ASTEI03043	AGAP008227	NP_608827.1
112415at7147	4371.g5492	AAEL007668-PA	AALB006331-PA	ADAC001640-PA	ASTEI03482-PA	AGAP000890-PA	NP_523811.1	EFA00920.1	AMEM21_008192.P16111		AAEL019624	AALB015486	ADAC006095	ASTEI00619	AGAP003827	NP_732791.2
112809at7147	122.g362	AAEL000425-PA	AALB008678-PA	ADAC002142-PA	ASTEI11140-PA	AGAP002669-PA	NP_647943.2	EFA08397.1	AMEM21_014603.P28632		AAEL001317	AALB003891	ADAC001301	ASTEI06671	AGAP012523	NP_648413.1
112816at7147	5695.g7132	AAEL020929-PA	AALB005133-PA	ADAC002281-PA	ASTEI01397-PA	AGAP007477-PA	NP_523915.1	EFA12420.2	AMEM21_007780.P15314		AAEL014063	AALB009341.P3896	ADAC009235	ASTEI08070	AGAP001234	NP_650472.2
113044at7147	164.g1191	AAEL014063-PB	AALB009341-P3896	ADAC009235-PA	ASTEI08070-PA	AGAP001234-PA	NP_650472.2	KYB27053.1	AMEM21_015796.P30909		AAEL003910	AALB002747	ADAC002782	ASTEI04309	AGAP002381	NP_733334.1
11304at7147	C561106.g12428	AAEL005016-PA	AALB001383-PA	ADAC009115-PA	ASTEI07661-PA	AGAP007950-PA	NP_610087.2	EFA09821.2	AMEM21_003904.P7431		AAEL002810	AALB003483	ADAC000716	ASTEI04944	AGAP004408	NP_524308.2
113272at7147	1361.g675	AAEL000512-PA	AALB009530-PA	ADAC008823-PA	ASTEI09519-PA	AGAP003226-PA	NP_523394.1	EEZ99537.1	AMEM21_009436.P18446		AAEL005720	AALB007053	ADAC009020	ASTEI05663	AGAP011163	NP_650521.1
113578at7147	1652.g1218	AAEL001223-PA	AALB000145-PA	ADAC002044-PA	ASTEI05257-PA	AGAP009236-PA	NP_609548.1	EEZ99946.1	AMEM21_006601.P13058		AAEL026995	AALB009863	ADAC006828	ASTEI06412	AGAP010924	NP_652016.1
113635at7147	5828.g7341	AAEL026671-PA	AALB006053-PA	ADAC003964-PA	ASTEI09126-PA	AGAP006235-PA	NP_651229.2	KYB27121.1	AMEM21_002780.P5204		AAEL014771	AALB001974	ADAC002872	ASTEI01704	AGAP007749	NP_608569.1
113899at7147	C552876.g12331	AAEL003858-PA	AALB007422-PA	ADAC001133-PA	ASTEI04197-PA	AGAP011291-PA	NP_611294.1	EFA09907.1	AMEM21_011290.P22130		AAEL002800	AALB008322	ADAC007811	ASTEI06969	AGAP004615	NP_524462.2
114576at7147	3298.g4057	AAEL005793-PA	AALB008608-PA	ADAC001867-PA	ASTEI00168-PA	AGAP002291-PA	NP_524431.2	EFA09829.1	AMEM21_010158.P19857		AAEL010135	AALB001810	ADAC010232	ASTEI04978	AGAP008875	NP_609413.1
114918at7147	3174.g3823	AAEL003522-PA	AALB000473-PA	ADAC001365-PA	ASTEI05008-PA	AGAP008846-PA	NP_609478.1	KYB26849.1	AMEM21_010020.P19571		AAEL008583	AALB003722	ADAC000439	ASTEI05082	AGAP011880	NP_648669.1
115390at7147	3637.g4523	AAEL013744-PA	AALB005938-PA	ADAC004172-PA	ASTEI06854-PA	AGAP007082-PA	NP_573385.1	EFA07540.1	AMEM21_013633.P26805		AAEL023379	AALB006586	ADAC000513	ASTEI01077	AGAP000214	NP_524603.2
115494at7147	2148.g2227	AAEL005155-PA	AALB005900-PA	ADAC004000-PA	ASTEI10528-PA	AGAP005330-PA	NP_647700.2	EFA12908.1	AMEM21_002283.P4262		AAEL002437	AALB003670.P4041	ADAC001080	ASTEI04093	AGAP002618	NP_649580.1
117103at7147	5169.g6479	AAEL014523-PB	AALB008859-PA	ADAC009989-PA	ASTEI00568-PA	AGAP002176-PA	NP_477318.1	EFA06312.2	AMEM21_000504.P686		AAEL008189	AALB016022	ADAC100495	ASTEI08715	AGAP001909	NP_650697.1
117586at7147	894.g11579	AAEL004007-PA	AALB008135-PA	ADAC010707-PA	ASTEI00530-PA	AGAP002133-PA	NP_651251.3	KYB29821.1	AMEM21_006383.P12581		AAEL009285	AALB005160	ADAC001269	ASTEI01424	AGAP007511	NP_612028.4
117783at7147	4748.g5987	AAEL004663-PA	AALB010443-PA	ADAC006385-PA	ASTEI08421-PA	AGAP010807-PA	NP_611646.1	EFA02961.2	AMEM21_007705.P15182		AAEL000867	AALB003781.P4398	ADAC000451	ASTEI02343	AGAP012367	NP_611647.1
117939at7147	7924.g9974	AAEL003906-PA	AALB002750-PA	ADAC002783-PA	ASTEI08972-PA	AGAP002388-PA	NP_610078.2	EFA08192.2	AMEM21_012810.P25266		AAEL013968	AALB009436	ADAC008046	ASTEI07957	AGAP002504	NP_652007.1
118067at7147	7964.g10015	AAEL004829-PA	AALB004617-PA	ADAC006685-PA	ASTEI02215-PA	AGAP005621-PA	NP_648409.1	EFA10821.1	AMEM21_011801.P23144		AAEL004237	AALB006321	ADAC004177	ASTEI08834	AGAP000983	NP_477286.2
119169at7147	8798.g11320	AAEL001472-PA	AALB001817-PA	ADAC007409-PA	ASTEI04970-PA	AGAP008881-PA	NP_788074.1	KYB26463.1	AMEM21_016050.P31407		AAEL003701	AALB000375	ADAC002380	ASTEI09755	AGAP009913	NP_609616.1
120000at7147	459.g5808	AAEL013968-PA	AALB009436-PA	ADAC008046-PA	ASTEI07957-PA	AGAP002504-PA	NP_652007.1	EFA06561.1	AMEM21_010242.P20008		AAEL011134	AALB009424	ADAC008686	ASTEI09966	AGAP001150	NP_649826.3
120307at7147	968.g11865	AAEL009908-PA	AALB002828-PA	ADAC006199-PA	ASTEI09534-PA	AGAP003454-PA	NP_651217.2	EFA01448.2	AMEM21_001886.P3506		AAEL010444	AALB010719	ADAC003122	ASTEI08391	AGAP010757	NP_524815.1
120784at7147	8806.g11342	AAEL019569-PA	AALB009814-PA	ADAC002165-PA	ASTEI10346-PA	AGAP011454-PA	NP_610765.1	KYB25348.1	AMEM21_003425.P6579		AAEL004075	AALB005525	ADAC008917	ASTEI05985	AGAP005249	NP_648337.1
122511at7147	354.g4348	AAEL015356-PA	AALB000347-PA	ADAC007543-PA	ASTEI01943-PA	AGAP008950-PA	NP_573142.1	EEZ98828.1	AMEM21_010087.P19704		AAEL014992	AALB004211	ADAC000041	ASTEI02157	AGAP005551	NP_612093.1
122528at7147	263.g3033	AAEL014533-PB	AALB001443-PA	ADAC011171-PA	ASTEI04033-PA	AGAP009939-PA	NP_611117.2	EFA06701.1	AMEM21_013014.P25628		AAEL013366	AALB000713	ADAC006728	ASTEI04745	AGAP008511	NP_001097043.1
12274at7147	1223.g372	AAEL014281-PA	AALB001523-PA	ADAC005015-PA	ASTEI09591-PA	AGAP008157-PA	NP_651622.2	EFA01944.1	AMEM21_002739.P5127		AAEL020057	AALB004739	ADAC010456	ASTEI05912	AGAP004881	NP_729159.2
122980at7147	4217.g5287	AAEL009635-PA	AALB002985-PA	ADAC006847-PA	ASTEI04826-PA	AGAP004537-PA	NP_612060.2	KYB28972.1	AMEM21_006484.P12778		AAEL000425	AALB008678	ADAC002142	ASTEI11140	AGAP002669	NP_647943.2
12328at7147	3567.g4413	AAEL027890-PA	AALB002117-PA	ADAC003412-PA	ASTEI00201-PA	AGAP002322-PA	NP_651110.1	EFA11239.2	AMEM21_016002.P31306		AAEL010860	AALB006820	ADAC000406	ASTEI08804	AGAP000343	NP_611258.2
123538at7147	167.g1293	AAEL002061-PA	AALB002018-PA	ADAC008421-PA	ASTEI01837-PA	AGAP008085-PA	NP_609490.1	KYB27482.1	AMEM21_013400.P26312		AAEL010359	AALB010124	ADAC002998	ASTEI05898	AGAP012005	NP_649129.1
123689at7147	7260.g9066	AAEL018354-PB	AALB001258-PA	ADAC004744-PA	ASTEI11088-PA	AGAP010893-PA	NP_477271.1	EFA08460.1	AMEM21_014895.P29221		AAEL001332	AALB009201	ADAC009392	ASTEI05794	AGAP001286	NP_572488.1
124057at7147	6756.g8490	AAEL002800-PA	AALB008322-PA	ADAC007811-PA	ASTEI06969-PA	AGAP004615-PA	NP_524462.2	EFA06672.2	AMEM21_011044.P21682		AAEL012827	AALB008295	ADAC005570	ASTEI03620	AGAP001424	NP_651601.1
124820at7147	6718.g8443	AAEL006310-PA	AALB003195-PA	ADAC004412-PA	ASTEI08253-PA	AGAP005168-PA	NP_524980.1	KYB29921.1	AMEM21_012949.P25509		AAEL000999	AALB004468	ADAC009640	ASTEI08491	AGAP005800	NP_523984.1
125283at7147	3381.g4167	AAEL007061-PA	AALB017453-P3425	ADAC008605-PA	ASTEI02335-PA	AGAP012376-PA	NP_523874.1	EFA00572.1	AMEM21_009790.P19132		AAEL004345	AALB010068	ADAC006940	ASTEI02422	AGAP012283	NP_611087.1
125660at7147	4369.g5488	AAEL007009-PA	AALB017762-P3754	ADAC010384-PA	ASTEI03657-PA	AGAP004255-PA	NP_573368.2	EFA10807.2	AMEM21_008352.P16434		AAEL003907	AALB008072	ADAC008231	ASTEI03080	AGAP001681	NP_609060.1
126170at7147	6252.g7893	AAEL004427-PA	AALB007050-PA	ADAC009047-PA	ASTEI05666-PA	AGAP011165-PA	NP_650067.1	EEZ98584.1	AMEM21_005035.P9783		AAEL006963	AALB001748	ADAC007599	ASTEI05277	AGAP008426	NP_608883.1
126234at7147	3504.g4313	AAEL002271-PA	AALB005194-PA	ADAC003018-PA	ASTEI10152-PA	AGAP006445-PA	NP_524190.2	EFA11362.1	AMEM21_015669.P30671		AAEL007462	AALB015518	ADAC002266	ASTEI01400	AGAP007482	NP_648102.2
126316at7147	1045.g73	AAEL005967-PA	AALB000982-PA	ADAC006217-PA	ASTEI01844-PA	AGAP008095-PA	NP_611687.1	EFA08298.1	AMEM21_015231.P29821		AAEL021256	AALB009481	ADAC007519	ASTEI00075	AGAP002906	NP_572836.1
126708at7147	8638.g11039	AAEL005830-PA	AALB007870-PA	ADAC005862-PA	ASTEI02053-PA	AGAP005423-PA	NP_525092.1	EFA04284.1	AMEM21_004482.P8661		AAEL011815	AALB009534	ADAC008833	ASTEI09523	AGAP003230	NP_001104452.1
126722at7147	146.g913	AAEL012378-PB	AALB016393-PA	ADAC006408-PA	ASTEI09907-PA	AGAP008639-PA	NP_648171.1	EFA08418.1	AMEM21_010592.P20744		AAEL004021	AALB002512.P4181	ADAC009450	ASTEI00886	AGAP003788	NP_572987.1
127398at7147	8331.g10523	AAEL003770-PA	AALB005225-PA	ADAC001350-PA	ASTEI02080-PA	AGAP005460-PA	NP_647985.1	EFA07751.2	AMEM21_012950.P25510		AAEL002711	AALB010582	ADAC005999	ASTEI06790	AGAP011218	NP_609403.2
127505at7147	8097.g10206	AAEL013470-PA	AALB005588-PA	ADAC009352-PA	ASTEI02670-PA	AGAP006623-PA	NP_608825.2	EFA04902.1	AMEM21_015287.P29913		AAEL001050	AALB009107	ADAC009912	ASTEI03277	AGAP002999	NP_648574.1
127522at7147	8167.g10304	AAEL001399-PA	AALB005109-PA	ADAC002295-PA	ASTEI01371-PA	AGAP007423-PA	NP_610921.1	EFA09875.2	AMEM21_015406.P30142		AAEL005345	AALB000494	ADAC010245	ASTEI03786	AGAP029412	NP_001262300.1
127597at7147	7649.g9551	AAEL002296-PA	AALB017717-P3703	ADAC003572-PA	ASTEI09235-PA	AGAP011827-PA	NP_477378.1	EFA06041.1	AMEM21_015328.P29978		AAEL012947	AALB002243	ADAC002413	ASTEI00542	AGAP002143	NP_572445.1
127694at7147	1566.g1060	AAEL009509-PB	AALB005775-PA	ADAC010154-PA	ASTEI06334-PA	AGAP005977-PA	NP_477374.1	EFA10875.1	AMEM21_007491.P14785		AAEL009311	AALB008605	ADAC001861	ASTEI00165	AGAP002288	NP_732900.1
127816at7147	354.g4354	AAEL001171-PA	AALB000351-PA	ADAC002840-PA	ASTEI11240-PA	AGAP009171-PA	NP_610000.1	EFA04300.2	AMEM21_013138.P25847		AAEL009308	AALB002972	ADAC005814	ASTEI04808	AGAP004557	NP_650284.2
12797at7147	4249.g5364	AAEL004298-PA	AALB002156-PA	ADAC003183-PA	ASTEI07580-PA	AGAP004134-PA	NP_649630.1	EFA10554.2	AMEM21_009740.P19039		AAEL009383	AALB008837.P4313	ADAC010014	ASTEI08742	AGAP001879	NP_477118.1
127985at7147	1100.g192	AAEL011447-PB	AALB004269-PA	ADAC008973-PA	ASTEI06323-PA	AGAP005991-PA	NP_523975.1	EFA01051.1	AMEM21_015700.P30740		AAEL002386	AALB001583	ADAC004148	ASTEI03972	AGAP010005	NP_608635.1
128096at7147	8785.g11285	AAEL021798-PA	AALB000683-PA	ADAC000914-PA	ASTEI01896-PA	AGAP008906-PA	NP_609675.2	EEZ99666.2	AMEM21_009113.P17882		AAEL012129	AALB010236	ADAC005888	ASTEI05317	AGAP010567	NP_649219.1
128679at7147	1039.g67	AAEL020482-PA	AALB007797-PA	ADAC004108-PA	ASTEI06259-PA	AGAP000413-PA	NP_572353.1	EFA10736.2	AMEM21_010102.P19720		AAEL013769	AALB000857	ADAC000963	ASTEI09777	AGAP009058	NP_611351.1
128696at7147	8267.g10434	AAEL010584-PB	AALB003482-P4060	ADAC000725-PA	ASTEI04945-PA	AGAP004407-PA	NP_651224.1	EFA10355.1	AMEM21_009008.P17692		AAEL006747	AALB006038	ADAC003971	ASTEI02045	AGAP005415	NP_477413.1
129094at7147	5145.g6439	AAEL006912-PC	AALB009582-PA	ADAC009705-PA	ASTEI05767-PA	AGAP001318-PA	NP_612094.2	EFA11242.1	AMEM21_006078.P12006		AAEL013967	AALB015854	ADAC009918	ASTEI03146	AGAP002761	NP_652724.1
12930at7147	3462.g4256	AAEL000982-PA	AALB016014-PA	ADAC010550-PA	ASTEI03241-PA	AGAP002823-PA	NP_731500.1	EFA01959.1	AMEM21_009624.P18834		AAEL020387	AALB009612	ADAC009693	ASTEI00219	AGAP003156	NP_648837.2
129900at7147	3225.g3915	AAEL007225-PB	AALB005426-PA	ADAC001899-PA	ASTEI01585-PA	AGAP007675.P70	NP_001104482.3	KYB28425.1	AMEM21_010100.P19718		AAEL010682	AALB000187	ADAC002216	ASTEI03047	AGAP008223	NP_609111.1
129951at7147	3673.g4573	AAEL012442-PC	AALB003504-P4383	ADAC008572-PA	ASTEI04138-PA	AGAP002656-PA	NP_609648.1	KYB26468.1	AMEM21_000734.P1157		AAEL009438	AALB009140	ADAC009907	ASTEI05448	AGAP001537	NP_569898.1
130362at7147	6408.g8033	AAEL008068-PB	AALB016341-PA	ADAC009720-PA	ASTEI07987-PA	AGAP002539-PA	NP_001036437.1	EFA12368.2	AMEM21_003719.P7124		AAEL018319	AALB007906	ADAC010499	ASTEI08306	AGAP010152	NP_611499.3
13071at7147	1384.g755	AAEL004876-PA	AALB016503-PA	ADAC005815-PA	ASTEI04811-PA	AGAP004554-PA	NP_001033958.1	KYB25768.1	AMEM21_010437.P20451		AAEL006209	AALB009604	ADAC009700	ASTEI04866	AGAP004491	NP_477145.1
131064at7147	8551.g10931	AAEL012522-PA	AALB001324-PA	ADAC010070-PA	ASTEI04700-PA	AGAP009649-PA	NP_608572.1	EFA08339.1	AMEM21_003244.P6162		AAEL001883	AALB001671	ADAC004762	ASTEI06179	AGAP009141	NP_650686.1
131138at7147	4566.g5755	AAEL000383-PB	AALB002624-P3997	ADAC008569-PA	ASTEI00399-PA	AGAP002097-PA	NP_476901.1	EFA03672.1	AMEM21_002653.P4967		AAEL001657	AALB001153	ADAC000866	ASTEI01633	AGAP007825	NP_609888.2
13115at7147	5911.g7440	AAEL001433-PB	AALB006730-PA	ADAC003888-PA	ASTEI04516-PA	AGAP000509-PA	NP_573361.1	KYB29368.1	AMEM21_000589.P874		AAEL022162	AALB016377	ADAC006762	ASTEI06475	AGAP009780	NP_729825.2
131289at7147	3550.g4374	AAEL008879-PA	AALB005799-PA	ADAC007530-PA	ASTEI06357-PA	AGAP005948-PA	NP_523651.4	EEZ98408.1	AMEM21_006617.P13077		AAEL000707	AALB001360	ADAC009087	ASTEI07727	AGAP007874	NP_609877.2
131551at7147	C559776.g12404	AAEL011006-PA	AALB010755-PA	ADAC000827-PA	ASTEI05605-PA	AGAP011105-PA	NP_648408.1	EFA11497.1	AMEM21_006843.P13506		AAEL010663	AALB015739	ADAC008807	ASTEI02103	AGAP005494	NP_648838.3
131673at7147	181.g1696	AAEL020303-PA	AALB001427-PA	ADAC008170-PA	ASTEI07694-PA	AGAP007917-PA	NP_609207.1	EFA02360.2	AMEM21_014071.P27660		AAEL023822	AALB009461	ADAC001371	ASTEI07630	AGAP004176	NP_001097839.1
131823at7147	1374.g722	AAEL007650-PA	AALB000541-PA	ADAC005478-PA	ASTEI07324-PA	AGAP009694-PA	NP_572524.1	EEZ97857.1	AMEM21_000026.P71		AAEL005848	AALB017669.P3655	ADAC002171	ASTEI06468	AGAP011449	NP_611162.2
131859at7147	7733.g9723	AAEL004455-PA	AALB002429-PA	ADAC005542-PA	ASTEI03328-PA	AGAP003048-PA	NP_650694.2	EEZ97244.1	AMEM21_012633.P24879		AAEL003245	AALB000355	ADAC005408	ASTEI05202	AGAP009166	NP_524751.3
131885at7147	6938.g8636	AAEL007309-PA	AALB010863-PA	ADAC004296-PA	ASTEI05726-PA	AGAP001492-PA	NP_572861.1	EEZ99580.1	AMEM21_013925.P27378		AAEL011732	AALB015647	ADAC010660	ASTEI09462	AGAP029501	NP_732316.2
131988at7147	1097.g178	AAEL004493-PA	AALB001653-PA	ADAC009090-PA	ASTEI07371-PA	AGAP009438-PA	NP_649304.1	EFA12491.1	AMEM21_001532.P2888		AAEL013463	AALB001524	ADAC005012	ASTEI09593	AGAP008159	NP_609711.1
131at7147	5311.g6672	AAEL009097-PB	AALB003111-PA	ADAC001561-PA	ASTEI11628-PA	AGAP003875-PA	NP_609387.1	EFA11596.1	AMEM21_004544.P8787		AAEL013316	AALB002594	ADAC009630	ASTEI03406	AGAP003363	NP_650451.1
132251at7147	1284.g479	AAEL009501-PA	AALB004015-PA	ADAC006918-PA	ASTEI04258-PA	AGAP011354-PA	NP_610805.1	EFA08853.1	AMEM21_001317.P2453		AAEL003379	AALB009078	ADAC007396	ASTEI03244	AGAP002120	NP_650432.1
132621at7147	4386.g5516	AAEL012324-PA	AALB010256-PA	ADAC005265-PA	ASTEI09226-PA	AGAP011819-PA	NP_610705.1	EEZ98063.1	AMEM21_009376.P18332		AAEL007409	AALB004454	ADAC004469	ASTEI04537	AGAP005811	NP_647705.1
133280at7147	4914.g6191	AAEL000478-PA	AALB008866-P3966	ADAC010409-PA	ASTEI03086-PA	AGAP001686-PA	NP_611559.1	EFA13273.1	AMEM21_003241.P6158		AAEL014520	AALB006071	ADAC006093	ASTEI02073	AGAP005450	NP_729380.1
1335at7147	4112.g5127	AAEL013369-PA	AALB016008-PA	ADAC011135-PA	ASTEI11397-PA	AGAP000995-PA	NP_651778.1	EFA12998.1	AMEM21_015505.P30315		AAEL007558	AALB000203	ADAC007251	ASTEI03997	AGAP009980	NP_609320.2
133734at7147	5738.g7232	AAEL009388-PA	AALB010520-PA	ADAC006629-PA	ASTEI09206-PA	AGAP011801-PA	NP_648929.1	EFA01483.2	AMEM21_007352.P14510		AAEL010037	AALB005812	ADAC008650	ASTEI06836	AGAP005860	NP_524675.1
133746at7147	8716.g11153	AAEL006779-PA	AALB007608-PA	ADAC007190-PA	ASTEI08336-PA	AGAP010443-PA	NP_723086.1	EFA00450.1	AMEM21_003079.P5799		AAEL004920	AALB016616	ADAC000812	ASTEI03928	AGAP010051	NP_649649.1
134221at7147	2132.g2211	AAEL025202-PA	AALB015583-PA	ADAC007733-PA	ASTEI04702-PA	AGAP009645-PA	NP_477454.1	EFA02263.2	AMEM21_002338.P4384		AAEL000512	AALB009530	ADAC008823	ASTEI09519	AGAP003226	NP_523394.1
134337at7147	5828.g7344	AAEL005258-PA	AALB006057-PA	ADAC003986-PA	ASTEI02886-PA	AGAP006100-PA	NP_524113.1	KYB28828.1	AMEM21_013391.P26299		AAEL009035	AALB004450	ADAC004470	ASTEI02788	AGAP005915	NP_648065.1
134670at7147	802.g10133	AAEL004238-PA	AALB007685-PA	ADAC000354-PA	ASTEI03593-PA	AGAP000778-PA	NP_651004.1	EEZ97376.1	AMEM21_000602.P903		AAEL012826	AALB008293	ADAC005572	ASTEI03618	AGAP001421	NP_524274.1
135265at7147	7426.g9298	AAEL013940-PA	AALB015813-PA	ADAC004903-PA	ASTEI01451-PA	AGAP007544-PA	NP_610589.2	EEZ98093.1	AMEM21_003409.P6557		AAEL003670	AALB009600	ADAC009708	ASTEI05751	AGAP001463	NP_651395.1
135303at7147	4958.g6220	AAEL014068-PB	AALB001729-PA	ADAC007619-PA	ASTEI07201-PA	AGAP009081-PA	NP_609936.1	EFA03833.1	AMEM21_014029.P27601		AAEL000118	AALB009731	ADAC004273	ASTEI00695	AGAP002474	NP_651658.1
135414at7147	4775.g6053	AAEL027007-PA	AALB007019-PA	ADAC001972-PA	ASTEI04759-PA	AGAP008798-PA	NP_609209.2	EFA07674.2	AMEM21_012308.P24188		AAEL006227	AALB004435	ADAC005622	ASTEI10899	AGAP006051	NP_647949.1
136053at7147	2554.g2862	AAEL000475-PA	AALB002314-PA	ADAC000378-PA	ASTEI07511-PA	AGAP001357-PA	NP_649847.1	EFA12950.1	AMEM21_015641.P30596		AAEL001729	AALB000178	ADAC000567	ASTEI03038	AGAP008233	NP_611832.1
13683at7147	1561.g1050	AAEL008829-PA	AALB008871-P3965	ADAC010397-PA	ASTEI08878-PA	AGAP003290-PA	NP_569901.1	EFA02802.2	AMEM21_001322.P2469		AAEL008116	AALB015948	ADAC008059	ASTEI05716	AGAP001503	NP_523935.1
137748at7147	2205.g2300	AAEL006175-PA	AALB010311-PA	ADAC001217-PA	ASTEI08560-PA	AGAP011673-PA	NP_610220.1	EFA09858.1	AMEM21_000744.P1169		AAEL021126	AALB006477	ADAC004951	ASTEI01133	AGAP000786	NP_572747.1
138028at7147	7229.g9010	AAEL000855-PA	AALB010700-PA	ADAC008393-PA	ASTEI08403-PA	AGAP010784-PA	NP_524025.2	EFA03006.2	AMEM21_002737.P5123		AAEL000780	AALB010465	ADAC001653	ASTEI05623	AGAP011116	NP_610938.1
13813at7147	1034.g59	AAEL012578-PA	AALB003523-PA	ADAC001881-PA	ASTEI07467-PA	AGAP004598-PA	NP_652046.1	EEZ98123.1	AMEM21_008017.P15771		AAEL014533	AALB001443	ADAC011171	ASTEI04033	AGAP009939	NP_611117.2
138260at7147	4608.g5841	AAEL001249-PA	AALB004605-PA	ADAC004098-PA	ASTEI02203-PA	AGAP005605-PA	NP_648806.1	EFA07300.1	AMEM21_007877.P15520		AAEL001169	AALB004115	ADAC004386	ASTEI06902	AGAP007128	NP_611270.1
139071at7147	3174.g3830	AAEL005341-PA	AALB000478-PA	ADAC006781-PA	ASTEI05001-PA	AGAP008854-PA	NP_476573.1	EFA10983.1	AMEM21_009190.P18009		AAEL008509	AALB005563	ADAC008756	ASTEI02850	AGAP006997	NP_523932.2
139077at7147	1361.g678	AAEL011815-PA	AALB009534-PA	ADAC008833-PA	ASTEI09523-PA	AGAP003230-PA	NP_001104452.1	EFA00829.2	AMEM21_007395.P14598		AAEL009512	AALB010163	ADAC001707	ASTEI04174	AGAP010738	NP_572273.2
139403at7147	295.g3479	AAEL007353-PB	AALB007179-PA	ADAC004595-PA	ASTEI08953-PA	AGAP002404-PA	NP_651665.2	EEZ98589.1	AMEM21_002468.P4638		AAEL000475	AALB002314	ADAC000378	ASTEI07511	AGAP001357	NP_649847.1
139858at7147	2392.g2561	AAEL004071-PA	AALB004706-PA	ADAC001664-PA	ASTEI04539-PA	AGAP005813-PA	NP_649840.1	EFA07066.1	AMEM21_011444.P22392		AAEL005626	AALB006623	ADAC004424	ASTEI06225	AGAP000081	NP_725536.1
14042at7147	7743.g9740	AAEL009512-PA	AALB010163-PA	ADAC001707-PA	ASTEI04174-PA	AGAP010738-PA	NP_572273.2	EFA06039.1	AMEM21_011147.P21837		AAEL002465	AALB003263	ADAC000253	ASTEI08911	AGAP006269	NP_611332.1
140502at7147	1822.g1705	AAEL001044-PA	AALB009113-P3933	ADAC009921-PA	ASTEI03284-PA	AGAP003003-PA	NP_648895.1	EFA03247.1	AMEM21_008817.P17321		AAEL008134	AALB003910	ADAC004202	ASTEI00154	AGAP002278	NP_650503.1
140800at7147	8798.g11319	AAEL001498-PA	AALB001816-PA	ADAC005924-PA	ASTEI04971-PA	AGAP028560-PA	NP_609984.2	EFA09749.1	AMEM21_000182.P159		AAEL019522	AALB000519	ADAC007997	ASTEI08405	AGAP010787	NP_524341.3
141150at7147	1733.g1523	AAEL005281-PA	AALB008179-PA	ADAC003836-PA	ASTEI10882-PA	AGAP002023-PA	NP_611422.2	EFA09679.2	AMEM21_004805.P9361		AAEL010355	AALB010123	ADAC003000	ASTEI05897	AGAP012004	NP_610400.1
142201at7147	C561412.g12442	AAEL027356-PA	AALB008739-PA	ADAC001235-PA	ASTEI00674-PA	AGAP003166-PA	NP_001368937.1	KYB25024.1	AMEM21_011855.P23235		AAEL004526	AALB000728	ADAC006732	ASTEI04730	AGAP009615	NP_610526.1
142248at7147	1484.g953	AAEL019472-PA	AALB007968-PA	ADAC005203-PA	ASTEI03924-PA	AGAP010055-PA	NP_728672.1	EFA05178.2	AMEM21_004326.P8295		AAEL015455	AALB009447	ADAC008062	ASTEI07643	AGAP004190	NP_572441.1
142747at7147	3673.g4576	AAEL012440-PA	AALB003501-PA	ADAC008579-PA	ASTEI04142-PA	AGAP002659-PA	NP_573024.1	EFA09677.1	AMEM21_015038.P29463		AAEL012500	AALB017447.P3419	ADAC000438	ASTEI02344	AGAP012366	NP_648452.1
142826at7147	8253.g10408	AAEL012202-PA	AALB005872-PA	ADAC003765-PA	ASTEI10912-PA	AGAP006355-PA	NP_524026.1	EFA03759.1	AMEM21_006479.P12769		AAEL014715	AALB005668	ADAC009357	ASTEI02760	AGAP006130	NP_648553.1
143314at7147	51.g6365	AAEL000899-PA	AALB010172-PA	ADAC006813-PA	ASTEI06402-PA	AGAP010910-PA	NP_001286840.1	EFA05451.1	AMEM21_013801.P27145		AAEL014002	AALB015629	ADAC005277	ASTEI01751	AGAP007984	NP_608656.1
143412at7147	7096.g8852	AAEL006488-PB	AALB017638-P3623	ADAC100476-PA	ASTEI08011-PA	AGAP001179-PA	NP_524330.2	EFA04928.2	AMEM21_013610.P26744		AAEL003438	AALB003770	ADAC000425	ASTEI05128	AGAP011944	NP_649347.1
143433at7147	4087.g5081	AAEL000635-PA	AALB003813-P4409	ADAC005045-PA	ASTEI02312-PA	AGAP012398-PA	NP_610379.2	KYB25639.1	AMEM21_016013.P31328		AAEL007395	AALB009968	ADAC001264	ASTEI02373	AGAP012336	NP_610469.3
143490at7147	1436.g857	AAEL003510-PA	AALB001968-PA	ADAC002880-PA	ASTEI01712-PA	AGAP007741-PA	NP_608521.1	EEZ97514.1	AMEM21_012860.P25345		AAEL001756	AALB004991	ADAC001630	ASTEI08458	AGAP005048	NP_611862.1
14367at7147	2492.g2748	AAEL006236-PA	AALB016713-PA	ADAC004993-PA	ASTEI00761-PA	AGAP004268-PA	NP_648182.1	EFA11835.1	AMEM21_002958.P5562		AAEL008491	AALB006217	ADAC008543	ASTEI01478	AGAP007576	NP_648047.2
145753at7147	107.g109	AAEL009766-PA	AALB006439-PA	ADAC002599-PA	ASTEI10573-PA	AGAP000549-PA	NP_573000.1	EFA11496.1	AMEM21_013004.P25612		AAEL013905	AALB003761.P4394	ADAC000446	ASTEI05119	AGAP011933	NP_649254.2
145893at7147	5733.g7219	AAEL022174-PA	AALB016323-PA	ADAC002009-PA	ASTEI06941-PA	AGAP004644.P310	NP_650562.1	EEZ99222.2	AMEM21_001246.P2275		AAEL006972	AALB001749	ADAC011097	ASTEI05278	AGAP008427	NP_572520.1
146309at7147	1250.g420	AAEL004290-PB	AALB000320-PA	ADAC006910-PA	ASTEI01744-PA	AGAP007978-PA	NP_611966.3	KYB26074.1	AMEM21_015116.P29598		AAEL006707	AALB008516	ADAC004584	ASTEI00505	AGAP002955	NP_652072.1
146998at7147	2829.g3306	AAEL009416-PA	AALB005086-PA	ADAC003510-PA	ASTEI10272-PA	AGAP006428-PA	NP_731688.2	EFA03029.2	AMEM21_010807.P21141		AAEL013194	AALB002208	ADAC006118	ASTEI00131	AGAP001809	NP_650486.1
147449at7147	5643.g7074	AAEL017363-PA	AALB007987-PA	ADAC000842-PA	ASTEI01645-PA	AGAP007810-PA	NP_511124.1	EFA06560.1	AMEM21_000095.P31763		AAEL012553	AALB001470	ADAC000681	ASTEI02932	AGAP008354	NP_511119.2
148582at7147	7474.g9349	AAEL012164-PA	AALB005883-PA	ADAC008912-PA	ASTEI10109-PA	AGAP005126-PA	NP_611961.1	EFA07582.2	AMEM21_009631.P18843		AAEL007067	AALB010315	ADAC001202	ASTEI08564	AGAP011678	NP_476957.1
148944at7147	8792.g11297	AAEL009878-PA	AALB003697-PA	ADAC008263-PA	ASTEI08812-PA	AGAP000332-PA	NP_524900.1	EEZ99921.2	AMEM21_002652.P4966		AAEL005721	AALB017578.P3558	ADAC004837	ASTEI00439	AGAP002840	NP_610795.1
149222at7147	7834.g9862	AAEL009994-PA	AALB008627-PA	ADAC005736-PA	ASTEI00185-PA	AGAP002306-PA	NP_524538.2	EFA03236.1	AMEM21_005991.P11810		AAEL006400	AALB000308	ADAC008515	ASTEI02985	AGAP008300	NP_608834.1
149768at7147	6946.g8641	AAEL014735-PA	AALB000810-PA	ADAC006778-PA	ASTEI06481-PA	AGAP009787-PA	NP_609092.1	EFA08155.1	AMEM21_006734.P13309		AAEL002741	AALB002884	ADAC002011	ASTEI06942	AGAP004643	NP_650563.2
149814at7147	C556276.g12350	AAEL008427-PA	AALB003535-PA	ADAC005659-PA	ASTEI10859-PA	AGAP004588-PA	NP_650742.2	EEZ97426.1	AMEM21_014843.P29139		AAEL021659	AALB006901	ADAC002667	ASTEI06280	AGAP000256	NP_650924.3
150250at7147	7124.g8885	AAEL026040-PA	AALB005568-PA	ADAC008752-PA	ASTEI09699-PA	AGAP007212-PA	NP_610928.1	EFA09691.1	AMEM21_014745.P28947		AAEL022941	AALB003267	ADAC001284	ASTEI08906	AGAP006273	NP_572810.1
150438at7147	2594.g2984	AAEL007853-PA	AALB000675-PA	ADAC003491-PA	ASTEI09598-PA	AGAP008164-PA	NP_524795.2	EFA00619.1	AMEM21_009276.P18165		AAEL004064	AALB007013	ADAC004631	ASTEI06285	AGAP000374	NP_573025.2
151314at7147	3665.g4546	AAEL021126-PA	AALB006477-PA	ADAC004951-PA	ASTEI01133-PA	AGAP000786-PA	NP_572747.1	EFA00867.2	AMEM21_001981.P3658		AAEL019472	AALB007968	ADAC005203	ASTEI03924	AGAP010055	NP_728672.1
152232at7147	4840.g6092	AAEL004075-PA	AALB005525-PA	ADAC008917-PA	ASTEI05985-PA	AGAP005249-PA	NP_648337.1	EFA00249.2	AMEM21_007025.P13866		AAEL001827	AALB000998	ADAC002653	ASTEI06631	AGAP008381	NP_573334.1
152255at7147	4386.g5512	AAEL013479-PB	AALB010261-PA	ADAC005268-PA	ASTEI09222-PA	AGAP011816-PA	NP_001097276.1	EEZ98583.1	AMEM21_004205.P8068		AAEL018308	AALB016271	ADAC100515	ASTEI00520	AGAP002971	NP_524483.1
152301at7147	8930.g11561	AAEL003555-PA	AALB004252-PA	ADAC006578-PA	ASTEI02829-PA	AGAP005871-PA	NP_648945.1	EFA08649.2	AMEM21_003491.P6705		AAEL003032	AALB006737	ADAC000249	ASTEI00994	AGAP000754	NP_608836.1
152601at7147	4176.g5242	AAEL013818-PA	AALB016035-PA	ADAC002178-PA	ASTEI04234-PA	AGAP011328-PA	NP_650583.1	EEZ98979.2	AMEM21_002588.P4850		AAEL012969	AALB004919	ADAC009180	ASTEI02188	AGAP005584	NP_611363.2
152872at7147	8747.g11219	AAEL020057-PA	AALB004739-PA	ADAC010456-PA	ASTEI05912-PA	AGAP004881-PA	NP_729159.2	KYB28301.1	AMEM21_005529.P10759		AAEL012175	AALB005889	ADAC008921	ASTEI10101	AGAP005134	NP_726243.1
153115at7147	7708.g9662	AAEL012169-PA	AALB005887-PA	ADAC008942-PA	ASTEI10103-PA	AGAP005132-PA	NP_725169.3	EFA03470.1	AMEM21_007054.P13933		AAEL013488	AALB005443	ADAC004729	ASTEI01598	AGAP007661	NP_611677.1
153661at7147	7303.g9108	AAEL014067-PA	AALB001726-PA	ADAC007621-PA	ASTEI07198-PA	AGAP009084-PA	NP_648712.1	EFA04053.2	AMEM21_012526.P24661		AAEL003336	AALB001515	ADAC007993	ASTEI10864	AGAP008147	NP_609965.1
154023at7147	6000.g7535	AAEL018297-PB	AALB004391-PA	ADAC001425-PA	ASTEI10201-PA	AGAP005287-PA	NP_572915.1	EFA10182.1	AMEM21_006306.P12461		AAEL010437	AALB015612	ADAC003187	ASTEI03703	AGAP004205	NP_650760.1
154473at7147	5671.g7096	AAEL002847-PA	AALB003961-PA	ADAC000522-PA	ASTEI06427-PA	AGAP011398-PA	NP_611053.1	EFA06226.2	AMEM21_006280.P12428		AAEL004698	AALB004952	ADAC001581	ASTEI09442	AGAP006387	NP_652001.2
155832at7147	6747.g8480	AAEL003548-PB	AALB007550-PA	ADAC004962-PA	ASTEI06751-PA	AGAP010389.P328	NP_649024.1	EFA05376.1	AMEM21_009865.P19253		AAEL013818	AALB016035	ADAC002178	ASTEI04234	AGAP011328	NP_650583.1
156582at7147	5515.g6903	AAEL007280-PB	AALB009234-P3906	ADAC008069-PA	ASTEI05719-PA	AGAP001500-PA	NP_569973.1	EFA01875.1	AMEM21_006167.P12196		AAEL006208	AALB002795	ADAC005843	ASTEI07069	AGAP004062	NP_650000.1
156641at7147	8558.g10940	AAEL013950-PA	AALB000379-PA	ADAC009787-PA	ASTEI06503-PA	AGAP009808-PA	NP_610090.1	EFA08555.1	AMEM21_003528.P6783		AAEL012746	AALB017720.P3706	ADAC008591	ASTEI05330	AGAP010588	NP_610418.1
157597at7147	C559722.g12401	AAEL000384-PB	AALB010872-PA	ADAC004257-PA	ASTEI07447-PA	AGAP003684-PA	NP_001097887.1	EFA12159.1	AMEM21_015226.P29798		AAEL007309	AALB010863	ADAC004296	ASTEI05726	AGAP001492	NP_572861.1
157719at7147	6440.g8102	AAEL004426-PA	AALB007055-PA	ADAC009044-PA	ASTEI05661-PA	AGAP011160-PA	NP_524485.1	EEZ97605.1	AMEM21_012159.P23904		AAEL010641	AALB001582	ADAC004145	ASTEI11349	AGAP008637	NP_524756.2
157814at7147	6976.g8661	AAEL001524-PA	AALB010105-PA	ADAC002948-PA	ASTEI03892-PA	AGAP011565-PA	NP_649574.1	EFA07061.1	AMEM21_005987.P11806		AAEL004238	AALB007685	ADAC000354	ASTEI03593	AGAP000778	NP_651004.1
157919at7147	1649.g1199	AAEL002215-PA	AALB001936-PA	ADAC009131-PA	ASTEI10007-PA	AGAP009307-PA	NP_609148.1	EFA04877.1	AMEM21_012146.P23879		AAEL024563	AALB010647	ADAC001673	ASTEI09651	AGAP010872	NP_608860.1
158535at7147	3381.g4157	AAEL012500-PA	AALB017447-P3419	ADAC000438-PA	ASTEI02344-PA	AGAP012366-PA	NP_648452.1	EEZ97381.1	AMEM21_005240.P10184		AAEL002563	AALB008702	ADAC006611	ASTEI07054	AGAP004070	NP_649594.1
158703at7147	7432.g9309	AAEL026651-PA	AALB016122-PA	ADAC004685-PA	ASTEI04674-PA	AGAP006805-PA	NP_996022.1	EEZ99472.1	AMEM21_005913.P11658		AAEL010570	AALB006382	ADAC007639	ASTEI11080	AGAP000966	NP_523927.2
158823at7147	C513508.g12180	AAEL019606-PA	AALB000536-PA	ADAC008865-PA	ASTEI07328-PA	AGAP009688-PA	NP_611091.2	EFA10831.1	AMEM21_002492.P4685		AAEL005688	AALB008222	ADAC010273	ASTEI04043	AGAP002570	NP_648894.2
158872at7147	4879.g6161	AAEL003065-PA	AALB005073-PA	ADAC000822-PA	ASTEI10377-PA	AGAP005735-PA	NP_648230.1	EEZ99698.2	AMEM21_010611.P20797		AAEL027036	AALB008041	ADAC010539	ASTEI01920	AGAP008925	NP_651005.1
159161at7147	1705.g1382	AAEL005631-PB	AALB008463-PA	ADAC007010-PA	ASTEI06960-PA	AGAP004624-PA	NP_569958.2	EFA02434.1	AMEM21_014853.P29153		AAEL003416	AALB010674	ADAC008323	ASTEI09162	AGAP011751	NP_648348.1
160603at7147	8341.g10537	AAEL004997-PA	AALB000588-PA	ADAC010339-PA	ASTEI04007-PA	AGAP009968-PA	NP_477479.1	EFA00559.1	AMEM21_010085.P19701		AAEL006269	AALB004344	ADAC002323	ASTEI06005	AGAP005235	NP_610683.1
16073at7147	7124.g8886	AAEL011538-PA	AALB005567-PA	ADAC008777-PA	ASTEI09698-PA	AGAP007211-PA	NP_611335.1	EFA10439.1	AMEM21_000109.P31785		AAEL001014	AALB007251	ADAC009863	ASTEI00981	AGAP003980	NP_649909.1
161089at7147	4712.g5945	AAEL006437-PA	AALB001051-PA	ADAC005469-PA	ASTEI04029-PA	AGAP009943-PA	NP_611986.2	EFA06925.1	AMEM21_005682.P11184		AAEL010745	AALB000979	ADAC003116	ASTEI11078	AGAP008093	NP_477483.1
161245at7147	3924.g4844	AAEL013077-PA	AALB007638-PA	ADAC000343-PA	ASTEI10855-PA	AGAP000104-PA	NP_001096958.1	EFA07142.2	AMEM21_016108.P31503		AAEL006013	AALB015928	ADAC001196	ASTEI08574	AGAP011688	NP_001162740.1
16142at7147	2007.g1966	AAEL021570-PA	AALB007665-PA	ADAC004309-PA	ASTEI04513-PA	AGAP000506-PA	NP_524108.1	EFA09850.1	AMEM21_010760.P21050		AAEL003563	AALB016779	ADAC001619	ASTEI04374	AGAP003575	NP_650693.1
161588at7147	8971.g11639	AAEL012393-PB	AALB016697-PA	ADAC010112-PA	ASTEI06981-PA	AGAP004608-PA	NP_649951.1	EEZ98326.2	AMEM21_005930.P11681		AAEL009912	AALB002863	ADAC006501	ASTEI00666	AGAP004322	NP_523429.1
162659at7147	212.g2197	AAEL012503-PA	AALB004141-PA	ADAC005686-PA	ASTEI06368-PA	AGAP005936-PA	NP_726372.1	EFA08334.1	AMEM21_011860.P23242		AAEL002068	AALB002016	ADAC008425	ASTEI00486	AGAP008086	NP_610333.1
16265at7147	1489.g960	AAEL013700-PA	AALB001429-PA	ADAC008215-PA	ASTEI05236-PA	AGAP009209-PA	NP_609836.1	EFA10296.1	AMEM21_011775.P23069		AAEL013631	AALB000268	ADAC010210	ASTEI02957	AGAP008330	NP_610055.1
163188at7147	8989.g11666	AAEL000594-PA	AALB004218-PA	ADAC002227-PA	ASTEI021535-PA	AGAP005560.P57	NP_647852.1	EFA00828.1	AMEM21_007469.P14726		AAEL023524	AALB016248	ADAC006763	ASTEI06493	AGAP009799	NP_001334732.1
163226at7147	550.g6868	AAEL002997-PB	AALB002298-PA	ADAC005758-PA	ASTEI03628-PA	AGAP001433.P288	NP_650825.2	EFA11600.2	AMEM21_009242.P18111		AAEL002537	AALB007658	ADAC003501	ASTEI01131	AGAP000788	NP_511130.2
163837at7147	7997.g10100	AAEL000802-PB	AALB010460-PA	ADAC001650-PA	ASTEI04243-PA	AGAP011337-PA	NP_611642.2	EFA04309.1	AMEM21_013622.P26765		AAEL025859	AALB006154	ADAC002712	ASTEI02909	AGAP006073	NP_730096.2
16403at7147	1368.g709	AAEL005709-PA	AALB008224-PA	ADAC010275-PA	ASTEI04041-PA	AGAP002568-PA	NP_524779.1	KYB27763.1	AMEM21_003106.P5868		AAEL003539	AALB001767	ADAC003732	ASTEI11219	AGAP007739	NP_477329.1
164488at7147	3549.g4367	AAEL008382-PB	AALB010489-P4120	ADAC007036-PA	ASTEI06037-PA	AGAP028631-PA	NP_648724.1	KYB27777.1	AMEM21_007495.P14790		AAEL005825	AALB004552	ADAC006823	ASTEI06868	AGAP007097	NP_570020.1
164995at7147	4730.g5966	AAEL002240-PB	AALB015992-PA	ADAC001769-PA	ASTEI03735-PA	AGAP008494-PA	NP_477448.1	EFA03905.1	AMEM21_011098.P21753		AAEL015199	AALB015816	ADAC008770	ASTEI09703	AGAP007217	NP_523783.1
165740at7147	722.g9001	AAEL001736-PA	AALB004285-PA	ADAC007389-PA	ASTEI06312-PA	AGAP006014-PA	NP_648032.1	EFA04130.2	AMEM21_001652.P3131		AAEL001894	AALB001672	ADAC005639	ASTEI06182	AGAP009138	NP_523551.1
16584at7147	3883.g4791	AAEL008594-PA	AALB001485-PA	ADAC009543-PA	ASTEI06636-PA	AGAP008375-PA	NP_608889.1	EFA03633.1	AMEM21_012212.P24022		AAEL006946	AALB002807	ADAC010601	ASTEI11087	AGAP003477	NP_573066.1
166531at7147	2482.g2720	AAEL006597-PA	AALB002801-PA	ADAC003526-PA	ASTEI07437-PA	AGAP003671-PA	NP_732637.1	EFA10495.2	AMEM21_003367.P6482		AAEL008943	AALB002476	ADAC008121	ASTEI05525	AGAP001568	NP_648541.1
16660at7147	4035.g5032	AAEL013729-PC	AALB010007-PA	ADAC005799-PA	ASTEI06087-PA	AGAP012090-PA	NP_523837.2	EFA11391.2	AMEM21_016053.P31410		AAEL027116	AALB007477	ADAC007885	ASTEI08163	AGAP004703	NP_001096987.2
166639at7147	5208.g6525	AAEL004355-PA	AALB009426-P4239	ADAC008715-PA	ASTEI09963-PA	AGAP001145-PA	NP_610463.2	EFA06774.1	AMEM21_003115.P5900		AAEL001223	AALB000145	ADAC002044	ASTEI05257	AGAP009236	NP_609548.1
166647at7147	94.g11797	AAEL002173-PB	AALB008299-PA	ADAC005569-PA	ASTEI03624-PA	AGAP001429-PA	NP_650353.1	EFA06251.1	AMEM21_011633.P22767		AAEL012324	AALB010256	ADAC005265	ASTEI09226	AGAP011819	NP_610705.1
167266at7147	3617.g4489	AAEL005247-PA	AALB002800-PA	ADAC002771-PA	ASTEI07439-PA	AGAP003672-PA	NP_524435.2	EFA09627.1	AMEM21_013459.P26441		AAEL027199	AALB002743	ADAC002787	ASTEI11316	AGAP002378	NP_650586.2
167338at7147	8006.g10111	AAEL012076-PA	AALB009670-PA	ADAC009659-PA	ASTEI03417-PA	AGAP002222-PA	NP_649759.1	EEZ98121.1	AMEM21_012355.P24343		AAEL014252	AALB006966	ADAC004324	ASTEI09006	AGAP010877	NP_573331.1
167385at7147	237.g2519	AAEL006352-PA	AALB009941-PA	ADAC004616-PA	ASTEI058543-PA	AGAP028030-PA	NP_649174.1	KYB28057.1	AMEM21_006735.P13312		AAEL010336	AALB000098	ADAC005724	ASTEI02019	AGAP009743	NP_724916.1
167669at7147	4149.g5183	AAEL013985-PA	AALB010735-PA	ADAC007683-PA	ASTEI05386-PA	AGAP010656-PA	NP_573020.2	EFA07812.2	AMEM21_002176.P4051		AAEL024914	AALB016214	ADAC008086	ASTEI02684	AGAP006609	NP_648019.2
167824at7147	4566.g5770	AAEL008714-PB	AALB017338-P3305	ADAC005094-PA	ASTEI08205-PA	AGAP003633-PA	NP_572529.2	EFA08005.2	AMEM21_002835.P5318		AAEL007810	AALB003033	ADAC007768	ASTEI10233	AGAP003743	NP_651671.1
168412at7147	7413.g9282	AAEL004482-PA	AALB002425-P4020	ADAC005549-PA	ASTEI03324-PA	AGAP003041-PA	NP_650405.2	EFA07263.2	AMEM21_015348.P30016		AAEL023329	AALB005736	ADAC002118	ASTEI02618	AGAP006956	NP_611881.1
168643at7147	1404.g799	AAEL012471-PA	AALB007942-PA	ADAC000118-PA	ASTEI10765-PA	AGAP029053-PA	NP_523412.1	EFA12822.1	AMEM21_016167.P31625		AAEL019670	AALB004795	ADAC008810	ASTEI10094	AGAP005142	NP_572952.1
168985at7147	5510.g6886	AAEL012865-PA	AALB009603-PA	ADAC009735-PA	ASTEI04865-PA	AGAP004492-PA	NP_647745.1	EFA09870.1	AMEM21_004719.P9131		AAEL003070	AALB005869	ADAC003761	ASTEI10915	AGAP006358	NP_649026.1
168988at7147	7924.g9976	AAEL003911-PB	AALB015995-PA	ADAC002781-PA	ASTEI08975-PA	AGAP002386-PA	NP_649473.1	EFA12112.2	AMEM21_009097.P17847		AAEL011114	AALB009153	ADAC006034	ASTEI05460	AGAP001526	NP_651365.1
170139at7147	7478.g9360	AAEL001154-PA	AALB000635-PA	ADAC007421-PA	ASTEI06533-PA	AGAP009841-PA	NP_648167.1	EFA10323.1	AMEM21_013644.P26824		AAEL008320	AALB001801	ADAC005281	ASTEI04983	AGAP008869	NP_787969.1
170905at7147	1651.g1215	AAEL014970-PB	AALB001424-PA	ADAC008177-PA	ASTEI07717-PA	AGAP007887-PA	NP_609451.1	EFA09894.2	AMEM21_003064.P5781		AAEL008476	AALB006214	ADAC008544	ASTEI01481	AGAP007579	NP_648090.1
172194at7147	7432.g9315	AAEL012187-PA	AALB005292-PA	ADAC003299-PA	ASTEI04668-PA	AGAP006811-PA	NP_733209.1	EFA09361.2	AMEM21_000645.P1002		AAEL025001	AALB006093	ADAC010309	ASTEI02539	AGAP005778	NP_647814.1
172657at7147	792.g9947	AAEL022564-PA	AALB004034-PA	ADAC010589-PA	ASTEI11242-PA	AGAP011120-PA	NP_611167.2	EFA08914.2	AMEM21_000541.P752		AAEL007650	AALB000541	ADAC005478	ASTEI07324	AGAP009694	NP_572524.1
173571at7147	2967.g3536	AAEL006172-PB	AALB009519-PA	ADAC008839-PA	ASTEI08926-PA	AGAP003242-PA	NP_524240.1	EFA03559.1	AMEM21_014675.P28799		AAEL018297	AALB004391	ADAC001425	ASTEI10201	AGAP005287	NP_572915.1
17884at7147	2609.g3001	AAEL010682-PA	AALB000187-PA	ADAC002216-PA	ASTEI03047-PA	AGAP008223-PA	NP_609111.1	KYB24617.1	AMEM21_007508.P14811		AAEL004630	AALB008769	ADAC000798	ASTEI08698	AGAP004374	NP_650723.1
179341at7147	1636.g1179	AAEL003695-PA	AALB001147-PA	ADAC000878-PA	ASTEI09764-PA	AGAP009905-PA	NP_609038.1	EFA11678.1	AMEM21_015266.P29885		AAEL011463	AALB004270	ADAC100531	ASTEI06322	AGAP005992	NP_524810.2
179432at7147	1636.g1177	AAEL003704-PA	AALB001151-PA	ADAC000874-PA	ASTEI09761-PA	AGAP009908-PA	NP_523598.2	KYB26481.1	AMEM21_002056.P3806		AAEL020307	AALB001947	ADAC007460	ASTEI09902	AGAP008635	NP_610455.1
179455at7147	5672.g7102	AAEL006753-PA	AALB006034-PA	ADAC003969-PA	ASTEI02050-PA	AGAP005420-PA	NP_610666.1	EEZ97306.1	AMEM21_001476.P2769		AAEL012989	AALB010427	ADAC005294	ASTEI02348	AGAP012362	NP_611300.2
179514at7147	620.g7815	AAEL001403-PA	AALB005173-PA	ADAC005706-PA	ASTEI01436-PA	AGAP007529-PA	NP_572373.1	KXZ75777.1	AMEM21_002123.P3950		AAEL000422	AALB009290.P3899	ADAC009816	ASTEI00390	AGAP002088	NP_569993.1
179528at7147	C553578.g12336	AAEL007790-PA	AALB008621-PA	ADAC005742-PA	ASTEI00180-PA	AGAP002301-PA	NP_511117.1	EFA07821.1	AMEM21_013408.P26326		AAEL010462	AALB002063	ADAC001313	ASTEI04320	AGAP002369	NP_477138.1
179569at7147	7170.g8955	AAEL006401-PA	AALB000358-PA	ADAC008522-PA	ASTEI02988-PA	AGAP008298-PA	NP_608830.3	EFA02875.1	AMEM21_002081.P3858		AAEL008247	AALB002728.P4319	ADAC004016	ASTEI10179	AGAP001929	NP_536736.2
179572at7147	8747.g11228	AAEL011172-PA	AALB004749-PA	ADAC010473-PA	ASTEI10367-PA	AGAP004891-PA	NP_648343.1	EFA00573.1	AMEM21_005325.P10338		AAEL010779	AALB000523	ADAC008002	ASTEI03756	AGAP009590	NP_001334673.1
179579at7147	7772.g9799	AAEL004779-PA	AALB015985-PA	ADAC009018-PA	ASTEI03982-PA	AGAP009996-PA	NP_724939.1	EEZ98725.2	AMEM21_007967.P15677		AAEL013637	AALB000724	ADAC006735	ASTEI04736	AGAP009609	NP_523544.2
179717at7147	5695.g7115	AAEL015236-PB	AALB005143-PA	ADAC002292-PA	ASTEI01406-PA	AGAP007492-PA	NP_648163.1	EFA01427.1	AMEM21_000217.P209		AAEL026962	AALB003491	ADAC000719	ASTEI04935	AGAP004419	NP_572246.1
179805at7147	7093.g8842	AAEL008458-PA	AALB008405-PA	ADAC006181-PA	ASTEI06767-PA	AGAP011251-PA	NP_610239.1	EEZ99431.1	AMEM21_005337.P10370		AAEL017120	AALB004293	ADAC003966	ASTEI06305	AGAP006020	NP_612080.1
179838at7147	5208.g6528	AAEL011117-PA	AALB017648-P3634	ADAC008707-PA	ASTEI09960-PA	AGAP001143-PA	NP_651978.2	EFA08457.1	AMEM21_002857.P5371		AAEL003887	AALB008683	ADAC002140	ASTEI04147	AGAP002665	NP_730776.1
179844at7147	988.g11907	AAEL026619-PA	AALB015852-PA	ADAC004560-PA	ASTEI03269-PA	AGAP002992-PA	NP_649849.1	EFA04508.1	AMEM21_005826.P11474		AAEL005254	AALB007101	ADAC008266	ASTEI03499	AGAP000908	NP_610311.1
179858at7147	664.g8352	AAEL006566-PA	AALB006029-PA	ADAC005336-PA	ASTEI02056-PA	AGAP005428-PA	NP_610802.1	EFA08590.1	AMEM21_011647.P22790		AAEL013731	AALB010009	ADAC005800	ASTEI06086	AGAP012093	NP_996360.2
179877at7147	1931.g1882	AAEL008740-PA	AALB017742-P3729	ADAC004444-PA	ASTEI11672-PA	AGAP010714-PA	NP_647836.2	EFA10877.1	AMEM21_008864.P17441		AAEL009908	AALB002828	ADAC006199	ASTEI09534	AGAP003454	NP_651217.2
179925at7147	3232.g3925	AAEL001878-PB	AALB000334-PA	ADAC000194-PA	ASTEI01756-PA	AGAP028135-PA	NP_608682.3	EFA01489.1	AMEM21_007859.P15492		AAEL006736	AALB006037	ADAC003976	ASTEI02047	AGAP005417	NP_611247.3
179967at7147	7964.g10016	AAEL004835-PB	AALB004618-PA	ADAC006686-PA	ASTEI02217-PA	AGAP005623-PA	NP_612045.1	EFA11159.2	AMEM21_012493.P24601		AAEL007536	AALB000682	ADAC000918	ASTEI01897	AGAP008907	NP_647756.1
180004at7147	3598.g4470	AAEL004063-PB	AALB003757-PA	ADAC000460-PA	ASTEI03416-PA	AGAP002221-PA	NP_477294.2	EEZ97691.1	AMEM21_003628.P6962		AAEL007702	AALB001601	ADAC009004	ASTEI03837	AGAP009505	NP_609579.1
180070at7147	2956.g3521	AAEL025533-PA	AALB017569-P3549	ADAC007332-PA	ASTEI11312-PA	AGAP004284-PA	NP_610325.1	EFA07333.2	AMEM21_009974.P19478		AAEL005856	AALB001257	ADAC004745	ASTEI11090	AGAP010894	NP_524887.2
180072at7147	2057.g2056	AAEL009268-PB	AALB000240-PA	ADAC007052-PA	ASTEI01690-PA	AGAP007766-PA	NP_648651.1	EFA03195.2	AMEM21_007837.P15454		AAEL014084	AALB005153	ADAC007305	ASTEI01416	AGAP007502	NP_476818.1
180081at7147	1706.g1396	AAEL010027-PA	AALB005351-PA	ADAC007917-PA	ASTEI02275-PA	AGAP005701.P63	NP_612042.3	EFA12792.2	AMEM21_004047.P7754		AAEL003770	AALB005225	ADAC001350	ASTEI02080	AGAP005460	NP_647985.1
180086at7147	4087.g5084	AAEL000634-PA	AALB017457-P3429	ADAC005044-PA	ASTEI02299-PA	AGAP012412-PA	NP_611636.1	EFA12048.1	AMEM21_008559.P16819		AAEL010900	AALB004805	ADAC003355	ASTEI10789	AGAP005401	NP_524167.1
180134at7147	5284.g6591	AAEL004163-PA	AALB006490-PA	ADAC000510-PA	ASTEI00997-PA	AGAP000757-PA	NP_569916.1	EFA07652.2	AMEM21_012496.P24606		AAEL005530	AALB006370	ADAC004514	ASTEI07045	AGAP000359	NP_728468.1
180226at7147	3883.g4790	AAEL008605-PA	AALB001484-PA	ADAC009547-PA	ASTEI06637-PA	AGAP008374-PA	NP_608890.1	EFA03919.1	AMEM21_013458.P26439		AAEL013076	AALB016692	ADAC002490	ASTEI06979	AGAP004610	NP_523931.1
180280at7147	7355.g9232	AAEL005395-PA	AALB000505-PA	ADAC010263-PA	ASTEI03774-PA	AGAP009573-PA	NP_573084.1	KYB28318.1	AMEM21_008482.P16695		AAEL026651	AALB016122	ADAC004685	ASTEI04674	AGAP006805	NP_996022.1
180293at7147	230.g2404	AAEL003994-PB	AALB010011-PA	ADAC005808-PA	ASTEI06084-PA	AGAP012096-PA	NP_477283.1	EFA07176.1	AMEM21_008677.P17041		AAEL011425	AALB010796	ADAC005115	ASTEI02374	AGAP012335	NP_523830.2
180316at7147	7432.g9311	AAEL003354-PA	AALB016125-PA	ADAC004689-PA	ASTEI04672-PA	AGAP006807-PA	NP_648176.1	EFA09634.1	AMEM21_013717.P26979		AAEL004896	AALB005707	ADAC010485	ASTEI04613	AGAP006889	NP_610600.1
180319at7147	4398.g5561	AAEL005626-PB	AALB006623-PA	ADAC004424-PA	ASTEI06225-PA	AGAP000081.P193	NP_725536.1	EEZ99036.1	AMEM21_004985.P9707		AAEL008382	AALB010489.P4120	ADAC007036	ASTEI06037	AGAP028631	NP_648724.1
180430at7147	307.g3683	AAEL009303-PA	AALB005157-PA	ADAC007306-PA	ASTEI01420-PA	AGAP007506-PA	NP_608550.1	EFA10131.2	AMEM21_004156.P7990		AAEL024814	AALB000001	ADAC004391	ASTEI01809	AGAP008047	NP_611875.1
180458at7147	7142.g8916	AAEL005524-PA	AALB006361-PA	ADAC004431-PA	ASTEI01127-PA	AGAP000792-PA	NP_647746.1	EFA12023.2	AMEM21_004775.P9263		AAEL003938	AALB005285	ADAC004686	ASTEI00022	AGAP002776	NP_651883.1
180466at7147	1705.g1390	AAEL011974-PA	AALB008635-PA	ADAC007022-PA	ASTEI06957-PA	AGAP004627-PA	NP_569849.1	EFA06680.1	AMEM21_012253.P24111		AAEL003674	AALB001562	ADAC005581	ASTEI01947	AGAP008954	NP_524768.2
180483at7147	1727.g1478	AAEL009086-PA	AALB005740-PA	ADAC002130-PA	ASTEI08539-PA	AGAP005820-PA	NP_648429.2	KYB28784.1	AMEM21_011830.P23203		AAEL003170	AALB008752	ADAC005137	ASTEI03069	AGAP001670	NP_651621.2
180489at7147	4566.g5759	AAEL010993-PB	AALB002628-P4333	ADAC008568-PA	ASTEI08195-PA	AGAP003622-PA	NP_608585.1	EFA02997.1	AMEM21_015762.P30859		AAEL013049	AALB003791.P4400	ADAC005321	ASTEI02332	AGAP012379	NP_525122.1
180583at7147	6654.g8378	AAEL003431-PA	AALB010338-PA	ADAC010533-PA	ASTEI06446-PA	AGAP011423-PA	NP_524076.2	EFA03019.1	AMEM21_013770.P27092		AAEL002334	AALB004961	ADAC001582	ASTEI02606	AGAP006944	NP_477385.1
180585at7147	8533.g10887	AAEL007566-PA	AALB000207-PA	ADAC009501-PA	ASTEI11410-PA	AGAP013747-PA	NP_723893.1	EFA02593.1	AMEM21_003240.P6157		AAEL005227	AALB003140	ADAC001719	ASTEI00872	AGAP003804	NP_648835.1
180656at7147	4696.g5904	AAEL002554-PC	AALB002835-PA	ADAC000786-PA	ASTEI09526-PA	AGAP003441-PA	NP_651220.3	KYB29099.1	AMEM21_006138.P12134		AAEL008786	AALB017543.P3520	ADAC007557	ASTEI04882	AGAP004470	NP_611175.1
180679at7147	5738.g7236	AAEL005470-PA	AALB010525-PA	ADAC006643-PA	ASTEI02512-PA	AGAP010836-PA	NP_648210.1	KYB27725.1	AMEM21_001805.P3366		AAEL000076	AALB009471	ADAC008352	ASTEI04886	AGAP004465	NP_651660.1
180725at7147	C561074.g12425	AAEL002711-PB	AALB010582-PA	ADAC005999-PA	ASTEI06790-PA	AGAP011218-PA	NP_609403.2	EFA09112.1	AMEM21_014698.P28825		AAEL002997	AALB002298	ADAC005758	ASTEI03628	AGAP001433	NP_650825.2
180728at7147	3071.g3689	AAEL004657-PA	AALB005341-PA	ADAC007954-PA	ASTEI10076-PA	AGAP005380-PA	NP_001163347.1	EFA06787.2	AMEM21_006649.P13133		AAEL002240	AALB015992	ADAC001769	ASTEI03735	AGAP008494	NP_477448.1
180848at7147	5738.g7230	AAEL007871-PB	AALB010518-PA	ADAC006645-PA	ASTEI09204-PA	AGAP011799-PA	NP_611223.4	EFA01569.1	AMEM21_009145.P17931		AAEL022460	AALB000938	ADAC007262	ASTEI09589	AGAP008694	NP_611533.2
180849at7147	1429.g844	AAEL011192-PB	AALB009061-P3938	ADAC006459-PA	ASTEI04347-PA	AGAP002338-PA	NP_608575.1	EFA05502.1	AMEM21_014957.P29313		AAEL003683	AALB001146	ADAC000870	ASTEI09766	AGAP009903	NP_001036574.1
180898at7147	839.g10614	AAEL001480-PA	AALB001543-PA	ADAC009478-PA	ASTEI02980-PA	AGAP008305-PA	NP_610453.1	EFA10132.1	AMEM21_001497.P2825		AAEL005383	AALB000513	ADAC001981	ASTEI03765	AGAP009578	NP_609026.1
180912at7147	94.g11799	AAEL002140-PA	AALB016681-P4025	ADAC005573-PA	ASTEI08694-PA	AGAP004370-PA	NP_524467.1	EFA06253.1	AMEM21_012907.P25425		AAEL011389	AALB006795	ADAC002627	ASTEI03598	AGAP000770	NP_650208.1
180958at7147	4798.g6072	AAEL015151-PB	AALB017417-P3388	ADAC005657-PA	ASTEI10861-PA	AGAP004591-PA	NP_650991.1	EFA03616.1	AMEM21_011234.P22037		AAEL003885	AALB002175	ADAC004868	ASTEI00315	AGAP001972	NP_650205.1
180997at7147	7824.g9848	AAEL002869-PA	AALB008290-PA	ADAC005568-PA	ASTEI03615-PA	AGAP001418-PA	NP_732553.2	EEZ98791.1	AMEM21_005072.P9836		AAEL014904	AALB006161	ADAC002722	ASTEI10105	AGAP005130	NP_476927.1
181011at7147	5208.g6533	AAEL004306-PA	AALB009431-PA	ADAC008706-PA	ASTEI09955-PA	AGAP001139-PA	NP_524284.1	EFA01965.1	AMEM21_011999.P23574		AAEL002322	AALB005854	ADAC001174	ASTEI09066	AGAP007145	NP_649127.1
181040at7147	8995.g11688	AAEL003383-PA	AALB014843-PA	ADAC004559-PA	ASTEI03251-PA	AGAP002127-PA	NP_524331.2	EEZ97791.1	AMEM21_003310.P6351		AAEL013059	AALB001496	ADAC009533	ASTEI01871	AGAP008123	NP_609806.1
181098at7147	428.g5396	AAEL011283-PA	AALB004358-PA	ADAC001379-PA	ASTEI06018-PA	AGAP005220-PA	NP_610451.1	EFA09438.2	AMEM21_002375.P4454		AAEL011442	AALB004369	ADAC009185	ASTEI06031	AGAP005210	NP_611046.2
181180at7147	5208.g6518	AAEL011135-PA	AALB009421-P4241	ADAC008717-PA	ASTEI09968-PA	AGAP001152-PA	NP_649699.1	EFA05100.1	AMEM21_006455.P12725		AAEL009603	AALB005673	ADAC009348	ASTEI02766	AGAP029690	NP_728821.2
181192at7147	8825.g11377	AAEL010559-PA	AALB006454-PA	ADAC000067-PA	ASTEI09815-PA	AGAP000529-PA	NP_649877.1	EFA13302.2	AMEM21_010019.P19570		AAEL013400	AALB007536	ADAC000054	ASTEI06656	AGAP001057	NP_573230.1
181278at7147	1744.g1570	AAEL012764-PA	AALB016021-PA	ADAC006993-PA	ASTEI00591-PA	AGAP002198-PA	NP_650223.1	EFA02248.1	AMEM21_002277.P4256		AAEL021570	AALB007665	ADAC004309	ASTEI04513	AGAP000506	NP_524108.1
181281at7147	1727.g1487	AAEL001931-PA	AALB005732-PA	ADAC002128-PA	ASTEI02614-PA	AGAP006952-PA	NP_648880.1	EFA01122.1	AMEM21_010746.P21014		AAEL003161	AALB003383	ADAC003082	ASTEI03377	AGAP003405	NP_650918.1
181292at7147	4730.g5961	AAEL000241-PA	AALB001781-PA	ADAC001774-PA	ASTEI03740-PA	AGAP008498-PA	NP_648486.1	EEZ98385.1	AMEM21_001270.P2312		AAEL000434	AALB008966.P3952	ADAC004973	ASTEI03189	AGAP002717	NP_569844.2
181328at7147	C555592.g12348	AAEL003132-PA	AALB001110-PA	ADAC006809-PA	ASTEI09382-PA	AGAP008725-PA	NP_609045.2	EFA05926.2	AMEM21_008988.P17664		AAEL012980	AALB005769	ADAC004746	ASTEI06887	AGAP007112	NP_609305.1
181330at7147	3734.g4625	AAEL010953-PA	AALB002258-PA	ADAC000695-PA	ASTEI00748-PA	AGAP002426-PA	NP_647633.1	EEZ97171.1	AMEM21_002751.P5148		AAEL001349	AALB009194	ADAC009399	ASTEI05787	AGAP001294	NP_649494.1
181353at7147	3841.g4736	AAEL014375-PA	AALB002437-PA	ADAC005561-PA	ASTEI03103-PA	AGAP001703-PA	NP_650961.2	KYB26396.1	AMEM21_007807.P15382		AAEL013962	AALB009125	ADAC009916	ASTEI03147	AGAP002760	NP_524909.1
181396at7147	1403.g796	AAEL012105-PA	AALB006460-PA	ADAC005765-PA	ASTEI09806-PA	AGAP000127-PA	NP_732721.1	EFA06218.1	AMEM21_003636.P6971		AAEL001506	AALB001818	ADAC007406	ASTEI04969	AGAP008882	NP_609237.1
181415at7147	8551.g10932	AAEL012525-PA	AALB001323-PA	ADAC010083-PA	ASTEI04699-PA	AGAP009650-PA	NP_609086.1	EFA10451.1	AMEM21_006063.P11968		AAEL002922	AALB007578	ADAC001739	ASTEI09476	AGAP010411	NP_727328.1
181512at7147	2120.g2199	AAEL007247-PA	AALB003874-P4422	ADAC009331-PA	ASTEI03877-PA	AGAP011549-PA	NP_611065.1	EFA07811.1	AMEM21_010745.P21013		AAEL025202	AALB015583	ADAC007733	ASTEI04702	AGAP009645	NP_477454.1
181524at7147	7008.g8756	AAEL002334-PA	AALB004961-PA	ADAC001582-PA	ASTEI02606-PA	AGAP006944-PA	NP_477385.1	EEZ99942.1	AMEM21_000259.P276		AAEL008530	AALB006417	ADAC007326	ASTEI07791	AGAP000814	NP_609607.1
181530at7147	8749.g11243	AAEL012520-PA	AALB000704-PA	ADAC005982-PA	ASTEI04752-PA	AGAP008523-PA	NP_608573.1	EFA08513.1	AMEM21_014272.P28052		AAEL010060	AALB003410	ADAC010437	ASTEI00574	AGAP002183	NP_648273.1
181557at7147	5812.g7322	AAEL008025-PA	AALB009755-PA	ADAC004517-PA	ASTEI10703-PA	AGAP000173-PA	NP_611857.3	EEZ97674.1	AMEM21_008389.P16484		AAEL013321	AALB002595	ADAC009629	ASTEI03405	AGAP003364	NP_573045.1
181580at7147	2594.g2982	AAEL003346-PA	AALB000673-PA	ADAC003495-PA	ASTEI11476-PA	AGAP008166-PA	NP_477339.1	EFA04624.1	AMEM21_003488.P6702		AAEL008181	AALB008828	ADAC010018	ASTEI08732	AGAP001888	NP_572740.1
181597at7147	4279.g5384	AAEL003374-PA	AALB002721-P3975	ADAC005953-PA	ASTEI07476-PA	AGAP001948-PA	NP_536750.2	KYB29272.1	AMEM21_004742.P9188		AAEL011435	AALB004368	ADAC009183	ASTEI06030	AGAP005211	NP_611207.1
181630at7147	1774.g1653	AAEL008793-PA	AALB003122-P4197	ADAC005996-PA	ASTEI00855-PA	AGAP003820-PA	NP_648211.1	EFA06416.2	AMEM21_015983.P31261		AAEL011571	AALB003906	ADAC004206	ASTEI08765	AGAP002275	NP_523971.3
18163at7147	658.g8263	AAEL001156-PA	AALB000463-PA	ADAC005016-PA	ASTEI02948-PA	AGAP008338-PA	NP_648278.1	EFA09132.2	AMEM21_008450.P16625		AAEL014314	AALB004420	ADAC004739	ASTEI02916	AGAP006065	NP_523972.2
181649at7147	4974.g6232	AAEL013467-PA	AALB000043-PA	ADAC000064-PA	ASTEI07211-PA	AGAP009070-PA	NP_611963.5	EFA07350.1	AMEM21_014808.P29086		AAEL006137	AALB009443	ADAC011138	ASTEI07647	AGAP004198	NP_649965.2
181668at7147	295.g3480	AAEL007364-PA	AALB007178-PA	ADAC008500-PA	ASTEI08954-PA	AGAP002403-PA	NP_650083.1	EEZ97187.1	AMEM21_006947.P13701		AAEL010042	AALB000798	ADAC001849	ASTEI02040	AGAP009772	NP_610854.1
181673at7147	8793.g11303	AAEL001439-PA	AALB004895-PA	ADAC006266-PA	ASTEI04515-PA	AGAP000508-PA	NP_523379.2	EFA01484.2	AMEM21_010107.P19725		AAEL003125	AALB005267	ADAC007480	ASTEI08609	AGAP006780	NP_648239.1
181704at7147	4318.g5435	AAEL022184-PA	AALB003310-PA	ADAC008279-PA	ASTEI03536-PA	AGAP001025-PA	NP_649084.1	EFA08794.2	AMEM21_015896.P31123		AAEL012306	AALB004188	ADAC001470	ASTEI07259	AGAP005102	NP_610913.1
181719at7147	3174.g3829	AAEL005313-PA	AALB000477-PA	ADAC006783-PA	ASTEI05002-PA	AGAP008853-PA	NP_724152.1	EFA03558.1	AMEM21_008390.P16485		AAEL002556	AALB002981	ADAC006841	ASTEI04819	AGAP004545	NP_788911.2
181746at7147	5712.g7172	AAEL004603-PA	AALB003181-P4364	ADAC006513-PA	ASTEI00643-PA	AGAP004296-PA	NP_788760.1	EFA07146.1	AMEM21_003116.P5901		AAEL002784	AALB017407.P3377	ADAC000713	ASTEI04936	AGAP004417	NP_572532.1
181779at7147	3932.g4880	AAEL011473-PB	AALB015944-PA	ADAC008496-PA	ASTEI07490-PA	AGAP001458-PA	NP_649990.2	EEZ98502.1	AMEM21_007663.P15098		AAEL014325	AALB006122	ADAC006319	ASTEI02139	AGAP005535	NP_649588.1
181786at7147	3019.g3595	AAEL001211-PA	AALB014010-PA	ADAC007065-PA	ASTEI01988-PA	AGAP009700-PA	NP_609217.1	EFA04451.2	AMEM21_006959.P13722		AAEL010118	AALB007342	ADAC008418	ASTEI09305	AGAP005007	NP_648590.1
181788at7147	2661.g3068	AAEL000231-PA	AALB004073-PA	ADAC007056-PA	ASTEI01116-PA	AGAP000252-PA	NP_651314.1	EFA01119.2	AMEM21_003732.P7139		AAEL012943	AALB007041	ADAC009038	ASTEI05674	AGAP011174	NP_477473.1
181846at7147	1918.g1840	AAEL013206-PA	AALB001357-PA	ADAC009972-PA	ASTEI07732-PA	AGAP007869-PA	NP_608548.1	EFA01947.1	AMEM21_010371.P20318		AAEL010315	AALB009899	ADAC005189	ASTEI05577	AGAP011078	NP_648625.1
181885at7147	2902.g3389	AAEL007130-PA	AALB007134-PA	ADAC008610-PA	ASTEI00364-PA	AGAP002014-PA	NP_647932.1	EFA00333.1	AMEM21_014434.P28333		AAEL007853	AALB000675	ADAC003491	ASTEI09598	AGAP008164	NP_524795.2
181894at7147	2575.g2914	AAEL014096-PB	AALB004671-PA	ADAC007138-PA	ASTEI02631-PA	AGAP006663-PA	NP_649904.2	EFA09658.1	AMEM21_012745.P25133		AAEL011536	AALB005571	ADAC008768	ASTEI09702	AGAP007215	NP_648588.1
181965at7147	5738.g7235	AAEL000692-PA	AALB010524-PA	ADAC006644-PA	ASTEI02513-PA	AGAP010835-PA	NP_612086.1	EFA12251.1	AMEM21_000822.P1348		AAEL003039	AALB005337	ADAC007933	ASTEI10071	AGAP005375	NP_477332.1
182005at7147	8097.g10195	AAEL003230-PA	AALB005597-PA	ADAC009366-PA	ASTEI10212-PA	AGAP005270-PA	NP_651118.1	EFA10810.2	AMEM21_006376.P12574		AAEL002296	AALB017717.P3703	ADAC003572	ASTEI09235	AGAP011827	NP_477378.1
182062at7147	8462.g10760	AAEL007185-PB	AALB015978-PA	ADAC002657-PA	ASTEI01855-PA	AGAP008106-PA	NP_609247.1	EFA01590.1	AMEM21_011781.P23086		AAEL011632	AALB017672.P3658	ADAC002195	ASTEI10341	AGAP011458	NP_611837.1
182067at7147	6040.g7591	AAEL007162-PA	AALB008666-PA	ADAC002245-PA	ASTEI03214-PA	AGAP002685-PA	NP_727447.1	EFA05804.2	AMEM21_008819.P17323		AAEL010827	AALB008186	ADAC003831	ASTEI04357	AGAP003595	NP_651245.1
182070at7147	5307.g6663	AAEL003125-PA	AALB005267-PA	ADAC007480-PA	ASTEI08609-PA	AGAP006780-PA	NP_648239.1	EFA04754.2	AMEM21_008889.P17501		AAEL004063	AALB003757	ADAC000460	ASTEI03416	AGAP002221	NP_477294.2
182071at7147	2947.g3462	AAEL008303-PA	AALB007792-PA	ADAC000590-PA	ASTEI00989-PA	AGAP000749-PA	NP_650867.1	EEZ98030.1	AMEM21_008385.P16480		AAEL000088	AALB002571	ADAC006097	ASTEI00616	AGAP003824	NP_524366.1
182083at7147	5144.g6436	AAEL002253-PB	AALB005204-PA	ADAC005235-PA	ASTEI10304-PA	AGAP006439-PA	NP_524191.1	EFA09659.1	AMEM21_008872.P17471		AAEL008427	AALB003535	ADAC005659	ASTEI10859	AGAP004588	NP_650742.2
182094at7147	1095.g148	AAEL013144-PA	AALB016562-PA	ADAC008094-PA	ASTEI02686-PA	AGAP006607-PA	NP_523478.1	EEZ99635.1	AMEM21_002162.P4030		AAEL010058	AALB008811	ADAC009985	ASTEI08709	AGAP001915	NP_001137883.1
182100at7147	920.g11750	AAEL006051-PA	AALB002198-PA	ADAC004875-PA	ASTEI00338-PA	AGAP001996-PA	NP_524327.1	EEZ98904.1	AMEM21_008992.P17672		AAEL014452	AALB005824	ADAC005257	ASTEI02252	AGAP005662	NP_648149.1
182105at7147	4990.g6256	AAEL014177-PA	AALB007100-PA	ADAC006950-PA	ASTEI09181-PA	AGAP011730-PA	NP_524098.2	EFA02719.2	AMEM21_005766.P11373		AAEL002547	AALB008703	ADAC006612	ASTEI07056	AGAP004069	NP_649221.1
182111at7147	39.g4814	AAEL002888-PA	AALB007670-PA	ADAC004232-PA	ASTEI04507-PA	AGAP029936-PA	NP_650787.1	EFA10277.1	AMEM21_003166.P6020		AAEL003132	AALB001110	ADAC006809	ASTEI09382	AGAP008725	NP_609045.2
182123at7147	3289.g4023	AAEL008366-PA	AALB007273-PA	ADAC007237-PA	ASTEI00238-PA	AGAP003136-PA	NP_649905.1	EEZ97198.1	AMEM21_012000.P23575		AAEL000605	AALB000124	ADAC006395	ASTEI01998	AGAP009724	NP_649512.1
182200at7147	614.g7721	AAEL010249-PA	AALB010592-PA	ADAC006894-PA	ASTEI06776-PA	AGAP011243-PA	NP_725699.1	EEZ99790.1	AMEM21_007779.P15312		AAEL005959	AALB010030	ADAC010650	ASTEI10167	AGAP011513	NP_608955.1
182223at7147	2793.g3236	AAEL003238-PA	AALB015715-PA	ADAC006969-PA	ASTEI05937-PA	AGAP004856-PA	NP_651539.3	EFA10956.2	AMEM21_007459.P14704		AAEL008366	AALB007273	ADAC007237	ASTEI00238	AGAP003136	NP_649905.1
182301at7147	583.g7354	AAEL004196-PA	AALB015941-PA	ADAC008882-PA	ASTEI09046-PA	AGAP004934-PA	NP_730508.1	EFA04703.2	AMEM21_000327.P410		AAEL008161	AALB008821	ADAC010025	ASTEI08722	AGAP001900	NP_524784.1
182325at7147	7124.g8882	AAEL011536-PA	AALB005571-PA	ADAC008768-PA	ASTEI09702-PA	AGAP007215-PA	NP_648588.1	EFA09778.2	AMEM21_005251.P10222		AAEL004866	AALB008584	ADAC005006	ASTEI03127	AGAP001729	NP_650540.1
182326at7147	4711.g5939	AAEL012267-PA	AALB001018-PA	ADAC007871-PA	ASTEI06611-PA	AGAP008407-PA	NP_524688.1	EFA07485.1	AMEM21_015326.P29975		AAEL015559	AALB006592	ADAC002400	ASTEI04483	AGAP000621	NP_572259.1
182401at7147	1727.g1483	AAEL023329-PA	AALB005736-PA	ADAC002118-PA	ASTEI02618-PA	AGAP006956-PA	NP_611881.1	EFA11441.1	AMEM21_005451.P10576		AAEL023151	AALB006064	ADAC000071	ASTEI02064	AGAP005438	NP_648431.3
182432at7147	8541.g10917	AAEL005648-PA	AALB016119-PA	ADAC006401-PA	ASTEI06594-PA	AGAP009263-PA	NP_609941.2	KYB26332.1	AMEM21_003973.P7568		AAEL002174	AALB004892	ADAC006264	ASTEI09438	AGAP006383	NP_511096.2
182438at7147	6557.g8246	AAEL009271-PA	AALB010778-PA	ADAC004375-PA	ASTEI05643-PA	AGAP011136-PA	NP_611215.1	EFA05229.2	AMEM21_014649.P28710		AAEL004995	AALB000026	ADAC006242	ASTEI07336	AGAP009681	NP_609631.1
182446at7147	2950.g3494	AAEL002407-PB	AALB016784-PA	ADAC004268-PA	ASTEI00697-PA	AGAP002472-PA	NP_650257.1	EFA07036.1	AMEM21_012265.P24125		AAEL017421	AALB016762	ADAC009718	ASTEI055272	AGAP002063	NP_651040.3
182454at7147	8305.g10488	AAEL006747-PA	AALB006038-PA	ADAC003971-PA	ASTEI02045-PA	AGAP005415-PA	NP_477413.1	EEZ97212.2	AMEM21_013670.P26870		AAEL004979	AALB000028	ADAC006241	ASTEI09619	AGAP008183	NP_723797.3
182540at7147	3814.g4712	AAEL011776-PA	AALB007158-PA	ADAC005957-PA	ASTEI07922-PA	AGAP003192-PA	NP_524180.1	EFA11398.1	AMEM21_011030.P21659		AAEL003089	AALB016073	ADAC004001	ASTEI10539	AGAP005343	NP_611792.1
182552at7147	7514.g9403	AAEL022698-PA	AALB005834-PA	ADAC003155-PA	ASTEI09090-PA	AGAP006173-PA	NP_610165.1	EFA10215.2	AMEM21_006340.P12515		AAEL010556	AALB005570	ADAC008778	ASTEI09701	AGAP007214	NP_611336.1
182574at7147	C512120.g12168	AAEL014282-PA	AALB001522-PA	ADAC005014-PA	ASTEI09590-PA	AGAP008156-PA	NP_524451.1	EFA12663.1	AMEM21_014492.P28431		AAEL026852	AALB001613	ADAC007687	ASTEI03852	AGAP009487	NP_610044.2
182639at7147	1684.g1328	AAEL003701-PA	AALB000375-PA	ADAC002380-PA	ASTEI09755-PA	AGAP009913-PA	NP_609616.1	EFA10397.1	AMEM21_002082.P3859		AAEL004485	AALB001646	ADAC009096	ASTEI07378	AGAP009446	NP_608491.3
182679at7147	7124.g8899	AAEL001370-PA	AALB016570-PA	ADAC008762-PA	ASTEI02861-PA	AGAP006988-PA	NP_477255.1	EFA11471.2	AMEM21_013824.P27173		AAEL025509	AALB008313	ADAC000624	ASTEI06961	AGAP004623	NP_477397.1
182720at7147	243.g2644	AAEL013248-PE	AALB001744-PA	ADAC007610-PA	ASTEI05267-PA	AGAP008417-PA	NP_524207.1	EFA06469.1	AMEM21_007667.P15110		AAEL004663	AALB010443	ADAC006385	ASTEI08421	AGAP010807	NP_611646.1
182862at7147	7352.g9225	AAEL000152-PA	AALB006152-PA	ADAC002732-PA	ASTEI02911-PA	AGAP006071-PA	NP_650470.1	EFA08550.1	AMEM21_015567.P30449		AAEL021232	AALB001503	ADAC009544	ASTEI01878	AGAP008131	NP_609608.1
182894at7147	6054.g7633	AAEL009302-PA	AALB005471-PA	ADAC004913-PA	ASTEI01562-PA	AGAP007701-PA	NP_610876.1	KYB26428.1	AMEM21_000033.P80		AAEL002173	AALB008299	ADAC005569	ASTEI03624	AGAP001429	NP_650353.1
182927at7147	2734.g3162	AAEL011496-PB	AALB001497-PA	ADAC009537-PA	ASTEI01872-PA	AGAP008124-PA	NP_609190.2	EFA08676.1	AMEM21_011993.P23560		AAEL011965	AALB009179	ADAC009403	ASTEI05773	AGAP001309	NP_650569.1
182937at7147	7649.g9555	AAEL002834-PC	AALB017712-P3698	ADAC003569-PA	ASTEI09237-PA	AGAP011830-PA	NP_477405.1	EFA09280.1	AMEM21_000218.P210		AAEL006352	AALB009941	ADAC004616	ASTEI058543	AGAP028030	NP_649174.1
182940at7147	8097.g10214	AAEL014715-PB	AALB005668-PA	ADAC009357-PA	ASTEI02760-PA	AGAP006130-PA	NP_648553.1	EFA00209.1	AMEM21_012991.P25582		AAEL003238	AALB015715	ADAC006969	ASTEI05937	AGAP004856	NP_651539.3
182961at7147	2107.g2156	AAEL003379-PA	AALB009078-PA	ADAC007396-PA	ASTEI03244-PA	AGAP002120-PA	NP_650432.1	EFA11199.1	AMEM21_009615.P18825		AAEL010704	AALB003941	ADAC003805	ASTEI09512	AGAP011374	NP_649906.1
182968at7147	4201.g5266	AAEL027424-PA	AALB016283-PA	ADAC002097-PA	ASTEI05547-PA	AGAP002051-PA	NP_651307.2	EFA10526.2	AMEM21_011687.P22867		AAEL009958	AALB005708	ADAC010481	ASTEI04614	AGAP006888	NP_610599.3
183057at7147	2950.g3515	AAEL007482-PA	AALB017412-P3382	ADAC000726-PA	ASTEI04146-PA	AGAP002664-PA	NP_649569.1	EFA00114.1	AMEM21_015300.P29933		AAEL011583	AALB003828	ADAC006018	ASTEI10018	AGAP011631	NP_523796.2
183179at7147	2328.g2454	AAEL004237-PA	AALB006321-PA	ADAC004177-PA	ASTEI08834-PA	AGAP000983-PA	NP_477286.2	EFA08901.1	AMEM21_007912.P15578		AAEL011117	AALB017648.P3634	ADAC008707	ASTEI09960	AGAP001143	NP_651978.2
183238at7147	728.g9083	AAEL002009-PA	AALB002040-PA	ADAC004394-PA	ASTEI01815-PA	AGAP008053-PA	NP_647790.1	EFA01795.1	AMEM21_007036.P13890		AAEL013940	AALB015813	ADAC004903	ASTEI01451	AGAP007544	NP_610589.2
183260at7147	3196.g3859	AAEL003736-PA	AALB004501-PA	ADAC007750-PA	ASTEI02646-PA	AGAP006648-PA	NP_650942.1	EEZ97223.1	AMEM21_009885.P19304		AAEL023617	AALB000831	ADAC002384	ASTEI08104	AGAP004776	NP_651659.2
183282at7147	8253.g10407	AAEL012195-PA	AALB005873-PA	ADAC003767-PA	ASTEI10911-PA	AGAP006354-PA	NP_573166.1	EFA03312.1	AMEM21_001921.P3549		AAEL000978	AALB008867	ADAC010403	ASTEI08881	AGAP003294	NP_569906.1
183323at7147	6550.g8243	AAEL012912-PA	AALB017704-P3690	ADAC000009-PA	ASTEI06766-PA	AGAP011252-PA	NP_611016.2	EFA13037.1	AMEM21_003723.P7129		AAEL008906	AALB004705	ADAC001660	ASTEI11066	AGAP005814	NP_647707.1
183397at7147	6154.g7736	AAEL005263-PA	AALB005919-PA	ADAC003312-PA	ASTEI09425-PA	AGAP006372-PA	NP_611224.1	EEZ97645.1	AMEM21_005699.P11216		AAEL005958	AALB000984	ADAC006219	ASTEI01846	AGAP008097	NP_608619.1
183436at7147	8381.g10599	AAEL009407-PA	AALB003729-P4392	ADAC000461-PA	ASTEI05090-PA	AGAP011892-PA	NP_611536.1	EEZ99008.1	AMEM21_002397.P4514		AAEL010193	AALB004063	ADAC007232	ASTEI03865	AGAP011538	NP_572422.1
183533at7147	7407.g9266	AAEL001615-PA	AALB006315-PA	ADAC007096-PA	ASTEI07754-PA	AGAP008773-PA	NP_524593.1	EFA10545.1	AMEM21_009045.P17747		AAEL017543	AALB017738.P3725	ADAC006130	ASTEI11228	AGAP012142	NP_648756.1
183615at7147	2680.g3108	AAEL003161-PA	AALB003383-PA	ADAC003082-PA	ASTEI03377-PA	AGAP003405-PA	NP_650918.1	KYB26701.1	AMEM21_012974.P25553		AAEL003926	AALB000055	ADAC001753	ASTEI04004	AGAP009971	NP_001027089.1
183626at7147	5593.g6998	AAEL021176-PA	AALB017567-P3547	ADAC006060-PA	ASTEI03700-PA	AGAP004210-PA	NP_651200.1	EFA07922.1	AMEM21_015200.P29747		AAEL004586	AALB005614	ADAC006902	ASTEI04542	AGAP006511	NP_647918.2
183637at7147	792.g9955	AAEL000297-PA	AALB004040-PA	ADAC002524-PA	ASTEI06047-PA	AGAP012136-PA	NP_511153.1	EFA03291.1	AMEM21_001918.P3546		AAEL009509	AALB005775	ADAC010154	ASTEI06334	AGAP005977	NP_477374.1
183651at7147	2080.g2100	AAEL009959-PA	AALB005710-PA	ADAC010477-PA	ASTEI04616-PA	AGAP006885-PA	NP_610735.1	EFA13035.1	AMEM21_013444.P26405		AAEL013950	AALB000379	ADAC009787	ASTEI06503	AGAP009808	NP_610090.1
183700at7147	8934.g11568	AAEL012497-PB	AALB010369-PA	ADAC000004-PA	ASTEI05064-PA	AGAP011848-PA	NP_788716.1	KYB25454.1	AMEM21_002240.P4169		AAEL005631	AALB008463	ADAC007010	ASTEI06960	AGAP004624	NP_569958.2
183707at7147	1498.g968	AAEL010796-PA	AALB009650-PA	ADAC009687-PA	ASTEI03433-PA	AGAP002242-PA	NP_650431.1	KYB25316.1	AMEM21_006733.P13308		AAEL007792	AALB008619	ADAC005735	ASTEI00179	AGAP002299	NP_611267.1
183714at7147	5672.g7100	AAEL006731-PC	AALB006032-PA	ADAC003990-PA	ASTEI02052-PA	AGAP005422-PA	NP_648416.1	EFA01090.1	AMEM21_000308.P374		AAEL002306	AALB010248	ADAC003566	ASTEI09231	AGAP011823	NP_608388.2
183826at7147	1349.g601	AAEL009601-PA	AALB005682-PA	ADAC009368-PA	ASTEI02774-PA	AGAP005929-PA	NP_996031.1	EFA00408.1	AMEM21_015590.P30489		AAEL027472	AALB004964	ADAC001575	ASTEI02603	AGAP006941	NP_476833.1
183840at7147	3673.g4568	AAEL002867-PA	AALB003509-PA	ADAC008578-PA	ASTEI04135-PA	AGAP002653-PA	NP_572448.1	EEZ97297.1	AMEM21_005590.P10878		AAEL010816	AALB016664	ADAC003847	ASTEI04362	AGAP003589	NP_647737.1
183871at7147	1325.g551	AAEL023229-PA	AALB002877-PA	ADAC005383-PA	ASTEI00122-PA	AGAP001798-PA	NP_536776.2	EEZ98916.1	AMEM21_012660.P24924		AAEL011255	AALB003553.P4375	ADAC010226	ASTEI11118	AGAP004514	NP_732199.2
183921at7147	7477.g9350	AAEL009677-PA	AALB016238-PA	ADAC010348-PA	ASTEI09055-PA	AGAP004946-PA	NP_524214.1	EFA13274.1	AMEM21_011839.P23214		AAEL014021	AALB004438	ADAC005618	ASTEI10902	AGAP006046	NP_611735.1
183927at7147	8253.g10411	AAEL003070-PA	AALB005869-PA	ADAC003761-PA	ASTEI10915-PA	AGAP006358-PA	NP_649026.1	EFA11387.2	AMEM21_010511.P20585		AAEL002253	AALB005204	ADAC005235	ASTEI10304	AGAP006439	NP_524191.1
184029at7147	3560.g4400	AAEL013194-PA	AALB002208-PA	ADAC006118-PA	ASTEI00131-PA	AGAP001809-PA	NP_650486.1	EFA08635.1	AMEM21_013994.P27532		AAEL000683	AALB001365	ADAC009099	ASTEI07724	AGAP007878	NP_610030.1
184038at7147	477.g6047	AAEL008724-PA	AALB010273-PA	ADAC001224-PA	ASTEI11191-PA	AGAP010703-PA	NP_611466.2	EFA07653.2	AMEM21_016131.P31548		AAEL003116	AALB003254	ADAC006151	ASTEI10492	AGAP006263	NP_523976.1
184061at7147	8099.g10222	AAEL005530-PA	AALB006370-PA	ADAC004514-PA	ASTEI07045-PA	AGAP000359-PA	NP_728468.1	EFA02013.1	AMEM21_003044.P5729		AAEL009534	AALB004052	ADAC002511	ASTEI06053	AGAP012129	NP_648499.1
184101at7147	5876.g7392	AAEL011677-PA	AALB000407-PA	ADAC002625-PA	ASTEI05189-PA	AGAP008557-PA	NP_608924.1	EFA09989.1	AMEM21_009943.P19433		AAEL006733	AALB006035	ADAC003973	ASTEI02049	AGAP005419	NP_477150.1
184103at7147	8491.g10815	AAEL012960-PA	AALB000815-PA	ADAC006773-PA	ASTEI06486-PA	AGAP009792-PA	NP_477041.1	EEZ98092.1	AMEM21_006109.P12080		AAEL011317	AALB000931	ADAC005605	ASTEI09583	AGAP008687	NP_611209.1
184240at7147	5208.g6530	AAEL011666-PA	AALB009429-P3883	ADAC008722-PA	ASTEI09958-PA	AGAP013376-PA	NP_611022.2	EFA02474.1	AMEM21_003194.P6077		AAEL008319	AALB007861	ADAC004460	ASTEI07859	AGAP010217	NP_609645.2
184379at7147	5454.g6809	AAEL002331-PA	AALB007747-PA	ADAC003910-PA	ASTEI06190-PA	AGAP000053-PA	NP_649940.1	EFA01794.1	AMEM21_013161.P25895		AAEL010342	AALB000261	ADAC010211	ASTEI01902	AGAP008912	NP_610912.2
184483at7147	7963.g10011	AAEL004866-PA	AALB008584-PA	ADAC005006-PA	ASTEI03127-PA	AGAP001729-PA	NP_650540.1	EFA07131.1	AMEM21_002167.P4036		AAEL012167	AALB005885	ADAC008932	ASTEI10107	AGAP005128	NP_610288.1
184494at7147	1086.g142	AAEL012989-PA	AALB010427-PA	ADAC005294-PA	ASTEI02348-PA	AGAP012362-PA	NP_611300.2	EFA07823.1	AMEM21_004951.P9642		AAEL006938	AALB008639	ADAC009224	ASTEI07595	AGAP013209	NP_732958.1
184512at7147	3880.g4780	AAEL005092-PA	AALB002204-PA	ADAC004867-PA	ASTEI00127-PA	AGAP001804-PA	NP_523969.1	EFA05466.1	AMEM21_006750.P13346		AAEL012318	AALB005930	ADAC003306	ASTEI11217	AGAP005781	NP_648509.1
184645at7147	2049.g2026	AAEL014092-PB	AALB004231-PA	ADAC001327-PA	ASTEI11293-PA	AGAP006999-PA	NP_649102.3	EEZ98496.2	AMEM21_001452.P2712		AAEL008588	AALB017605.P3586	ADAC007448	ASTEI05740	AGAP001477	NP_788872.1
184701at7147	6440.g8099	AAEL005720-PA	AALB007053-PA	ADAC009020-PA	ASTEI05663-PA	AGAP011163-PA	NP_650521.1	EFA05162.2	AMEM21_005156.P10003		AAEL025249	AALB007594	ADAC009772	ASTEI11376	AGAP010432	NP_610945.1
184739at7147	342.g4202	AAEL011187-PB	AALB016030-PA	ADAC006030-PA	ASTEI05465-PA	AGAP001519-PA	NP_648818.3	KYB29542.1	AMEM21_009159.P17957		AAEL006214	AALB004433	ADAC009636	ASTEI10897	AGAP006054	NP_995949.1
184806at7147	4206.g5270	AAEL010704-PA	AALB003941-PA	ADAC003805-PA	ASTEI09512-PA	AGAP011374-PA	NP_649906.1	EFA12022.1	AMEM21_001967.P3638		AAEL002113	AALB008895	ADAC006480	ASTEI03228	AGAP002809	NP_649565.1
184968at7147	397.g4946	AAEL004526-PB	AALB000728-PA	ADAC006732-PA	ASTEI04730-PA	AGAP009615-PA	NP_610526.1	EFA08719.1	AMEM21_009739.P19038		AAEL006724	AALB006052	ADAC003981	ASTEI09130	AGAP006239	NP_648581.1
185030at7147	2377.g2537	AAEL002165-PA	AALB015646-PA	ADAC001031-PA	ASTEI00269-PA	AGAP003099-PA	NP_511106.1	EFA01436.1	AMEM21_012398.P24438		AAEL012260	AALB006571	ADAC002591	ASTEI07276	AGAP005320	NP_001014529.1
185083at7147	518.g6496	AAEL014771-PA	AALB001974-PA	ADAC002872-PA	ASTEI01704-PA	AGAP007749-PA	NP_608569.1	EFA02068.1	AMEM21_005964.P11768		AAEL002009	AALB002040	ADAC004394	ASTEI01815	AGAP008053	NP_647790.1
185114at7147	8381.g10598	AAEL000938-PA	AALB017871-P4582	ADAC000444-PA	ASTEI05095-PA	AGAP011900-PA	NP_611690.2	EFA02043.1	AMEM21_000692.P1094		AAEL002348	AALB006342	ADAC004542	ASTEI06196	AGAP000057	NP_001014698.1
185175at7147	1734.g1525	AAEL017156-PA	AALB001517-PA	ADAC007992-PA	ASTEI10867-PA	AGAP008151-PA	NP_523706.1	EFA03935.1	AMEM21_013715.P26975		AAEL007939	AALB010432.P4116	ADAC007978	ASTEI05145	AGAP011961	NP_569880.1
185243at7147	4650.g5879	AAEL010042-PA	AALB000798-PA	ADAC001849-PA	ASTEI02040-PA	AGAP009772-PA	NP_610854.1	EEZ97978.1	AMEM21_002197.P4089		AAEL003262	AALB017493.P3469	ADAC001421	ASTEI10209	AGAP005273	NP_651754.1
185335at7147	8995.g11690	AAEL006129-PA	AALB009087-P3937	ADAC004564-PA	ASTEI03253-PA	AGAP002129-PA	NP_651887.1	EFA09033.1	AMEM21_003457.P6640		AAEL013002	AALB008023	ADAC005284	ASTEI06158	AGAP008541	NP_477226.2
185379at7147	2086.g2122	AAEL000436-PA	AALB002270-PA	ADAC000301-PA	ASTEI04392-PA	AGAP003552-PA	NP_650955.1	EEZ97985.1	AMEM21_013774.P27105		AAEL020543	AALB008403	ADAC000092	ASTEI03554	AGAP000474	NP_731873.1
185522at7147	8474.g10775	AAEL017562-PA	AALB006697-PA	ADAC003260-PA	ASTEI078091-PA	AGAP000392-PA	NP_572423.1	EFA03277.2	AMEM21_000688.P1090		AAEL008788	AALB017365.P3332	ADAC008493	ASTEI07502	AGAP001347	NP_572480.1
185540at7147	7618.g9506	AAEL005171-PA	AALB005406-PA	ADAC006936-PA	ASTEI01523-PA	AGAP007625-PA	NP_649970.1	EEZ98853.1	AMEM21_000773.P1250		AAEL002785	AALB008323	ADAC007813	ASTEI06970	AGAP004614	NP_647995.1
185694at7147	1384.g752	AAEL009308-PA	AALB002972-PA	ADAC005814-PA	ASTEI04808-PA	AGAP004557-PA	NP_650284.2	EEZ98071.1	AMEM21_013421.P26344		AAEL019557	AALB004401	ADAC001432	ASTEI10208	AGAP005274	NP_732017.3
185701at7147	8378.g10589	AAEL003966-PB	AALB010137-PA	ADAC004151-PA	ASTEI06107-PA	AGAP012059-PA	NP_477404.1	EFA00901.2	AMEM21_001228.P2248		AAEL008391	AALB017737.P3724	ADAC006128	ASTEI11074	AGAP012144	NP_648758.1
185705at7147	6775.g8505	AAEL007395-PA	AALB009968-PA	ADAC001264-PA	ASTEI02373-PA	AGAP012336-PA	NP_610469.3	EFA08392.2	AMEM21_001354.P2537		AAEL003213	AALB004395	ADAC001416	ASTEI10204	AGAP005282	NP_649439.1
185767at7147	5765.g7263	AAEL011655-PA	AALB009210-PA	ADAC008705-PA	ASTEI05804-PA	AGAP001276-PA	NP_611176.1	EFA01641.1	AMEM21_003142.P5960		AAEL003087	AALB005868	ADAC003759	ASTEI10916	AGAP006359	NP_649025.1
185776at7147	5815.g7325	AAEL009211-PB	AALB005124-PA	ADAC002259-PA	ASTEI01387-PA	AGAP007459-PA	NP_648080.1	EFA10394.1	AMEM21_008049.P15827		AAEL014961	AALB014484	ADAC007482	ASTEI08606	AGAP006783	NP_608888.2
185800at7147	8154.g10285	AAEL005061-PA	AALB008456-PA	ADAC009220-PA	ASTEI07600-PA	AGAP004147-PA	NP_651218.1	EFA06250.1	AMEM21_005545.P10801		AAEL003383	AALB014843	ADAC004559	ASTEI03251	AGAP002127	NP_524331.2
185830at7147	5024.g6292	AAEL005075-PA	AALB004383-PA	ADAC005498-PA	ASTEI10193-PA	AGAP005295-PA	NP_649602.2	EFA07356.1	AMEM21_002801.P5243		AAEL026671	AALB006053	ADAC003964	ASTEI09126	AGAP006235	NP_651229.2
185985at7147	3341.g4124	AAEL001014-PA	AALB007251-PA	ADAC009863-PA	ASTEI00981-PA	AGAP003980-PA	NP_649909.1	EFA12148.2	AMEM21_006214.P12299		AAEL000733	AALB004406.P4472	ADAC001417	ASTEI02641	AGAP006654	NP_648957.1
186000at7147	4877.g6155	AAEL011293-PA	AALB006522-PA	ADAC007340-PA	ASTEI09824-PA	AGAP000543-PA	NP_001014533.1	KYB26129.1	AMEM21_013382.P26290		AAEL007202	AALB008395	ADAC003041	ASTEI03690	AGAP004224	NP_524493.1
186031at7147	3196.g3861	AAEL003729-PB	AALB004500-PA	ADAC007754-PA	ASTEI02648-PA	AGAP006646-PA	NP_477209.2	EFA10918.1	AMEM21_012347.P24326		AAEL011155	AALB008160	ADAC003858	ASTEI00833	AGAP003903	NP_573063.1
186125at7147	6938.g8635	AAEL027361-PA	AALB009241-PA	ADAC004301-PA	ASTEI05727-PA	AGAP001491-PA	NP_572372.1	EEZ99056.1	AMEM21_009329.P18261		AAEL004563	AALB002362	ADAC004067	ASTEI07553	AGAP001407	NP_572308.3
186138at7147	920.g11749	AAEL006048-PC	AALB016459-PA	ADAC004871-PA	ASTEI00339-PA	AGAP001997-PA	NP_650196.1	EEZ99001.1	AMEM21_002191.P4076		AAEL008676	AALB005744	ADAC000933	ASTEI08535	AGAP005825	NP_723549.1
186179at7147	1288.g486	AAEL000605-PA	AALB000124-PA	ADAC006395-PA	ASTEI01998-PA	AGAP009724-PA	NP_649512.1	EFA04776.2	AMEM21_016198.P31689		AAEL005648	AALB016119	ADAC006401	ASTEI06594	AGAP009263	NP_609941.2
186201at7147	5672.g7103	AAEL006733-PA	AALB006035-PA	ADAC003973-PA	ASTEI02049-PA	AGAP005419-PA	NP_477150.1	EFA04921.1	AMEM21_007978.P15701		AAEL012273	AALB005593	ADAC009360	ASTEI02676	AGAP006617	NP_611306.1
186280at7147	761.g9488	AAEL001050-PA	AALB009107-PA	ADAC009912-PA	ASTEI03277-PA	AGAP002999-PA	NP_648574.1	EFA09316.2	AMEM21_015894.P31119		AAEL003994	AALB010011	ADAC005808	ASTEI06084	AGAP012096	NP_477283.1
186390at7147	2185.g2278	AAEL013397-PA	AALB008556-PA	ADAC003650-PA	ASTEI03671-PA	AGAP004240-PA	NP_476848.1	KYB28405.1	AMEM21_006104.P12053		AAEL009806	AALB010826	ADAC000594	ASTEI09144	AGAP011770	NP_524737.2
186399at7147	7048.g8810	AAEL004064-PB	AALB007013-PA	ADAC004631-PA	ASTEI06285-PA	AGAP000374-PA	NP_573025.2	EEZ99272.2	AMEM21_012220.P24050		AAEL009038	AALB004449	ADAC004472	ASTEI02789	AGAP005914	NP_648067.2
186406at7147	8285.g10455	AAEL001612-PA	AALB009039-P3943	ADAC004833-PA	ASTEI00435-PA	AGAP002836-PA	NP_524453.1	EFA11550.2	AMEM21_010657.P20882		AAEL000444	AALB002135	ADAC007281	ASTEI04385	AGAP003560	NP_524151.2
186434at7147	129.g488	AAEL023716-PA	AALB002321-PA	ADAC000744-PA	ASTEI00429-PA	AGAP002829-PA	NP_476741.1	EFA07562.1	AMEM21_015717.P30774		AAEL008108	AALB009230	ADAC008066	ASTEI05714	AGAP001506	NP_523720.2
186455at7147	C536736.g12266	AAEL002837-PB	AALB010017-PA	ADAC006286-PA	ASTEI06075-PA	AGAP012104-PA	NP_650002.1	EFA08272.1	AMEM21_000940.P1665		AAEL007511	AALB002962	ADAC005375	ASTEI04799	AGAP004571	NP_648711.1
186528at7147	2218.g2321	AAEL002113-PA	AALB008895-PA	ADAC006480-PA	ASTEI03228-PA	AGAP002809-PA	NP_649565.1	EFA09506.1	AMEM21_005782.P11399		AAEL003346	AALB000673	ADAC003495	ASTEI11476	AGAP008166	NP_477339.1
186562at7147	459.g5802	AAEL001109-PA	AALB009440-PA	ADAC008079-PA	ASTEI07951-PA	AGAP002500-PA	NP_572974.1	EFA02650.1	AMEM21_013041.P25674		AAEL002271	AALB005194	ADAC003018	ASTEI10152	AGAP006445	NP_524190.2
186659at7147	835.g10544	AAEL003295-PB	AALB001224-PA	ADAC006043-PA	ASTEI06743-PA	AGAP010381-PA	NP_610202.3	EFA08044.2	AMEM21_013465.P26450		AAEL010276	AALB009313	ADAC009814	ASTEI09943	AGAP001124	NP_609441.1
186707at7147	3936.g4885	AAEL012260-PA	AALB006571-PA	ADAC002591-PA	ASTEI07276-PA	AGAP005320-PA	NP_001014529.1	EFA11465.1	AMEM21_006018.P11859		AAEL009190	AALB006196	ADAC000241	ASTEI01503	AGAP007604	NP_611871.2
186708at7147	463.g5853	AAEL022168-PA	AALB014372-P4412	ADAC006022-PA	ASTEI10021-PA	AGAP011635-PA	NP_651001.2	EFA09638.1	AMEM21_013185.P25928		AAEL005197	AALB006243	ADAC007171	ASTEI01534	AGAP007634	NP_610361.1
186757at7147	2053.g2033	AAEL009080-PC	AALB005495-PA	ADAC002422-PA	ASTEI01274-PA	AGAP007299-PA	NP_524780.1	EFA00370.1	AMEM21_000950.P1679		AAEL006640	AALB009355.P3891	ADAC009263	ASTEI08060	AGAP001223	NP_649777.1
186840at7147	3932.g4867	AAEL006140-PA	AALB002709-P3981	ADAC005951-PA	ASTEI07478-PA	AGAP001950-PA	NP_647987.2	EFA11169.1	AMEM21_015472.P30253		AAEL002766	AALB014329	ADAC009308	ASTEI07073	AGAP004057	NP_650775.2
186844at7147	1327.g569	AAEL007296-PA	AALB009269-P3901	ADAC005868-PA	ASTEI08181-PA	AGAP003606-PA	NP_611140.3	EFA04973.1	AMEM21_004350.P8344		AAEL018276	AALB004840	ADAC002479	ASTEI02661	AGAP006632	NP_610477.2
186889at7147	8439.g10716	AAEL010570-PA	AALB006382-PA	ADAC007639-PA	ASTEI11080-PA	AGAP000966-PA	NP_523927.2	EFA12056.2	AMEM21_014449.P28359		AAEL013521	AALB003644	ADAC003162	ASTEI00914	AGAP003315	NP_524826.1
186946at7147	167.g1285	AAEL013005-PA	AALB002010-PA	ADAC008441-PA	ASTEI09883-PA	AGAP008615-PA	NP_610547.1	EFA06585.2	AMEM21_004875.P9494		AAEL009412	AALB010855	ADAC008296	ASTEI09208	AGAP011804	NP_477481.1
187008at7147	5337.g6695	AAEL002728-PA	AALB005165-PA	ADAC005715-PA	ASTEI01428-PA	AGAP007519-PA	NP_524537.1	EFA04432.1	AMEM21_007520.P14831		AAEL012578	AALB003523	ADAC001881	ASTEI07467	AGAP004598	NP_652046.1
187071at7147	6179.g7767	AAEL006640-PA	AALB009355-P3891	ADAC009263-PA	ASTEI08060-PA	AGAP001223-PA	NP_649777.1	EFA08391.1	AMEM21_000070.P31699		AAEL005092	AALB002204	ADAC004867	ASTEI00127	AGAP001804	NP_523969.1
187079at7147	3312.g4086	AAEL010315-PB	AALB009899-PA	ADAC005189-PA	ASTEI05577-PA	AGAP011078-PA	NP_648625.1	EFA06630.2	AMEM21_001747.P3273		AAEL000033	AALB009512	ADAC004709	ASTEI10679	AGAP003262	NP_647830.1
187106at7147	3289.g4025	AAEL008367-PA	AALB007271-PA	ADAC007242-PA	ASTEI00240-PA	AGAP003134-PA	NP_650101.1	EFA06853.1	AMEM21_004536.P8771		AAEL013250	AALB001743	ADAC007586	ASTEI05268	AGAP008418	NP_611029.3
187116at7147	295.g3470	AAEL012025-PA	AALB007186-PA	ADAC004597-PA	ASTEI08944-PA	AGAP002412-PA	NP_651072.1	EFA06176.1	AMEM21_010454.P20486		AAEL009302	AALB005471	ADAC004913	ASTEI01562	AGAP007701	NP_610876.1
187139at7147	4542.g5719	AAEL014314-PA	AALB004420-PA	ADAC004739-PA	ASTEI02916-PA	AGAP006065-PA	NP_523972.2	EFA09576.1	AMEM21_004711.P9119		AAEL018703	AALB006234	ADAC009650	ASTEI01462	AGAP007556	NP_647779.2
187284at7147	6214.g7836	AAEL011103-PA	AALB008938-P3956	ADAC007555-PA	ASTEI04884-PA	AGAP004467-PA	NP_524901.2	EFA07500.2	AMEM21_001424.P2654		AAEL008879	AALB005799	ADAC007530	ASTEI06357	AGAP005948	NP_523651.4
187419at7147	7313.g9127	AAEL008476-PA	AALB006214-PA	ADAC008544-PA	ASTEI01481-PA	AGAP007579-PA	NP_648090.1	EEZ99966.1	AMEM21_011123.P21790		AAEL002483	AALB005582	ADAC008772	ASTEI02728	AGAP007168	NP_523829.2
187447at7147	686.g8575	AAEL009424-PA	AALB001596-PA	ADAC009008-PA	ASTEI03985-PA	AGAP009993-PA	NP_608871.1	EFA07752.1	AMEM21_001243.P2269		AAEL013304	AALB002768	ADAC004800	ASTEI10964	AGAP000311	NP_650203.3
187478at7147	2865.g3359	AAEL003000-PA	AALB008758-PA	ADAC003178-PA	ASTEI00942-PA	AGAP003927-PA	NP_570070.1	KYB29166.1	AMEM21_011380.P22285		AAEL010138	AALB001812	ADAC010234	ASTEI04976	AGAP008877	NP_611845.2
187499at7147	3109.g3728	AAEL009147-PA	AALB000285-PA	ADAC001072-PA	ASTEI09735-PA	AGAP009931-PA	NP_608868.1	EFA06262.1	AMEM21_010483.P20539		AAEL010993	AALB002628.P4333	ADAC008568	ASTEI08195	AGAP003622	NP_608585.1
187543at7147	8247.g10397	AAEL023323-PA	AALB017402-P3372	ADAC008025-PA	ASTEI10692-PA	AGAP013338-PA	NP_649658.1	KYB26358.1	AMEM21_013619.P26762		AAEL002837	AALB010017	ADAC006286	ASTEI06075	AGAP012104	NP_650002.1
187580at7147	7124.g8883	AAEL010556-PA	AALB005570-PA	ADAC008778-PA	ASTEI09701-PA	AGAP007214-PA	NP_611336.1	EFA10380.1	AMEM21_010177.P19895		AAEL017010	AALB001333	ADAC009960	ASTEI03803	AGAP009539	NP_476708.1
187632at7147	C552876.g12332	AAEL003855-PA	AALB007421-PA	ADAC001123-PA	ASTEI04198-PA	AGAP011292-PA	NP_525097.1	EFA10220.1	AMEM21_003193.P6076		AAEL007386	AALB009724	ADAC004279	ASTEI00705	AGAP002466	NP_649891.1
187634at7147	752.g9425	AAEL007302-PB	AALB009247-PA	ADAC004293-PA	ASTEI05732-PA	AGAP001485.P298	NP_727670.1	EFA05306.2	AMEM21_015937.P31192		AAEL013478	AALB010260	ADAC005266	ASTEI09223	AGAP011817	NP_610929.2
187657at7147	1325.g556	AAEL002741-PB	AALB002884-PA	ADAC002011-PA	ASTEI06942-PA	AGAP004643-PA	NP_650563.2	EEZ99259.1	AMEM21_014504.P28449		AAEL020467	AALB006658	ADAC004635	ASTEI01064	AGAP000825	NP_572391.1
187678at7147	1774.g1652	AAEL009702-PA	AALB003121-P4360	ADAC001004-PA	ASTEI00854-PA	AGAP003821-PA	NP_610943.2	EFA07675.2	AMEM21_005946.P11727		AAEL000257	AALB004498	ADAC008812	ASTEI02264	AGAP005683	NP_611068.3
187690at7147	24.g2600	AAEL024317-PA	AALB007087-PA	ADAC006358-PA	ASTEI06119-PA	AGAP012047-PA	NP_610807.3	EFA01751.1	AMEM21_002822.P5301		AAEL001171	AALB000351	ADAC002840	ASTEI11240	AGAP009171	NP_610000.1
187715at7147	6250.g7888	AAEL002260-PB	AALB005607-PA	ADAC009342-PA	ASTEI04547-PA	AGAP006517-PA	NP_647785.3	EFA10428.2	AMEM21_014186.P27884		AAEL002061	AALB002018	ADAC008421	ASTEI01837	AGAP008085	NP_609490.1
187716at7147	4647.g5871	AAEL026440-PA	AALB007629-PA	ADAC000561-PA	ASTEI08843-PA	AGAP000011-PA	NP_572884.1	EEZ98004.1	AMEM21_009002.P17685		AAEL026440	AALB007629	ADAC000561	ASTEI08843	AGAP000011	NP_572884.1
187764at7147	2533.g2804	AAEL004546-PA	AALB002355-PA	ADAC004055-PA	ASTEI07545-PA	AGAP001399-PA	NP_523400.1	EEZ98209.1	AMEM21_011321.P22182		AAEL008728	AALB010274	ADAC001223	ASTEI11192	AGAP010702	NP_611467.1
187818at7147	1185.g300	AAEL010060-PA	AALB003410-PA	ADAC010437-PA	ASTEI00574-PA	AGAP002183-PA	NP_648273.1	KYB25734.1	AMEM21_008613.P16929		AAEL004163	AALB006490	ADAC000510	ASTEI00997	AGAP000757	NP_569916.1
187929at7147	7256.g9049	AAEL006227-PA	AALB004435-PA	ADAC005622-PA	ASTEI10899-PA	AGAP006051-PA	NP_647949.1	EFA00524.1	AMEM21_015465.P30238		AAEL007364	AALB007178	ADAC008500	ASTEI08954	AGAP002403	NP_650083.1
187964at7147	5593.g7005	AAEL001581-PA	AALB017565-P3544	ADAC005237-PA	ASTEI00458-PA	AGAP002874-PA	NP_648453.1	EEZ97172.2	AMEM21_008364.P16449		AAEL008793	AALB003122.P4197	ADAC005996	ASTEI00855	AGAP003820	NP_648211.1
187986at7147	716.g8943	AAEL023699-PA	AALB001955-PA	ADAC007464-PA	ASTEI09986-PA	AGAP009338-PA	NP_477501.1	EEZ98810.1	AMEM21_015928.P31176		AAEL012248	AALB008813	ADAC010016	ASTEI08711	AGAP001913	NP_524406.1
188033at7147	3196.g3856	AAEL003709-PA	AALB004504-PA	ADAC007756-PA	ASTEI02644-PA	AGAP006651-PA	NP_612065.1	EFA00595.1	AMEM21_000978.P1735		AAEL006653	AALB009351.P3893	ADAC009247	ASTEI08063	AGAP001227	NP_573030.2
188051at7147	8605.g10994	AAEL002922-PA	AALB007578-PA	ADAC001739-PA	ASTEI09476-PA	AGAP010411-PA	NP_727328.1	EFA00693.2	AMEM21_007244.P14345		AAEL021495	AALB007735	ADAC000382	ASTEI03562	AGAP000623	NP_572907.1
188105at7147	4850.g6115	AAEL009946-PA	AALB000271-PA	ADAC010212-PA	ASTEI02960-PA	AGAP008327-PA	NP_608525.1	EFA03492.2	AMEM21_016010.P31325		AAEL017004	AALB010761	ADAC001509	ASTEI06044	AGAP012139	NP_651099.1
188162at7147	2080.g2102	AAEL009958-PA	AALB005708-PA	ADAC010481-PA	ASTEI04614-PA	AGAP006888-PA	NP_610599.3	EFA09439.1	AMEM21_010347.P20270		AAEL011532	AALB017659.P3645	ADAC006334	ASTEI06125	AGAP012040	NP_477136.1
188202at7147	1622.g1149	AAEL002411-PC	AALB002845-PA	ADAC001117-PA	ASTEI03356-PA	AGAP003430-PA	NP_649876.1	EFA03659.1	AMEM21_010109.P19728		AAEL007066	AALB003786	ADAC008604	ASTEI02337	AGAP012373	NP_611597.1
188228at7147	3981.g4972	AAEL011090-PA	AALB002661-PA	ADAC009587-PA	ASTEI08238-PA	AGAP003987-PA	NP_611243.1	EFA13033.1	AMEM21_008605.P16916		AAEL007554	AALB000806	ADAC006774	ASTEI06477	AGAP009782	NP_610019.2
188238at7147	8917.g11538	AAEL005035-PA	AALB001378-PA	ADAC009106-PA	ASTEI07709-PA	AGAP007897-PA	NP_523581.1	EFA08690.1	AMEM21_014259.P28028		AAEL017156	AALB001517	ADAC007992	ASTEI10867	AGAP008151	NP_523706.1
188334at7147	3035.g3620	AAEL003497-PA	AALB005758-PA	ADAC007982-PA	ASTEI06878-PA	AGAP007104-PA	NP_477380.1	EFA07472.1	AMEM21_015620.P30546		AAEL012522	AALB001324	ADAC010070	ASTEI04700	AGAP009649	NP_608572.1
188474at7147	2661.g3067	AAEL006115-PA	AALB004072-PA	ADAC007057-PA	ASTEI03903-PA	AGAP011580-PA	NP_611604.1	EFA01611.1	AMEM21_010486.P20545		AAEL003443	AALB003774	ADAC000457	ASTEI05132	AGAP011948	NP_649230.1
188561at7147	8097.g10193	AAEL003281-PB	AALB005600-PA	ADAC009377-PA	ASTEI10215-PA	AGAP005267-PA	NP_476886.1	EFA07064.1	AMEM21_012329.P24275		AAEL009147	AALB000285	ADAC001072	ASTEI09735	AGAP009931	NP_608868.1
188578at7147	6648.g8362	AAEL001144-PA	AALB017329-P3295	ADAC001062-PA	ASTEI07949-PA	AGAP002498-PA	NP_650702.1	EFA01465.1	AMEM21_001950.P3608		AAEL015651	AALB005973	ADAC001939	ASTEI01367	AGAP007419	NP_725583.1
188636at7147	6137.g7710	AAEL000033-PA	AALB009512-PA	ADAC004709-PA	ASTEI10679-PA	AGAP003262-PA	NP_647830.1	EEZ98305.2	AMEM21_013450.P26418		AAEL004371	AALB009419.P3885	ADAC008712	ASTEI09970	AGAP001154	NP_730935.1
188701at7147	2080.g2090	AAEL009974-PA	AALB005717-PA	ADAC010483-PA	ASTEI04626-PA	AGAP006873-PA	NP_733043.1	EEZ98626.2	AMEM21_005155.P10000		AAEL007276	AALB000384	ADAC009777	ASTEI06509	AGAP028647	NP_611229.2
188775at7147	2609.g3004	AAEL006450-PA	AALB016369-PA	ADAC002222-PA	ASTEI03044-PA	AGAP008226-PA	NP_608828.2	KYB27993.1	AMEM21_002058.P3808		AAEL011538	AALB005567	ADAC008777	ASTEI09698	AGAP007211	NP_611335.1
188828at7147	4392.g5546	AAEL002783-PA	AALB015838-PA	ADAC009875-PA	ASTEI08957-PA	AGAP002400-PA	NP_524306.3	EFA07281.1	AMEM21_011949.P23457		AAEL004046	AALB007674	ADAC004228	ASTEI07774	AGAP004896	NP_572720.2
188837at7147	1717.g1413	AAEL003213-PB	AALB004395-PA	ADAC001416-PA	ASTEI10204-PA	AGAP005282-PA	NP_649439.1	EFA06106.1	AMEM21_012938.P25485		AAEL004402	AALB010221	ADAC005905	ASTEI11416	AGAP029249	NP_609489.1
188898at7147	3932.g4871	AAEL004142-PA	AALB002705-P3983	ADAC005946-PA	ASTEI07481-PA	AGAP001954-PA	NP_650858.1	EFA05265.1	AMEM21_007497.P14793		AAEL010214	AALB006458	ADAC001445	ASTEI03530	AGAP001018	NP_648520.1
188910at7147	8682.g11094	AAEL000224-PA	AALB001891-PA	ADAC003278-PA	ASTEI01981-PA	AGAP008998-PA	NP_610439.1	EFA07413.2	AMEM21_015881.P31096		AAEL005539	AALB001320	ADAC010061	ASTEI04695	AGAP029706	NP_610429.2
188918at7147	1706.g1404	AAEL009833-PA	AALB005357-PA	ADAC007949-PA	ASTEI02280-PA	AGAP006684-PA	NP_647661.1	EEZ98621.2	AMEM21_005332.P10356		AAEL012520	AALB000704	ADAC005982	ASTEI04752	AGAP008523	NP_608573.1
188961at7147	672.g8451	AAEL013521-PA	AALB003644-PA	ADAC003162-PA	ASTEI00914-PA	AGAP003315-PA	NP_524826.1	EFA07367.1	AMEM21_007274.P14393		AAEL005395	AALB000505	ADAC010263	ASTEI03774	AGAP009573	NP_573084.1
188975at7147	6236.g7866	AAEL006293-PA	AALB006630-PA	ADAC008260-PA	ASTEI06220-PA	AGAP000079-PA	NP_650726.1	KYB24942.1	AMEM21_006727.P13300		AAEL010998	AALB010756	ADAC001513	ASTEI05606	AGAP011106	NP_608509.1
188985at7147	7295.g9104	AAEL004180-PB	AALB006709-PA	ADAC001292-PA	ASTEI10853-PA	AGAP000106-PA	NP_608934.1	KYB26590.1	AMEM21_004102.P7887		AAEL005579	AALB009873.P4104	ADAC010367	ASTEI05364	AGAP010624	NP_536733.1
188992at7147	8792.g11300	AAEL004076-PC	AALB007672-PA	ADAC004236-PA	ASTEI07776-PA	AGAP009012-PA	NP_572722.2	EFA02985.1	AMEM21_013484.P26480		AAEL006457	AALB017677.P3663	ADAC002190	ASTEI07138	AGAP010492	NP_001036446.2
189021at7147	1333.g584	AAEL002636-PA	AALB001091-PA	ADAC001789-PA	ASTEI09494-PA	AGAP008746-PA	NP_477372.1	EFA08226.1	AMEM21_001027.P1833		AAEL009766	AALB006439	ADAC002599	ASTEI10573	AGAP000549	NP_573000.1
189076at7147	2906.g3410	AAEL010336-PA	AALB000098-PA	ADAC005724-PA	ASTEI02019-PA	AGAP009743-PA	NP_724916.1	EFA09019.1	AMEM21_002213.P4113		AAEL006666	AALB002011	ADAC008428	ASTEI09888	AGAP008621	NP_608902.1
189204at7147	4089.g5094	AAEL010118-PA	AALB007342-PA	ADAC008418-PA	ASTEI09305-PA	AGAP005007.P47	NP_648590.1	EEZ99669.1	AMEM21_001245.P2274		AAEL008733	AALB017741.P3728	ADAC004447	ASTEI05168	AGAP010712	NP_649582.1
189240at7147	1012.g38	AAEL008319-PA	AALB007861-PA	ADAC004460-PA	ASTEI07859-PA	AGAP010217-PA	NP_609645.2	EEZ97186.1	AMEM21_008965.P17628		AAEL007555	AALB000807	ADAC006777	ASTEI06478	AGAP009783	NP_649069.2
189371at7147	5339.g6702	AAEL005735-PA	AALB000065-PA	ADAC001113-PA	ASTEI10713-PA	AGAP008600-PA	NP_727796.1	EFA10886.1	AMEM21_014234.P27976		AAEL006059	AALB007147	ADAC004195	ASTEI00345	AGAP002003	NP_611045.1
189416at7147	5298.g6615	AAEL009438-PA	AALB009140-PA	ADAC009907-PA	ASTEI05448-PA	AGAP001537-PA	NP_569898.1	EFA02893.2	AMEM21_014697.P28824		AAEL000594	AALB004218	ADAC002227	ASTEI021535	AGAP005560	NP_647852.1
189419at7147	4271.g5378	AAEL012816-PA	AALB002180-PA	ADAC004881-PA	ASTEI00319-PA	AGAP001976-PA	NP_650975.1	EFA04039.1	AMEM21_009866.P19254		AAEL023229	AALB002877	ADAC005383	ASTEI00122	AGAP001798	NP_536776.2
189443at7147	7278.g9082	AAEL013488-PB	AALB005443-PA	ADAC004729-PA	ASTEI01598-PA	AGAP007661-PA	NP_611677.1	EFA09866.2	AMEM21_005631.P10988		AAEL000938	AALB017871.P4582	ADAC000444	ASTEI05095	AGAP011900	NP_611690.2
189487at7147	8678.g11072	AAEL024841-PA	AALB007518-PA	ADAC004244-PA	ASTEI08082-PA	AGAP004798-PA	NP_524836.2	EFA03756.1	AMEM21_008321.P16356		AAEL004740	AALB000464	ADAC005013	ASTEI02949	AGAP008337	NP_609999.2
189633at7147	2925.g3452	AAEL003907-PB	AALB008072-PA	ADAC008231-PA	ASTEI03080-PA	AGAP001681-PA	NP_609060.1	EEZ99810.1	AMEM21_011165.P21875		AAEL005208	AALB005407	ADAC006933	ASTEI01524	AGAP007626	NP_649969.1
189673at7147	4304.g5418	AAEL000897-PA	AALB009859-PA	ADAC006831-PA	ASTEI06415-PA	AGAP010928-PA	NP_648644.1	EFA08154.1	AMEM21_001667.P3155		AAEL012960	AALB000815	ADAC006773	ASTEI06486	AGAP009792	NP_477041.1
189776at7147	2843.g3334	AAEL013115-PB	AALB007412-PA	ADAC002676-PA	ASTEI04205-PA	AGAP011299-PA	NP_572245.1	EFA08175.1	AMEM21_014514.P28465		AAEL012025	AALB007186	ADAC004597	ASTEI08944	AGAP002412	NP_651072.1
189909at7147	3572.g4437	AAEL003071-PA	AALB005816-PA	ADAC008924-PA	ASTEI10385-PA	AGAP005743-PA	NP_648231.1	EFA08141.1	AMEM21_005105.P9880		AAEL000241	AALB001781	ADAC001774	ASTEI03740	AGAP008498	NP_648486.1
189948at7147	6557.g8245	AAEL014014-PB	AALB010779-PA	ADAC004378-PA	ASTEI05644-PA	AGAP011137-PA	NP_573173.2	EFA08703.1	AMEM21_013591.P26697		AAEL001428	AALB005115	ADAC002255	ASTEI01378	AGAP007450	NP_523657.1
190036at7147	3637.g4511	AAEL011136-PB	AALB005929-PA	ADAC003310-PA	ASTEI11216-PA	AGAP005782-PA	NP_610296.2	EFA01588.1	AMEM21_003813.P7308		AAEL000802	AALB010460	ADAC001650	ASTEI04243	AGAP011337	NP_611642.2
190158at7147	8305.g10489	AAEL006736-PA	AALB006037-PA	ADAC003976-PA	ASTEI02047-PA	AGAP005417-PA	NP_611247.3	EFA09304.2	AMEM21_006084.P12018		AAEL007736	AALB004771	ADAC010099	ASTEI02800	AGAP005902	NP_524202.1
190199at7147	375.g4649	AAEL007702-PA	AALB001601-PA	ADAC009004-PA	ASTEI03837-PA	AGAP009505-PA	NP_609579.1	EFA02141.1	AMEM21_015975.P31249		AAEL011892	AALB010263	ADAC003049	ASTEI09220	AGAP011814	NP_610702.1
190216at7147	6893.g8600	AAEL000807-PA	AALB002392-PA	ADAC005528-PA	ASTEI03154-PA	AGAP002752-PA	NP_649916.1	EFA11836.2	AMEM21_005937.P11706		AAEL013208	AALB006150	ADAC002726	ASTEI09100	AGAP006203	NP_648325.2
190287at7147	2546.g2834	AAEL004345-PA	AALB010068-PA	ADAC006940-PA	ASTEI02422-PA	AGAP012283-PA	NP_611087.1	EEZ97225.1	AMEM21_003382.P6508		AAEL009424	AALB001596	ADAC009008	ASTEI03985	AGAP009993	NP_608871.1
190322at7147	2912.g3425	AAEL006946-PA	AALB002807-PA	ADAC010601-PA	ASTEI11087-PA	AGAP003477-PA	NP_573066.1	EFA05810.1	AMEM21_006330.P12502		AAEL008828	AALB008873.P4308	ADAC010406	ASTEI08877	AGAP003289	NP_651535.1
190326at7147	7260.g9065	AAEL005856-PA	AALB001257-PA	ADAC004745-PA	ASTEI11090-PA	AGAP010894-PA	NP_524887.2	EFA02325.1	AMEM21_001086.P1987		AAEL020929	AALB005133	ADAC002281	ASTEI01397	AGAP007477	NP_523915.1
190394at7147	7001.g8728	AAEL008170-PA	AALB008829-PA	ADAC010049-PA	ASTEI08733-PA	AGAP001887-PA	NP_725401.2	EFA10392.1	AMEM21_000457.P607		AAEL009217	AALB005284	ADAC004688	ASTEI04676	AGAP006802	NP_523893.1
190447at7147	3282.g4005	AAEL024709-PA	AALB005952-PA	ADAC001942-PA	ASTEI02136-PA	AGAP005532-PA	NP_651717.1	EFA03099.1	AMEM21_001528.P2882		AAEL005035	AALB001378	ADAC009106	ASTEI07709	AGAP007897	NP_523581.1
190463at7147	7649.g9547	AAEL002306-PA	AALB010248-PA	ADAC003566-PA	ASTEI09231-PA	AGAP011823-PA	NP_608388.2	EEZ97760.2	AMEM21_012717.P25072		AAEL019896	AALB005751	ADAC000927	ASTEI01343	AGAP007388	NP_001097279.2
190524at7147	972.g11885	AAEL002019-PA	AALB001927-PA	ADAC003466-PA	ASTEI01794-PA	AGAP008033-PA	NP_609934.3	KYB27187.1	AMEM21_015104.P29579		AAEL008653	AALB017363.P3330	ADAC006533	ASTEI03647	AGAP001450	NP_649695.1
190531at7147	8217.g10366	AAEL000673-PA	AALB009945-P4109	ADAC008360-PA	ASTEI05877-PA	AGAP011983-PA	NP_649090.1	EFA02619.2	AMEM21_015995.P31289		AAEL011655	AALB009210	ADAC008705	ASTEI05804	AGAP001276	NP_611176.1
190535at7147	2520.g2768	AAEL010360-PB	AALB010666-PA	ADAC002861-PA	ASTEI05891-PA	AGAP011997-PA	NP_609805.1	EFA00451.1	AMEM21_012401.P24441		AAEL011394	AALB016391	ADAC006414	ASTEI03965	AGAP010011	NP_650252.1
190567at7147	5208.g6524	AAEL004364-PA	AALB017646-P3631	ADAC008692-PA	ASTEI09964-PA	AGAP001146-PA	NP_650705.1	EFA00178.1	AMEM21_008823.P17328		AAEL009389	AALB010519	ADAC006632	ASTEI09205	AGAP011800	NP_523835.2
190630at7147	C508556.g12146	AAEL020467-PA	AALB006658-PA	ADAC004635-PA	ASTEI01064-PA	AGAP000825-PA	NP_572391.1	EEZ97502.1	AMEM21_005721.P11281		AAEL013392	AALB015844	ADAC003649	ASTEI03670	AGAP004242	NP_996213.1
190637at7147	6477.g8177	AAEL005493-PA	AALB003519-P4378	ADAC003452-PA	ASTEI04122-PA	AGAP002645-PA	NP_523430.1	EFA04919.1	AMEM21_011077.P21724		AAEL000579	AALB004219	ADAC002228	ASTEI02166	AGAP005561	NP_609365.3
190680at7147	2950.g3492	AAEL000118-PA	AALB009731-PA	ADAC004273-PA	ASTEI00695-PA	AGAP002474-PA	NP_651658.1	EFA07272.1	AMEM21_013229.P26009		AAEL005870	AALB009807.P4099	ADAC002199	ASTEI06467	AGAP011448	NP_523765.1
190744at7147	237.g2513	AAEL006360-PA	AALB009937-PA	ADAC004605-PA	ASTEI05863-PA	AGAP011968-PA	NP_649176.1	EFA01567.1	AMEM21_012489.P24596		AAEL003945	AALB002279	ADAC000297	ASTEI00018	AGAP002779	NP_524246.1
190756at7147	4006.g4990	AAEL007796-PA	AALB002262-PA	ADAC000702-PA	ASTEI08935-PA	AGAP002422-PA	NP_649132.1	EFA11566.2	AMEM21_004905.P9555		AAEL012375	AALB005188	ADAC003015	ASTEI10145	AGAP006451	NP_610232.1
190834at7147	3206.g3889	AAEL003438-PB	AALB003770-PA	ADAC000425-PA	ASTEI05128-PA	AGAP011944-PA	NP_649347.1	EFA04485.1	AMEM21_012763.P25163		AAEL006360	AALB009937	ADAC004605	ASTEI05863	AGAP011968	NP_649176.1
190938at7147	3820.g4717	AAEL003416-PA	AALB010674-PA	ADAC008323-PA	ASTEI09162-PA	AGAP011751-PA	NP_648348.1	EFA02536.1	AMEM21_010944.P21484		AAEL006386	AALB010742	ADAC001408	ASTEI05379	AGAP010644	NP_524075.2
190964at7147	868.g11080	AAEL010697-PC	AALB005306-PA	ADAC010613-PA	ASTEI04650-PA	AGAP006821-PA	NP_523528.1	EFA05913.1	AMEM21_010995.P21582		AAEL009589	AALB001900	ADAC010417	ASTEI10428	AGAP007845	NP_610737.1
190989at7147	4176.g5240	AAEL006637-PA	AALB016036-PA	ADAC002198-PA	ASTEI04233-PA	AGAP011327-PA	NP_611400.1	EEZ97827.2	AMEM21_008688.P17053		AAEL003649	AALB009597	ADAC100461	ASTEI05755	AGAP001334	NP_651396.1
191000at7147	4392.g5560	AAEL000113-PA	AALB007222-PA	ADAC009886-PA	ASTEI09351-PA	AGAP003512-PA	NP_001097672.1	EFA10350.1	AMEM21_015931.P31179		AAEL001359	AALB015822	ADAC000806	ASTEI10095	AGAP005141	NP_729797.1
191088at7147	1726.g1445	AAEL008788-PA	AALB017365-P3332	ADAC008493-PA	ASTEI07502-PA	AGAP001347-PA	NP_572480.1	KYB26901.1	AMEM21_011937.P23440		AAEL004711	AALB016631	ADAC007860	ASTEI01921	AGAP008927	NP_608460.1
191100at7147	8570.g10953	AAEL002483-PA	AALB005582-PA	ADAC008772-PA	ASTEI02728-PA	AGAP007168-PA	NP_523829.2	EFA05490.1	AMEM21_014576.P28574		AAEL003374	AALB002721.P3975	ADAC005953	ASTEI07476	AGAP001948	NP_536750.2
191194at7147	663.g8331	AAEL025509-PA	AALB008313-PA	ADAC000624-PA	ASTEI06961-PA	AGAP004623-PA	NP_477397.1	EEZ97795.2	AMEM21_004986.P9708		AAEL025123	AALB005711	ADAC010479	ASTEI04617	AGAP006884	NP_611787.2
191292at7147	8579.g10967	AAEL000179-PA	AALB007537-PA	ADAC006495-PA	ASTEI06657-PA	AGAP001056-PA	NP_477414.1	EFA05194.1	AMEM21_012864.P25350		AAEL001211	AALB014010	ADAC007065	ASTEI01988	AGAP009700	NP_609217.1
191346at7147	5208.g6521	AAEL011134-PA	AALB009424-PA	ADAC008686-PA	ASTEI09966-PA	AGAP001150-PA	NP_649826.3	EFA06625.1	AMEM21_006462.P12737		AAEL007481	AALB002754	ADAC004821	ASTEI08968	AGAP002393	NP_649782.1
191455at7147	7256.g9045	AAEL014021-PA	AALB004438-PA	ADAC005618-PA	ASTEI10902-PA	AGAP006046-PA	NP_611735.1	EFA00475.1	AMEM21_012506.P24622		AAEL011473	AALB015944	ADAC008496	ASTEI07490	AGAP001458	NP_649990.2
191482at7147	2843.g3333	AAEL013221-PC	AALB007413-PA	ADAC002680-PA	ASTEI04204-PA	AGAP011298-PA	NP_648514.1	EFA01731.1	AMEM21_012103.P23788		AAEL011136	AALB005929	ADAC003310	ASTEI11216	AGAP005782	NP_610296.2
191555at7147	8269.g10440	AAEL002437-PB	AALB003670-P4041	ADAC001080-PA	ASTEI04093-PA	AGAP002618-PA	NP_649580.1	EFA02993.1	AMEM21_010237.P19997		AAEL002912	AALB007584	ADAC010665	ASTEI01026	AGAP000444	NP_610996.1
191560at7147	1823.g1719	AAEL026852-PA	AALB001613-PA	ADAC007687-PA	ASTEI03852-PA	AGAP009487-PA	NP_610044.2	KYB25955.1	AMEM21_011966.P23493		AAEL002996	AALB008757	ADAC003177	ASTEI00943	AGAP003928	NP_572355.1
191564at7147	7008.g8753	AAEL027472-PA	AALB004964-PA	ADAC001575-PA	ASTEI02603-PA	AGAP006941-PA	NP_476833.1	EEZ99527.1	AMEM21_010222.P19966		AAEL010077	AALB007545	ADAC006493	ASTEI06669	AGAP010314	NP_569872.1
191648at7147	5283.g6590	AAEL003020-PA	AALB003284-PA	ADAC006907-PA	ASTEI01071-PA	AGAP000819.P136	NP_524596.1	EEZ99198.2	AMEM21_013007.P25615		AAEL006753	AALB006034	ADAC003969	ASTEI02050	AGAP005420	NP_610666.1
191652at7147	7965.g10039	AAEL010689-PB	AALB000791-PA	ADAC005782-PA	ASTEI02034-PA	AGAP009765-PA	NP_610431.1	EFA05864.1	AMEM21_001443.P2694		AAEL011575	AALB016183	ADAC003420	ASTEI03456	AGAP002264	NP_647765.1
191674at7147	7883.g9907	AAEL014391-PA	AALB005060-PA	ADAC010141-PA	ASTEI02699-PA	AGAP006593-PA	NP_651767.2	EFA03077.1	AMEM21_007722.P15233		AAEL002331	AALB007747	ADAC003910	ASTEI06190	AGAP000053	NP_649940.1
191722at7147	5565.g6977	AAEL007286-PA	AALB002397-PA	ADAC005553-PA	ASTEI03295-PA	AGAP003016-PA	NP_477445.1	EFA05582.1	AMEM21_000001.P27		AAEL008740	AALB017742.P3729	ADAC004444	ASTEI11672	AGAP010714	NP_647836.2
191924at7147	8798.g11311	AAEL010135-PA	AALB001810-PA	ADAC010232-PA	ASTEI04978-PA	AGAP008875-PA	NP_609413.1	EFA03151.1	AMEM21_008493.P16713		AAEL005326	AALB005463	ADAC004914	ASTEI01459	AGAP007551	NP_648318.2
192051at7147	1918.g1830	AAEL000685-PA	AALB001364-PA	ADAC009088-PA	ASTEI07697-PA	AGAP007914-PA	NP_609922.2	EFA04066.1	AMEM21_008779.P17241		AAEL004191	AALB003237	ADAC000992	ASTEI10509	AGAP006250	NP_611584.1
192057at7147	2336.g2459	AAEL012681-PA	AALB009132-P3929	ADAC009935-PA	ASTEI05441-PA	AGAP001545-PA	NP_650073.1	EFA03091.1	AMEM21_000963.P1712		AAEL012851	AALB007472	ADAC000524	ASTEI08108	AGAP004768	NP_610623.1
192145at7147	8609.g11004	AAEL002474-PB	AALB007471-PA	ADAC005598-PA	ASTEI08109-PA	AGAP004767-PA	NP_523833.1	EFA12027.1	AMEM21_007742.P15258		AAEL004332	AALB007571	ADAC008454	ASTEI09470	AGAP010418	NP_611426.1
192158at7147	699.g8686	AAEL009880-PA	AALB002869-PA	ADAC007898-PA	ASTEI00116-PA	AGAP001793-PA	NP_476749.1	EFA12426.1	AMEM21_009695.P18972		AAEL007482	AALB017412.P3382	ADAC000726	ASTEI04146	AGAP002664	NP_649569.1
192225at7147	8020.g10136	AAEL012588-PA	AALB000253-PA	ADAC002800-PA	ASTEI01910-PA	AGAP008918-PA	NP_477441.1	EFA08658.1	AMEM21_009472.P18517		AAEL004733	AALB002014	ADAC008431	ASTEI09885	AGAP008617	NP_608905.1
192435at7147	8533.g10891	AAEL007558-PA	AALB000203-PA	ADAC007251-PA	ASTEI03997-PA	AGAP009980-PA	NP_609320.2	EFA08918.1	AMEM21_004988.P9710		AAEL018160	AALB006099	ADAC010317	ASTEI11481	AGAP005772	NP_477080.1
192526at7147	2439.g2678	AAEL010732-PA	AALB001720-PA	ADAC007594-PA	ASTEI07191-PA	AGAP009093-PA	NP_609946.1	EFA03526.1	AMEM21_015905.P31137		AAEL010360	AALB010666	ADAC002861	ASTEI05891	AGAP011997	NP_609805.1
192663at7147	8365.g10566	AAEL020446-PB	AALB001059-PA	ADAC000836-PA	ASTEI09790-PA	AGAP009043-PA	NP_611469.1	EFA13000.2	AMEM21_016136.P31561		AAEL014735	AALB000810	ADAC006778	ASTEI06481	AGAP009787	NP_609092.1
192749at7147	3054.g3660	AAEL017004-PB	AALB010761-PA	ADAC001509-PA	ASTEI06044-PA	AGAP012139-PA	NP_651099.1	EFA01957.2	AMEM21_008875.P17474		AAEL011602	AALB015649	ADAC004845	ASTEI00658	AGAP004314	NP_476684.1
192757at7147	6000.g7532	AAEL003229-PA	AALB004388-PA	ADAC005483-PA	ASTEI10198-PA	AGAP005290-PA	NP_731570.2	KYB26612.1	AMEM21_015754.P30845		AAEL006705	AALB003741.P4067	ADAC000414	ASTEI05104	AGAP011911	NP_611456.1
192921at7147	8381.g10593	AAEL009200-PA	AALB016003-PA	ADAC000440-PA	ASTEI02294-PA	AGAP012417-PA	NP_648976.2	EEZ98592.2	AMEM21_012143.P23876		AAEL000708	AALB001366	ADAC009117	ASTEI07698	AGAP007912	NP_477240.1
192991at7147	8871.g11438	AAEL006208-PA	AALB002795-PA	ADAC005843-PA	ASTEI07069-PA	AGAP004062-PA	NP_650000.1	EFA10338.2	AMEM21_009454.P18485		AAEL005303	AALB007505	ADAC002576	ASTEI08096	AGAP004782	NP_608648.1
193093at7147	920.g11751	AAEL006061-PA	AALB002197-PA	ADAC004877-PA	ASTEI00337-PA	AGAP001995-PA	NP_524328.1	EEZ99004.1	AMEM21_000343.P448		AAEL025882	AALB017686.P3672	ADAC003934	ASTEI10627	AGAP012174	NP_649792.3
193129at7147	8862.g11422	AAEL011650-PA	AALB009218-P4145	ADAC008681-PA	ASTEI10546-PA	AGAP001267-PA	NP_523415.1	EFA04983.2	AMEM21_015370.P30062		AAEL004562	AALB002360	ADAC004056	ASTEI07550	AGAP001404	NP_649371.2
193130at7147	514.g6425	AAEL009851-PB	AALB009379-P4130	ADAC009233-PA	ASTEI08032-PA	AGAP013386-PA	NP_524881.2	EEZ99062.1	AMEM21_004115.P7902		AAEL019769	AALB003907	ADAC004207	ASTEI00151	AGAP002276	NP_648204.1
193149at7147	146.g909	AAEL005457-PA	AALB016390-PA	ADAC006413-PA	ASTEI03966-PA	AGAP010010-PA	NP_609204.2	EFA01636.1	AMEM21_002585.P4845		AAEL024500	AALB005586	ADAC009370	ASTEI02668	AGAP006625	NP_609037.1
193207at7147	6040.g7589	AAEL018132-PA	AALB008668-PA	ADAC002247-PA	ASTEI03216-PA	AGAP002683-PA	NP_611139.1	KYB29183.1	AMEM21_007561.P14910		AAEL014628	AALB016450	ADAC004219	ASTEI075881	AGAP004141	NP_651623.1
193253at7147	7313.g9122	AAEL027384-PA	AALB006219-PA	ADAC008539-PA	ASTEI01475-PA	AGAP007573-PA	NP_611885.3	KYB25171.1	AMEM21_005152.P9981		AAEL019816	AALB003872	ADAC009314	ASTEI03875	AGAP011547	NP_569843.2
193275at7147	1733.g1515	AAEL010827-PA	AALB008186-PA	ADAC003831-PA	ASTEI04357-PA	AGAP003595-PA	NP_651245.1	EFA03987.2	AMEM21_002658.P4972		AAEL001188	AALB015853	ADAC004561	ASTEI03268	AGAP002991	NP_649850.1
193280at7147	5611.g7033	AAEL013076-PB	AALB016692-PA	ADAC002490-PA	ASTEI06979-PA	AGAP004610-PA	NP_523931.1	EEZ99794.1	AMEM21_011831.P23204		AAEL014946	AALB008538	ADAC010387	ASTEI04304	AGAP004086	NP_524673.3
193305at7147	C556276.g12353	AAEL010404-PA	AALB017421-P3392	ADAC005658-PA	ASTEI04785-PA	AGAP004584-PA	NP_610351.1	EFA10885.1	AMEM21_013506.P26513		AAEL011172	AALB004749	ADAC010473	ASTEI10367	AGAP004891	NP_648343.1
193415at7147	1333.g582	AAEL002647-PA	AALB001089-PA	ADAC000923-PA	ASTEI09496-PA	AGAP008748-PA	NP_476661.1	EFA05805.2	AMEM21_001636.P3084		AAEL000673	AALB009945.P4109	ADAC008360	ASTEI05877	AGAP011983	NP_649090.1
193475at7147	7587.g9474	AAEL009174-PA	AALB017520-P3497	ADAC007296-PA	ASTEI10974-PA	AGAP002801-PA	NP_726910.1	EFA01477.1	AMEM21_013631.P26798		AAEL014094	AALB006118	ADAC007719	ASTEI02142	AGAP005537	NP_647817.2
193532at7147	2505.g2760	AAEL004211-PA	AALB008212-PA	ADAC005473-PA	ASTEI04049-PA	AGAP002576-PA	NP_572771.1	EEZ99089.2	AMEM21_006145.P12146		AAEL011776	AALB007158	ADAC005957	ASTEI07922	AGAP003192	NP_524180.1
193577at7147	7001.g8704	AAEL010058-PA	AALB008811-PA	ADAC009985-PA	ASTEI08709-PA	AGAP001915-PA	NP_001137883.1	EFA04709.2	AMEM21_000668.P1054		AAEL004643	AALB008592	ADAC005361	ASTEI03135	AGAP001738	NP_524275.1
193757at7147	1324.g545	AAEL006315-PA	AALB007167-PA	ADAC008478-PA	ASTEI079290-PA	AGAP002481-PA	NP_649158.1	EFA11079.1	AMEM21_014818.P29104		AAEL006299	AALB001487	ADAC009539	ASTEI01860	AGAP008111	NP_609205.1
193827at7147	4076.g5071	AAEL012265-PA	AALB001213-PA	ADAC001878-PA	ASTEI07299-PA	AGAP009024-PA	NP_788084.1	EFA10824.2	AMEM21_013879.P27304		AAEL005054	AALB002893	ADAC004652	ASTEI06934	AGAP004654	NP_651728.1
193880at7147	6951.g8651	AAEL007772-PA	AALB004327-PA	ADAC010659-PA	ASTEI05987-PA	AGAP005248-PA	NP_652315.2	EFA00782.1	AMEM21_000866.P1469		AAEL003071	AALB005816	ADAC008924	ASTEI10385	AGAP005743	NP_648231.1
193895at7147	2575.g2916	AAEL010368-PC	AALB004673-PA	ADAC007146-PA	ASTEI09123-PA	AGAP006232-PA	NP_649253.1	EFA10352.2	AMEM21_014882.P29192		AAEL006712	AALB001982	ADAC002882	ASTEI10413	AGAP007855	NP_477336.1
193926at7147	1071.g112	AAEL008320-PA	AALB001801-PA	ADAC005281-PA	ASTEI04983-PA	AGAP008869-PA	NP_787969.1	EFA08812.2	AMEM21_007707.P15190		AAEL013108	AALB008163	ADAC003829	ASTEI00836	AGAP003906	NP_573116.2
193932at7147	6279.g7937	AAEL000875-PA	AALB017706-P3692	ADAC000010-PA	ASTEI09157-PA	AGAP011757-PA	NP_651331.1	EFA04236.1	AMEM21_013231.P26015		AAEL010413	AALB003529	ADAC001883	ASTEI10863	AGAP004594	NP_650984.1
193953at7147	1433.g852	AAEL013842-PA	AALB007675-PA	ADAC100450-PA	ASTEI09820-PA	AGAP000547-PA	NP_609186.1	EFA06457.1	AMEM21_006852.P13523		AAEL007247	AALB003874.P4422	ADAC009331	ASTEI03877	AGAP011549	NP_611065.1
193979at7147	2323.g2447	AAEL028013-PA	AALB006551-PA	ADAC005402-PA	ASTEI10961-PA	AGAP000313-PA	NP_648665.1	EEZ97540.1	AMEM21_015849.P30985		AAEL001917	AALB005719	ADAC010488	ASTEI10066	AGAP005365	NP_001033989.1
194059at7147	7478.g9364	AAEL008673-PA	AALB000632-PA	ADAC007417-PA	ASTEI06536-PA	AGAP009846-PA	NP_609966.1	EFA05511.2	AMEM21_002170.P4039		AAEL009303	AALB005157	ADAC007306	ASTEI01420	AGAP007506	NP_608550.1
194089at7147	3784.g4679	AAEL013366-PB	AALB000713-PA	ADAC006728-PA	ASTEI04745-PA	AGAP008511-PA	NP_001097043.1	KYB29830.1	AMEM21_009153.P17946		AAEL008715	AALB002644.P3989	ADAC009577	ASTEI08217	AGAP004012	NP_570054.2
194099at7147	7867.g9891	AAEL005109-PA	AALB006186-PA	ADAC002700-PA	ASTEI10050-PA	AGAP006735-PA	NP_001036333.1	KYB27797.1	AMEM21_015601.P30515		AAEL001954	AALB005661	ADAC008763	ASTEI02723	AGAP007176	NP_611252.1
194158at7147	8113.g10230	AAEL018236-PB	AALB005840-PA	ADAC003160-PA	ASTEI09084-PA	AGAP006168-PA	NP_524809.2	EFA10783.2	AMEM21_009295.P18191		AAEL009268	AALB000240	ADAC007052	ASTEI01690	AGAP007766	NP_648651.1
194224at7147	1585.g1117	AAEL004148-PA	AALB008777-PA	ADAC004415-PA	ASTEI08277-PA	AGAP010188-PA	NP_477354.1	KYB24621.1	AMEM21_003203.P6086		AAEL010885	AALB005984	ADAC007079	ASTEI01350	AGAP007394	NP_609066.1
194260at7147	3951.g4908	AAEL010077-PA	AALB007545-PA	ADAC006493-PA	ASTEI06669-PA	AGAP010314.P316	NP_569872.1	EFA05223.1	AMEM21_012480.P24585		AAEL013144	AALB016562	ADAC008094	ASTEI02686	AGAP006607	NP_523478.1
194279at7147	549.g6834	AAEL001104-PA	AALB010192-PA	ADAC010512-PA	ASTEI02460-PA	AGAP012240-PA	NP_648657.1	EFA00313.1	AMEM21_000317.P392		AAEL005573	AALB010173	ADAC003692	ASTEI05362	AGAP010622	NP_650248.1
194385at7147	2793.g3239	AAEL013410-PA	AALB015717-PA	ADAC006974-PA	ASTEI10645-PA	AGAP004903-PA	NP_648144.3	EEZ99505.1	AMEM21_007612.P15017		AAEL004306	AALB009431	ADAC008706	ASTEI09955	AGAP001139	NP_524284.1
194492at7147	8015.g10121	AAEL020631-PA	AALB016190-PA	ADAC003527-PA	ASTEI03696-PA	AGAP004215-PA	NP_651624.2	EFA05067.2	AMEM21_008127.P15967		AAEL008725	AALB007110	ADAC002112	ASTEI08789	AGAP011488	NP_609503.2
194493at7147	122.g346	AAEL000134-PA	AALB008696-PA	ADAC004754-PA	ASTEI08980-PA	AGAP004080-PA	NP_569874.1	EFA12041.2	AMEM21_012088.P23765		AAEL004455	AALB002429	ADAC005542	ASTEI03328	AGAP003048	NP_650694.2
194773at7147	4254.g5368	AAEL009190-PA	AALB006196-PA	ADAC000241-PA	ASTEI01503-PA	AGAP007604-PA	NP_611871.2	EFA03679.1	AMEM21_010976.P21544		AAEL002866	AALB008064	ADAC008229	ASTEI03076	AGAP001677	NP_569980.1
194776at7147	8751.g11251	AAEL014325-PA	AALB006122-PA	ADAC006319-PA	ASTEI02139-PA	AGAP005535-PA	NP_649588.1	EFA08601.1	AMEM21_002922.P5493		AAEL008755	AALB007358	ADAC003778	ASTEI06688	AGAP010321	NP_477419.1
194845at7147	3841.g4739	AAEL006187-PA	AALB002440-PA	ADAC005505-PA	ASTEI03100-PA	AGAP001700-PA	NP_001015316.1	EFA13109.1	AMEM21_007207.P14274		AAEL006286	AALB001486	ADAC009541	ASTEI01859	AGAP008110	NP_609206.1
194919at7147	459.g5795	AAEL015455-PA	AALB009447-PA	ADAC008062-PA	ASTEI07643-PA	AGAP004190-PA	NP_572441.1	EEZ97926.2	AMEM21_003127.P5925		AAEL009110	AALB003345	ADAC006946	ASTEI07083	AGAP004049	NP_524729.2
194952at7147	3021.g3606	AAEL023069-PA	AALB004208-PA	ADAC000045-PA	ASTEI09715-PA	AGAP007243-PA	NP_608447.1	EFA09518.2	AMEM21_001519.P2869		AAEL008794	AALB008927.P3958	ADAC007560	ASTEI04874	AGAP004480	NP_649028.3
194954at7147	7093.g8840	AAEL019696-PA	AALB008404-PA	ADAC006179-PA	ASTEI00929-PA	AGAP029677-PA	NP_001303492.1	EFA06086.2	AMEM21_011113.P21773		AAEL012031	AALB007174	ADAC008476	ASTEI09339	AGAP003526	NP_649557.2
194977at7147	5293.g6612	AAEL023629-PA	AALB006803-PA	ADAC000957-PA	ASTEI06269-PA	AGAP000407-PA	NP_611545.1	EFA08958.2	AMEM21_006598.P13052		AAEL009374	AALB015544	ADAC006966	ASTEI10639	AGAP004909	NP_650054.2
195047at7147	7411.g9279	AAEL002850-PA	AALB010649-PA	ADAC001672-PA	ASTEI06422-PA	AGAP011395-PA	NP_523661.2	EFA11576.1	AMEM21_009010.P17695		AAEL001048	AALB007249	ADAC009883	ASTEI00985	AGAP003984	NP_651363.1
195162at7147	2662.g3085	AAEL005848-PA	AALB017669-P3655	ADAC002171-PA	ASTEI06468-PA	AGAP011449-PA	NP_611162.2	EFA06620.1	AMEM21_007029.P13870		AAEL027722	AALB007099	ADAC006948	ASTEI09180	AGAP011731	NP_524099.2
195164at7147	1651.g1213	AAEL006611-PA	AALB001422-PA	ADAC008201-PA	ASTEI07720-PA	AGAP007885-PA	NP_609444.1	EEZ99513.2	AMEM21_007665.P15108		AAEL009946	AALB000271	ADAC010212	ASTEI02960	AGAP008327	NP_608525.1
195277at7147	2233.g2348	AAEL004643-PA	AALB008592-PA	ADAC005361-PA	ASTEI03135-PA	AGAP001738-PA	NP_524275.1	EEZ97527.1	AMEM21_008676.P17040		AAEL012448	AALB003503	ADAC008581	ASTEI04140	AGAP002657	NP_608377.1
195435at7147	8534.g10902	AAEL002797-PA	AALB009681-PA	ADAC001626-PA	ASTEI04084-PA	AGAP013336-PA	NP_572710.1	EFA01736.1	AMEM21_008344.P16396		AAEL010362	AALB010125	ADAC003001	ASTEI05896	AGAP012003	NP_608500.1
19571at7147	4087.g5088	AAEL000674-PA	AALB016523-P4072	ADAC005055-PA	ASTEI02301-PA	AGAP012408-PA	NP_649083.2	EFA08275.1	AMEM21_013723.P26986		AAEL002050	AALB005831	ADAC003153	ASTEI02246	AGAP005654	NP_573288.1
195781at7147	2790.g3223	AAEL007642-PA	AALB003593-PA	ADAC002968-PA	ASTEI00302-PA	AGAP003062-PA	NP_001189164.1	EFA09756.1	AMEM21_000412.P548		AAEL009994	AALB008627	ADAC005736	ASTEI00185	AGAP002306	NP_524538.2
195916at7147	1305.g513	AAEL010214-PA	AALB006458-PA	ADAC001445-PA	ASTEI03530-PA	AGAP001018-PA	NP_648520.1	EEZ97203.1	AMEM21_005923.P11669		AAEL014096	AALB004671	ADAC007138	ASTEI02631	AGAP006663	NP_649904.2
195938at7147	5250.g6574	AAEL009686-PA	AALB007502-PA	ADAC002956-PA	ASTEI08135-PA	AGAP004738-PA	NP_649865.1	EFA05295.1	AMEM21_005978.P11785		AAEL001334	AALB009189.P4271	ADAC009409	ASTEI05781	AGAP013277	NP_524894.1
195973at7147	2533.g2809	AAEL004562-PA	AALB002360-PA	ADAC004056-PA	ASTEI07550-PA	AGAP001404-PA	NP_649371.2	EFA11358.1	AMEM21_005427.P10537		AAEL000383	AALB002624.P3997	ADAC008569	ASTEI00399	AGAP002097	NP_476901.1
195975at7147	5390.g6753	AAEL007534-PA	AALB002564-P4005	ADAC007786-PA	ASTEI00623-PA	AGAP003834-PA	NP_729454.1	EFA12656.2	AMEM21_009733.P19031		AAEL011135	AALB009421.P4241	ADAC008717	ASTEI09968	AGAP001152	NP_649699.1
196101at7147	1918.g1828	AAEL000708-PA	AALB001366-PA	ADAC009117-PA	ASTEI07698-PA	AGAP007912-PA	NP_477240.1	KYB28065.1	AMEM21_007843.P15467		AAEL011201	AALB006264	ADAC008264	ASTEI01155	AGAP000676	NP_651555.1
196125at7147	4376.g5506	AAEL010641-PB	AALB001582-PA	ADAC004145-PA	ASTEI11349-PA	AGAP008637-PA	NP_524756.2	EFA12146.1	AMEM21_012402.P24442		AAEL013286	AALB008999.P3948	ADAC006869	ASTEI00461	AGAP002876	NP_650609.1
196289at7147	8369.g10578	AAEL015061-PA	AALB005847-PA	ADAC002914-PA	ASTEI09076-PA	AGAP006161-PA	NP_649783.2	EFA08477.1	AMEM21_002401.P4518		AAEL019543	AALB010270	ADAC003026	ASTEI09215	AGAP011811	NP_610724.1
196300at7147	1223.g370	AAEL013463-PA	AALB001524-PA	ADAC005012-PA	ASTEI09593-PA	AGAP008159-PA	NP_609711.1	EFA04238.1	AMEM21_003069.P5787		AAEL003409	AALB003772	ADAC000478	ASTEI05130	AGAP011946	NP_524185.1
196315at7147	7059.g8820	AAEL003824-PA	AALB007419-PA	ADAC100527-PA	ASTEI04199-PA	AGAP011293-PA	NP_611010.4	EFA09348.1	AMEM21_003985.P7591		AAEL008291	AALB005223	ADAC001352	ASTEI02082	AGAP005462	NP_523938.2
196342at7147	3932.g4860	AAEL003377-PB	AALB002713-P3980	ADAC005950-PA	ASTEI10759-PA	AGAP001939-PA	NP_650898.1	EFA10002.1	AMEM21_009714.P19003		AAEL015393	AALB006600	ADAC002847	ASTEI01031	AGAP000438	NP_573174.1
196462at7147	7330.g9173	AAEL007672-PA	AALB009958-PA	ADAC004137-PA	ASTEI02472-PA	AGAP012229-PA	NP_511051.1	EFA00694.1	AMEM21_010402.P20374		AAEL008375	AALB007268	ADAC007236	ASTEI00243	AGAP003131	NP_648992.1
196603at7147	7260.g9059	AAEL000290-PA	AALB001252-PA	ADAC002813-PA	ASTEI06715-PA	AGAP010352-PA	NP_649212.2	KYB28824.1	AMEM21_013183.P25926		AAEL009084	AALB005499	ADAC002426	ASTEI01270	AGAP007295	NP_648550.1
196695at7147	122.g357	AAEL003887-PA	AALB008683-PA	ADAC002140-PA	ASTEI04147-PA	AGAP002665-PA	NP_730776.1	KYB25939.1	AMEM21_011934.P23434		AAEL008822	AALB016649	ADAC005166	ASTEI00538	AGAP002139	NP_651566.1
196728at7147	7672.g9601	AAEL010665-PA	AALB005105-PA	ADAC002300-PA	ASTEI02112-PA	AGAP005505-PA	NP_647887.1	EFA04331.1	AMEM21_013875.P27297		AAEL003949	AALB008484	ADAC000401	ASTEI05414	AGAP010698	NP_610421.1
196881at7147	1834.g1732	AAEL013537-PA	AALB016584-PA	ADAC010187-PA	ASTEI09293-PA	AGAP005021-PA	NP_652610.1	EFA05446.1	AMEM21_003242.P6160		AAEL001781	AALB004997	ADAC001632	ASTEI02545	AGAP007063	NP_477320.1
196886at7147	792.g9948	AAEL000268-PB	AALB004035-PA	ADAC010588-PA	ASTEI05627-PA	AGAP011121-PA	NP_611166.2	EFA07925.2	AMEM21_008830.P17336		AAEL003906	AALB002750	ADAC002783	ASTEI08972	AGAP002388	NP_610078.2
196905at7147	2950.g3507	AAEL026962-PA	AALB003491-PA	ADAC000719-PA	ASTEI04935-PA	AGAP004419-PA	NP_572246.1	EFA07754.1	AMEM21_010519.P20601		AAEL009763	AALB006668	ADAC003135	ASTEI07748	AGAP013021	NP_733162.2
196951at7147	1095.g149	AAEL023508-PA	AALB016561-PA	ADAC008091-PA	ASTEI02871-PA	AGAP006969-PA	NP_611049.1	EFA07349.1	AMEM21_010898.P21367		AAEL003474	AALB003721.P4390	ADAC000455	ASTEI05081	AGAP011879	NP_649278.1
197063at7147	2662.g3084	AAEL005870-PB	AALB009807-P4099	ADAC002199-PA	ASTEI06467-PA	AGAP011448-PA	NP_523765.1	EFA06383.1	AMEM21_012554.P24733		AAEL014281	AALB001523	ADAC005015	ASTEI09591	AGAP008157	NP_651622.2
197064at7147	1756.g1593	AAEL006669-PA	AALB000971-PA	ADAC003339-PA	ASTEI09892-PA	AGAP008625-PA	NP_523443.1	EFA09161.1	AMEM21_013068.P25713		AAEL020158	AALB009488	ADAC007522	ASTEI00081	AGAP002899	NP_650031.1
197268at7147	8749.g11240	AAEL021846-PA	AALB000701-PA	ADAC007473-PA	ASTEI04755-PA	AGAP029621-PA	NP_523612.3	EFA10185.1	AMEM21_003473.P6675		AAEL005470	AALB010525	ADAC006643	ASTEI02512	AGAP010836	NP_648210.1
197440at7147	7313.g9126	AAEL008475-PA	AALB006215-PA	ADAC008540-PA	ASTEI01480-PA	AGAP007578-PA	NP_648048.1	EFA00812.1	AMEM21_013394.P26302		AAEL011423	AALB010794	ADAC005113	ASTEI02485	AGAP012218	NP_726368.2
197494at7147	2835.g3316	AAEL000955-PA	AALB017479-P3452	ADAC009329-PA	ASTEI03905-PA	AGAP011582-PA	NP_649059.1	EFA03061.1	AMEM21_009899.P19319		AAEL002728	AALB005165	ADAC005715	ASTEI01428	AGAP007519	NP_524537.1
197588at7147	8381.g10608	AAEL008583-PB	AALB003722-PA	ADAC000439-PA	ASTEI05082-PA	AGAP011880-PA	NP_648669.1	EEZ99484.1	AMEM21_012351.P24330		AAEL002069	AALB006127	ADAC006321	ASTEI02242	AGAP005650	NP_648950.1
197641at7147	3411.g4193	AAEL011423-PB	AALB010794-PA	ADAC005113-PA	ASTEI02485-PA	AGAP012218-PA	NP_726368.2	EFA10509.1	AMEM21_015245.P29855		AAEL012209	AALB017312.P3278	ADAC008124	ASTEI05527	AGAP002073	NP_477509.1
197649at7147	553.g6943	AAEL008392-PA	AALB010482-PA	ADAC006132-PA	ASTEI11229-PA	AGAP012143-PA	NP_649240.1	EFA03203.1	AMEM21_011963.P23490		AAEL000113	AALB007222	ADAC009886	ASTEI09351	AGAP003512	NP_001097672.1
197728at7147	5341.g6709	AAEL006269-PA	AALB004344-PA	ADAC002323-PA	ASTEI06005-PA	AGAP005235-PA	NP_610683.1	KYB25361.1	AMEM21_005055.P9814		AAEL013324	AALB016452	ADAC004856	ASTEI00324	AGAP001982	NP_650518.1
197774at7147	3745.g4639	AAEL008195-PB	AALB005519-PA	ADAC008931-PA	ASTEI09728-PA	AGAP007259-PA	NP_649528.2	EEZ99657.2	AMEM21_011956.P23471		AAEL000210	AALB007614	ADAC000347	ASTEI08342	AGAP010450	NP_524022.1
197783at7147	98.g11897	AAEL006945-PC	AALB016488-PA	ADAC007964-PA	ASTEI00717-PA	AGAP002454-PA	NP_650739.2	EFA05068.1	AMEM21_014411.P28280		AAEL009465	AALB000769	ADAC006441	ASTEI10092	AGAP005144	NP_609399.1
197820at7147	8004.g10108	AAEL006707-PA	AALB008516-PA	ADAC004584-PA	ASTEI00505-PA	AGAP002955-PA	NP_652072.1	EFA11490.2	AMEM21_011371.P22274		AAEL008724	AALB010273	ADAC001224	ASTEI11191	AGAP010703	NP_611466.2
197888at7147	6179.g7765	AAEL006641-PA	AALB017825-P3836	ADAC009290-PA	ASTEI08059-PA	AGAP001222-PA	NP_650520.1	EFA12150.1	AMEM21_003219.P6112		AAEL007273	AALB000383	ADAC009790	ASTEI06506	AGAP009810	NP_523773.1
197989at7147	7599.g9478	AAEL012969-PA	AALB004919-PA	ADAC009180-PA	ASTEI02188-PA	AGAP005584-PA	NP_611363.2	EFA10222.1	AMEM21_013634.P26806		AAEL014282	AALB001522	ADAC005014	ASTEI09590	AGAP008156	NP_524451.1
198054at7147	2835.g3312	AAEL018205-PB	AALB003865-PA	ADAC009312-PA	ASTEI03908-PA	AGAP011586-PA	NP_648722.2	EFA03751.2	AMEM21_011207.P21982		AAEL006924	AALB009574	ADAC009724	ASTEI07989	AGAP002540	NP_650164.1
198119at7147	961.g11854	AAEL008135-PA	AALB007260-PA	ADAC005354-PA	ASTEI00972-PA	AGAP003970-PA	NP_608779.1	EFA10214.2	AMEM21_005187.P10073		AAEL006140	AALB002709.P3981	ADAC005951	ASTEI07478	AGAP001950	NP_647987.2
19812at7147	7514.g9402	AAEL001463-PA	AALB005833-PA	ADAC003159-PA	ASTEI09089-PA	AGAP006172-PA	NP_724409.3	EFA09915.1	AMEM21_003991.P7599		AAEL002407	AALB016784	ADAC004268	ASTEI00697	AGAP002472	NP_650257.1
198223at7147	5991.g7520	AAEL004275-PA	AALB002153-PA	ADAC007312-PA	ASTEI07576-PA	AGAP004128-PA	NP_649627.1	EFA09551.1	AMEM21_014735.P28921		AAEL006788	AALB007124	ADAC008613	ASTEI00273	AGAP003093	NP_573245.1
198231at7147	5054.g6309	AAEL008014-PA	AALB006425-PA	ADAC007072-PA	ASTEI07804-PA	AGAP000277-PA	NP_572437.2	KYB29772.1	AMEM21_004136.P7941		AAEL003684	AALB000376	ADAC002379	ASTEI09758	AGAP009910	NP_609767.2
198295at7147	2950.g3505	AAEL002784-PA	AALB017407-P3377	ADAC000713-PA	ASTEI04936-PA	AGAP004417-PA	NP_572532.1	EFA05991.1	AMEM21_015537.P30397		AAEL008327	AALB001806	ADAC010235	ASTEI04981	AGAP008872	NP_608792.1
198314at7147	1636.g1173	AAEL001655-PA	AALB015942-PA	ADAC000864-PA	ASTEI01632-PA	AGAP007826-PA	NP_723996.1	EFA01238.1	AMEM21_008986.P17662		AAEL012164	AALB005883	ADAC008912	ASTEI10109	AGAP005126	NP_611961.1
198334at7147	3219.g3908	AAEL014006-PA	AALB003550-PA	ADAC010229-PA	ASTEI04844-PA	AGAP004517-PA	NP_524221.1	EFA10674.1	AMEM21_007200.P14255		AAEL023475	AALB009801.P4097	ADAC003944	ASTEI06459	AGAP011440	NP_610276.1
198439at7147	C546028.g12300	AAEL021925-PA	AALB002177-PA	ADAC004869-PA	ASTEI00317-PA	AGAP001974-PA	NP_649079.2	EFA02120.1	AMEM21_011882.P23277		AAEL003871	AALB002176	ADAC004872	ASTEI00316	AGAP001973	NP_724834.1
198474at7147	3883.g4793	AAEL006286-PA	AALB001486-PA	ADAC009541-PA	ASTEI01859-PA	AGAP008110-PA	NP_609206.1	EFA01860.1	AMEM21_004777.P9282		AAEL004543	AALB002352	ADAC004076	ASTEI07542	AGAP001395	NP_001246825.1
198497at7147	5805.g7303	AAEL025859-PA	AALB006154-PA	ADAC002712-PA	ASTEI02909-PA	AGAP006073-PA	NP_730096.2	EEZ98657.1	AMEM21_015202.P29749		AAEL023511	AALB000767	ADAC006444	ASTEI04771	AGAP008774	NP_608884.1
198505at7147	7001.g8705	AAEL010057-PA	AALB008812-P3972	ADAC010034-PA	ASTEI08710-PA	AGAP001914-PA	NP_477006.1	EFA03198.1	AMEM21_008879.P17480		AAEL009999	AALB008623	ADAC005738	ASTEI00182	AGAP002302	NP_610611.1
198519at7147	2700.g3131	AAEL000981-PA	AALB016659-PA	ADAC003835-PA	ASTEI00933-PA	AGAP003918-PA	NP_651922.1	EFA11241.1	AMEM21_006686.P13214		AAEL001491	AALB007896	ADAC007913	ASTEI08298	AGAP010165	NP_609289.1
198580at7147	5765.g7264	AAEL004311-PA	AALB009209-P3910	ADAC008723-PA	ASTEI05803-PA	AGAP001277-PA	NP_651552.1	EFA12034.1	AMEM21_004762.P9237		AAEL007668	AALB006331	ADAC001640	ASTEI03482	AGAP000890	NP_523811.1
1985at7147	1314.g532	AAEL007720-PA	AALB003992-PA	ADAC006518-PA	ASTEI08375-PA	AGAP010475-PA	NP_648536.1	EFA11092.1	AMEM21_009592.P18783		AAEL001029	AALB015761	ADAC006439	ASTEI04772	AGAP008772	NP_650821.2
198602at7147	1727.g1494	AAEL011939-PA	AALB005726-PA	ADAC002131-PA	ASTEI10058-PA	AGAP005353-PA	NP_648427.1	EFA04749.2	AMEM21_011020.P21628		AAEL002312	AALB006986	ADAC007909	ASTEI09023	AGAP010956	NP_648537.2
198656at7147	1918.g1831	AAEL000683-PB	AALB001365-PA	ADAC009099-PA	ASTEI07724-PA	AGAP007878-PA	NP_610030.1	EFA03504.2	AMEM21_007643.P15062		AAEL010784	AALB007229	ADAC009878	ASTEI09343	AGAP003521	NP_649950.1
198790at7147	299.g3574	AAEL002312-PA	AALB006986-PA	ADAC007909-PA	ASTEI09023-PA	AGAP010956-PA	NP_648537.2	KYB26030.1	AMEM21_009544.P18661		AAEL003497	AALB005758	ADAC007982	ASTEI06878	AGAP007104	NP_477380.1
198836at7147	7730.g9713	AAEL011972-PA	AALB016688-PA	ADAC000636-PA	ASTEI06958-PA	AGAP004626-PA	NP_611078.1	EFA06540.1	AMEM21_009352.P18300		AAEL012202	AALB005872	ADAC003765	ASTEI10912	AGAP006355	NP_524026.1
198840at7147	852.g10863	AAEL012355-PB	AALB007303-PA	ADAC008873-PA	ASTEI08469-PA	AGAP005035-PA	NP_732413.1	EFA10951.2	AMEM21_014446.P28347		AAEL005457	AALB016390	ADAC006413	ASTEI03966	AGAP010010	NP_609204.2
198874at7147	5812.g7324	AAEL011202-PB	AALB010881-PA	ADAC004518-PA	ASTEI01161-PA	AGAP000682-PA	NP_651556.2	EEZ98463.1	AMEM21_007114.P14065		AAEL011496	AALB001497	ADAC009537	ASTEI01872	AGAP008124	NP_609190.2
19890at7147	4901.g6181	AAEL002537-PB	AALB007658-PA	ADAC003501-PA	ASTEI01131-PA	AGAP000788-PA	NP_511130.2	EEZ99885.2	AMEM21_013402.P26314		AAEL006051	AALB002198	ADAC004875	ASTEI00338	AGAP001996	NP_524327.1
198921at7147	1915.g1819	AAEL017437-PB	AALB008854-PA	ADAC010012-PA	ASTEI00563-PA	AGAP002171-PA	NP_477412.1	EFA00147.1	AMEM21_007162.P14156		AAEL009501	AALB004015	ADAC006918	ASTEI04258	AGAP011354	NP_610805.1
198990at7147	8785.g11284	AAEL007536-PB	AALB000682-PA	ADAC000918-PA	ASTEI01897-PA	AGAP008907-PA	NP_647756.1	EFA11170.1	AMEM21_008651.P17002		AAEL009174	AALB017520.P3497	ADAC007296	ASTEI10974	AGAP002801	NP_726910.1
199112at7147	243.g2645	AAEL013250-PA	AALB001743-PA	ADAC007586-PA	ASTEI05268-PA	AGAP008418-PA	NP_611029.3	EFA04487.1	AMEM21_010689.P20932		AAEL007677	AALB009959	ADAC004138	ASTEI02474	AGAP012227	NP_609219.1
199139at7147	4033.g5030	AAEL021986-PA	AALB005415-PA	ADAC001916-PA	ASTEI09307-PA	AGAP005006-PA	NP_611535.1	KYB29903.1	AMEM21_013218.P25991		AAEL009924	AALB002910	ADAC008386	ASTEI06916	AGAP028490	NP_651756.1
19919at7147	7757.g9769	AAEL008941-PC	AALB006925-PA	ADAC003746-PA	ASTEI08821-PA	AGAP000324-PA	NP_608464.1	EFA10600.1	AMEM21_012087.P23764		AAEL007710	AALB014160	ADAC009015	ASTEI03835	AGAP009507	NP_609375.1
199231at7147	4392.g5541	AAEL002803-PB	AALB007234-PA	ADAC009889-PA	ASTEI08961-PA	AGAP002398-PA	NP_650016.1	EFA06329.1	AMEM21_015405.P30141		AAEL014836	AALB004612	ADAC006684	ASTEI02211	AGAP005615	NP_611691.1
199350at7147	7483.g9373	AAEL000845-PA	AALB010298-PA	ADAC003635-PA	ASTEI10127-PA	AGAP029506-PA	NP_611093.2	EFA01732.2	AMEM21_013142.P25861		AAEL014014	AALB010779	ADAC004378	ASTEI05644	AGAP011137	NP_573173.2
199489at7147	1429.g847	AAEL009927-PB	AALB009058-PA	ADAC006457-PA	ASTEI04344-PA	AGAP002341-PA	NP_608781.2	EFA11325.1	AMEM21_012466.P24566		AAEL004298	AALB002156	ADAC003183	ASTEI07580	AGAP004134	NP_649630.1
199501at7147	1727.g1493	AAEL024063-PA	AALB005727-PA	ADAC002132-PA	ASTEI10057-PA	AGAP029370-PA	NP_729654.1	EFA05304.2	AMEM21_009748.P19049		AAEL006298	AALB000993	ADAC002655	ASTEI01857	AGAP008108	NP_733074.1
199531at7147	167.g1287	AAEL006666-PA	AALB002011-PA	ADAC008428-PA	ASTEI09888-PA	AGAP008621-PA	NP_608902.1	EFA02069.1	AMEM21_003857.P7372		AAEL006098	AALB008476	ADAC002369	ASTEI04267	AGAP011364	NP_610425.1
199532at7147	3495.g4294	AAEL010402-PA	AALB003596-PA	ADAC006229-PA	ASTEI08682-PA	AGAP004351-PA	NP_649767.1	KYB26280.1	AMEM21_000246.P253		AAEL010227	AALB002002	ADAC008435	ASTEI06556	AGAP009866	NP_609980.1
199593at7147	5058.g6317	AAEL012980-PA	AALB005769-PA	ADAC004746-PA	ASTEI06887-PA	AGAP007112-PA	NP_609305.1	EFA13378.1	AMEM21_000006.P34		AAEL006641	AALB017825.P3836	ADAC009290	ASTEI08059	AGAP001222	NP_650520.1
199614at7147	1429.g845	AAEL014531-PA	AALB017586-P3566	ADAC006458-PA	ASTEI04346-PA	AGAP002339-PA	NP_001097074.1	EFA02191.1	AMEM21_004730.P9172		AAEL014832	AALB004613	ADAC006682	ASTEI02212	AGAP005616	NP_611251.2
199770at7147	3598.g4474	AAEL013905-PC	AALB003761-P4394	ADAC000446-PA	ASTEI05119-PA	AGAP011933-PA	NP_649254.2	EFA12235.1	AMEM21_010288.P20126		AAEL008673	AALB000632	ADAC007417	ASTEI06536	AGAP009846	NP_609966.1
200065at7147	1693.g1362	AAEL003509-PB	AALB010006-PA	ADAC005802-PA	ASTEI06089-PA	AGAP012088-PA	NP_610424.1	EFA06570.2	AMEM21_015597.P30497		AAEL009828	AALB005360	ADAC007934	ASTEI02283	AGAP006687	NP_647835.1
200103at7147	8350.g10546	AAEL024741-PA	AALB008257-PA	ADAC005134-PA	ASTEI07906-PA	AGAP002080-PA	NP_651480.1	EFA04344.2	AMEM21_006773.P13381		AAEL000923	AALB010696	ADAC006105	ASTEI08407	AGAP010789	NP_572948.1
200181at7147	6884.g8595	AAEL000600-PA	AALB000111-PA	ADAC002820-PA	ASTEI02009-PA	AGAP029558-PA	NP_609109.3	EFA04661.2	AMEM21_014006.P27551		AAEL023716	AALB002321	ADAC000744	ASTEI00429	AGAP002829	NP_476741.1
200224at7147	7008.g8758	AAEL002337-PA	AALB004959-PA	ADAC001599-PA	ASTEI02608-PA	AGAP006946-PA	NP_647961.1	EFA09930.1	AMEM21_014771.P29009		AAEL013737	AALB003363	ADAC004942	ASTEI07396	AGAP004030	NP_650128.1
20024at7147	4850.g6118	AAEL013631-PA	AALB000268-PA	ADAC010210-PA	ASTEI02957-PA	AGAP008330-PA	NP_610055.1	EFA00604.1	AMEM21_010067.P19669		AAEL003542	AALB007440	ADAC000887	ASTEI03862	AGAP011536	NP_542438.1
200315at7147	7829.g9853	AAEL002890-PA	AALB006830-PA	ADAC002997-PA	ASTEI04418-PA	AGAP000566-PA	NP_572562.1	EFA10096.1	AMEM21_000417.P553		AAEL011390	AALB003315	ADAC008304	ASTEI11305	AGAP000950	NP_524363.3
200468at7147	8381.g10605	AAEL026522-PA	AALB017430-P3401	ADAC011153-PA	ASTEI05085-PA	AGAP011884-PA	NP_611955.2	EFA01819.1	AMEM21_005510.P10695		AAEL009833	AALB005357	ADAC007949	ASTEI02280	AGAP006684	NP_647661.1
200518at7147	1350.g645	AAEL012209-PA	AALB017312-P3278	ADAC008124-PA	ASTEI05527-PA	AGAP002073-PA	NP_477509.1	EFA13676.1	AMEM21_005921.P11666		AAEL012378	AALB016393	ADAC006408	ASTEI09907	AGAP008639	NP_648171.1
200642at7147	6454.g8116	AAEL008492-PA	AALB001678-PA	ADAC003210-PA	ASTEI07150-PA	AGAP009134-PA	NP_609926.1	EFA04241.1	AMEM21_008470.P16653		AAEL023768	AALB005334	ADAC007915	ASTEI10068	AGAP005368	NP_001036603.1
200756at7147	1774.g1649	AAEL014628-PA	AALB016450-PA	ADAC004219-PA	ASTEI075881-PA	AGAP004141-PA	NP_651623.1	EFA10962.1	AMEM21_010780.P21083		AAEL005075	AALB004383	ADAC005498	ASTEI10193	AGAP005295	NP_649602.2
200804at7147	7554.g9436	AAEL007952-PA	AALB001439-PA	ADAC008181-PA	ASTEI05227-PA	AGAP009198.P153	NP_611962.2	EFA12609.1	AMEM21_001693.P3198		AAEL012265	AALB001213	ADAC001878	ASTEI07299	AGAP009024	NP_788084.1
200910at7147	6091.g7654	AAEL018703-PB	AALB006234-PA	ADAC009650-PA	ASTEI01462-PA	AGAP007556-PA	NP_647779.2	EEZ99680.2	AMEM21_006349.P12531		AAEL009959	AALB005710	ADAC010477	ASTEI04616	AGAP006885	NP_610735.1
200949at7147	107.g100	AAEL022855-PA	AALB006590-PA	ADAC000185-PA	ASTEI04485-PA	AGAP000619-PA	NP_573316.1	EEZ97863.2	AMEM21_005323.P10333		AAEL014970	AALB001424	ADAC008177	ASTEI07717	AGAP007887	NP_609451.1
201179at7147	614.g7720	AAEL010248-PB	AALB010593-PA	ADAC006884-PA	ASTEI06775-PA	AGAP011244-PA	NP_523817.1	EEZ99789.1	AMEM21_011520.P22524		AAEL006611	AALB001422	ADAC008201	ASTEI07720	AGAP007885	NP_609444.1
201197at7147	859.g10972	AAEL014204-PA	AALB010642-PA	ADAC005221-PA	ASTEI09657-PA	AGAP010866-PA	NP_572656.1	EFA08071.1	AMEM21_003882.P7402		AAEL022698	AALB005834	ADAC003155	ASTEI09090	AGAP006173	NP_610165.1
201256at7147	8927.g11552	AAEL023279-PA	AALB016626-PA	ADAC003392-PA	ASTEI01963-PA	AGAP008977-PA	NP_524999.2	EFA00406.2	AMEM21_004624.P8931		AAEL014038	AALB006936	ADAC006347	ASTEI02473	AGAP012228	NP_609790.1
201356at7147	8798.g11322	AAEL001501-PA	AALB001819-PA	ADAC007410-PA	ASTEI04968-PA	AGAP008883-PA	NP_524938.1	EEZ99063.1	AMEM21_008874.P17473		AAEL011271	AALB005953	ADAC001927	ASTEI02135	AGAP005531	NP_651582.1
201385at7147	624.g7878	AAEL006705-PA	AALB003741-P4067	ADAC000414-PA	ASTEI05104-PA	AGAP011911-PA	NP_611456.1	KYB25539.1	AMEM21_015021.P29428		AAEL007568	AALB000764	ADAC010647	ASTEI04773	AGAP008771	NP_608885.1
20144at7147	6192.g7789	AAEL002836-PA	AALB003965-PA	ADAC004479-PA	ASTEI06429-PA	AGAP011401-PA	NP_477204.1	EFA02304.2	AMEM21_013383.P26291		AAEL012588	AALB000253	ADAC002800	ASTEI01910	AGAP008918	NP_477441.1
201600at7147	8986.g11656	AAEL026995-PA	AALB009863-PA	ADAC006828-PA	ASTEI06412-PA	AGAP010924-PA	NP_652016.1	EFA04352.1	AMEM21_011259.P22084		AAEL001235	AALB000540	ADAC005479	ASTEI07325	AGAP009695	NP_609500.1
201633at7147	7124.g8880	AAEL011527-PA	AALB015817-PA	ADAC008775-PA	ASTEI09704-PA	AGAP007218-PA	NP_524043.1	EFA01104.1	AMEM21_012314.P24210		AAEL002675	AALB000083	ADAC009949	ASTEI04763	AGAP008783	NP_524875.1
201663at7147	95.g11817	AAEL006870-PA	AALB010052-PA	ADAC005305-PA	ASTEI08786-PA	AGAP011491-PA	NP_609353.1	KYB29604.1	AMEM21_002102.P3902		AAEL012264	AALB001016	ADAC007878	ASTEI06613	AGAP008405	NP_523476.1
201792at7147	8783.g11281	AAEL014016-PA	AALB008969-PA	ADAC009068-PA	ASTEI03193-PA	AGAP002712-PA	NP_572840.1	EFA01897.1	AMEM21_009364.P18312		AAEL013397	AALB008556	ADAC003650	ASTEI03671	AGAP004240	NP_476848.1
201823at7147	7432.g9312	AAEL012185-PA	AALB016124-PA	ADAC004687-PA	ASTEI04671-PA	AGAP006808-PA	NP_729108.2	EFA09302.2	AMEM21_005381.P10456		AAEL023096	AALB010825	ADAC000597	ASTEI09145	AGAP011769	NP_996246.1
201834at7147	7304.g9109	AAEL000599-PA	AALB000108-PA	ADAC003548-PA	ASTEI02011-PA	AGAP009734-PA	NP_523502.1	EFA04660.2	AMEM21_006379.P12577		AAEL004039	AALB008153	ADAC003828	ASTEI00516	AGAP002967	NP_524319.2
201888at7147	5767.g7277	AAEL006038-PA	AALB008883-P4306	ADAC002081-PA	ASTEI10877-PA	AGAP002030-PA	NP_732982.1	EEZ97170.1	AMEM21_005338.P10372		AAEL012525	AALB001323	ADAC010083	ASTEI04699	AGAP009650	NP_609086.1
202106at7147	3044.g3649	AAEL004696-PA	AALB002348-PA	ADAC004085-PA	ASTEI07537-PA	AGAP001388.P280	NP_524428.1	EFA12115.1	AMEM21_011160.P21868		AAEL008025	AALB009755	ADAC004517	ASTEI10703	AGAP000173	NP_611857.3
202259at7147	8930.g11562	AAEL003552-PA	AALB004253-PA	ADAC006582-PA	ASTEI02827-PA	AGAP005873-PA	NP_524910.1	EFA03150.1	AMEM21_011362.P22265		AAEL003535	AALB003972	ADAC000884	ASTEI06066	AGAP029612	NP_649414.1
202308at7147	4167.g5220	AAEL002362-PA	AALB005379-PA	ADAC005456-PA	ASTEI10039-PA	AGAP006719-PA	NP_001014528.1	EFA10319.1	AMEM21_013131.P25839		AAEL013795	AALB009139.P3927	ADAC009928	ASTEI05447	AGAP001538	NP_511058.1
202372at7147	4710.g5932	AAEL011329-PC	AALB002994-PA	ADAC004039-PA	ASTEI04838-PA	AGAP004523-PA	NP_650940.2	EFA08030.2	AMEM21_013647.P26828		AAEL008136	AALB007256	ADAC009892	ASTEI00977	AGAP003975	NP_524321.1
202393at7147	3021.g3604	AAEL014992-PA	AALB004211-PA	ADAC000041-PA	ASTEI02157-PA	AGAP005551-PA	NP_612093.1	EFA09533.1	AMEM21_009390.P18361		AAEL022174	AALB016323	ADAC002009	ASTEI06941	AGAP004644	NP_650562.1
202458at7147	4178.g5247	AAEL028002-PA	AALB006349-PA	ADAC006866-PA	ASTEI07741-PA	AGAP001493-PA	NP_001036687.1	EFA07436.2	AMEM21_015004.P29407		AAEL013907	AALB017438.P3410	ADAC000459	ASTEI03859	AGAP011533	NP_649255.1
202575at7147	33.g4060	AAEL012109-PB	AALB007696-PA	ADAC003314-PA	ASTEI10977-PA	AGAP000137-PA	NP_001303415.1	EEZ98637.2	AMEM21_000857.P1431		AAEL023534	AALB016075	ADAC000532	ASTEI09028	AGAP010960	NP_001033941.1
202680at7147	2053.g2029	AAEL009084-PA	AALB005499-PA	ADAC002426-PA	ASTEI01270-PA	AGAP007295-PA	NP_648550.1	EFA06706.1	AMEM21_012582.P24797		AAEL006009	AALB001327	ADAC010079	ASTEI03808	AGAP009532	NP_608740.2
202681at7147	2364.g2489	AAEL001046-PB	AALB007255-PA	ADAC009828-PA	ASTEI00978-PA	AGAP003976-PA	NP_001036706.2	KYB29205.1	AMEM21_001321.P2461		AAEL010368	AALB004673	ADAC007146	ASTEI09123	AGAP006232	NP_649253.1
202728at7147	3775.g4676	AAEL013258-PA	AALB001734-PA	ADAC007590-PA	ASTEI05262-PA	AGAP008413-PA	NP_648745.1	KYB29556.1	AMEM21_009291.P18182		AAEL006441	AALB001447	ADAC008203	ASTEI06586	AGAP009271	NP_652031.2
202732at7147	664.g8356	AAEL006557-PA	AALB006025-PA	ADAC005337-PA	ASTEI02060-PA	AGAP005432-PA	NP_648848.1	EEZ99607.1	AMEM21_009011.P17696		AAEL009075	AALB004700	ADAC004307	ASTEI08541	AGAP005818	NP_650646.1
202887at7147	1250.g423	AAEL004292-PA	AALB000323-PA	ADAC006914-PA	ASTEI01747-PA	AGAP007980-PA	NP_610394.2	EFA07165.1	AMEM21_002735.P5121		AAEL003709	AALB004504	ADAC007756	ASTEI02644	AGAP006651	NP_612065.1
202987at7147	1324.g544	AAEL006313-PA	AALB007166-PA	ADAC008509-PA	ASTEI07929-PA	AGAP002480-PA	NP_725535.1	EEZ99606.1	AMEM21_014965.P29328		AAEL005708	AALB001463	ADAC000686	ASTEI01876	AGAP008129	NP_609782.2
203078at7147	6371.g8024	AAEL001236-PA	AALB006615-PA	ADAC007344-PA	ASTEI06235-PA	AGAP000093-PA	NP_573355.1	EFA02302.1	AMEM21_004112.P7898		AAEL000042	AALB002570	ADAC006099	ASTEI00617	AGAP003825	NP_650056.1
203443at7147	716.g8934	AAEL020307-PA	AALB001947-PA	ADAC007460-PA	ASTEI09902-PA	AGAP008635-PA	NP_610455.1	EFA00563.1	AMEM21_010965.P21530		AAEL013528	AALB006519	ADAC000247	ASTEI07810	AGAP000396	NP_524387.1
203489at7147	3460.g4244	AAEL011787-PC	AALB002412-P4186	ADAC005540-PA	ASTEI03311-PA	AGAP003032-PA	NP_524908.1	EFA05023.2	AMEM21_012983.P25568		AAEL000290	AALB001252	ADAC002813	ASTEI06715	AGAP010352	NP_649212.2
203718at7147	6999.g8693	AAEL012100-PA	AALB016465-PA	ADAC007672-PA	ASTEI02894-PA	AGAP006090-PA	NP_651066.2	EEZ98973.1	AMEM21_002154.P4016		AAEL011667	AALB007321	ADAC001008	ASTEI10941	AGAP004952	NP_649072.1
203998at7147	1456.g897	AAEL004777-PA	AALB000455-PA	ADAC000540-PA	ASTEI02940-PA	AGAP008347-PA	NP_476702.1	EFA02891.2	AMEM21_012148.P23881		AAEL003230	AALB005597	ADAC009366	ASTEI10212	AGAP005270	NP_651118.1
204090at7147	3101.g3716	AAEL001428-PB	AALB005115-PA	ADAC002255-PA	ASTEI01378-PA	AGAP007450-PA	NP_523657.1	EFA13687.1	AMEM21_003014.P5671		AAEL006437	AALB001051	ADAC005469	ASTEI04029	AGAP009943	NP_611986.2
204461at7147	6863.g8582	AAEL000666-PB	AALB003800-P4405	ADAC005060-PA	ASTEI02296-PA	AGAP012415-PA	NP_647831.1	EFA09592.1	AMEM21_013758.P27080		AAEL012731	AALB003708.P4388	ADAC002230	ASTEI01540	AGAP007722	NP_523836.2
204470at7147	6946.g8648	AAEL022162-PA	AALB016377-PA	ADAC006762-PA	ASTEI06475-PA	AGAP009780-PA	NP_729825.2	EFA09797.2	AMEM21_004990.P9712		AAEL011388	AALB006798	ADAC005928	ASTEI03597	AGAP000771	NP_650987.1
204540at7147	6333.g8000	AAEL005674-PB	AALB004910-PA	ADAC001318-PA	ASTEI11030-PA	AGAP006908-PA	NP_730294.1	EFA01377.2	AMEM21_011206.P21979		AAEL002079	AALB002019	ADAC008437	ASTEI01836	AGAP008084	NP_476939.1
204543at7147	5363.g6737	AAEL007827-PA	AALB000482-PA	ADAC006389-PA	ASTEI04997-PA	AGAP008858-PA	NP_609495.1	EFA03246.1	AMEM21_006564.P12956		AAEL017133	AALB009164.P3921	ADAC009420	ASTEI07965	AGAP002520	NP_730974.1
204628at7147	6252.g7892	AAEL004436-PA	AALB007051-PA	ADAC009048-PA	ASTEI05665-PA	AGAP011164-PA	NP_650194.1	EEZ98062.2	AMEM21_008541.P16788		AAEL006061	AALB002197	ADAC004877	ASTEI00337	AGAP001995	NP_524328.1
204648at7147	4387.g5525	AAEL000697-PB	AALB001395-PA	ADAC006081-PA	ASTEI07673-PA	AGAP007936-PA	NP_001137828.1	EFA13123.2	AMEM21_009182.P18001		AAEL000016	AALB009613	ADAC009739	ASTEI00220	AGAP003155	NP_650895.1
204706at7147	5783.g7285	AAEL005022-PA	AALB000666-PA	ADAC007498-PA	ASTEI06570-PA	AGAP009886-PA	NP_608528.1	EFA03598.1	AMEM21_008724.P17109		AAEL001439	AALB004895	ADAC006266	ASTEI04515	AGAP000508	NP_523379.2
204793at7147	338.g4152	AAEL007739-PA	AALB004081-PA	ADAC001460-PA	ASTEI09270-PA	AGAP006321-PA	NP_648207.1	EFA03703.1	AMEM21_013100.P25767		AAEL000394	AALB009912.P4224	ADAC005615	ASTEI05835	AGAP011035	NP_648603.1
204858at7147	960.g11847	AAEL011667-PB	AALB007321-PA	ADAC001008-PA	ASTEI10941-PA	AGAP004952-PA	NP_649072.1	EFA10189.1	AMEM21_007669.P15113		AAEL014641	AALB003212	ADAC003237	ASTEI09255	AGAP005198	NP_610794.1
205013at7147	6815.g8541	AAEL019522-PA	AALB000519-PA	ADAC007997-PA	ASTEI08405-PA	AGAP010787-PA	NP_524341.3	EEZ99220.1	AMEM21_010254.P20037		AAEL006129	AALB009087.P3937	ADAC004564	ASTEI03253	AGAP002129	NP_651887.1
205105at7147	6727.g8456	AAEL017986-PB	AALB008545-PA	ADAC010375-PA	ASTEI03660-PA	AGAP004249-PA	NP_651453.3	EFA02468.1	AMEM21_012394.P24418		AAEL006115	AALB004072	ADAC007057	ASTEI03903	AGAP011580	NP_611604.1
205169at7147	1918.g1835	AAEL000707-PA	AALB001360-PA	ADAC009087-PA	ASTEI07727-PA	AGAP007874-PA	NP_609877.2	EFA04481.1	AMEM21_015749.P30835		AAEL014204	AALB010642	ADAC005221	ASTEI09657	AGAP010866	NP_572656.1
205240at7147	595.g7462	AAEL001696-PB	AALB004176-PA	ADAC002301-PA	ASTEI07271-PA	AGAP005311-PA	NP_788420.1	EFA07441.1	AMEM21_007375.P14555		AAEL011048	AALB005464	ADAC004921	ASTEI01548	AGAP007714	NP_648064.1
205251at7147	2916.g3433	AAEL027088-PA	AALB006293-PA	ADAC001805-PA	ASTEI03472-PA	AGAP008153-PA	NP_001015254.1	EEZ98715.1	AMEM21_010334.P20224		AAEL012439	AALB003500.P4055	ADAC008580	ASTEI04143	AGAP002661	NP_608375.1
205407at7147	6192.g7797	AAEL003535-PB	AALB003972-PA	ADAC000884-PA	ASTEI06066-PA	AGAP029612-PA	NP_649414.1	EFA11367.1	AMEM21_008443.P16610		AAEL000955	AALB017479.P3452	ADAC009329	ASTEI03905	AGAP011582	NP_649059.1
205611at7147	1366.g700	AAEL000020-PA	AALB009470-PA	ADAC008347-PA	ASTEI04887-PA	AGAP004464-PA	NP_650488.1	EFA01640.1	AMEM21_001549.P2927		AAEL002411	AALB002845	ADAC001117	ASTEI03356	AGAP003430	NP_649876.1
205645at7147	2080.g2099	AAEL025123-PA	AALB005711-PA	ADAC010479-PA	ASTEI04617-PA	AGAP006884-PA	NP_611787.2	EFA04953.2	AMEM21_003717.P7122		AAEL028228	AALB001841	ADAC000896	ASTEI09630	AGAP008198	NP_608734.2
205722at7147	8436.g10705	AAEL013527-PA	AALB002466-P4015	ADAC004369-PA	ASTEI05515-PA	AGAP001584-PA	NP_650767.1	EEZ98096.1	AMEM21_011366.P22269		AAEL003650	AALB003000	ADAC004029	ASTEI07526	AGAP001373	NP_650656.1
206026at7147	459.g5799	AAEL006137-PA	AALB009443-PA	ADAC011138-PA	ASTEI07647-PA	AGAP004198-PA	NP_649965.2	EFA12955.2	AMEM21_000459.P609		AAEL003661	AALB002996	ADAC004023	ASTEI07532	AGAP001380	NP_659573.1
206087at7147	277.g3203	AAEL014098-PA	AALB004691-PA	ADAC000737-PA	ASTEI02630-PA	AGAP028452-PA	NP_524199.1	EFA10731.1	AMEM21_001764.P3294		AAEL014142	AALB002806	ADAC010603	ASTEI11086	AGAP003478	NP_573055.1
206269at7147	342.g4212	AAEL017113-PA	AALB017863-P4574	ADAC007258-PA	ASTEI05455-PA	AGAP001529-PA	NP_477043.1	EFA00124.1	AMEM21_008922.P17549		AAEL007351	AALB007180	ADAC004599	ASTEI08952	AGAP002405	NP_649590.1
206509at7147	972.g11884	AAEL001971-PA	AALB001926-PA	ADAC003461-PA	ASTEI01795-PA	AGAP013760-PA	NP_570023.1	EEZ99482.1	AMEM21_000240.P244		AAEL005069	AALB008636	ADAC009218	ASTEI075885	AGAP004146	NP_732610.1
206970at7147	7316.g9142	AAEL002877-PA	AALB003655-PA	ADAC001146-PA	ASTEI00925-PA	AGAP003323-PA	NP_651939.4	EFA05812.2	AMEM21_002407.P4541		AAEL002165	AALB015646	ADAC001031	ASTEI00269	AGAP003099	NP_511106.1
207361at7147	8206.g10348	AAEL017526-PB	AALB005333-PA	ADAC007922-PA	ASTEI10067-PA	AGAP005366-PA	NP_648627.1	EFA03245.1	AMEM21_003340.P6418		AAEL002286	AALB006981	ADAC003545	ASTEI09018	AGAP010939	NP_572390.1
207373at7147	1915.g1822	AAEL027398-PA	AALB008852-P4164	ADAC010037-PA	ASTEI00560-PA	AGAP002168-PA	NP_570081.2	EFA11303.1	AMEM21_002444.P4599		AAEL006282	AALB004346	ADAC002325	ASTEI06007	AGAP005233	NP_725044.1
207492at7147	1366.g699	AAEL000046-PA	AALB009469-PA	ADAC008353-PA	ASTEI04888-PA	AGAP004463-PA	NP_729096.1	EFA08646.1	AMEM21_011659.P22807		AAEL008741	AALB010543	ADAC006648	ASTEI05169	AGAP010711	NP_523588.2
207619at7147	1763.g1620	AAEL027763-PA	AALB002157-PA	ADAC000795-PA	ASTEI07581-PA	AGAP013195-PA	NP_649631.1	EFA09555.1	AMEM21_015542.P30405		AAEL009579	AALB002331	ADAC006173	ASTEI08668	AGAP004336	NP_572504.1
21141at7147	489.g6175	AAEL000394-PA	AALB009912-P4224	ADAC005615-PA	ASTEI05835-PA	AGAP011035-PA	NP_648603.1	EFA01964.1	AMEM21_000239.P243		AAEL024741	AALB008257	ADAC005134	ASTEI07906	AGAP002080	NP_651480.1
222167at7147	4112.g5125	AAEL007931-PB	AALB006971-PA	ADAC004320-PA	ASTEI09010-PA	AGAP010874-PA	NP_523375.2	EFA02342.2	AMEM21_014563.P28553		AAEL007045	AALB017451.P3423	ADAC008603	ASTEI02336	AGAP012375	NP_649048.1
22297at7147	765.g9574	AAEL011687-PA	AALB006957-PA	ADAC005108-PA	ASTEI08348-PA	AGAP010454-PA	NP_572337.1	EFA09064.2	AMEM21_013521.P26547		AAEL016986	AALB008941.P3955	ADAC006702	ASTEI03166	AGAP013044	NP_477156.1
22305at7147	658.g8262	AAEL001177-PA	AALB000462-PA	ADAC005018-PA	ASTEI02947-PA	AGAP008339-PA	NP_650896.2	EFA07651.2	AMEM21_011657.P22805		AAEL002548	AALB002834	ADAC000785	ASTEI09528	AGAP003445	NP_477415.1
22309at7147	4474.g5635	AAEL000289-PA	AALB003999-PA	ADAC006194-PA	ASTEI08382-PA	AGAP010482-PA	NP_610362.1	EEZ98003.2	AMEM21_006053.P11945		AAEL012105	AALB006460	ADAC005765	ASTEI09806	AGAP000127	NP_732721.1
22824at7147	3219.g3906	AAEL011255-PA	AALB003553-P4375	ADAC010226-PA	ASTEI11118-PA	AGAP004514-PA	NP_732199.2	EFA10479.1	AMEM21_008369.P16455		AAEL001736	AALB004285	ADAC007389	ASTEI06312	AGAP006014	NP_648032.1
22887at7147	1875.g1775	AAEL017566-PB	AALB017589-P3569	ADAC005036-PA	ASTEI05243-PA	AGAP009222-PA	NP_611843.2	EFA01343.2	AMEM21_010945.P21487		AAEL006450	AALB016369	ADAC002222	ASTEI03044	AGAP008226	NP_608828.2
23048at7147	1822.g1703	AAEL025525-PA	AALB015959-PA	ADAC009904-PA	ASTEI03283-PA	AGAP003001-PA	NP_788515.1	EFA00062.1	AMEM21_006344.P12526		AAEL007534	AALB002564.P4005	ADAC007786	ASTEI00623	AGAP003834	NP_729454.1
23247at7147	1684.g1327	AAEL003682-PA	AALB000374-PA	ADAC002386-PA	ASTEI09754-PA	AGAP009914-PA	NP_001097569.1	EFA07755.2	AMEM21_008575.P16879		AAEL006420	AALB001308	ADAC010076	ASTEI11443	AGAP008287	NP_650459.1
24089at7147	2902.g3403	AAEL006789-PA	AALB007123-PA	ADAC008615-PA	ASTEI00272-PA	AGAP003094-PA	NP_523391.3	EFA11878.1	AMEM21_012031.P23640		AAEL006508	AALB001615	ADAC007697	ASTEI03854	AGAP009485	NP_723994.2
2440at7147	5593.g7002	AAEL013286-PC	AALB008999-P3948	ADAC006869-PA	ASTEI00461-PA	AGAP002876-PA	NP_650609.1	EFA06624.1	AMEM21_008722.P17106		AAEL025246	AALB006969	ADAC004327	ASTEI09008	AGAP010875	NP_524744.2
25240at7147	7721.g9702	AAEL003049-PA	AALB003285-PA	ADAC007809-PA	ASTEI01070-PA	AGAP000820-PA	NP_651829.1	EEZ98039.1	AMEM21_001933.P3577		AAEL003510	AALB001968	ADAC002880	ASTEI01712	AGAP007741	NP_608521.1
25763at7147	8613.g11009	AAEL027646-PA	AALB007530-PA	ADAC006499-PA	ASTEI06649-PA	AGAP002313-PA	NP_650449.1	EFA03828.1	AMEM21_011099.P21754		AAEL007701	AALB000194	ADAC006054	ASTEI03829	AGAP009512	NP_609837.1
25959at7147	1103.g198	AAEL011222-PA	AALB008943-P4297	ADAC006700-PA	ASTEI03168-PA	AGAP002738-PA	NP_001036401.1	KYB26889.1	AMEM21_015113.P29594		AAEL009974	AALB005717	ADAC010483	ASTEI04626	AGAP006873	NP_733043.1
27441at7147	8961.g11618	AAEL010246-PA	AALB010358-PA	ADAC007838-PA	ASTEI06769-PA	AGAP011249-PA	NP_651272.1	EFA12705.1	AMEM21_014339.P28172		AAEL009497	AALB004016	ADAC006919	ASTEI04257	AGAP011353	NP_648589.1
27837at7147	6759.g8498	AAEL000589-PA	AALB000580-PA	ADAC006875-PA	ASTEI04012-PA	AGAP009961-PA	NP_650596.1	EFA04463.1	AMEM21_011697.P22892		AAEL027771	AALB002431.P4019	ADAC005555	ASTEI03110	AGAP001711	NP_524719.1
2934at7147	354.g4355	AAEL009142-PA	AALB000352-PA	ADAC005407-PA	ASTEI05206-PA	AGAP009172-PA	NP_609397.2	EFA11595.2	AMEM21_003068.P5786		AAEL005911	AALB002530.P4007	ADAC002064	ASTEI09333	AGAP003536	NP_651415.1
29729at7147	8798.g11321	AAEL001506-PA	AALB001818-PA	ADAC007406-PA	ASTEI04969-PA	AGAP008882-PA	NP_609237.1	EFA08288.1	AMEM21_009725.P19020		AAEL009879	AALB009533	ADAC008855	ASTEI09522	AGAP003229	NP_649898.1
30233at7147	2418.g2631	AAEL002384-PA	AALB001173-PA	ADAC004625-PA	ASTEI09505-PA	AGAP008760-PA	NP_608705.1	EFA03226.1	AMEM21_003605.P6926		AAEL005479	AALB007393	ADAC002016	ASTEI04223	AGAP011318	NP_610908.1
30303at7147	5633.g7051	AAEL005025-PA	AALB000153-PA	ADAC006715-PA	ASTEI03012-PA	AGAP008263-PA	NP_608738.1	EFA05623.1	AMEM21_012739.P25120		AAEL011268	AALB016643.P4030	ADAC002098	ASTEI05549	AGAP012962	NP_649643.1
3136at7147	5307.g6667	AAEL014961-PA	AALB014484-PA	ADAC007482-PA	ASTEI08606-PA	AGAP006783-PA	NP_608888.2	EFA01082.1	AMEM21_013703.P26944		AAEL008408	AALB006856	ADAC010360	ASTEI07023	AGAP000808	NP_569979.1
3345at7147	8724.g11183	AAEL011892-PA	AALB010263-PA	ADAC003049-PA	ASTEI09220-PA	AGAP011814-PA	NP_610702.1	EFA05111.1	AMEM21_008593.P16897		AAEL011202	AALB010881	ADAC004518	ASTEI01161	AGAP000682	NP_651556.2
3683at7147	7352.g9223	AAEL013207-PA	AALB006151-PA	ADAC002738-PA	ASTEI09102-PA	AGAP006204-PA	NP_729495.1	KYB28720.1	AMEM21_005707.P11228		AAEL010592	AALB002836	ADAC000788	ASTEI03334	AGAP003440	NP_651052.1
3691at7147	7001.g8717	AAEL008161-PB	AALB008821-PA	ADAC010025-PA	ASTEI08722-PA	AGAP001900-PA	NP_524784.1	EFA03386.1	AMEM21_012816.P25275		AAEL006843	AALB009225.P3907	ADAC008048	ASTEI11058	AGAP002516	NP_649378.1
37070at7147	7965.g10038	AAEL010680-PA	AALB000792-PA	ADAC005783-PA	ASTEI02035-PA	AGAP009766-PA	NP_610430.1	KYB26493.1	AMEM21_006068.P11995		AAEL007877	AALB010093	ADAC010677	ASTEI02402	AGAP012306	NP_611092.2
37164at7147	4542.g5720	AAEL014317-PB	AALB004421-PA	ADAC004742-PA	ASTEI02917-PA	AGAP006064-PA	NP_647972.1	EFA11615.1	AMEM21_007385.P14581		AAEL005851	AALB004000	ADAC006195	ASTEI08383	AGAP010483	NP_725517.2
37839at7147	6437.g8086	AAEL011242-PA	AALB005235-PA	ADAC007713-PA	ASTEI04560-PA	AGAP006532-PA	NP_476980.1	KYB28935.1	AMEM21_007402.P14605		AAEL023007	AALB004835	ADAC002806	ASTEI02657	AGAP006635	NP_001097337.1
38140at7147	6054.g7620	AAEL011048-PA	AALB005464-PA	ADAC004921-PA	ASTEI01548-PA	AGAP007714-PA	NP_648064.1	EEZ97587.1	AMEM21_014244.P27995		AAEL010805	AALB016773	ADAC009717	ASTEI03432	AGAP002241	NP_651765.1
3874at7147	1290.g496	AAEL010227-PA	AALB002002-PA	ADAC008435-PA	ASTEI06556-PA	AGAP009866-PA	NP_609980.1	EFA06224.2	AMEM21_009336.P18271		AAEL008392	AALB010482	ADAC006132	ASTEI11229	AGAP012143	NP_649240.1
39558at7147	7686.g9623	AAEL013382-PA	AALB006013-PA	ADAC007834-PA	ASTEI02900-PA	AGAP006085-PA	NP_660192.1	EFA08307.1	AMEM21_004275.P8210		AAEL008623	AALB001638	ADAC009119	ASTEI07386	AGAP009458	NP_001027221.1
39887at7147	8182.g10316	AAEL002675-PA	AALB000083-PA	ADAC009949-PA	ASTEI04763-PA	AGAP008783-PA	NP_524875.1	EFA03145.1	AMEM21_001361.P2545		AAEL010953	AALB002258	ADAC000695	ASTEI00748	AGAP002426	NP_647633.1
39891at7147	7337.g9194	AAEL025001-PA	AALB006093-PA	ADAC010309-PA	ASTEI02539-PA	AGAP005778-PA	NP_647814.1	EFA00827.1	AMEM21_013160.P25894		AAEL006779	AALB007608	ADAC007190	ASTEI08336	AGAP010443	NP_723086.1
40133at7147	1691.g1356	AAEL009589-PA	AALB001900-PA	ADAC010417-PA	ASTEI10428-PA	AGAP007845-PA	NP_610737.1	EEZ97273.1	AMEM21_008732.P17118		AAEL001405	AALB005168	ADAC005716	ASTEI01431	AGAP007522	NP_536793.1
40443at7147	1930.g1873	AAEL000999-PA	AALB004468-PA	ADAC009640-PA	ASTEI08491-PA	AGAP005800-PA	NP_523984.1	EFA03620.1	AMEM21_006334.P12507		AAEL002900	AALB006594	ADAC002401	ASTEI07823	AGAP000911	NP_647809.3
4065at7147	2306.g2429	AAEL005819-PA	AALB002760-PA	ADAC100557-PA	ASTEI07455-PA	AGAP003688-PA	NP_651161.1	KYB25872.1	AMEM21_013461.P26443		AAEL013314	AALB002613	ADAC008450	ASTEI00410	AGAP002107	NP_572332.1
41042at7147	4521.g5697	AAEL003039-PA	AALB005337-PA	ADAC007933-PA	ASTEI10071-PA	AGAP005375-PA	NP_477332.1	EEZ97240.1	AMEM21_012481.P24586		AAEL007566	AALB000207	ADAC009501	ASTEI11410	AGAP013747	NP_723893.1
4109at7147	6634.g8344	AAEL001827-PA	AALB000998-PA	ADAC002653-PA	ASTEI06631-PA	AGAP008381-PA	NP_573334.1	EFA00436.1	AMEM21_004103.P7888		AAEL027361	AALB009241	ADAC004301	ASTEI05727	AGAP001491	NP_572372.1
41251at7147	6289.g7957	AAEL009431-PA	AALB000198-PA	ADAC006055-PA	ASTEI03991-PA	AGAP009988-PA	NP_523440.1	EFA04041.1	AMEM21_011248.P22068		AAEL007185	AALB015978	ADAC002657	ASTEI01855	AGAP008106	NP_609247.1
41319at7147	2968.g3544	AAEL002465-PB	AALB003263-PA	ADAC000253-PA	ASTEI08911-PA	AGAP006269-PA	NP_611332.1	KYB26700.1	AMEM21_007611.P15016		AAEL000411	AALB002522	ADAC005443	ASTEI09321	AGAP003544	NP_649862.1
41493at7147	2912.g3424	AAEL014142-PA	AALB002806-PA	ADAC010603-PA	ASTEI11086-PA	AGAP003478-PA	NP_573055.1	EFA05079.1	AMEM21_005097.P9872		AAEL009431	AALB000198	ADAC006055	ASTEI03991	AGAP009988	NP_523440.1
4149at7147	451.g5674	AAEL000593-PA	AALB003403-PA	ADAC010445-PA	ASTEI05499-PA	AGAP001603-PA	NP_573257.1	EFA04809.1	AMEM21_004481.P8660		AAEL002783	AALB015838	ADAC009875	ASTEI08957	AGAP002400	NP_524306.3
41576at7147	7514.g9400	AAEL002050-PB	AALB005831-PA	ADAC003153-PA	ASTEI02246-PA	AGAP005654-PA	NP_573288.1	EFA00996.1	AMEM21_006456.P12726		AAEL004427	AALB007050	ADAC009047	ASTEI05666	AGAP011165	NP_650067.1
42077at7147	8311.g10504	AAEL003944-PA	AALB003171-PA	ADAC004160-PA	ASTEI04914-PA	AGAP004441-PA	NP_651884.1	EEZ99512.2	AMEM21_008715.P17098		AAEL014171	AALB005051	ADAC010148	ASTEI02691	AGAP006602	NP_647734.1
42083at7147	3381.g4171	AAEL013049-PA	AALB003791-P4400	ADAC005321-PA	ASTEI02332-PA	AGAP012379-PA	NP_525122.1	EFA01543.1	AMEM21_011529.P22548		AAEL008650	AALB002671.P4171	ADAC006532	ASTEI03649	AGAP001959	NP_649694.1
42124at7147	1918.g1847	AAEL007900-PC	AALB001350-PA	ADAC009973-PA	ASTEI07739-PA	AGAP007862-PA	NP_608580.2	EEZ98708.1	AMEM21_013756.P27077		AAEL000982	AALB016014	ADAC010550	ASTEI03241	AGAP002823	NP_731500.1
42310at7147	3305.g4076	AAEL011965-PA	AALB009179-PA	ADAC009403-PA	ASTEI05773-PA	AGAP001309-PA	NP_650569.1	EFA04938.1	AMEM21_007125.P14088		AAEL002701	AALB008118	ADAC002959	ASTEI00037	AGAP001749	NP_649527.1
42373at7147	1223.g368	AAEL011993-PA	AALB001525-PA	ADAC002533-PA	ASTEI05017-PA	AGAP008836-PA	NP_569873.1	EEZ99114.1	AMEM21_009459.P18493		AAEL011192	AALB009061.P3938	ADAC006459	ASTEI04347	AGAP002338	NP_608575.1
42429at7147	2587.g2968	AAEL004586-PB	AALB005614-PA	ADAC006902-PA	ASTEI04542-PA	AGAP006511-PA	NP_647918.2	EEZ99767.1	AMEM21_005107.P9883		AAEL015356	AALB000347	ADAC007543	ASTEI01943	AGAP008950	NP_573142.1
42540at7147	6946.g8649	AAEL010243-PB	AALB000802-PA	ADAC006770-PA	ASTEI06472-PA	AGAP009776-PA	NP_476777.1	EFA04691.1	AMEM21_002362.P4431		AAEL006310	AALB003195	ADAC004412	ASTEI08253	AGAP005168	NP_524980.1
42783at7147	307.g3676	AAEL007547-PB	AALB005149-PA	ADAC002262-PA	ASTEI01412-PA	AGAP007499-PA	NP_610798.1	EFA07756.1	AMEM21_010999.P21586		AAEL007549	AALB000264	ADAC010218	ASTEI01899	AGAP008909	NP_609588.1
43651at7147	1185.g303	AAEL010468-PA	AALB003413-PA	ADAC010446-PA	ASTEI04315-PA	AGAP002375-PA	NP_524439.1	EEZ99110.1	AMEM21_000164.P31901		AAEL006654	AALB000884	ADAC001485	ASTEI03955	AGAP010019	NP_609900.1
44103at7147	8097.g10220	AAEL009603-PC	AALB005673-PA	ADAC009348-PA	ASTEI02766-PA	AGAP029690-PA	NP_728821.2	EFA12884.2	AMEM21_008273.P16271		AAEL013761	AALB010843	ADAC008524	ASTEI06765	AGAP011254	NP_648201.1
44154at7147	8730.g11189	AAEL023209-PA	AALB004315-PA	ADAC003369-PA	ASTEI05955-PA	AGAP004839-PA	NP_610313.1	KYB28841.1	AMEM21_010905.P21383		AAEL007871	AALB010518	ADAC006645	ASTEI09204	AGAP011799	NP_611223.4
44297at7147	658.g8266	AAEL011989-PA	AALB000466-PA	ADAC002534-PA	ASTEI05015-PA	AGAP008838-PA	NP_523444.1	EFA06837.1	AMEM21_013189.P25933		AAEL013683	AALB007687	ADAC000353	ASTEI06228	AGAP000085	NP_572803.1
44538at7147	1636.g1172	AAEL001657-PB	AALB001153-PA	ADAC000866-PA	ASTEI01633-PA	AGAP007825-PA	NP_609888.2	EFA04449.1	AMEM21_002807.P5261		AAEL001326	AALB004485	ADAC005637	ASTEI01294	AGAP007326	NP_610522.1
44767at7147	5740.g7243	AAEL013771-PA	AALB004262-PA	ADAC010242-PA	ASTEI04584-PA	AGAP006916-PA	NP_611541.1	KYB29220.1	AMEM21_009927.P19396		AAEL012932	AALB001572	ADAC009791	ASTEI06512	AGAP029587	NP_001097360.1
46147at7147	2950.g3501	AAEL002817-PB	AALB003485-P4059	ADAC000731-PA	ASTEI04942-PA	AGAP004410-PA	NP_650018.1	EFA04257.2	AMEM21_001394.P2595		AAEL003555	AALB004252	ADAC006578	ASTEI02829	AGAP005871	NP_648945.1
46823at7147	2213.g2308	AAEL023292-PA	AALB002152-PA	ADAC007313-PA	ASTEI07575-PA	AGAP004130-PA	NP_649626.1	EFA09550.1	AMEM21_013672.P26876		AAEL009086	AALB005740	ADAC002130	ASTEI08539	AGAP005820	NP_648429.2
46866at7147	4512.g5675	AAEL023471-PA	AALB004518-PA	ADAC005064-PA	ASTEI01311-PA	AGAP007349-PA	NP_524658.2	EFA00001.2	AMEM21_015589.P30482		AAEL005258	AALB006057	ADAC003986	ASTEI02886	AGAP006100	NP_524113.1
46896at7147	8020.g10137	AAEL012586-PA	AALB000254-PA	ADAC002803-PA	ASTEI01909-PA	AGAP028087-PA	NP_001097137.1	EFA00594.1	AMEM21_006375.P12573		AAEL002310	AALB006983	ADAC003547	ASTEI09020	AGAP010941	NP_788296.1
4777at7147	8809.g11355	AAEL004259-PB	AALB005062-PA	ADAC001831-PA	ASTEI02701-PA	AGAP006591-PA	NP_647983.1	EFA04440.2	AMEM21_003270.P6208		AAEL001501	AALB001819	ADAC007410	ASTEI04968	AGAP008883	NP_524938.1
52771at7147	1436.g855	AAEL003539-PA	AALB001767-PA	ADAC003732-PA	ASTEI11219-PA	AGAP007739-PA	NP_477329.1	EFA00819.1	AMEM21_006669.P13179		AAEL003065	AALB005073	ADAC000822	ASTEI10377	AGAP005735	NP_648230.1
52796at7147	5033.g6298	AAEL013761-PB	AALB010843-PA	ADAC008524-PA	ASTEI06765-PA	AGAP011254-PA	NP_648201.1	EFA04341.1	AMEM21_015415.P30155		AAEL020485	AALB003936	ADAC007020	ASTEI00297	AGAP003069	NP_649676.1
52848at7147	4637.g5864	AAEL010843-PA	AALB005183-PA	ADAC001154-PA	ASTEI10138-PA	AGAP006459-PA	NP_647792.1	EEZ99561.1	AMEM21_006645.P13129		AAEL008811	AALB003123.P4361	ADAC005997	ASTEI00856	AGAP003819	NP_611840.1
52886at7147	7315.g9136	AAEL008021-PA	AALB006879-PA	ADAC002545-PA	ASTEI10595-PA	AGAP000195-PA	NP_650447.1	EFA10974.1	AMEM21_007829.P15412		AAEL012659	AALB004303	ADAC004169	ASTEI01590	AGAP007669	NP_477492.1
52903at7147	8154.g10286	AAEL005069-PA	AALB008636-PA	ADAC009218-PA	ASTEI075885-PA	AGAP004146-PA	NP_732610.1	EFA06998.1	AMEM21_008232.P16183		AAEL003281	AALB005600	ADAC009377	ASTEI10215	AGAP005267	NP_476886.1
52913at7147	4087.g5080	AAEL000677-PA	AALB003814-PA	ADAC005046-PA	ASTEI02313-PA	AGAP012397-PA	NP_649352.1	EFA05896.1	AMEM21_005561.P10824		AAEL002284	AALB006978	ADAC003799	ASTEI09015	AGAP010936	NP_569948.3
52975at7147	8429.g10691	AAEL009493-PA	AALB006863-PA	ADAC002973-PA	ASTEI07832-PA	AGAP000298-PA	NP_573146.1	EFA09938.1	AMEM21_012128.P23837		AAEL006187	AALB002440	ADAC005505	ASTEI03100	AGAP001700	NP_001015316.1
53152at7147	6825.g8558	AAEL012731-PA	AALB003708-P4388	ADAC002230-PA	ASTEI01540-PA	AGAP007722-PA	NP_523836.2	EFA11124.1	AMEM21_008006.P15744		AAEL009635	AALB002985	ADAC006847	ASTEI04826	AGAP004537	NP_612060.2
53157at7147	5080.g6352	AAEL001622-PA	AALB015831-PA	ADAC005933-PA	ASTEI10965-PA	AGAP000310-PA	NP_477162.1	EFA08029.1	AMEM21_004854.P9455		AAEL000152	AALB006152	ADAC002732	ASTEI02911	AGAP006071	NP_650470.1
53284at7147	1583.g1097	AAEL003769-PB	AALB002765-PA	ADAC004813-PA	ASTEI06983-PA	AGAP003700-PA	NP_651281.1	EEZ97675.1	AMEM21_002547.P4781		AAEL001154	AALB000635	ADAC007421	ASTEI06533	AGAP009841	NP_648167.1
53306at7147	C546028.g12301	AAEL003871-PA	AALB002176-PA	ADAC004872-PA	ASTEI00316-PA	AGAP001973-PA	NP_724834.1	EFA02345.1	AMEM21_011503.P22492		AAEL006224	AALB005132	ADAC002283	ASTEI01395	AGAP007475	NP_647946.1
53329at7147	4730.g5970	AAEL002183-PA	AALB015656-PA	ADAC001780-PA	ASTEI03733-PA	AGAP008491-PA	NP_609222.1	EFA07387.1	AMEM21_008621.P16938		AAEL014068	AALB001729	ADAC007619	ASTEI07201	AGAP009081	NP_609936.1
53332at7147	167.g1290	AAEL004733-PA	AALB002014-PA	ADAC008431-PA	ASTEI09885-PA	AGAP008617-PA	NP_608905.1	EFA08241.1	AMEM21_015078.P29541		AAEL003944	AALB003171	ADAC004160	ASTEI04914	AGAP004441	NP_651884.1
53408at7147	324.g3938	AAEL012306-PA	AALB004188-PA	ADAC001470-PA	ASTEI07259-PA	AGAP005102-PA	NP_610913.1	EFA11744.1	AMEM21_009127.P17906		AAEL002847	AALB003961	ADAC000522	ASTEI06427	AGAP011398	NP_611053.1
53481at7147	7964.g10032	AAEL009051-PB	AALB004634-PA	ADAC006193-PA	ASTEI02584-PA	AGAP007020-PA	NP_523463.2	EFA04630.1	AMEM21_002138.P3967		AAEL012990	AALB010426.P4115	ADAC005296	ASTEI02349	AGAP012361	NP_610417.1
53505at7147	5323.g6687	AAEL004897-PB	AALB005695-PA	ADAC007375-PA	ASTEI04600-PA	AGAP006898-PA	NP_647768.3	EFA05323.2	AMEM21_014807.P29083		AAEL014177	AALB007100	ADAC006950	ASTEI09181	AGAP011730	NP_524098.2
53508at7147	C536382.g12262	AAEL006712-PA	AALB001982-PA	ADAC002882-PA	ASTEI10413-PA	AGAP007855-PA	NP_477336.1	EFA10666.1	AMEM21_013906.P27348		AAEL011972	AALB016688	ADAC000636	ASTEI06958	AGAP004626	NP_611078.1
53545at7147	8901.g11492	AAEL003661-PA	AALB002996-PA	ADAC004023-PA	ASTEI07532-PA	AGAP001380-PA	NP_659573.1	EEZ99774.1	AMEM21_001212.P2228		AAEL014672	AALB005735	ADAC002124	ASTEI02617	AGAP006955	NP_610837.1
53560at7147	3312.g4087	AAEL010299-PC	AALB009900-PA	ADAC005191-PA	ASTEI05576-PA	AGAP011077-PA	NP_729866.1	EFA06382.1	AMEM21_015065.P29524		AAEL005171	AALB005406	ADAC006936	ASTEI01523	AGAP007625	NP_649970.1
53570at7147	341.g4187	AAEL002919-PA	AALB010656-PA	ADAC000351-PA	ASTEI05880-PA	AGAP011987-PA	NP_611008.2	EFA06444.1	AMEM21_010941.P21481		AAEL009202	AALB003710.P4211	ADAC000485	ASTEI02295	AGAP012416	NP_788522.1
53604at7147	8438.g10711	AAEL007273-PA	AALB000383-PA	ADAC009790-PA	ASTEI06506-PA	AGAP009810-PA	NP_523773.1	EFA12724.1	AMEM21_013528.P26562		AAEL013075	AALB000085	ADAC009948	ASTEI01393	AGAP007473	NP_524364.2
53651at7147	3955.g4916	AAEL004568-PA	AALB002130-PA	ADAC008314-PA	ASTEI04861-PA	AGAP004496-PA	NP_650995.1	EFA10265.2	AMEM21_006315.P12472		AAEL002425	AALB016785	ADAC004284	ASTEI00698	AGAP002471	NP_608523.1
53722at7147	944.g11806	AAEL008739-PA	AALB008499-PA	ADAC001548-PA	ASTEI10336-PA	AGAP011463-PA	NP_524683.2	EFA11269.1	AMEM21_013679.P26885		AAEL008942	AALB002756	ADAC004818	ASTEI10525	AGAP011383	NP_651850.1
53735at7147	8331.g10525	AAEL008291-PA	AALB005223-PA	ADAC001352-PA	ASTEI02082-PA	AGAP005462-PA	NP_523938.2	EFA06575.1	AMEM21_006937.P13669		AAEL009416	AALB005086	ADAC003510	ASTEI10272	AGAP006428	NP_731688.2
53801at7147	167.g1292	AAEL002068-PA	AALB002016-PA	ADAC008425-PA	ASTEI02163-PA	AGAP008086-PA	NP_610333.1	EEZ97500.1	AMEM21_012055.P23684		AAEL010220	AALB009652	ADAC009712	ASTEI03431	AGAP002239	NP_650430.1
53827at7147	3090.g3710	AAEL006955-PB	AALB002459-PA	ADAC004358-PA	ASTEI05508-PA	AGAP001591-PA	NP_731930.3	EEZ99281.1	AMEM21_002390.P4504		AAEL005504	AALB009764.P4423	ADAC011156	ASTEI06139	AGAP028148	NP_649814.1
53849at7147	7124.g8881	AAEL015199-PB	AALB015816-PA	ADAC008770-PA	ASTEI09703-PA	AGAP007217-PA	NP_523783.1	KYB25334.1	AMEM21_009968.P19467		AAEL008303	AALB007792	ADAC000590	ASTEI00989	AGAP000749	NP_650867.1
53899at7147	3517.g4326	AAEL003611-PA	AALB003585-PA	ADAC010117-PA	ASTEI03332-PA	AGAP003050-PA	NP_651780.1	EFA12397.2	AMEM21_010405.P20377		AAEL014391	AALB005060	ADAC010141	ASTEI02699	AGAP006593	NP_651767.2
53921at7147	1733.g1519	AAEL010823-PA	AALB016661-PA	ADAC003839-PA	ASTEI04353-PA	AGAP003599-PA	NP_524358.2	EEZ99200.1	AMEM21_015656.P30644		AAEL005968	AALB000986	ADAC006220	ASTEI01848	AGAP008099	NP_611074.1
53951at7147	911.g11733	AAEL003116-PA	AALB003254-PA	ADAC006151-PA	ASTEI10492-PA	AGAP006263-PA	NP_523976.1	EFA07498.1	AMEM21_000582.P865		AAEL011790	AALB010049	ADAC005317	ASTEI08780	AGAP011497	NP_610398.1
53975at7147	276.g3183	AAEL007067-PA	AALB010315-PA	ADAC001202-PA	ASTEI08564-PA	AGAP011678-PA	NP_476957.1	EFA04573.1	AMEM21_014985.P29365		AAEL002117	AALB003083	ADAC009203	ASTEI00777	AGAP013134	NP_610699.1
54024at7147	5061.g6338	AAEL007787-PA	AALB003116-P4536	ADAC009558-PA	ASTEI00690-PA	AGAP003184-PA	NP_477281.1	EFA03355.2	AMEM21_012437.P24520		AAEL005413	AALB008525	ADAC004591	ASTEI07404	AGAP003644	NP_524382.1
54043at7147	321.g3898	AAEL001805-PA	AALB001005-PA	ADAC001837-PA	ASTEI06623-PA	AGAP008390-PA	NP_001259344.1	EEZ98770.1	AMEM21_007851.P15478		AAEL001932	AALB005663	ADAC008782	ASTEI02725	AGAP007173	NP_651006.1
54055at7147	1931.g1884	AAEL008741-PA	AALB010543-PA	ADAC006648-PA	ASTEI05169-PA	AGAP010711-PA	NP_523588.2	EFA07339.1	AMEM21_015512.P30337		AAEL003049	AALB003285	ADAC007809	ASTEI01070	AGAP000820	NP_651829.1
54100at7147	8267.g10433	AAEL002810-PA	AALB003483-PA	ADAC000716-PA	ASTEI04944-PA	AGAP004408-PA	NP_524308.2	KYB26668.1	AMEM21_011467.P22433		AAEL006848	AALB009161	ADAC009418	ASTEI11057	AGAP002517	NP_001163314.1
54155at7147	7964.g10012	AAEL004860-PA	AALB004615-PA	ADAC001257-PA	ASTEI11160-PA	AGAP005618-PA	NP_001097577.1	EEZ99144.1	AMEM21_001191.P2192		AAEL011090	AALB002661	ADAC009587	ASTEI08238	AGAP003987	NP_611243.1
54190at7147	3729.g4618	AAEL002563-PA	AALB008702-PA	ADAC006611-PA	ASTEI07054-PA	AGAP004070-PA	NP_649594.1	EFA08780.1	AMEM21_000681.P1082		AAEL014705	AALB002334	ADAC006169	ASTEI04285	AGAP004102	NP_610851.2
54200at7147	5363.g6736	AAEL007821-PA	AALB000481-PA	ADAC006393-PA	ASTEI04998-PA	AGAP008857-PA	NP_723378.2	EFA04765.1	AMEM21_003153.P5984		AAEL007061	AALB017453.P3425	ADAC008605	ASTEI02335	AGAP012376	NP_523874.1
54231at7147	3205.g3878	AAEL011912-PA	AALB010054-PA	ADAC005310-PA	ASTEI09189-PA	AGAP011723-PA	NP_611051.2	KYB26694.1	AMEM21_007103.P14045		AAEL003704	AALB001151	ADAC000874	ASTEI09761	AGAP009908	NP_523598.2
54257at7147	3673.g4578	AAEL022490-PA	AALB003499-P4547	ADAC008576-PA	ASTEI04144-PA	AGAP002662-PA	NP_650751.3	EFA08139.1	AMEM21_005897.P11609		AAEL010809	AALB008182	ADAC003853	ASTEI04354	AGAP003598	NP_650438.2
54306at7147	6252.g7901	AAEL012943-PA	AALB007041-PA	ADAC009038-PA	ASTEI05674-PA	AGAP011174-PA	NP_477473.1	EFA08798.1	AMEM21_006903.P13599		AAEL022712	AALB006272	ADAC000086	ASTEI01001	AGAP000759	NP_524606.1
54324at7147	1724.g1438	AAEL002291-PB	AALB006982-PA	ADAC003546-PA	ASTEI09019-PA	AGAP010940-PA	NP_572673.1	EFA01689.2	AMEM21_012064.P23719		AAEL001249	AALB004605	ADAC004098	ASTEI02203	AGAP005605	NP_648806.1
54386at7147	4990.g6255	AAEL005254-PA	AALB007101-PA	ADAC008266-PA	ASTEI03499-PA	AGAP000908-PA	NP_610311.1	EEZ97538.1	AMEM21_007552.P14899		AAEL002948	AALB009856	ADAC010683	ASTEI07792	AGAP000813	NP_511094.1
54411at7147	3673.g4574	AAEL012448-PA	AALB003503-PA	ADAC008581-PA	ASTEI04140-PA	AGAP002657-PA	NP_608377.1	EFA01841.1	AMEM21_003482.P6695		AAEL004779	AALB015985	ADAC009018	ASTEI03982	AGAP009996	NP_724939.1
54414at7147	2680.g3116	AAEL003206-PA	AALB003391-PA	ADAC003086-PA	ASTEI03368-PA	AGAP003415-PA	NP_609641.1	EEZ97918.1	AMEM21_001942.P3599		AAEL010181	AALB002496	ADAC008147	ASTEI00897	AGAP003770	NP_609239.1
54470at7147	553.g6946	AAEL008391-PA	AALB017737-P3724	ADAC006128-PA	ASTEI11074-PA	AGAP012144-PA	NP_648758.1	EFA04394.1	AMEM21_010279.P20103		AAEL009238	AALB004753	ADAC010463	ASTEI10365	AGAP004825	NP_648906.1
54511at7147	5824.g7337	AAEL024914-PA	AALB016214-PA	ADAC008086-PA	ASTEI02684-PA	AGAP006609-PA	NP_648019.2	EFA00687.1	AMEM21_012906.P25424		AAEL014549	AALB005455	ADAC004920	ASTEI01449	AGAP007542	NP_647640.1
54528at7147	2080.g2085	AAEL011212-PA	AALB005721-PA	ADAC010484-PA	ASTEI10063-PA	AGAP005362-PA	NP_647879.1	EEZ99870.2	AMEM21_000871.P1486		AAEL011476	AALB002699.P3984	ADAC008507	ASTEI07488	AGAP001454	NP_570063.1
54625at7147	1350.g622	AAEL010181-PA	AALB002496-PA	ADAC008147-PA	ASTEI00897-PA	AGAP003770-PA	NP_609239.1	EEZ98314.1	AMEM21_010207.P19937		AAEL002019	AALB001927	ADAC003466	ASTEI01794	AGAP008033	NP_609934.3
54677at7147	4599.g5816	AAEL003674-PA	AALB001562-PA	ADAC005581-PA	ASTEI01947-PA	AGAP008954-PA	NP_524768.2	EEZ98820.1	AMEM21_013695.P26921		AAEL000297	AALB004040	ADAC002524	ASTEI06047	AGAP012136	NP_511153.1
54682at7147	888.g11452	AAEL011388-PA	AALB006798-PA	ADAC005928-PA	ASTEI03597-PA	AGAP000771-PA	NP_650987.1	EFA01867.1	AMEM21_015841.P30975		AAEL007821	AALB000481	ADAC006393	ASTEI04998	AGAP008857	NP_723378.2
54696at7147	6437.g8087	AAEL020432-PA	AALB005234-PA	ADAC007707-PA	ASTEI04559-PA	AGAP006531-PA	NP_648188.2	EEZ99689.1	AMEM21_000197.P179		AAEL013525	AALB003649	ADAC006598	ASTEI00919	AGAP003319	NP_731461.1
54712at7147	2532.g2794	AAEL010359-PA	AALB010124-PA	ADAC002998-PA	ASTEI05898-PA	AGAP012005-PA	NP_649129.1	EFA09785.1	AMEM21_009772.P19106		AAEL001238	AALB000543	ADAC003248	ASTEI07320	AGAP009004	NP_609079.2
54834at7147	1284.g480	AAEL009497-PA	AALB004016-PA	ADAC006919-PA	ASTEI04257-PA	AGAP011353-PA	NP_648589.1	EFA07975.2	AMEM21_005972.P11776		AAEL003237	AALB001043	ADAC007351	ASTEI06591	AGAP009266	NP_731853.2
54917at7147	8097.g10208	AAEL024500-PA	AALB005586-PA	ADAC009370-PA	ASTEI02668-PA	AGAP006625-PA	NP_609037.1	EEZ98676.1	AMEM21_002209.P4106		AAEL013744	AALB005938	ADAC004172	ASTEI06854	AGAP007082	NP_573385.1
54930at7147	405.g5046	AAEL009926-PA	AALB015846-PA	ADAC005357-PA	ASTEI03131-PA	AGAP001733-PA	NP_608780.1	EFA11086.1	AMEM21_000303.P367		AAEL010577	AALB008766	ADAC000800	ASTEI08701	AGAP004377	NP_647783.3
54997at7147	8749.g11244	AAEL012523-PA	AALB000705-PA	ADAC005983-PA	ASTEI04751-PA	AGAP008522-PA	NP_608574.2	KYB25378.1	AMEM21_014014.P27567		AAEL021176	AALB017567.P3547	ADAC006060	ASTEI03700	AGAP004210	NP_651200.1
55100at7147	C504262.g12113	AAEL004515-PB	AALB016394-PA	ADAC006418-PA	ASTEI09908-PA	AGAP008641-PA	NP_609557.1	EFA08898.1	AMEM21_001064.P1938		AAEL011659	AALB009216	ADAC008714	ASTEI05810	AGAP001270	NP_732563.2
55102at7147	7065.g8826	AAEL001235-PA	AALB000540-PA	ADAC005479-PA	ASTEI07325-PA	AGAP009695-PA	NP_609500.1	EFA12062.1	AMEM21_000799.P1300		AAEL013310	AALB016065	ADAC009749	ASTEI05760	AGAP001326	NP_649555.1
55121at7147	7816.g9835	AAEL005054-PA	AALB002893-PA	ADAC004652-PA	ASTEI06934-PA	AGAP004654-PA	NP_651728.1	EFA06048.1	AMEM21_015546.P30409		AAEL003206	AALB003391	ADAC003086	ASTEI03368	AGAP003415	NP_609641.1
55123at7147	3673.g4575	AAEL024070-PA	AALB003502-P4207	ADAC008583-PA	ASTEI04141-PA	AGAP002658-PA	NP_523708.2	EFA04291.1	AMEM21_005374.P10445		AAEL005735	AALB000065	ADAC001113	ASTEI10713	AGAP008600	NP_727796.1
55131at7147	6279.g7936	AAEL003437-PA	AALB017705-P3691	ADAC000017-PA	ASTEI09158-PA	AGAP011756-PA	NP_609246.1	KYB26958.1	AMEM21_004756.P9220		AAEL004696	AALB002348	ADAC004085	ASTEI07537	AGAP001388	NP_524428.1
55132at7147	4914.g6193	AAEL000483-PA	AALB008864-P4309	ADAC010401-PA	ASTEI03088-PA	AGAP001688-PA	NP_523790.1	EFA03391.1	AMEM21_005433.P10556		AAEL013220	AALB007410	ADAC002681	ASTEI04207	AGAP011301	NP_648500.1
55143at7147	6452.g8114	AAEL011949-PB	AALB007344-PA	ADAC006298-PA	ASTEI09309-PA	AGAP005003-PA	NP_524044.1	EFA09777.1	AMEM21_006180.P12225		AAEL006748	AALB004146	ADAC005688	ASTEI10921	AGAP006365	NP_610454.2
55155at7147	3883.g4794	AAEL006299-PB	AALB001487-PA	ADAC009539-PA	ASTEI01860-PA	AGAP008111-PA	NP_609205.1	EFA09090.2	AMEM21_014080.P27671		AAEL001653	AALB016624	ADAC000851	ASTEI01643	AGAP007813	NP_609735.1
55157at7147	1922.g1859	AAEL014379-PB	AALB009541-PA	ADAC008856-PA	ASTEI00008-PA	AGAP003212-PA	NP_647889.2	EEZ97678.1	AMEM21_003871.P7391		AAEL007366	AALB004983	ADAC002411	ASTEI09040	AGAP004929	NP_660194.1
55218at7147	8421.g10679	AAEL009383-PA	AALB008837-P4313	ADAC010014-PA	ASTEI08742-PA	AGAP001879-PA	NP_477118.1	EEZ97205.1	AMEM21_007379.P14564		AAEL008800	AALB008926	ADAC007568	ASTEI04873	AGAP004481	NP_524134.1
55231at7147	844.g10728	AAEL001781-PA	AALB004997-PA	ADAC001632-PA	ASTEI02545-PA	AGAP007063-PA	NP_477320.1	EFA06929.1	AMEM21_009274.P18163		AAEL012575	AALB003525	ADAC001882	ASTEI07466	AGAP004599	NP_651681.2
55329at7147	1621.g1145	AAEL013325-PA	AALB002188-PA	ADAC004876-PA	ASTEI00328-PA	AGAP001984-PA	NP_650976.1	KYB27144.1	AMEM21_014312.P28134		AAEL008418	AALB014805	ADAC005739	ASTEI00187	AGAP002308	NP_524400.2
55339at7147	2381.g2548	AAEL013737-PA	AALB003363-PA	ADAC004942-PA	ASTEI07396-PA	AGAP004030-PA	NP_650128.1	EEZ97276.1	AMEM21_011947.P23455		AAEL001845	AALB000212	ADAC009498	ASTEI01764	AGAP008000	NP_727265.1
55347at7147	1290.g493	AAEL003216-PA	AALB001997-PA	ADAC008423-PA	ASTEI06558-PA	AGAP009868-PA	NP_610777.1	EFA03218.1	AMEM21_004935.P9622		AAEL011687	AALB006957	ADAC005108	ASTEI08348	AGAP010454	NP_572337.1
55386at7147	988.g11908	AAEL001188-PA	AALB015853-PA	ADAC004561-PA	ASTEI03268-PA	AGAP002991-PA	NP_649850.1	EFA03068.1	AMEM21_008720.P17104		AAEL005622	AALB009373.P4132	ADAC009300	ASTEI08041	AGAP001203	NP_729504.2
55413at7147	7313.g9125	AAEL008491-PA	AALB006217-PA	ADAC008543-PA	ASTEI01478-PA	AGAP007576-PA	NP_648047.2	KYB28599.1	AMEM21_001588.P2981		AAEL006789	AALB007123	ADAC008615	ASTEI00272	AGAP003094	NP_523391.3
55416at7147	375.g4648	AAEL007697-PA	AALB001602-PA	ADAC009017-PA	ASTEI03838-PA	AGAP009504-PA	NP_524867.2	KYB28157.1	AMEM21_005935.P11704		AAEL007790	AALB008621	ADAC005742	ASTEI00180	AGAP002301	NP_511117.1
55458at7147	4730.g5964	AAEL002207-PA	AALB001780-PA	ADAC001779-PA	ASTEI03737-PA	AGAP008495-PA	NP_723505.2	KYB26853.1	AMEM21_006150.P12158		AAEL003437	AALB017705.P3691	ADAC000017	ASTEI09158	AGAP011756	NP_609246.1
55479at7147	8692.g11114	AAEL017421-PA	AALB016762-PA	ADAC009718-PA	ASTEI055272-PA	AGAP002063-PA	NP_651040.3	EFA10126.1	AMEM21_012091.P23768		AAEL021846	AALB000701	ADAC007473	ASTEI04755	AGAP029621	NP_523612.3
55487at7147	1854.g1742	AAEL010710-PB	AALB006890-PA	ADAC002727-PA	ASTEI11206-PA	AGAP000038-PA	NP_996469.1	EFA02804.1	AMEM21_006113.P12092		AAEL011979	AALB016017	ADAC003010	ASTEI06955	AGAP004629	NP_650917.1
55494at7147	844.g10721	AAEL001756-PA	AALB004991-PA	ADAC001630-PA	ASTEI08458-PA	AGAP005048-PA	NP_611862.1	EFA00073.1	AMEM21_006342.P12517		AAEL019972	AALB010237	ADAC005917	ASTEI05316	AGAP010566	NP_730669.1
55505at7147	1366.g701	AAEL000076-PB	AALB009471-PA	ADAC008352-PA	ASTEI04886-PA	AGAP004465-PA	NP_651660.1	EEZ97508.1	AMEM21_003733.P7140		AAEL005263	AALB005919	ADAC003312	ASTEI09425	AGAP006372	NP_611224.1
55525at7147	1282.g452	AAEL000434-PA	AALB008966-P3952	ADAC004973-PA	ASTEI03189-PA	AGAP002717-PA	NP_569844.2	EFA02662.1	AMEM21_001769.P3306		AAEL001412	AALB005982	ADAC007085	ASTEI01353	AGAP007397	NP_001027444.1
55534at7147	8626.g11028	AAEL003569-PB	AALB003088-PA	ADAC009200-PA	ASTEI00774-PA	AGAP003848-PA	NP_651873.3	EFA04161.2	AMEM21_007383.P14579		AAEL021093	AALB004471	ADAC001453	ASTEI08494	AGAP005797	NP_648162.2
55627at7147	3341.g4120	AAEL001048-PA	AALB007249-PA	ADAC009883-PA	ASTEI00985-PA	AGAP003984-PA	NP_651363.1	EFA11415.2	AMEM21_001429.P2661		AAEL007355	AALB007181	ADAC004601	ASTEI08950	AGAP002407	NP_731252.1
55669at7147	8806.g11349	AAEL011639-PA	AALB009819-PA	ADAC002213-PA	ASTEI10339-PA	AGAP011460-PA	NP_725399.1	EEZ97346.1	AMEM21_007401.P14604		AAEL004860	AALB004615	ADAC001257	ASTEI11160	AGAP005618	NP_001097577.1
55709at7147	6460.g8156	AAEL010276-PA	AALB009313-PA	ADAC009814-PA	ASTEI09943-PA	AGAP001124-PA	NP_609441.1	EFA05357.1	AMEM21_003090.P5826		AAEL008605	AALB001484	ADAC009547	ASTEI06637	AGAP008374	NP_608890.1
55818at7147	2456.g2690	AAEL019543-PA	AALB010270-PA	ADAC003026-PA	ASTEI09215-PA	AGAP011811-PA	NP_610724.1	EEZ98067.1	AMEM21_001472.P2753		AAEL001762	AALB004998	ADAC001635	ASTEI02546	AGAP007062	NP_524699.1
55839at7147	3282.g4004	AAEL011271-PA	AALB005953-PA	ADAC001927-PA	ASTEI02135-PA	AGAP005531-PA	NP_651582.1	EEZ98352.1	AMEM21_012371.P24373		AAEL015275	AALB000226	ADAC010574	ASTEI05179	AGAP008572	NP_608929.1
55860at7147	5967.g7479	AAEL005579-PA	AALB009873-P4104	ADAC010367-PA	ASTEI05364-PA	AGAP010624-PA	NP_536733.1	EFA08239.1	AMEM21_008268.P16259		AAEL002135	AALB006479	ADAC004960	ASTEI04529	AGAP000120	NP_611425.1
55865at7147	3505.g4316	AAEL003170-PB	AALB008752-PA	ADAC005137-PA	ASTEI03069-PA	AGAP001670-PA	NP_651621.2	EFA07686.2	AMEM21_002961.P5565		AAEL022595	AALB003364	ADAC004940	ASTEI07397	AGAP004029	NP_477468.1
55885at7147	1540.g1022	AAEL007568-PA	AALB000764-PA	ADAC010647-PA	ASTEI04773-PA	AGAP008771-PA	NP_608885.1	EFA07284.1	AMEM21_006729.P13302		AAEL006401	AALB000358	ADAC008522	ASTEI02988	AGAP008298	NP_608830.3
55909at7147	8680.g11091	AAEL009806-PB	AALB010826-PA	ADAC000594-PA	ASTEI09144-PA	AGAP011770-PA	NP_524737.2	EFA02463.2	AMEM21_008336.P16379		AAEL004430	AALB017719.P3705	ADAC008597	ASTEI05332	AGAP010590	NP_525073.1
55911at7147	7884.g9914	AAEL009700-PC	AALB008347-PA	ADAC003219-PA	ASTEI00845-PA	AGAP003337-PA	NP_725047.2	EFA02967.1	AMEM21_000990.P1749		AAEL014016	AALB008969	ADAC009068	ASTEI03193	AGAP002712	NP_572840.1
55950at7147	5208.g6516	AAEL004371-PA	AALB009419-P3885	ADAC008712-PA	ASTEI09970-PA	AGAP001154-PA	NP_730935.1	EFA05453.1	AMEM21_007854.P15481		AAEL028052	AALB002808	ADAC010602	ASTEI11284	AGAP003476	NP_650317.3
55963at7147	8463.g10766	AAEL010861-PA	AALB016532-PA	ADAC003385-PA	ASTEI02795-PA	AGAP005909-PA	NP_722456.1	EFA06894.2	AMEM21_006371.P12569		AAEL025704	AALB002102	ADAC000215	ASTEI00216	AGAP002333	NP_650367.1
55990at7147	2306.g2427	AAEL011382-PA	AALB002757-PA	ADAC004806-PA	ASTEI085593-PA	AGAP011677-PA	NP_651605.1	EFA08376.1	AMEM21_009522.P18593		AAEL013369	AALB016008	ADAC011135	ASTEI11397	AGAP000995	NP_651778.1
56048at7147	6492.g8186	AAEL001852-PB	AALB007856-PA	ADAC004458-PA	ASTEI07854-PA	AGAP010210-PA	NP_001015387.1	EEZ99474.1	AMEM21_015961.P31227		AAEL006669	AALB000971	ADAC003339	ASTEI09892	AGAP008625	NP_523443.1
56085at7147	4990.g6257	AAEL027722-PA	AALB007099-PA	ADAC006948-PA	ASTEI09180-PA	AGAP011731-PA	NP_524099.2	EEZ99368.1	AMEM21_007365.P14530		AAEL023494	AALB004198	ADAC001478	ASTEI07244	AGAP005118	NP_525119.1
56099at7147	1589.g1122	AAEL001647-PB	AALB000744-PA	ADAC006727-PA	ASTEI01719-PA	AGAP007731-PA	NP_609535.1	EFA08804.1	AMEM21_001889.P3510		AAEL022168	AALB014372.P4412	ADAC006022	ASTEI10021	AGAP011635	NP_651001.2
56130at7147	4369.g5484	AAEL014946-PA	AALB008538-PA	ADAC010387-PA	ASTEI04304-PA	AGAP004086-PA	NP_524673.3	EFA05917.1	AMEM21_009486.P18547		AAEL010453	AALB010721	ADAC003131	ASTEI08389	AGAP010755	NP_476636.1
56142at7147	5212.g6538	AAEL017010-PA	AALB001333-PA	ADAC009960-PA	ASTEI03803-PA	AGAP009539-PA	NP_476708.1	EFA08638.2	AMEM21_008143.P16013		AAEL007286	AALB002397	ADAC005553	ASTEI03295	AGAP003016	NP_477445.1
56181at7147	8381.g10609	AAEL003474-PC	AALB003721-P4390	ADAC000455-PA	ASTEI05081-PA	AGAP011879-PA	NP_649278.1	EFA00105.1	AMEM21_009341.P18281		AAEL000677	AALB003814	ADAC005046	ASTEI02313	AGAP012397	NP_649352.1
56195at7147	8645.g11048	AAEL004425-PA	AALB010784-PA	ADAC004379-PA	ASTEI05647-PA	AGAP011140-PA	NP_649089.2	EFA09043.1	AMEM21_000953.P1686		AAEL025416	AALB001492	ADAC009522	ASTEI01866	AGAP008115	NP_609212.2
56265at7147	3289.g4028	AAEL008375-PA	AALB007268-PA	ADAC007236-PA	ASTEI00243-PA	AGAP003131-PA	NP_648992.1	EFA06064.2	AMEM21_001789.P3344		AAEL000692	AALB010524	ADAC006644	ASTEI02513	AGAP010835	NP_612086.1
56317at7147	7708.g9665	AAEL010691-PA	AALB005303-PA	ADAC010611-PA	ASTEI04653-PA	AGAP006818-PA	NP_525111.1	EFA03825.1	AMEM21_001292.P2376		AAEL006845	AALB009222	ADAC008075	ASTEI07963	AGAP002512	NP_649202.1
56344at7147	2080.g2088	AAEL001917-PA	AALB005719-PA	ADAC010488-PA	ASTEI10066-PA	AGAP005365-PA	NP_001033989.1	EFA09831.1	AMEM21_012021.P23607		AAEL014375	AALB002437	ADAC005561	ASTEI03103	AGAP001703	NP_650961.2
56383at7147	1822.g1701	AAEL024627-PA	AALB015760-PA	ADAC009932-PA	ASTEI03282-PA	AGAP013545-PA	NP_730169.1	EFA11430.1	AMEM21_013186.P25929		AAEL004657	AALB005341	ADAC007954	ASTEI10076	AGAP005380	NP_001163347.1
56453at7147	805.g10165	AAEL000780-PA	AALB010465-PA	ADAC001653-PA	ASTEI05623-PA	AGAP011116-PA	NP_610938.1	EFA06315.1	AMEM21_011799.P23133		AAEL012816	AALB002180	ADAC004881	ASTEI00319	AGAP001976	NP_650975.1
56476at7147	2080.g2103	AAEL004896-PB	AALB005707-PA	ADAC010485-PA	ASTEI04613-PA	AGAP006889-PA	NP_610600.1	EFA10370.2	AMEM21_014134.P27775		AAEL004425	AALB010784	ADAC004379	ASTEI05647	AGAP011140	NP_649089.2
56507at7147	7649.g9554	AAEL002825-PA	AALB010384-PA	ADAC003578-PA	ASTEI09236-PA	AGAP011829-PA	NP_610985.1	EFA12181.1	AMEM21_015900.P31130		AAEL000593	AALB003403	ADAC010445	ASTEI05499	AGAP001603	NP_573257.1
56512at7147	6040.g7599	AAEL002559-PB	AALB008660-PA	ADAC002236-PA	ASTEI05480-PA	AGAP001623-PA	NP_733352.3	EFA10695.2	AMEM21_014240.P27991		AAEL009023	AALB009026	ADAC004843	ASTEI07416	AGAP003655	NP_649130.2
56634at7147	3035.g3621	AAEL024829-PA	AALB005759-PA	ADAC007983-PA	ASTEI06879-PA	AGAP007105-PA	NP_649101.2	EEZ98750.1	AMEM21_000155.P31881		AAEL001109	AALB009440	ADAC008079	ASTEI07951	AGAP002500	NP_572974.1
56639at7147	4035.g5036	AAEL013731-PB	AALB010009-PA	ADAC005800-PA	ASTEI06086-PA	AGAP012093-PA	NP_996360.2	EFA07690.2	AMEM21_004889.P9515		AAEL019791	AALB001984	ADAC002890	ASTEI10415	AGAP007853	NP_608895.1
56643at7147	2565.g2886	AAEL020476-PA	AALB016434-PA	ADAC006558-PA	ASTEI00278-PA	AGAP003088-PA	NP_650643.2	EFA05885.1	AMEM21_008468.P16651		AAEL010003	AALB008626	ADAC005740	ASTEI00184	AGAP002305	NP_651596.1
56729at7147	1086.g137	AAEL007939-PA	AALB010432-P4116	ADAC007978-PA	ASTEI05145-PA	AGAP011961-PA	NP_569880.1	EFA05648.1	AMEM21_014231.P27973		AAEL008763	AALB007359	ADAC003780	ASTEI06689	AGAP010322	NP_609736.1
56786at7147	8614.g11013	AAEL016999-PA	AALB006905-PA	ADAC008037-PA	ASTEI04427-PA	AGAP000553-PA	NP_476787.1	EFA09849.1	AMEM21_005537.P10771		AAEL004196	AALB015941	ADAC008882	ASTEI09046	AGAP004934	NP_730508.1
56807at7147	8680.g11086	AAEL003413-PA	AALB010820-PA	ADAC000600-PA	ASTEI09150-PA	AGAP011765-PA	NP_477435.1	EFA01753.1	AMEM21_007928.P15600		AAEL002934	AALB007698	ADAC002777	ASTEI01114	AGAP000250	NP_573248.2
56855at7147	C507196.g12136	AAEL013795-PA	AALB009139-P3927	ADAC009928-PA	ASTEI05447-PA	AGAP001538-PA	NP_511058.1	EFA00843.1	AMEM21_015663.P30654		AAEL007697	AALB001602	ADAC009017	ASTEI03838	AGAP009504	NP_524867.2
56880at7147	6546.g8233	AAEL009038-PB	AALB004449-PA	ADAC004472-PA	ASTEI02789-PA	AGAP005914-PA	NP_648067.2	EFA00580.2	AMEM21_014338.P28171		AAEL006819	AALB002448	ADAC010044	ASTEI00569	AGAP002177	NP_650001.2
56902at7147	6756.g8489	AAEL002785-PA	AALB008323-PA	ADAC007813-PA	ASTEI06970-PA	AGAP004614.P101	NP_647995.1	KYB26713.1	AMEM21_006023.P11866		AAEL011293	AALB006522	ADAC007340	ASTEI09824	AGAP000543	NP_001014533.1
56939at7147	7924.g9982	AAEL027199-PA	AALB002743-PA	ADAC002787-PA	ASTEI11316-PA	AGAP002378-PA	NP_650586.2	EFA08776.1	AMEM21_005311.P10318		AAEL008255	AALB015865	ADAC009425	ASTEI07975	AGAP002528	NP_648841.1
57023at7147	4224.g5314	AAEL010480-PA	AALB007200-PA	ADAC009873-PA	ASTEI09367-PA	AGAP003490-PA	NP_511062.1	EFA09724.1	AMEM21_002948.P5546		AAEL010657	AALB004846	ADAC002487	ASTEI02755	AGAP006135	NP_608588.2
57117at7147	4421.g5599	AAEL003262-PA	AALB017493-P3469	ADAC001421-PA	ASTEI10209-PA	AGAP005273-PA	NP_651754.1	EEZ97737.1	AMEM21_015604.P30523		AAEL007584	AALB008979.P3951	ADAC009067	ASTEI00444	AGAP002846	NP_476767.2
57177at7147	30.g3581	AAEL006386-PB	AALB010742-PA	ADAC001408-PA	ASTEI05379-PA	AGAP010644-PA	NP_524075.2	EFA07202.1	AMEM21_000523.P720		AAEL004065	AALB007678	ADAC004238	ASTEI06286	AGAP000375	NP_651838.1
57214at7147	7157.g8929	AAEL008327-PA	AALB001806-PA	ADAC010235-PA	ASTEI04981-PA	AGAP008872-PA	NP_608792.1	EFA02064.2	AMEM21_009270.P18159		AAEL002891	AALB007663	ADAC004311	ASTEI05279	AGAP008428	NP_651715.1
57235at7147	5169.g6478	AAEL006819-PA	AALB002448-PA	ADAC010044-PA	ASTEI00569-PA	AGAP002177-PA	NP_650001.2	EFA07181.2	AMEM21_007082.P14001		AAEL023292	AALB002152	ADAC007313	ASTEI07575	AGAP004130	NP_649626.1
57379at7147	7124.g8890	AAEL008509-PA	AALB005563-PA	ADAC008756-PA	ASTEI02850-PA	AGAP006997-PA	NP_523932.2	KYB26355.1	AMEM21_005581.P10852		AAEL013537	AALB016584	ADAC010187	ASTEI09293	AGAP005021	NP_652610.1
57408at7147	5808.g7319	AAEL002891-PB	AALB007663-PA	ADAC004311-PA	ASTEI05279-PA	AGAP008428-PA	NP_651715.1	EFA07325.1	AMEM21_013490.P26493		AAEL011096	AALB017545.P3522	ADAC007565	ASTEI04883	AGAP004468	NP_648786.1
57448at7147	8973.g11645	AAEL021256-PA	AALB009481-PA	ADAC007519-PA	ASTEI00075-PA	AGAP002906-PA	NP_572836.1	EFA01775.2	AMEM21_004671.P9031		AAEL004071	AALB004706	ADAC001664	ASTEI04539	AGAP005813	NP_649840.1
57469at7147	51.g6368	AAEL005573-PA	AALB010173-PA	ADAC003692-PA	ASTEI05362-PA	AGAP010622-PA	NP_650248.1	EFA08204.1	AMEM21_004662.P9011		AAEL011925	AALB003759	ADAC000468	ASTEI05117	AGAP011931	NP_524100.1
57473at7147	295.g3476	AAEL007355-PA	AALB007181-PA	ADAC004601-PA	ASTEI08950-PA	AGAP002407-PA	NP_731252.1	EFA07649.2	AMEM21_010571.P20693		AAEL003000	AALB008758	ADAC003178	ASTEI00942	AGAP003927	NP_570070.1
57521at7147	1290.g490	AAEL003259-PA	AALB007975-PA	ADAC008427-PA	ASTEI06560-PA	AGAP009871-PA	NP_610774.3	EFA03215.1	AMEM21_013273.P26103		AAEL012280	AALB003234	ADAC000994	ASTEI10513	AGAP006246	NP_610592.1
57556at7147	1733.g1520	AAEL010809-PA	AALB008182-PA	ADAC003853-PA	ASTEI04354-PA	AGAP003598-PA	NP_650438.2	EFA10615.1	AMEM21_001316.P2452		AAEL008367	AALB007271	ADAC007242	ASTEI00240	AGAP003134	NP_650101.1
57632at7147	8124.g10244	AAEL014024-PA	AALB004647-PA	ADAC007428-PA	ASTEI10257-PA	AGAP006409-PA	NP_001097274.1	KYB27065.1	AMEM21_008578.P16882		AAEL011447	AALB004269	ADAC008973	ASTEI06323	AGAP005991	NP_523975.1
57684at7147	798.g10076	AAEL009406-PB	AALB010086-PA	ADAC010676-PA	ASTEI02409-PA	AGAP012301-PA	NP_610504.4	EFA01956.1	AMEM21_012673.P24966		AAEL014006	AALB003550	ADAC010229	ASTEI04844	AGAP004517	NP_524221.1
5771at7147	3455.g4234	AAEL023511-PA	AALB000767-PA	ADAC006444-PA	ASTEI04771-PA	AGAP008774-PA	NP_608884.1	EFA10817.2	AMEM21_003974.P7569		AAEL012355	AALB007303	ADAC008873	ASTEI08469	AGAP005035	NP_732413.1
57737at7147	2080.g2087	AAEL011209-PA	AALB005720-PA	ADAC010486-PA	ASTEI10065-PA	AGAP005364-PA	NP_647880.1	EFA00151.1	AMEM21_011349.P22238		AAEL004835	AALB004618	ADAC006686	ASTEI02217	AGAP005623	NP_612045.1
57775at7147	4474.g5634	AAEL005851-PA	AALB004000-PA	ADAC006195-PA	ASTEI08383-PA	AGAP010483-PA	NP_725517.2	EEZ99918.1	AMEM21_001760.P3289		AAEL004568	AALB002130	ADAC008314	ASTEI04861	AGAP004496	NP_650995.1
57785at7147	1282.g456	AAEL000428-PA	AALB017549-P3528	ADAC004972-PA	ASTEI03185-PA	AGAP002721-PA	NP_511113.1	EFA02356.1	AMEM21_011350.P22239		AAEL014531	AALB017586.P3566	ADAC006458	ASTEI04346	AGAP002339	NP_001097074.1
57797at7147	1651.g1207	AAEL014709-PA	AALB015713-PA	ADAC008176-PA	ASTEI07715-PA	AGAP007891-PA	NP_611382.1	EFA06771.1	AMEM21_014945.P29291		AAEL002464	AALB009730	ADAC004281	ASTEI00696	AGAP002473	NP_476969.1
57839at7147	342.g4207	AAEL011114-PA	AALB009153-PA	ADAC006034-PA	ASTEI05460-PA	AGAP001526-PA	NP_651365.1	EFA00769.1	AMEM21_011535.P22556		AAEL001336	AALB009202	ADAC009419	ASTEI05796	AGAP001285	NP_651455.1
57881at7147	3206.g3888	AAEL003409-PA	AALB003772-PA	ADAC000478-PA	ASTEI05130-PA	AGAP011946-PA	NP_524185.1	EFA04204.1	AMEM21_011814.P23165		AAEL007009	AALB017762.P3754	ADAC010384	ASTEI03657	AGAP004255	NP_573368.2
57917at7147	5695.g7127	AAEL007462-PA	AALB015518-PA	ADAC002266-PA	ASTEI01400-PA	AGAP007482-PA	NP_648102.2	EFA07987.1	AMEM21_000566.P815		AAEL003695	AALB001147	ADAC000878	ASTEI09764	AGAP009905	NP_609038.1
57958at7147	7649.g9546	AAEL012325-PA	AALB010250-PA	ADAC003567-PA	ASTEI09230-PA	AGAP011822-PA	NP_610746.1	EFA09963.2	AMEM21_000581.P864		AAEL011588	AALB005421	ADAC001948	ASTEI01581	AGAP007679	NP_001033961.2
57987at7147	1737.g1546	AAEL001642-PC	AALB001115-PA	ADAC001457-PA	ASTEI09377-PA	AGAP008730-PA	NP_724244.1	EFA05403.1	AMEM21_008665.P17021		AAEL011799	AALB002580	ADAC006143	ASTEI00610	AGAP003353	NP_572712.1
58007at7147	1684.g1334	AAEL023617-PA	AALB000831-PA	ADAC002384-PA	ASTEI08104-PA	AGAP004776-PA	NP_651659.2	EEZ97980.2	AMEM21_011891.P23312		AAEL013679	AALB010355	ADAC007845	ASTEI07869	AGAP000272	NP_610797.1
58078at7147	8251.g10403	AAEL007532-PA	AALB004783-PA	ADAC005023-PA	ASTEI02811-PA	AGAP005893-PA	NP_648289.2	KYB26664.1	AMEM21_012030.P23639		AAEL020303	AALB001427	ADAC008170	ASTEI07694	AGAP007917	NP_609207.1
5813at7147	549.g6840	AAEL001100-PB	AALB010187-PA	ADAC010515-PA	ASTEI02455-PA	AGAP012247-PA	NP_524001.2	EFA01638.1	AMEM21_014543.P28515		AAEL014251	AALB001741	ADAC007623	ASTEI05270	AGAP008420	NP_650608.1
58142at7147	960.g11846	AAEL021784-PA	AALB007322-PA	ADAC001007-PA	ASTEI10940-PA	AGAP004953-PA	NP_524152.2	EFA00464.1	AMEM21_000065.P31692		AAEL009961	AALB005716	ADAC010494	ASTEI04622	AGAP006878	NP_001036756.2
58157at7147	5243.g6569	AAEL001169-PA	AALB004115-PA	ADAC004386-PA	ASTEI06902-PA	AGAP007128-PA	NP_611270.1	EFA05408.1	AMEM21_011205.P21978		AAEL010249	AALB010592	ADAC006894	ASTEI06776	AGAP011243	NP_725699.1
58163at7147	997.g11924	AAEL012553-PA	AALB001470-PA	ADAC000681-PA	ASTEI02932-PA	AGAP008354.P422	NP_511119.2	EFA07411.1	AMEM21_014121.P27741		AAEL015640	AALB004896	ADAC006265	ASTEI04514	AGAP000507	NP_573161.1
58267at7147	C531692.g12254	AAEL002766-PA	AALB014329-PA	ADAC009308-PA	ASTEI07073-PA	AGAP004057-PA	NP_650775.2	EFA03686.1	AMEM21_014834.P29128		AAEL027007	AALB007019	ADAC001972	ASTEI04759	AGAP008798	NP_609209.2
58270at7147	4547.g5732	AAEL002345-PB	AALB005855-PA	ADAC001173-PA	ASTEI09065-PA	AGAP007143-PA	NP_730427.1	EEZ97459.2	AMEM21_012414.P24465		AAEL006566	AALB006029	ADAC005336	ASTEI02056	AGAP005428	NP_610802.1
58311at7147	8475.g10789	AAEL005162-PA	AALB002103-PA	ADAC000217-PA	ASTEI00215-PA	AGAP002332-PA	NP_524351.1	EFA06635.1	AMEM21_013645.P26825		AAEL006313	AALB007166	ADAC008509	ASTEI07929	AGAP002480	NP_725535.1
58331at7147	5301.g6647	AAEL005911-PA	AALB002530-P4007	ADAC002064-PA	ASTEI09333-PA	AGAP003536-PA	NP_651415.1	EFA09096.1	AMEM21_012502.P24615		AAEL027731	AALB010188	ADAC010511	ASTEI02456	AGAP012246	NP_651669.1
58394at7147	451.g5673	AAEL000582-PB	AALB003404-PA	ADAC010423-PA	ASTEI05500-PA	AGAP001602-PA	NP_573169.2	EFA11834.2	AMEM21_008337.P16380		AAEL010764	AALB000524	ADAC007998	ASTEI03755	AGAP009591	NP_610107.1
58412at7147	4730.g5963	AAEL007230-PA	AALB015991-PA	ADAC001775-PA	ASTEI03738-PA	AGAP008496-PA	NP_612046.1	EFA08543.1	AMEM21_005002.P9735		AAEL007267	AALB010309	ADAC001215	ASTEI08557	AGAP011670	NP_650146.1
58454at7147	5808.g7318	AAEL002898-PA	AALB007662-PA	ADAC004310-PA	ASTEI01030-PA	AGAP000439-PA	NP_477360.2	EFA07130.1	AMEM21_002496.P4693		AAEL006792	AALB010069	ADAC006943	ASTEI02423	AGAP012282	NP_001303349.1
58598at7147	4093.g5103	AAEL003019-PB	AALB006498-PA	ADAC002033-PA	ASTEI06241-PA	AGAP000649-PA	NP_610813.3	EFA00825.1	AMEM21_005807.P11448		AAEL010246	AALB010358	ADAC007838	ASTEI06769	AGAP011249	NP_651272.1
58630at7147	8859.g11415	AAEL012110-PA	AALB006430-PA	ADAC005027-PA	ASTEI10820-PA	AGAP000129-PA	NP_001036635.1	EEZ99170.1	AMEM21_012756.P25153		AAEL004234	AALB009609	ADAC009731	ASTEI04871	AGAP004484	NP_651684.1
58740at7147	33.g4062	AAEL008592-PA	AALB006774-PA	ADAC002334-PA	ASTEI01838-PA	AGAP008087-PA	NP_477436.1	KYB24989.1	AMEM21_010682.P20916		AAEL001615	AALB006315	ADAC007096	ASTEI07754	AGAP008773	NP_524593.1
58745at7147	1918.g1833	AAEL000720-PA	AALB001361-PA	ADAC009122-PA	ASTEI07726-PA	AGAP013741-PA	NP_649057.1	EFA04179.1	AMEM21_009237.P18106		AAEL006647	AALB009348.P3894	ADAC009281	ASTEI08065	AGAP001229	NP_477356.1
5878at7147	2544.g2829	AAEL011973-PA	AALB004247-PA	ADAC006576-PA	ASTEI02833-PA	AGAP005865-PA	NP_524830.2	EFA06443.1	AMEM21_011272.P22104		AAEL008170	AALB008829	ADAC010049	ASTEI08733	AGAP001887	NP_725401.2
59042at7147	4749.g5992	AAEL012947-PA	AALB002243-PA	ADAC002413-PA	ASTEI00542-PA	AGAP002143-PA	NP_572445.1	EFA08677.1	AMEM21_016093.P31477		AAEL014098	AALB004691	ADAC000737	ASTEI02630	AGAP028452	NP_524199.1
59047at7147	1930.g1872	AAEL000985-PA	AALB004467-PA	ADAC009643-PA	ASTEI08490-PA	AGAP005801-PA	NP_730291.1	EFA02459.2	AMEM21_006568.P12974		AAEL011666	AALB009429.P3883	ADAC008722	ASTEI09958	AGAP013376	NP_611022.2
59063at7147	7330.g9172	AAEL007677-PA	AALB009959-PA	ADAC004138-PA	ASTEI02474-PA	AGAP012227-PA	NP_609219.1	EFA00905.1	AMEM21_007743.P15262		AAEL012169	AALB005887	ADAC008942	ASTEI10103	AGAP005132	NP_725169.3
59103at7147	3381.g4172	AAEL011433-PA	AALB003792-P4070	ADAC005322-PA	ASTEI02331-PA	AGAP012380-PA	NP_725106.1	EFA05269.2	AMEM21_011658.P22806		AAEL014136	AALB002538	ADAC004779	ASTEI07938	AGAP002486	NP_649985.1
59115at7147	3147.g3781	AAEL003847-PA	AALB007424-PA	ADAC001134-PA	ASTEI04195-PA	AGAP011288-PA	NP_650057.1	KYB26492.1	AMEM21_011898.P23320		AAEL004280	AALB002154	ADAC003197	ASTEI07577	AGAP004131	NP_649628.2
59141at7147	2381.g2547	AAEL022595-PA	AALB003364-PA	ADAC004940-PA	ASTEI07397-PA	AGAP004029-PA	NP_477468.1	EEZ97282.2	AMEM21_009136.P17915		AAEL010843	AALB005183	ADAC001154	ASTEI10138	AGAP006459	NP_647792.1
59267at7147	164.g1189	AAEL012034-PA	AALB009343-P4135	ADAC009276-PA	ASTEI08068-PA	AGAP001232-PA	NP_647772.1	EFA03871.1	AMEM21_006250.P12353		AAEL005888	AALB005446	ADAC004726	ASTEI01440	AGAP007533	NP_524333.1
59477at7147	8896.g11482	AAEL010177-PA	AALB009369-PA	ADAC009271-PA	ASTEI08045-PA	AGAP001207-PA	NP_001034012.2	EFA11486.2	AMEM21_006839.P13499		AAEL015061	AALB005847	ADAC002914	ASTEI09076	AGAP006161	NP_649783.2
59484at7147	8039.g10148	AAEL005413-PB	AALB008525-PA	ADAC004591-PA	ASTEI07404-PA	AGAP003644-PA	NP_524382.1	KYB26418.1	AMEM21_013736.P27010		AAEL004276	AALB000318	ADAC006915	ASTEI01742	AGAP028023	NP_001097058.1
59673at7147	6929.g8629	AAEL012932-PA	AALB001572-PA	ADAC009791-PA	ASTEI06512-PA	AGAP029587-PA	NP_001097360.1	EEZ98968.1	AMEM21_011239.P22049		AAEL000823	AALB002393	ADAC005558	ASTEI03152	AGAP002754	NP_649539.1
5967at7147	2950.g3495	AAEL002425-PA	AALB016785-PA	ADAC004284-PA	ASTEI00698-PA	AGAP002471-PA	NP_608523.1	EFA06078.1	AMEM21_007540.P14881		AAEL004142	AALB002705.P3983	ADAC005946	ASTEI07481	AGAP001954	NP_650858.1
59687at7147	2392.g2560	AAEL008906-PA	AALB004705-PA	ADAC001660-PA	ASTEI11066-PA	AGAP005814-PA	NP_647707.1	EFA01447.1	AMEM21_015451.P30210		AAEL001463	AALB005833	ADAC003159	ASTEI09089	AGAP006172	NP_724409.3
59780at7147	7316.g9143	AAEL002874-PB	AALB003656-PA	ADAC001150-PA	ASTEI00926-PA	AGAP003324-PA	NP_572604.2	KYB29015.1	AMEM21_001107.P2023		AAEL014067	AALB001726	ADAC007621	ASTEI07198	AGAP009084	NP_648712.1
59789at7147	8505.g10849	AAEL004979-PA	AALB000028-PA	ADAC006241-PA	ASTEI09619-PA	AGAP008183-PA	NP_723797.3	EFA11567.1	AMEM21_009218.P18080		AAEL010468	AALB003413	ADAC010446	ASTEI04315	AGAP002375	NP_524439.1
59830at7147	7426.g9296	AAEL014549-PA	AALB005455-PA	ADAC004920-PA	ASTEI01449-PA	AGAP007542-PA	NP_647640.1	EFA03831.1	AMEM21_007958.P15649		AAEL001971	AALB001926	ADAC003461	ASTEI01795	AGAP013760	NP_570023.1
59879at7147	1720.g1421	AAEL005047-PA	AALB008575-PA	ADAC005388-PA	ASTEI07604-PA	AGAP004152-PA	NP_649937.1	EEZ98668.1	AMEM21_014884.P29195		AAEL002140	AALB016681.P4025	ADAC005573	ASTEI08694	AGAP004370	NP_524467.1
59917at7147	5515.g6921	AAEL006845-PB	AALB009222-PA	ADAC008075-PA	ASTEI07963-PA	AGAP002512-PA	NP_649202.1	EFA12887.1	AMEM21_006715.P13257		AAEL012681	AALB009132.P3929	ADAC009935	ASTEI05441	AGAP001545	NP_650073.1
59953at7147	4410.g5591	AAEL002701-PA	AALB008118-PA	ADAC002959-PA	ASTEI00037-PA	AGAP001749-PA	NP_649527.1	EFA12948.1	AMEM21_000075.P31704		AAEL013728	AALB009908.P4437	ADAC003937	ASTEI10630	AGAP012177	NP_725413.1
59967at7147	8692.g11117	AAEL020387-PA	AALB009612-PA	ADAC009693-PA	ASTEI00219-PA	AGAP003156-PA	NP_648837.2	EFA12136.2	AMEM21_008382.P16477		AAEL005313	AALB000477	ADAC006783	ASTEI05002	AGAP008853	NP_724152.1
60011at7147	2548.g2848	AAEL002965-PA	AALB002813-PA	ADAC005370-PA	ASTEI09549-PA	AGAP003469-PA	NP_649639.1	EFA10564.1	AMEM21_003188.P6068		AAEL002225	AALB015655	ADAC001777	ASTEI02626	AGAP006964	NP_730035.1
60073at7147	122.g354	AAEL000452-PA	AALB008688-PA	ADAC000280-PA	ASTEI04922-PA	AGAP004434-PA	NP_648586.2	EFA04470.1	AMEM21_015883.P31099		AAEL002825	AALB010384	ADAC003578	ASTEI09236	AGAP011829	NP_610985.1
60101at7147	3381.g4158	AAEL000867-PA	AALB003781-P4398	ADAC000451-PA	ASTEI02343-PA	AGAP012367-PA	NP_611647.1	KYB27517.1	AMEM21_005672.P11123		AAEL013771	AALB004262	ADAC010242	ASTEI04584	AGAP006916	NP_611541.1
60108at7147	7478.g9358	AAEL001166-PA	AALB000636-PA	ADAC007420-PA	ASTEI06531-PA	AGAP009839-PA	NP_650619.1	EFA08734.2	AMEM21_007396.P14599		AAEL003552	AALB004253	ADAC006582	ASTEI02827	AGAP005873	NP_524910.1
60116at7147	6289.g7953	AAEL007701-PB	AALB000194-PA	ADAC006054-PA	ASTEI03829-PA	AGAP009512-PA	NP_609837.1	EFA01491.1	AMEM21_000511.P697		AAEL000478	AALB008866.P3966	ADAC010409	ASTEI03086	AGAP001686	NP_611559.1
60119at7147	C509420.g12154	AAEL010217-PA	AALB009338-P4137	ADAC009294-PA	ASTEI08073-PA	AGAP001237-PA	NP_610677.1	EFA01132.1	AMEM21_014849.P29148		AAEL011974	AALB008635	ADAC007022	ASTEI06957	AGAP004627	NP_569849.1
60158at7147	4725.g5953	AAEL013114-PA	AALB006433-PA	ADAC003142-PA	ASTEI01060-PA	AGAP000831-PA	NP_573044.1	EEZ98325.1	AMEM21_012760.P25157		AAEL017113	AALB017863.P4574	ADAC007258	ASTEI05455	AGAP001529	NP_477043.1
60271at7147	1966.g1915	AAEL023534-PA	AALB016075-PA	ADAC000532-PA	ASTEI09028-PA	AGAP010960-PA	NP_001033941.1	KYB29369.1	AMEM21_008717.P17101		AAEL000022	AALB002569	ADAC006100	ASTEI00618	AGAP003826	NP_650685.1
60412at7147	C520916.g12207	AAEL001181-PB	AALB000908-PA	ADAC006182-PA	ASTEI11231-PA	AGAP008655-PA	NP_001334747.1	KYB29768.1	AMEM21_014830.P29119		AAEL013700	AALB001429	ADAC008215	ASTEI05236	AGAP009209	NP_609836.1
60453at7147	2267.g2379	AAEL013728-PA	AALB009908-P4437	ADAC003937-PA	ASTEI10630-PA	AGAP012177-PA	NP_725413.1	EFA08348.1	AMEM21_001490.P2795		AAEL010891	AALB016011	ADAC010551	ASTEI03239	AGAP002821	NP_001033842.2
60527at7147	C561106.g12430	AAEL006610-PA	AALB001385-PA	ADAC100500-PA	ASTEI07662-PA	AGAP007948-PA	NP_610086.3	KYB28971.1	AMEM21_013953.P27434		AAEL002179	AALB015989	ADAC001776	ASTEI03736	AGAP028230	NP_608676.2
60606at7147	6288.g7946	AAEL005535-PB	AALB001504-PA	ADAC009527-PA	ASTEI01879-PA	AGAP008132-PA	NP_723787.1	EFA02024.1	AMEM21_001839.P3440		AAEL003946	AALB002277	ADAC000308	ASTEI00021	AGAP002777	NP_524380.1
60706at7147	2662.g3077	AAEL023475-PA	AALB009801-P4097	ADAC003944-PA	ASTEI06459-PA	AGAP011440-PA	NP_610276.1	EFA07079.1	AMEM21_014346.P28179		AAEL006117	AALB004071	ADAC007058	ASTEI03904	AGAP011581	NP_524742.1
60718at7147	3924.g4843	AAEL013078-PA	AALB007639-PA	ADAC004486-PA	ASTEI10856-PA	AGAP000102.P194	NP_649939.1	EFA07360.2	AMEM21_012868.P25356		AAEL003855	AALB007421	ADAC001123	ASTEI04198	AGAP011292	NP_525097.1
60819at7147	8533.g10878	AAEL001845-PB	AALB000212-PA	ADAC009498-PA	ASTEI01764-PA	AGAP008000-PA	NP_727265.1	EFA08713.1	AMEM21_008280.P16279		AAEL009914	AALB008245	ADAC010161	ASTEI00949	AGAP003936	NP_649645.1
60821at7147	6433.g8074	AAEL009023-PA	AALB009026-PA	ADAC004843-PA	ASTEI07416-PA	AGAP003655-PA	NP_649130.2	EFA10621.1	AMEM21_005636.P11023		AAEL001497	AALB001469	ADAC000680	ASTEI02933	AGAP008353	NP_524905.1
60863at7147	3017.g3589	AAEL024343-PA	AALB005877-PA	ADAC003764-PA	ASTEI11065-PA	AGAP003497-PA	NP_477399.1	EFA08408.2	AMEM21_004479.P8657		AAEL004829	AALB004617	ADAC006685	ASTEI02215	AGAP005621	NP_648409.1
60957at7147	6214.g7839	AAEL008786-PA	AALB017543-P3520	ADAC007557-PA	ASTEI04882-PA	AGAP004470-PA	NP_611175.1	EEZ98057.1	AMEM21_001404.P2623		AAEL011433	AALB003792.P4070	ADAC005322	ASTEI02331	AGAP012380	NP_725106.1
60997at7147	212.g2195	AAEL012515-PA	AALB004139-PA	ADAC005685-PA	ASTEI06369-PA	AGAP005934-PA	NP_524120.1	EEZ99668.1	AMEM21_007158.P14149		AAEL013005	AALB002010	ADAC008441	ASTEI09883	AGAP008615	NP_610547.1
61024at7147	7952.g10001	AAEL013316-PB	AALB002594-PA	ADAC009630-PA	ASTEI03406-PA	AGAP003363-PA	NP_650451.1	EFA04002.2	AMEM21_007547.P14891		AAEL013410	AALB015717	ADAC006974	ASTEI10645	AGAP004903	NP_648144.3
61057at7147	8505.g10847	AAEL004995-PA	AALB000026-PA	ADAC006242-PA	ASTEI07336-PA	AGAP009681-PA	NP_609631.1	EFA08645.1	AMEM21_000012.P46		AAEL002850	AALB010649	ADAC001672	ASTEI06422	AGAP011395	NP_523661.2
61079at7147	6214.g7837	AAEL011096-PA	AALB017545-P3522	ADAC007565-PA	ASTEI04883-PA	AGAP004468-PA	NP_648786.1	EEZ99613.1	AMEM21_014963.P29326		AAEL026243	AALB006184	ADAC002714	ASTEI10048	AGAP006733	NP_651968.1
6107at7147	7884.g9913	AAEL009708-PC	AALB016695-PA	ADAC003227-PA	ASTEI00846-PA	AGAP003338-PA	NP_651990.1	KYB27878.1	AMEM21_015153.P29649		AAEL002183	AALB015656	ADAC001780	ASTEI03733	AGAP008491	NP_609222.1
61147at7147	2083.g2115	AAEL024653-PB	AALB000019-PA	ADAC005827-PA	ASTEI05215-PA	AGAP009180-PA	NP_476597.2	EFA05036.1	AMEM21_007948.P15632		AAEL012636	AALB004426	ADAC004090	ASTEI02921	AGAP006060	NP_648843.1
61166at7147	8798.g11323	AAEL001479-PA	AALB001820-PA	ADAC007408-PA	ASTEI04967-PA	AGAP008884-PA	NP_609382.1	KYB25345.1	AMEM21_013580.P26664		AAEL002207	AALB001780	ADAC001779	ASTEI03737	AGAP008495	NP_723505.2
61168at7147	7834.g9863	AAEL010003-PB	AALB008626-PA	ADAC005740-PA	ASTEI00184-PA	AGAP002305-PA	NP_651596.1	EFA03021.1	AMEM21_003337.P6411		AAEL000897	AALB009859	ADAC006831	ASTEI06415	AGAP010928	NP_648644.1
61178at7147	8150.g10273	AAEL008134-PA	AALB003910-PA	ADAC004202-PA	ASTEI00154-PA	AGAP002278-PA	NP_650503.1	EFA05094.1	AMEM21_008377.P16472		AAEL004292	AALB000323	ADAC006914	ASTEI01747	AGAP007980	NP_610394.2
61278at7147	5643.g7077	AAEL001653-PA	AALB016624-PA	ADAC000851-PA	ASTEI01643-PA	AGAP007813-PA	NP_609735.1	EFA00679.1	AMEM21_001264.P2303		AAEL008765	AALB003886	ADAC001303	ASTEI06678	AGAP012462	NP_611470.1
61285at7147	1706.g1407	AAEL009828-PA	AALB005360-PA	ADAC007934-PA	ASTEI02283-PA	AGAP006687-PA	NP_647835.1	EFA00460.2	AMEM21_013616.P26756		AAEL005183	AALB005998	ADAC009173	ASTEI08523	AGAP005842	NP_650650.1
61362at7147	4750.g6010	AAEL012280-PA	AALB003234-PA	ADAC000994-PA	ASTEI10513-PA	AGAP006246-PA	NP_610592.1	EFA11122.1	AMEM21_010582.P20718		AAEL004603	AALB003181.P4364	ADAC006513	ASTEI00643	AGAP004296	NP_788760.1
61413at7147	4337.g5459	AAEL018276-PA	AALB004840-PA	ADAC002479-PA	ASTEI02661-PA	AGAP006632-PA	NP_610477.2	EFA06492.1	AMEM21_011087.P21738		AAEL005354	AALB002588	ADAC006149	ASTEI00601	AGAP003360	NP_523771.1
61468at7147	4424.g5605	AAEL005888-PA	AALB005446-PA	ADAC004726-PA	ASTEI01440-PA	AGAP007533-PA	NP_524333.1	EEZ97532.1	AMEM21_001771.P3308		AAEL002890	AALB006830	ADAC002997	ASTEI04418	AGAP000566	NP_572562.1
61484at7147	7867.g9893	AAEL026243-PA	AALB006184-PA	ADAC002714-PA	ASTEI10048-PA	AGAP006733-PA	NP_651968.1	EFA09827.1	AMEM21_007319.P14451		AAEL001363	AALB005891	ADAC008945	ASTEI10099	AGAP005136	NP_648570.1
61489at7147	C541036.g12280	AAEL011390-PA	AALB003315-PA	ADAC008304-PA	ASTEI11305-PA	AGAP000950-PA	NP_524363.3	EFA07188.1	AMEM21_006236.P12325		AAEL011187	AALB016030	ADAC006030	ASTEI05465	AGAP001519	NP_648818.3
61517at7147	5958.g7473	AAEL001729-PA	AALB000178-PA	ADAC000567-PA	ASTEI03038-PA	AGAP008233-PA	NP_611832.1	EFA12723.1	AMEM21_003125.P5921		AAEL006118	AALB007193	ADAC009896	ASTEI07559	AGAP004113	NP_650780.1
61644at7147	4756.g6024	AAEL015609-PB	AALB003613-PA	ADAC008952-PA	ASTEI04292-PA	AGAP004095-PA	NP_651568.1	EFA06681.1	AMEM21_012901.P25419		AAEL009878	AALB003697	ADAC008263	ASTEI08812	AGAP000332	NP_524900.1
61689at7147	7964.g10029	AAEL008564-PA	AALB004631-PA	ADAC006187-PA	ASTEI02581-PA	AGAP007023-PA	NP_612113.2	EFA00096.2	AMEM21_011596.P22701		AAEL004311	AALB009209.P3910	ADAC008723	ASTEI05803	AGAP001277	NP_651552.1
61738at7147	1100.g190	AAEL011459-PB	AALB004272-PA	ADAC008969-PA	ASTEI06321-PA	AGAP005993-PA	NP_647853.1	KYB27282.1	AMEM21_002848.P5357		AAEL010177	AALB009369	ADAC009271	ASTEI08045	AGAP001207	NP_001034012.2
61802at7147	2086.g2131	AAEL003946-PA	AALB002277-PA	ADAC000308-PA	ASTEI00021-PA	AGAP002777-PA	NP_524380.1	EFA08795.1	AMEM21_003544.P6806		AAEL013479	AALB010261	ADAC005268	ASTEI09222	AGAP011816	NP_001097276.1
61849at7147	C558648.g12382	AAEL013400-PA	AALB007536-PA	ADAC000054-PA	ASTEI06656-PA	AGAP001057-PA	NP_573230.1	EEZ99276.2	AMEM21_014854.P29154		AAEL002817	AALB003485.P4059	ADAC000731	ASTEI04942	AGAP004410	NP_650018.1
61879at7147	307.g3688	AAEL009285-PA	AALB005160-PA	ADAC001269-PA	ASTEI01424-PA	AGAP007511-PA	NP_612028.4	KYB25129.1	AMEM21_005735.P11322		AAEL000046	AALB009469	ADAC008353	ASTEI04888	AGAP004463	NP_729096.1
61890at7147	1583.g1102	AAEL013304-PA	AALB002768-PA	ADAC004800-PA	ASTEI10964-PA	AGAP000311-PA	NP_650203.3	EFA00373.1	AMEM21_002356.P4421		AAEL008592	AALB006774	ADAC002334	ASTEI01838	AGAP008087	NP_477436.1
61965at7147	2912.g3426	AAEL028052-PA	AALB002808-PA	ADAC010602-PA	ASTEI11284-PA	AGAP003476-PA	NP_650317.3	EFA09984.1	AMEM21_015655.P30643		AAEL010796	AALB009650	ADAC009687	ASTEI03433	AGAP002242	NP_650431.1
62025at7147	3572.g4439	AAEL010971-PA	AALB005818-PA	ADAC008905-PA	ASTEI02146-PA	AGAP005541-PA	NP_648324.1	EEZ99988.2	AMEM21_010521.P20606		AAEL012865	AALB009603	ADAC009735	ASTEI04865	AGAP004492	NP_647745.1
62057at7147	2172.g2262	AAEL008247-PA	AALB002728-P4319	ADAC004016-PA	ASTEI10179-PA	AGAP001929-PA	NP_536736.2	EFA04623.2	AMEM21_007296.P14424		AAEL011385	AALB004672	ADAC007150	ASTEI09124	AGAP006233	NP_609530.1
62071at7147	3156.g3789	AAEL001954-PA	AALB005661-PA	ADAC008763-PA	ASTEI02723-PA	AGAP007176-PA	NP_611252.1	EFA00360.1	AMEM21_015616.P30542		AAEL024593	AALB000548	ADAC007664	ASTEI07315	AGAP009008	NP_647883.1
62077at7147	8534.g10901	AAEL002779-PB	AALB009682-PA	ADAC001622-PA	ASTEI04083-PA	AGAP002608-PA	NP_569850.1	EFA08820.2	AMEM21_007579.P14948		AAEL027356	AALB008739	ADAC001235	ASTEI00674	AGAP003166	NP_001368937.1
62105at7147	3240.g3954	AAEL002135-PA	AALB006479-PA	ADAC004960-PA	ASTEI04529-PA	AGAP000120-PA	NP_611425.1	EEZ98061.1	AMEM21_002529.P4730		AAEL009675	AALB009151.P3923	ADAC007259	ASTEI05458	AGAP001528	NP_647784.1
62140at7147	342.g4209	AAEL009675-PA	AALB009151-P3923	ADAC007259-PA	ASTEI05458-PA	AGAP001528-PA	NP_647784.1	KYB29573.1	AMEM21_003329.P6396		AAEL001177	AALB000462	ADAC005018	ASTEI02947	AGAP008339	NP_650896.2
62198at7147	4547.g5731	AAEL002322-PA	AALB005854-PA	ADAC001174-PA	ASTEI09066-PA	AGAP007145-PA	NP_649127.1	EFA01163.1	AMEM21_009718.P19009		AAEL022126	AALB001547	ADAC009505	ASTEI02984	AGAP008301	NP_001104054.3
62275at7147	477.g6046	AAEL008728-PA	AALB010274-PA	ADAC001223-PA	ASTEI11192-PA	AGAP010702-PA	NP_611467.1	EFA07346.2	AMEM21_010181.P19901		AAEL011939	AALB005726	ADAC002131	ASTEI10058	AGAP005353	NP_648427.1
62328at7147	1583.g1104	AAEL003762-PA	AALB002770-PA	ADAC004812-PA	ASTEI06988-PA	AGAP003704-PA	NP_651278.2	EEZ98095.1	AMEM21_010584.P20720		AAEL007813	AALB003030	ADAC007769	ASTEI10231	AGAP003740	NP_477493.2
62354at7147	2793.g3244	AAEL009374-PA	AALB015544-PA	ADAC006966-PA	ASTEI10639-PA	AGAP004909-PA	NP_650054.2	EFA00688.1	AMEM21_014510.P28456		AAEL014709	AALB015713	ADAC008176	ASTEI07715	AGAP007891	NP_611382.1
62409at7147	798.g10070	AAEL007877-PA	AALB010093-PA	ADAC010677-PA	ASTEI02402-PA	AGAP012306-PA	NP_611092.2	EFA01632.1	AMEM21_006354.P12538		AAEL006315	AALB007167	ADAC008478	ASTEI079290	AGAP002481	NP_649158.1
62437at7147	7730.g9714	AAEL012582-PA	AALB016684-PA	ADAC000628-PA	ASTEI03119-PA	AGAP001720-PA	NP_649971.1	KYB26311.1	AMEM21_004248.P8154		AAEL000221	AALB004351	ADAC001387	ASTEI11531	AGAP005228	NP_788400.1
62473at7147	7927.g9984	AAEL021263-PA	AALB006980-PA	ADAC003797-PA	ASTEI09017-PA	AGAP010938-PA	NP_511069.3	EEZ99232.2	AMEM21_008849.P17407		AAEL019723	AALB004787	ADAC002934	ASTEI10086	AGAP005150	NP_610612.1
62605at7147	C528760.g12243	AAEL005183-PA	AALB005998-PA	ADAC009173-PA	ASTEI08523-PA	AGAP005842-PA	NP_650650.1	EFA03457.1	AMEM21_002567.P4808		AAEL019643	AALB010064	ADAC005313	ASTEI10434	AGAP011716	NP_725343.1
62621at7147	8908.g11512	AAEL015275-PA	AALB000226-PA	ADAC010574-PA	ASTEI05179-PA	AGAP008572-PA	NP_608929.1	EFA03505.1	AMEM21_008800.P17284		AAEL014419	AALB001991	ADAC002874	ASTEI06565	AGAP009879	NP_610654.1
62675at7147	6244.g7879	AAEL006921-PA	AALB016747-PA	ADAC009747-PA	ASTEI07985-PA	AGAP002536-PA	NP_569879.1	EFA05282.2	AMEM21_009054.P17757		AAEL001805	AALB001005	ADAC001837	ASTEI06623	AGAP008390	NP_001259344.1
62836at7147	5828.g7352	AAEL023151-PA	AALB006064-PA	ADAC000071-PA	ASTEI02064-PA	AGAP005438-PA	NP_648431.3	EEZ99621.2	AMEM21_010010.P19556		AAEL014317	AALB004421	ADAC004742	ASTEI02917	AGAP006064	NP_647972.1
62882at7147	7764.g9789	AAEL004818-PB	AALB010208-PA	ADAC005889-PA	ASTEI07105-PA	AGAP010536-PA	NP_610095.1	EFA07851.1	AMEM21_013442.P26403		AAEL003858	AALB007422	ADAC001133	ASTEI04197	AGAP011291	NP_611294.1
62904at7147	243.g2640	AAEL006963-PA	AALB001748-PA	ADAC007599-PA	ASTEI05277-PA	AGAP008426-PA	NP_608883.1	EFA07856.1	AMEM21_009918.P19386		AAEL017282	AALB008164	ADAC003861	ASTEI00837	AGAP003907	NP_572323.1
62926at7147	279.g3221	AAEL005504-PC	AALB009764-P4423	ADAC011156-PA	ASTEI06139-PA	AGAP028148-PA	NP_649814.1	EFA03307.1	AMEM21_012562.P24754		AAEL023209	AALB004315	ADAC003369	ASTEI05955	AGAP004839	NP_610313.1
62952at7147	3381.g4159	AAEL000903-PA	AALB017448-P3420	ADAC000494-PA	ASTEI02342-PA	AGAP029323-PA	NP_524846.1	EFA03762.1	AMEM21_008574.P16878		AAEL004017	AALB009539	ADAC008830	ASTEI00002	AGAP003218	NP_476593.2
63184at7147	8534.g10898	AAEL002782-PB	AALB016776-PA	ADAC001615-PA	ASTEI04079-PA	AGAP002605-PA	NP_572217.1	EFA01797.1	AMEM21_011549.P22624		AAEL008458	AALB008405	ADAC006181	ASTEI06767	AGAP011251	NP_610239.1
63216at7147	7555.g9441	AAEL002548-PB	AALB002834-PA	ADAC000785-PA	ASTEI09528-PA	AGAP003445-PA	NP_477415.1	EFA00138.1	AMEM21_011550.P22625		AAEL024070	AALB003502.P4207	ADAC008583	ASTEI04141	AGAP002658	NP_523708.2
63228at7147	4401.g5572	AAEL008800-PA	AALB008926-PA	ADAC007568-PA	ASTEI04873-PA	AGAP004481-PA	NP_524134.1	EFA03392.1	AMEM21_003339.P6417		AAEL024063	AALB005727	ADAC002132	ASTEI10057	AGAP029370	NP_729654.1
63248at7147	1193.g314	AAEL000422-PB	AALB009290-P3899	ADAC009816-PA	ASTEI00390-PA	AGAP002088-PA	NP_569993.1	EEZ98848.1	AMEM21_009004.P17687		AAEL008492	AALB001678	ADAC003210	ASTEI07150	AGAP009134	NP_609926.1
63269at7147	1733.g1504	AAEL007501-PA	AALB008194-PA	ADAC003840-PA	ASTEI00048-PA	AGAP002933-PB	NP_733061.1	EFA10164.1	AMEM21_008240.P16203		AAEL015236	AALB005143	ADAC002292	ASTEI01406	AGAP007492	NP_648163.1
63271at7147	C521010.g12208	AAEL006457-PA	AALB017677-P3663	ADAC002190-PA	ASTEI07138-PA	AGAP010492-PA	NP_001036446.2	EFA07688.2	AMEM21_003391.P6531		AAEL013207	AALB006151	ADAC002738	ASTEI09102	AGAP006204	NP_729495.1
63422at7147	2387.g2552	AAEL021093-PA	AALB004471-PA	ADAC001453-PA	ASTEI08494-PA	AGAP005797-PA	NP_648162.2	EFA03547.2	AMEM21_003180.P6059		AAEL029017	AALB006773	ADAC002336	ASTEI03574	AGAP000975	NP_727668.2
63432at7147	6546.g8236	AAEL020957-PA	AALB004452-PA	ADAC004468-PA	ASTEI02786-PA	AGAP005917-PA	NP_652607.1	EFA01348.2	AMEM21_012016.P23601		AAEL008475	AALB006215	ADAC008540	ASTEI01480	AGAP007578	NP_648048.1
63452at7147	6821.g8552	AAEL018333-PB	AALB006002-PA	ADAC009147-PA	ASTEI06824-PA	AGAP005849-PA	NP_573262.2	EFA07484.2	AMEM21_010342.P20252		AAEL017332	AALB017651.P3637	ADAC008718	ASTEI09957	AGAP029044	NP_611021.1
63485at7147	3147.g3778	AAEL003839-PA	AALB007427-PA	ADAC001128-PA	ASTEI04192-PA	AGAP011285-PA	NP_647717.1	EEZ99092.1	AMEM21_008710.P17090		AAEL006557	AALB006025	ADAC005337	ASTEI02060	AGAP005432	NP_648848.1
63502at7147	2661.g3066	AAEL006117-PA	AALB004071-PA	ADAC007058-PA	ASTEI03904-PA	AGAP011581-PA	NP_524742.1	EFA07911.1	AMEM21_004050.P7776		AAEL002384	AALB001173	ADAC004625	ASTEI09505	AGAP008760	NP_608705.1
63522at7147	7754.g9757	AAEL003649-PA	AALB009597-PA	ADAC100461-PA	ASTEI05755-PA	AGAP001334-PA	NP_651396.1	EEZ98913.1	AMEM21_015984.P31262		AAEL029035	AALB006372	ADAC000376	ASTEI07046	AGAP000358	NP_572763.3
63614at7147	549.g6839	AAEL027731-PA	AALB010188-PA	ADAC010511-PA	ASTEI02456-PA	AGAP012246-PA	NP_651669.1	EFA09734.2	AMEM21_013678.P26884		AAEL009858	AALB005004	ADAC008638	ASTEI02551	AGAP007056	NP_001246496.1
63618at7147	428.g5395	AAEL011282-PA	AALB004357-PA	ADAC001377-PA	ASTEI06017-PA	AGAP005221-PA	NP_610786.2	EFA09757.1	AMEM21_010057.P19649		AAEL002797	AALB009681	ADAC001626	ASTEI04084	AGAP013336	NP_572710.1
63855at7147	3721.g4604	AAEL002948-PA	AALB009856-PA	ADAC010683-PA	ASTEI07792-PA	AGAP000813-PA	NP_511094.1	EEZ97465.1	AMEM21_011109.P21768		AAEL004364	AALB017646.P3631	ADAC008692	ASTEI09964	AGAP001146	NP_650705.1
63948at7147	7924.g9967	AAEL008942-PA	AALB002756-PA	ADAC004818-PA	ASTEI10525-PA	AGAP011383-PA	NP_651850.1	EFA10478.1	AMEM21_011509.P22504		AAEL010306	AALB009897	ADAC005192	ASTEI05580	AGAP011081	NP_648908.1
63988at7147	1100.g191	AAEL011463-PB	AALB004270-PA	ADAC100531-PA	ASTEI06322-PA	AGAP005992-PA	NP_524810.2	EFA04695.1	AMEM21_014043.P27623		AAEL020368	AALB008982	ADAC005772	ASTEI00447	AGAP002853	NP_650280.1
64017at7147	7082.g8831	AAEL009110-PB	AALB003345-PA	ADAC006946-PA	ASTEI07083-PA	AGAP004049-PA	NP_524729.2	EFA05099.1	AMEM21_005400.P10492		AAEL021179	AALB006759	ADAC008275	ASTEI06257	AGAP000415	NP_724982.1
64025at7147	8717.g11163	AAEL008000-PA	AALB004530-PA	ADAC005078-PA	ASTEI01337-PA	AGAP007381-PA	NP_649160.1	KYB27319.1	AMEM21_008018.P15773		AAEL002337	AALB004959	ADAC001599	ASTEI02608	AGAP006946	NP_647961.1
64061at7147	972.g11883	AAEL001968-PA	AALB001925-PA	ADAC003460-PA	ASTEI01796-PA	AGAP008034-PA	NP_524931.1	EFA03480.1	AMEM21_004827.P9412		AAEL000085	AALB009474	ADAC005851	ASTEI03162	AGAP002743	NP_569907.1
64165at7147	4224.g5306	AAEL006118-PA	AALB007193-PA	ADAC009896-PA	ASTEI07559-PA	AGAP004113-PA	NP_650780.1	EFA10018.1	AMEM21_009281.P18170		AAEL003847	AALB007424	ADAC001134	ASTEI04195	AGAP011288	NP_650057.1
64181at7147	3241.g3959	AAEL027317-PA	AALB005509-PA	ADAC002420-PA	ASTEI01264-PA	AGAP007280-PA	NP_523947.2	EEZ99245.2	AMEM21_006016.P11854		AAEL013989	AALB010043	ADAC007120	ASTEI08775	AGAP011504	NP_652037.1
64306at7147	7892.g9922	AAEL012375-PB	AALB005188-PA	ADAC003015-PA	ASTEI10145-PA	AGAP006451-PA	NP_610232.1	EEZ98518.1	AMEM21_004864.P9479		AAEL013115	AALB007412	ADAC002676	ASTEI04205	AGAP011299	NP_572245.1
64314at7147	2532.g2795	AAEL010355-PA	AALB010123-PA	ADAC003000-PA	ASTEI05897-PA	AGAP012004-PA	NP_610400.1	EFA06063.1	AMEM21_007093.P14026		AAEL001754	AALB006094	ADAC010324	ASTEI02537	AGAP005776	NP_524517.1
64449at7147	2085.g2120	AAEL001801-PA	AALB001013-PA	ADAC007880-PA	ASTEI11083-PA	AGAP008402-PA	NP_573101.1	EFA09498.1	AMEM21_015543.P30406		AAEL008465	AALB016767	ADAC009697	ASTEI00795	AGAP003865	NP_524919.2
64574at7147	8462.g10762	AAEL006298-PA	AALB000993-PA	ADAC002655-PA	ASTEI01857-PA	AGAP008108-PA	NP_733074.1	EFA01589.2	AMEM21_011293.P22134		AAEL025600	AALB003783.P4069	ADAC000441	ASTEI02340	AGAP012369	NP_610891.1
64627at7147	524.g6564	AAEL001494-PB	AALB007894-PA	ADAC007911-PA	ASTEI08296-PA	AGAP010168-PA	NP_788051.1	EFA04158.2	AMEM21_002882.P5420		AAEL001340	AALB009195	ADAC009391	ASTEI05788	AGAP001293	NP_649495.1
64809at7147	1727.g1466	AAEL019896-PA	AALB005751-PA	ADAC000927-PA	ASTEI01343-PA	AGAP007388-PA	NP_001097279.2	EFA12501.2	AMEM21_011939.P23442		AAEL009080	AALB005495	ADAC002422	ASTEI01274	AGAP007299	NP_524780.1
64924at7147	5510.g6887	AAEL006209-PA	AALB009604-PA	ADAC009700-PA	ASTEI04866-PA	AGAP004491-PA	NP_477145.1	EFA13005.2	AMEM21_003674.P7036		AAEL001399	AALB005109	ADAC002295	ASTEI01371	AGAP007423	NP_610921.1
65006at7147	6690.g8421	AAEL001553-PA	AALB005394-PA	ADAC006927-PA	ASTEI01511-PA	AGAP007613-PA	NP_611047.2	KYB26427.1	AMEM21_006678.P13188		AAEL002869	AALB008290	ADAC005568	ASTEI03615	AGAP001418	NP_732553.2
65009at7147	5132.g6395	AAEL010885-PA	AALB005984-PA	ADAC007079-PA	ASTEI01350-PA	AGAP007394-PA	NP_609066.1	EFA06829.2	AMEM21_015434.P30187		AAEL000483	AALB008864.P4309	ADAC010401	ASTEI03088	AGAP001688	NP_523790.1
65161at7147	7001.g8702	AAEL010054-PB	AALB017496-P3472	ADAC010024-PA	ASTEI08707-PA	AGAP001917-PA	NP_523951.1	EEZ97213.1	AMEM21_006160.P12176		AAEL009200	AALB016003	ADAC000440	ASTEI02294	AGAP012417	NP_648976.2
65206at7147	8980.g11650	AAEL010175-PA	AALB009361-P3889	ADAC009279-PA	ASTEI08053-PA	AGAP001214-PA	NP_650076.1	EFA05598.1	AMEM21_000271.P301		AAEL004546	AALB002355	ADAC004055	ASTEI07545	AGAP001399	NP_523400.1
65261at7147	2394.g2581	AAEL023506-PA	AALB015827-PA	ADAC001953-PA	ASTEI02129-PA	AGAP005522-PA	NP_723484.1	EFA01023.1	AMEM21_000390.P516		AAEL010559	AALB006454	ADAC000067	ASTEI09815	AGAP000529	NP_649877.1
65569at7147	1924.g1862	AAEL008100-PA	AALB009160-PA	ADAC009396-PA	ASTEI05468-PA	AGAP001514-PA	NP_649476.1	EFA03141.1	AMEM21_000220.P212		AAEL002559	AALB008660	ADAC002236	ASTEI05480	AGAP001623	NP_733352.3
65604at7147	1823.g1722	AAEL006508-PA	AALB001615-PA	ADAC007697-PA	ASTEI03854-PA	AGAP009485.P211	NP_723994.2	EFA08240.1	AMEM21_007473.P14733		AAEL017167	AALB006431	ADAC005028	ASTEI10821	AGAP029802	NP_001262238.1
65665at7147	1733.g1517	AAEL010826-PA	AALB008184-PA	ADAC003826-PA	ASTEI04355-PA	AGAP003597-PA	NP_524357.2	EEZ98588.1	AMEM21_011235.P22041		AAEL013470	AALB005588	ADAC009352	ASTEI02670	AGAP006623	NP_608825.2
65801at7147	4608.g5839	AAEL001275-PA	AALB004607-PA	ADAC001254-PA	ASTEI02205-PA	AGAP005608-PA	NP_649008.2	EFA00695.1	AMEM21_001788.P3342		AAEL000452	AALB008688	ADAC000280	ASTEI04922	AGAP004434	NP_648586.2
65827at7147	4566.g5751	AAEL000403-PA	AALB002620-P4173	ADAC005616-PA	ASTEI00403-PA	AGAP002100-PA	NP_731905.1	EFA07827.2	AMEM21_005560.P10819		AAEL000298	AALB003998	ADAC006516	ASTEI08381	AGAP010481	NP_611836.2
65870at7147	7432.g9314	AAEL012180-PA	AALB005291-PA	ADAC003311-PA	ASTEI04669-PA	AGAP006810-PA	NP_647981.1	EFA04527.1	AMEM21_001662.P3144		AAEL011541	AALB008505	ADAC001547	ASTEI10330	AGAP011474	NP_611896.1
65891at7147	921.g11766	AAEL004039-PA	AALB008153-PA	ADAC003828-PA	ASTEI00516-PA	AGAP002967-PA	NP_524319.2	KYB26388.1	AMEM21_001989.P3674		AAEL003736	AALB004501	ADAC007750	ASTEI02646	AGAP006648	NP_650942.1
65907at7147	7071.g8827	AAEL021015-PA	AALB006721-PA	ADAC007225-PA	ASTEI08805-PA	AGAP000342-PA	NP_651942.2	EFA05602.2	AMEM21_010588.P20737		AAEL024829	AALB005759	ADAC007983	ASTEI06879	AGAP007105	NP_649101.2
66003at7147	8353.g10553	AAEL008038-PB	AALB002691-PA	ADAC008506-PA	ASTEI07497-PA	AGAP001342-PA	NP_572478.1	EFA05380.2	AMEM21_004383.P8441		AAEL008829	AALB008871.P3965	ADAC010397	ASTEI08878	AGAP003290	NP_569901.1
66285at7147	3455.g4233	AAEL001029-PA	AALB015761-PA	ADAC006439-PA	ASTEI04772-PA	AGAP008772-PA	NP_650821.2	EFA02557.2	AMEM21_011114.P21779		AAEL001612	AALB009039.P3943	ADAC004833	ASTEI00435	AGAP002836	NP_524453.1
66470at7147	8421.g10680	AAEL009376-PA	AALB008836-PA	ADAC010023-PA	ASTEI08741-PA	AGAP001880.P85	NP_525049.1	EFA02833.2	AMEM21_004846.P9436		AAEL009926	AALB015846	ADAC005357	ASTEI03131	AGAP001733	NP_608780.1
67at7147	2734.g3161	AAEL013059-PA	AALB001496-PA	ADAC009533-PA	ASTEI01871-PA	AGAP008123-PA	NP_609806.1	EFA07840.1	AMEM21_001730.P3250		AAEL013985	AALB010735	ADAC007683	ASTEI05386	AGAP010656	NP_573020.2
6829at7147	1668.g1273	AAEL008465-PA	AALB016767-PA	ADAC009697-PA	ASTEI00795-PA	AGAP003865-PA	NP_524919.2	EFA04217.1	AMEM21_003274.P6214		AAEL008135	AALB007260	ADAC005354	ASTEI00972	AGAP003970	NP_608779.1
6993at7147	1034.g60	AAEL012575-PA	AALB003525-PA	ADAC001882-PA	ASTEI07466-PA	AGAP004599-PA	NP_651681.2	EEZ98229.2	AMEM21_015102.P29577
7165at7147	8645.g11054	AAEL003481-PA	AALB010788-PA	ADAC004374-PA	ASTEI02492-PA	AGAP012208-PA	NP_723087.1	EFA00173.1	AMEM21_014821.P29107
7544at7147	7924.g9970	AAEL007481-PA	AALB002754-PA	ADAC004821-PA	ASTEI08968-PA	AGAP002393-PA	NP_649782.1	EFA10140.1	AMEM21_002143.P3973
75537at7147	428.g5391	AAEL025431-PA	AALB004354-PA	ADAC001386-PA	ASTEI06013-PA	AGAP005226-PA	NP_572303.4	EFA10237.1	AMEM21_008128.P15971
75591at7147	95.g11824	AAEL011790-PA	AALB010049-PA	ADAC005317-PA	ASTEI08780-PA	AGAP011497-PA	NP_610398.1	EFA06909.1	AMEM21_015687.P30707
75598at7147	3890.g4805	AAEL006724-PA	AALB006052-PA	ADAC003981-PA	ASTEI09130-PA	AGAP006239-PA	NP_648581.1	EFA07641.1	AMEM21_010625.P20815
75722at7147	2011.g1983	AAEL001334-PA	AALB009189-P4271	ADAC009409-PA	ASTEI05781-PA	AGAP013277-PA	NP_524894.1	EFA12967.1	AMEM21_006163.P12181
75860at7147	5975.g7503	AAEL010437-PA	AALB015612-PA	ADAC003187-PA	ASTEI03703-PA	AGAP004205-PA	NP_650760.1	EFA08854.1	AMEM21_005185.P10071
76081at7147	3190.g3846	AAEL007366-PA	AALB004983-PA	ADAC002411-PA	ASTEI09040-PA	AGAP004929-PA	NP_660194.1	KYB26302.1	AMEM21_011423.P22360
76124at7147	1185.g307	AAEL009101-PA	AALB003418-PA	ADAC010444-PA	ASTEI11014-PA	AGAP002935-PA	NP_649489.1	EFA02515.1	AMEM21_010887.P21328
76234at7147	5515.g6908	AAEL008108-PA	AALB009230-PA	ADAC008066-PA	ASTEI05714-PA	AGAP001506-PA	NP_523720.2	EFA04164.1	AMEM21_004228.P8110
76258at7147	4879.g6158	AAEL003059-PB	AALB005069-PA	ADAC006253-PA	ASTEI10382-PA	AGAP005738-PA	NP_648245.2	EFA01059.1	AMEM21_006508.P12830
76293at7147	237.g2520	AAEL006337-PA	AALB017697-P3683	ADAC004612-PA	ASTEI05870-PA	AGAP011975-PA	NP_648779.1	EFA01874.1	AMEM21_001908.P3534
76300at7147	4637.g5866	AAEL010840-PB	AALB005184-PA	ADAC001155-PA	ASTEI10140-PA	AGAP006456-PA	NP_647775.1	EFA01282.1	AMEM21_012126.P23835
76554at7147	6179.g7768	AAEL007904-PA	AALB009354-PA	ADAC009258-PA	ASTEI08061-PA	AGAP001224-PA	NP_650738.1	KYB26687.1	AMEM21_015541.P30404
76975at7147	6846.g8567	AAEL004517-PA	AALB000898-PA	ADAC006417-PA	ASTEI09909-PA	AGAP008642-PA	NP_609556.2	EFA07943.2	AMEM21_005412.P10509
77171at7147	1705.g1376	AAEL020485-PA	AALB003936-PA	ADAC007020-PA	ASTEI00297-PA	AGAP003069-PA	NP_649676.1	EEZ97812.1	AMEM21_010973.P21541
77240at7147	8619.g11021	AAEL003476-PA	AALB003895-PA	ADAC002974-PA	ASTEI06758-PA	AGAP010395-PA	NP_573118.2	EFA01443.2	AMEM21_015394.P30115
77335at7147	5492.g6855	AAEL000210-PA	AALB007614-PA	ADAC000347-PA	ASTEI08342-PA	AGAP010450-PA	NP_524022.1	EEZ98033.1	AMEM21_005255.P10227
77691at7147	4797.g6066	AAEL014520-PB	AALB006071-PA	ADAC006093-PA	ASTEI02073-PA	AGAP005450-PA	NP_729380.1	EFA06028.2	AMEM21_002077.P3850
77798at7147	7733.g9725	AAEL027771-PA	AALB002431-P4019	ADAC005555-PA	ASTEI03110-PA	AGAP001711-PA	NP_524719.1	EFA05672.1	AMEM21_006438.P12703
77899at7147	997.g11923	AAEL001497-PA	AALB001469-PA	ADAC000680-PA	ASTEI02933-PA	AGAP008353-PA	NP_524905.1	EFA09922.2	AMEM21_014566.P28556
77949at7147	8920.g11546	AAEL002508-PA	AALB007787-PA	ADAC006108-PA	ASTEI04478-PA	AGAP000616-PA	NP_524464.1	EFA07110.1	AMEM21_015912.P31146
78066at7147	8761.g11268	AAEL009858-PA	AALB005004-PA	ADAC008638-PA	ASTEI02551-PA	AGAP007056-PA	NP_001246496.1	EFA07409.1	AMEM21_008404.P16510
78105at7147	8127.g10255	AAEL002174-PA	AALB004892-PA	ADAC006264-PA	ASTEI09438-PA	AGAP006383-PA	NP_511096.2	EFA09462.2	AMEM21_004160.P7994
78312at7147	8381.g10594	AAEL006693-PA	AALB003733-P4064	ADAC000470-PA	ASTEI05092-PA	AGAP011895-PA	NP_610501.1	KYB29726.1	AMEM21_010002.P19536
78320at7147	1107.g199	AAEL006420-PA	AALB001308-PA	ADAC010076-PA	ASTEI11443-PA	AGAP008287-PA	NP_650459.1	KYB27561.1	AMEM21_007437.P14670
78558at7147	4102.g5113	AAEL024562-PA	AALB005461-PA	ADAC004910-PA	ASTEI01457-PA	AGAP007549-PA	NP_651912.3	EFA08575.1	AMEM21_005330.P10353
78559at7147	334.g4111	AAEL006748-PA	AALB004146-PA	ADAC005688-PA	ASTEI10921-PA	AGAP006365-PA	NP_610454.2	EFA11869.1	AMEM21_008794.P17269
78671at7147	2814.g3287	AAEL001883-PA	AALB001671-PA	ADAC004762-PA	ASTEI06179-PA	AGAP009141-PA	NP_650686.1	EFA02017.1	AMEM21_001297.P2398
78789at7147	1009.g33	AAEL013769-PA	AALB000857-PA	ADAC000963-PA	ASTEI09777-PA	AGAP009058-PA	NP_611351.1	EFA08819.1	AMEM21_008360.P16445
78806at7147	1250.g418	AAEL004276-PA	AALB000318-PA	ADAC006915-PA	ASTEI01742-PA	AGAP028023-PA	NP_001097058.1	EFA07825.2	AMEM21_005040.P9789
78860at7147	2967.g3537	AAEL006799-PB	AALB009497-PA	ADAC007513-PA	ASTEI08869-PA	AGAP003279-PA	NP_610452.2	KYB26666.1	AMEM21_010306.P20162
79090at7147	589.g7406	AAEL006654-PA	AALB000884-PA	ADAC001485-PA	ASTEI03955-PA	AGAP010019-PA	NP_609900.1	EFA10561.1	AMEM21_002638.P4932
79136at7147	1366.g689	AAEL023822-PA	AALB009461-PA	ADAC001371-PA	ASTEI07630-PA	AGAP004176-PA	NP_001097839.1	EFA08613.1	AMEM21_007950.P15635
79186at7147	1831.g1726	AAEL009027-PA	AALB016534-PA	ADAC003379-PA	ASTEI02796-PA	AGAP005906-PA	NP_648185.1	EFA00473.1	AMEM21_011304.P22155
79309at7147	4401.g5568	AAEL008807-PA	AALB017540-P3517	ADAC007547-PA	ASTEI04876-PA	AGAP004477-PA	NP_608841.1	EFA02109.1	AMEM21_005967.P11771
79487at7147	3460.g4240	AAEL013616-PB	AALB002409-P4022	ADAC005522-PA	ASTEI03308-PA	AGAP003029-PA	NP_572311.1	EFA05187.1	AMEM21_004338.P8317
79508at7147	1180.g282	AAEL011422-PA	AALB010802-PA	ADAC005121-PA	ASTEI02379-PA	AGAP029281-PA	NP_611708.2	KYB25790.1	AMEM21_002620.P4902
79550at7147	8534.g10899	AAEL002789-PA	AALB016774-PA	ADAC001623-PA	ASTEI04081-PA	AGAP002606-PA	NP_648904.1	EFA02229.1	AMEM21_007730.P15241
79733at7147	658.g8264	AAEL004740-PA	AALB000464-PA	ADAC005013-PA	ASTEI02949-PA	AGAP008337-PA	NP_609999.2	EFA04101.2	AMEM21_010997.P21584
79843at7147	8097.g10200	AAEL012273-PB	AALB005593-PA	ADAC009360-PA	ASTEI02676-PA	AGAP006617-PA	NP_611306.1	EFA06986.1	AMEM21_008340.P16385
79901at7147	7001.g8710	AAEL008189-PA	AALB016022-PA	ADAC100495-PA	ASTEI08715-PA	AGAP001909-PA	NP_650697.1	EFA06640.2	AMEM21_015073.P29535
79983at7147	5990.g7513	AAEL012746-PA	AALB017720-P3706	ADAC008591-PA	ASTEI05330-PA	AGAP010588-PA	NP_610418.1	EEZ98562.1	AMEM21_008899.P17511
80042at7147	8570.g10950	AAEL010877-PA	AALB005581-PA	ADAC008761-PA	ASTEI02731-PA	AGAP007166-PA	NP_524871.1	EFA02384.1	AMEM21_011621.P22747
80071at7147	7857.g9881	AAEL008530-PA	AALB006417-PA	ADAC007326-PA	ASTEI07791-PA	AGAP000814-PA	NP_609607.1	EFA10613.1	AMEM21_006310.P12465
80242at7147	1146.g258	AAEL007202-PA	AALB008395-PA	ADAC003041-PA	ASTEI03690-PA	AGAP004224-PA	NP_524493.1	EFA10671.1	AMEM21_014820.P29106
80275at7147	7432.g9304	AAEL009217-PA	AALB005284-PA	ADAC004688-PA	ASTEI04676-PA	AGAP006802-PA	NP_523893.1	EFA00783.1	AMEM21_014055.P27643
80301at7147	2533.g2813	AAEL004563-PA	AALB002362-PA	ADAC004067-PA	ASTEI07553-PA	AGAP001407-PA	NP_572308.3	EFA13218.1	AMEM21_008004.P15742
80742at7147	2943.g3459	AAEL013528-PA	AALB006519-PA	ADAC000247-PA	ASTEI07810-PA	AGAP000396-PA	NP_524387.1	EFA10733.1	AMEM21_005203.P10103
80999at7147	2988.g3573	AAEL022941-PA	AALB003267-PA	ADAC001284-PA	ASTEI08906-PA	AGAP006273-PA	NP_572810.1	EFA06793.1	AMEM21_000371.P484
81033at7147	8748.g11233	AAEL013002-PB	AALB008023-PA	ADAC005284-PA	ASTEI06158-PA	AGAP008541-PA	NP_477226.2	EFA00527.1	AMEM21_005736.P11323
81939at7147	4850.g6126	AAEL010342-PA	AALB000261-PA	ADAC010211-PA	ASTEI01902-PA	AGAP008912-PA	NP_610912.2	EFA01222.2	AMEM21_002053.P3803
82214at7147	7702.g9651	AAEL003473-PB	AALB009811-PA	ADAC005093-PA	ASTEI064545-PA	AGAP011452-PA	NP_611241.2	KYB25711.1	AMEM21_002582.P4842
82301at7147	1086.g143	AAEL012990-PA	AALB010426-P4115	ADAC005296-PA	ASTEI02349-PA	AGAP012361-PA	NP_610417.1	EFA06618.2	AMEM21_013943.P27419
82436at7147	3482.g4280	AAEL002673-PA	AALB000080-PA	ADAC009947-PA	ASTEI04766-PA	AGAP008780-PA	NP_651063.1	KYB25453.1	AMEM21_005805.P11444
82530at7147	122.g348	AAEL009644-PA	AALB008695-PA	ADAC004753-PA	ASTEI08977-PA	AGAP004082-PA	NP_573032.1	EFA01077.1	AMEM21_014479.P28418
82552at7147	1017.g42	AAEL027322-PA	AALB010103-PA	ADAC000976-PA	ASTEI11071-PA	AGAP011568-PA	NP_572571.1	EFA10119.2	AMEM21_002917.P5483
82576at7147	3411.g4195	AAEL011425-PA	AALB010796-PA	ADAC005115-PA	ASTEI02374-PA	AGAP012335-PA	NP_523830.2	EFA10605.2	AMEM21_001461.P2738
82691at7147	2011.g1976	AAEL001340-PA	AALB009195-PA	ADAC009391-PA	ASTEI05788-PA	AGAP001293-PA	NP_649495.1	EFA03026.2	AMEM21_008763.P17196
82778at7147	4750.g6002	AAEL012369-PA	AALB003242-PA	ADAC000993-PA	ASTEI10504-PA	AGAP006255-PA	NP_609391.1	EFA12721.1	AMEM21_000067.P31694
82820at7147	6281.g7944	AAEL008542-PB	AALB006788-PA	ADAC004943-PA	ASTEI08858-PA	AGAP000561-PA	NP_476590.1	EFA10675.1	AMEM21_000307.P372
8296at7147	8474.g10777	AAEL014201-PA	AALB006695-PA	ADAC003257-PA	ASTEI01217-PA	AGAP000842-PA	NP_651718.1	KYB26384.1	AMEM21_006597.P13051
82996at7147	4145.g5170	AAEL022126-PA	AALB001547-PA	ADAC009505-PA	ASTEI02984-PA	AGAP008301-PA	NP_001104054.3	EFA10706.1	AMEM21_006748.P13340
83017at7147	471.g5922	AAEL005479-PB	AALB007393-PA	ADAC002016-PA	ASTEI04223-PA	AGAP011318-PA	NP_610908.1	KYB25677.1	AMEM21_008001.P15735
83211at7147	6269.g7932	AAEL008234-PA	AALB003165-P4362	ADAC006602-PA	ASTEI04910-PA	AGAP004448-PA	NP_511118.2	EFA04851.1	AMEM21_004273.P8201
83336at7147	6893.g8601	AAEL000823-PA	AALB002393-PA	ADAC005558-PA	ASTEI03152-PA	AGAP002754-PA	NP_649539.1	EFA11837.1	AMEM21_011438.P22381
83417at7147	553.g6942	AAEL017543-PA	AALB017738-P3725	ADAC006130-PA	ASTEI11228-PA	AGAP012142-PA	NP_648756.1	EFA09428.1	AMEM21_003531.P6790
83711at7147	906.g11722	AAEL021793-PA	AALB007110-PB	ADAC002110-PA	ASTEI08790-PA	AGAP011487-PA	NP_523776.1	EFA02827.2	AMEM21_010832.P21192
84233at7147	8961.g11619	AAEL010254-PA	AALB010357-PA	ADAC007839-PA	ASTEI06770-PA	AGAP011248-PA	NP_651439.2	EFA11389.1	AMEM21_001724.P3243
84321at7147	1357.g671	AAEL002866-PA	AALB008064-PA	ADAC008229-PA	ASTEI03076-PA	AGAP001677-PA	NP_569980.1	EFA05631.1	AMEM21_003256.P6178
84597at7147	237.g2514	AAEL006350-PA	AALB009938-PA	ADAC004614-PA	ASTEI05864-PA	AGAP011969-PA	NP_649175.1	EFA01873.2	AMEM21_007498.P14794
85870at7147	2182.g2275	AAEL028228-PA	AALB001841-PA	ADAC000896-PA	ASTEI09630-PA	AGAP008198-PA	NP_608734.2	EFA02003.1	AMEM21_012555.P24734
85922at7147	7754.g9756	AAEL003670-PA	AALB009598-PA	ADAC009684-PA	ASTEI05754-PA	AGAP001460-PA	NP_649899.1	EEZ98376.1	AMEM21_003711.P7112
8780at7147	8201.g10337	AAEL010627-PA	AALB002146-PA	ADAC003540-PA	ASTEI07569-PA	AGAP004124-PA	NP_649620.2	EFA09546.1	AMEM21_013132.P25840
91058at7147	953.g11829	AAEL007584-PA	AALB008979-P3951	ADAC009067-PA	ASTEI00444-PA	AGAP002846-PA	NP_476767.2	EEZ99351.1	AMEM21_007548.P14892
91743at7147	2533.g2799	AAEL004543-PB	AALB002352-PA	ADAC004076-PA	ASTEI07542-PA	AGAP001395-PA	NP_001246825.1	EFA01296.2	AMEM21_011650.P22793
91945at7147	1045.g77	AAEL005968-PA	AALB000986-PA	ADAC006220-PA	ASTEI01848-PA	AGAP008099-PA	NP_611074.1	EFA05379.1	AMEM21_001965.P3636
91966at7147	1724.g1439	AAEL002286-PA	AALB006981-PA	ADAC003545-PA	ASTEI09018-PA	AGAP010939-PA	NP_572390.1	EEZ98297.1	AMEM21_006355.P12539
92009at7147	C557912.g12373	AAEL022232-PA	AALB017425-P3396	ADAC010585-PA	ASTEI03622-PA	AGAP013122-PA	NP_612003.1	EFA04519.2	AMEM21_005436.P10560
9256at7147	1498.g971	AAEL010220-PC	AALB009652-PA	ADAC009712-PA	ASTEI03431-PA	AGAP002239-PA	NP_650430.1	EFA03491.1	AMEM21_002210.P4108
93096at7147	5061.g6333	AAEL018312-PA	AALB002167-PA	ADAC009583-PA	ASTEI03450-PA	AGAP002259-PA	NP_649484.3	EFA05251.1	AMEM21_007382.P14577
93160at7147	2057.g2055	AAEL009259-PA	AALB000239-PA	ADAC007050-PA	ASTEI01691-PA	AGAP007765-PA	NP_609110.1	EFA07660.2	AMEM21_010637.P20848
93224at7147	4711.g5941	AAEL012264-PA	AALB001016-PA	ADAC007878-PA	ASTEI06613-PA	AGAP008405-PA	NP_523476.1	EFA06988.1	AMEM21_011680.P22852
93633at7147	5740.g7244	AAEL012610-PA	AALB004913-PA	ADAC010240-PA	ASTEI04585-PA	AGAP006915-PA	NP_647747.1	EFA09580.1	AMEM21_016035.P31371
94151at7147	3681.g4583	AAEL012931-PC	AALB007636-PA	ADAC000342-PA	ASTEI07786-PA	AGAP001042-PA	NP_572535.1	EFA08561.1	AMEM21_000973.P1728
94620at7147	397.g4940	AAEL013637-PA	AALB000724-PA	ADAC006735-PA	ASTEI04736-PA	AGAP009609-PA	NP_523544.2	EFA07806.1	AMEM21_004558.P8810
94874at7147	2483.g2732	AAEL010453-PB	AALB010721-PA	ADAC003131-PA	ASTEI08389-PA	AGAP010755-PA	NP_476636.1	EFA12271.1	AMEM21_006389.P12593
95128at7147	8206.g10347	AAEL023768-PA	AALB005334-PA	ADAC007915-PA	ASTEI10068-PA	AGAP005368-PA	NP_001036603.1	EFA04343.1	AMEM21_013691.P26903
96286at7147	756.g9448	AAEL006400-PA	AALB000308-PA	ADAC008515-PA	ASTEI02985-PA	AGAP008300-PA	NP_608834.1	EFA12228.1	AMEM21_006447.P12716
96939at7147	4449.g5617	AAEL014705-PA	AALB002334-PA	ADAC006169-PA	ASTEI04285-PA	AGAP004102-PA	NP_610851.2	EEZ99147.1	AMEM21_005432.P10555
97648at7147	2950.g3493	AAEL002464-PA	AALB009730-PA	ADAC004281-PA	ASTEI00696-PA	AGAP002473-PA	NP_476969.1	EEZ98406.2	AMEM21_008826.P17331
98214at7147	375.g4651	AAEL007710-PB	AALB014160-PA	ADAC009015-PA	ASTEI03835-PA	AGAP009507-PA	NP_609375.1	EFA02513.1	AMEM21_002892.P5440
98572at7147	2902.g3402	AAEL006788-PA	AALB007124-PA	ADAC008613-PA	ASTEI00273-PA	AGAP003093-PA	NP_573245.1	EFA02756.1	AMEM21_003443.P6622
98822at7147	5080.g6350	AAEL005429-PA	AALB006493-PA	ADAC007858-PA	ASTEI04429-PA	AGAP000551-PA	NP_651849.1	EFA05916.2	AMEM21_014302.P28100
98987at7147	6546.g8234	AAEL009035-PA	AALB004450-PA	ADAC004470-PA	ASTEI02788-PA	AGAP005915-PA	NP_648065.1	EFA00830.2	AMEM21_007342.P14499
99218at7147	1616.g1141	AAEL002284-PA	AALB006978-PA	ADAC003799-PA	ASTEI09015-PA	AGAP010936-PA	NP_569948.3	EFA01136.1	AMEM21_002923.P5494
99318at7147	1652.g1220	AAEL029004-PA	AALB014011-PA	ADAC002048-PA	ASTEI05255-PA	AGAP009234-PA	NP_609847.1	EFA03187.2	AMEM21_009112.P17879
99832at7147	278.g3212	AAEL011317-PA	AALB000931-PA	ADAC005605-PA	ASTEI09583-PA	AGAP008687-PA	NP_611209.1	EFA10005.1	AMEM21_012790.P25233

## Sheet: Single Copy ALL
ClusterID	Aaquasalis	Aaegypti	Aalbimanus	Adarlingi	Agambiae	Amerus	Astephensi	Dmelanogaster	Tribolium
100542at7147	1	1	1	1	1	1	1	1	1
101118at7147	1	1	1	1	1	1	1	1	1
101124at7147	1	1	1	1	1	1	1	1	1
101395at7147	1	1	1	1	1	1	1	1	1
10212at7147	1	1	1	1	1	1	1	1	1
102169at7147	1	1	1	1	1	1	1	1	1
10233at7147	1	1	1	1	1	1	1	1	1
103284at7147	1	1	1	1	1	1	1	1	1
103351at7147	1	1	1	1	1	1	1	1	1
103355at7147	1	1	1	1	1	1	1	1	1
103568at7147	1	1	1	1	1	1	1	1	1
104473at7147	1	1	1	1	1	1	1	1	1
104616at7147	1	1	1	1	1	1	1	1	1
104914at7147	1	1	1	1	1	1	1	1	1
105481at7147	1	1	1	1	1	1	1	1	1
105975at7147	1	1	1	1	1	1	1	1	1
10613at7147	1	1	1	1	1	1	1	1	1
106577at7147	1	1	1	1	1	1	1	1	1
106993at7147	1	1	1	1	1	1	1	1	1
107541at7147	1	1	1	1	1	1	1	1	1
108156at7147	1	1	1	1	1	1	1	1	1
108584at7147	1	1	1	1	1	1	1	1	1
109177at7147	1	1	1	1	1	1	1	1	1
109849at7147	1	1	1	1	1	1	1	1	1
1100at7147	1	1	1	1	1	1	1	1	1
110114at7147	1	1	1	1	1	1	1	1	1
110286at7147	1	1	1	1	1	1	1	1	1
110807at7147	1	1	1	1	1	1	1	1	1
111005at7147	1	1	1	1	1	1	1	1	1
111837at7147	1	1	1	1	1	1	1	1	1
111838at7147	1	1	1	1	1	1	1	1	1
112415at7147	1	1	1	1	1	1	1	1	1
112809at7147	1	1	1	1	1	1	1	1	1
112816at7147	1	1	1	1	1	1	1	1	1
113044at7147	1	1	1	1	1	1	1	1	1
11304at7147	1	1	1	1	1	1	1	1	1
113272at7147	1	1	1	1	1	1	1	1	1
113578at7147	1	1	1	1	1	1	1	1	1
113635at7147	1	1	1	1	1	1	1	1	1
113899at7147	1	1	1	1	1	1	1	1	1
114576at7147	1	1	1	1	1	1	1	1	1
114918at7147	1	1	1	1	1	1	1	1	1
115390at7147	1	1	1	1	1	1	1	1	1
115494at7147	1	1	1	1	1	1	1	1	1
117103at7147	1	1	1	1	1	1	1	1	1
117586at7147	1	1	1	1	1	1	1	1	1
117783at7147	1	1	1	1	1	1	1	1	1
117939at7147	1	1	1	1	1	1	1	1	1
118067at7147	1	1	1	1	1	1	1	1	1
119169at7147	1	1	1	1	1	1	1	1	1
120000at7147	1	1	1	1	1	1	1	1	1
120307at7147	1	1	1	1	1	1	1	1	1
120784at7147	1	1	1	1	1	1	1	1	1
122511at7147	1	1	1	1	1	1	1	1	1
122528at7147	1	1	1	1	1	1	1	1	1
12274at7147	1	1	1	1	1	1	1	1	1
122980at7147	1	1	1	1	1	1	1	1	1
12328at7147	1	1	1	1	1	1	1	1	1
123538at7147	1	1	1	1	1	1	1	1	1
123689at7147	1	1	1	1	1	1	1	1	1
124057at7147	1	1	1	1	1	1	1	1	1
124820at7147	1	1	1	1	1	1	1	1	1
125283at7147	1	1	1	1	1	1	1	1	1
125660at7147	1	1	1	1	1	1	1	1	1
126170at7147	1	1	1	1	1	1	1	1	1
126234at7147	1	1	1	1	1	1	1	1	1
126316at7147	1	1	1	1	1	1	1	1	1
126708at7147	1	1	1	1	1	1	1	1	1
126722at7147	1	1	1	1	1	1	1	1	1
127398at7147	1	1	1	1	1	1	1	1	1
127505at7147	1	1	1	1	1	1	1	1	1
127522at7147	1	1	1	1	1	1	1	1	1
127597at7147	1	1	1	1	1	1	1	1	1
127694at7147	1	1	1	1	1	1	1	1	1
127816at7147	1	1	1	1	1	1	1	1	1
12797at7147	1	1	1	1	1	1	1	1	1
127985at7147	1	1	1	1	1	1	1	1	1
128096at7147	1	1	1	1	1	1	1	1	1
128679at7147	1	1	1	1	1	1	1	1	1
128696at7147	1	1	1	1	1	1	1	1	1
129094at7147	1	1	1	1	1	1	1	1	1
12930at7147	1	1	1	1	1	1	1	1	1
129900at7147	1	1	1	1	1	1	1	1	1
129951at7147	1	1	1	1	1	1	1	1	1
130362at7147	1	1	1	1	1	1	1	1	1
13071at7147	1	1	1	1	1	1	1	1	1
131064at7147	1	1	1	1	1	1	1	1	1
131138at7147	1	1	1	1	1	1	1	1	1
13115at7147	1	1	1	1	1	1	1	1	1
131289at7147	1	1	1	1	1	1	1	1	1
131551at7147	1	1	1	1	1	1	1	1	1
131673at7147	1	1	1	1	1	1	1	1	1
131823at7147	1	1	1	1	1	1	1	1	1
131859at7147	1	1	1	1	1	1	1	1	1
131885at7147	1	1	1	1	1	1	1	1	1
131988at7147	1	1	1	1	1	1	1	1	1
131at7147	1	1	1	1	1	1	1	1	1
132251at7147	1	1	1	1	1	1	1	1	1
132621at7147	1	1	1	1	1	1	1	1	1
133280at7147	1	1	1	1	1	1	1	1	1
1335at7147	1	1	1	1	1	1	1	1	1
133734at7147	1	1	1	1	1	1	1	1	1
133746at7147	1	1	1	1	1	1	1	1	1
134221at7147	1	1	1	1	1	1	1	1	1
134337at7147	1	1	1	1	1	1	1	1	1
134670at7147	1	1	1	1	1	1	1	1	1
135265at7147	1	1	1	1	1	1	1	1	1
135303at7147	1	1	1	1	1	1	1	1	1
135414at7147	1	1	1	1	1	1	1	1	1
136053at7147	1	1	1	1	1	1	1	1	1
13683at7147	1	1	1	1	1	1	1	1	1
137748at7147	1	1	1	1	1	1	1	1	1
138028at7147	1	1	1	1	1	1	1	1	1
13813at7147	1	1	1	1	1	1	1	1	1
138260at7147	1	1	1	1	1	1	1	1	1
139071at7147	1	1	1	1	1	1	1	1	1
139077at7147	1	1	1	1	1	1	1	1	1
139403at7147	1	1	1	1	1	1	1	1	1
139858at7147	1	1	1	1	1	1	1	1	1
14042at7147	1	1	1	1	1	1	1	1	1
140502at7147	1	1	1	1	1	1	1	1	1
140800at7147	1	1	1	1	1	1	1	1	1
141150at7147	1	1	1	1	1	1	1	1	1
142201at7147	1	1	1	1	1	1	1	1	1
142248at7147	1	1	1	1	1	1	1	1	1
142747at7147	1	1	1	1	1	1	1	1	1
142826at7147	1	1	1	1	1	1	1	1	1
143314at7147	1	1	1	1	1	1	1	1	1
143412at7147	1	1	1	1	1	1	1	1	1
143433at7147	1	1	1	1	1	1	1	1	1
143490at7147	1	1	1	1	1	1	1	1	1
14367at7147	1	1	1	1	1	1	1	1	1
145753at7147	1	1	1	1	1	1	1	1	1
145893at7147	1	1	1	1	1	1	1	1	1
146309at7147	1	1	1	1	1	1	1	1	1
146998at7147	1	1	1	1	1	1	1	1	1
147449at7147	1	1	1	1	1	1	1	1	1
148582at7147	1	1	1	1	1	1	1	1	1
148944at7147	1	1	1	1	1	1	1	1	1
149222at7147	1	1	1	1	1	1	1	1	1
149768at7147	1	1	1	1	1	1	1	1	1
149814at7147	1	1	1	1	1	1	1	1	1
150250at7147	1	1	1	1	1	1	1	1	1
150438at7147	1	1	1	1	1	1	1	1	1
151314at7147	1	1	1	1	1	1	1	1	1
152232at7147	1	1	1	1	1	1	1	1	1
152255at7147	1	1	1	1	1	1	1	1	1
152301at7147	1	1	1	1	1	1	1	1	1
152601at7147	1	1	1	1	1	1	1	1	1
152872at7147	1	1	1	1	1	1	1	1	1
153115at7147	1	1	1	1	1	1	1	1	1
153661at7147	1	1	1	1	1	1	1	1	1
154023at7147	1	1	1	1	1	1	1	1	1
154473at7147	1	1	1	1	1	1	1	1	1
155832at7147	1	1	1	1	1	1	1	1	1
156582at7147	1	1	1	1	1	1	1	1	1
156641at7147	1	1	1	1	1	1	1	1	1
157597at7147	1	1	1	1	1	1	1	1	1
157719at7147	1	1	1	1	1	1	1	1	1
157814at7147	1	1	1	1	1	1	1	1	1
157919at7147	1	1	1	1	1	1	1	1	1
158535at7147	1	1	1	1	1	1	1	1	1
158703at7147	1	1	1	1	1	1	1	1	1
158823at7147	1	1	1	1	1	1	1	1	1
158872at7147	1	1	1	1	1	1	1	1	1
159161at7147	1	1	1	1	1	1	1	1	1
160603at7147	1	1	1	1	1	1	1	1	1
16073at7147	1	1	1	1	1	1	1	1	1
161089at7147	1	1	1	1	1	1	1	1	1
161245at7147	1	1	1	1	1	1	1	1	1
16142at7147	1	1	1	1	1	1	1	1	1
161588at7147	1	1	1	1	1	1	1	1	1
162659at7147	1	1	1	1	1	1	1	1	1
16265at7147	1	1	1	1	1	1	1	1	1
163188at7147	1	1	1	1	1	1	1	1	1
163226at7147	1	1	1	1	1	1	1	1	1
163837at7147	1	1	1	1	1	1	1	1	1
16403at7147	1	1	1	1	1	1	1	1	1
164488at7147	1	1	1	1	1	1	1	1	1
164995at7147	1	1	1	1	1	1	1	1	1
165740at7147	1	1	1	1	1	1	1	1	1
16584at7147	1	1	1	1	1	1	1	1	1
166531at7147	1	1	1	1	1	1	1	1	1
16660at7147	1	1	1	1	1	1	1	1	1
166639at7147	1	1	1	1	1	1	1	1	1
166647at7147	1	1	1	1	1	1	1	1	1
167266at7147	1	1	1	1	1	1	1	1	1
167338at7147	1	1	1	1	1	1	1	1	1
167385at7147	1	1	1	1	1	1	1	1	1
167669at7147	1	1	1	1	1	1	1	1	1
167824at7147	1	1	1	1	1	1	1	1	1
168412at7147	1	1	1	1	1	1	1	1	1
168643at7147	1	1	1	1	1	1	1	1	1
168985at7147	1	1	1	1	1	1	1	1	1
168988at7147	1	1	1	1	1	1	1	1	1
170139at7147	1	1	1	1	1	1	1	1	1
170905at7147	1	1	1	1	1	1	1	1	1
172194at7147	1	1	1	1	1	1	1	1	1
172657at7147	1	1	1	1	1	1	1	1	1
173571at7147	1	1	1	1	1	1	1	1	1
17884at7147	1	1	1	1	1	1	1	1	1
179341at7147	1	1	1	1	1	1	1	1	1
179432at7147	1	1	1	1	1	1	1	1	1
179455at7147	1	1	1	1	1	1	1	1	1
179514at7147	1	1	1	1	1	1	1	1	1
179528at7147	1	1	1	1	1	1	1	1	1
179569at7147	1	1	1	1	1	1	1	1	1
179572at7147	1	1	1	1	1	1	1	1	1
179579at7147	1	1	1	1	1	1	1	1	1
179717at7147	1	1	1	1	1	1	1	1	1
179805at7147	1	1	1	1	1	1	1	1	1
179838at7147	1	1	1	1	1	1	1	1	1
179844at7147	1	1	1	1	1	1	1	1	1
179858at7147	1	1	1	1	1	1	1	1	1
179877at7147	1	1	1	1	1	1	1	1	1
179925at7147	1	1	1	1	1	1	1	1	1
179967at7147	1	1	1	1	1	1	1	1	1
180004at7147	1	1	1	1	1	1	1	1	1
180070at7147	1	1	1	1	1	1	1	1	1
180072at7147	1	1	1	1	1	1	1	1	1
180081at7147	1	1	1	1	1	1	1	1	1
180086at7147	1	1	1	1	1	1	1	1	1
180134at7147	1	1	1	1	1	1	1	1	1
180226at7147	1	1	1	1	1	1	1	1	1
180280at7147	1	1	1	1	1	1	1	1	1
180293at7147	1	1	1	1	1	1	1	1	1
180316at7147	1	1	1	1	1	1	1	1	1
180319at7147	1	1	1	1	1	1	1	1	1
180430at7147	1	1	1	1	1	1	1	1	1
180458at7147	1	1	1	1	1	1	1	1	1
180466at7147	1	1	1	1	1	1	1	1	1
180483at7147	1	1	1	1	1	1	1	1	1
180489at7147	1	1	1	1	1	1	1	1	1
180583at7147	1	1	1	1	1	1	1	1	1
180585at7147	1	1	1	1	1	1	1	1	1
180656at7147	1	1	1	1	1	1	1	1	1
180679at7147	1	1	1	1	1	1	1	1	1
180725at7147	1	1	1	1	1	1	1	1	1
180728at7147	1	1	1	1	1	1	1	1	1
180848at7147	1	1	1	1	1	1	1	1	1
180849at7147	1	1	1	1	1	1	1	1	1
180898at7147	1	1	1	1	1	1	1	1	1
180912at7147	1	1	1	1	1	1	1	1	1
180958at7147	1	1	1	1	1	1	1	1	1
180997at7147	1	1	1	1	1	1	1	1	1
181011at7147	1	1	1	1	1	1	1	1	1
181040at7147	1	1	1	1	1	1	1	1	1
181098at7147	1	1	1	1	1	1	1	1	1
181180at7147	1	1	1	1	1	1	1	1	1
181192at7147	1	1	1	1	1	1	1	1	1
181278at7147	1	1	1	1	1	1	1	1	1
181281at7147	1	1	1	1	1	1	1	1	1
181292at7147	1	1	1	1	1	1	1	1	1
181328at7147	1	1	1	1	1	1	1	1	1
181330at7147	1	1	1	1	1	1	1	1	1
181353at7147	1	1	1	1	1	1	1	1	1
181396at7147	1	1	1	1	1	1	1	1	1
181415at7147	1	1	1	1	1	1	1	1	1
181512at7147	1	1	1	1	1	1	1	1	1
181524at7147	1	1	1	1	1	1	1	1	1
181530at7147	1	1	1	1	1	1	1	1	1
181557at7147	1	1	1	1	1	1	1	1	1
181580at7147	1	1	1	1	1	1	1	1	1
181597at7147	1	1	1	1	1	1	1	1	1
181630at7147	1	1	1	1	1	1	1	1	1
18163at7147	1	1	1	1	1	1	1	1	1
181649at7147	1	1	1	1	1	1	1	1	1
181668at7147	1	1	1	1	1	1	1	1	1
181673at7147	1	1	1	1	1	1	1	1	1
181704at7147	1	1	1	1	1	1	1	1	1
181719at7147	1	1	1	1	1	1	1	1	1
181746at7147	1	1	1	1	1	1	1	1	1
181779at7147	1	1	1	1	1	1	1	1	1
181786at7147	1	1	1	1	1	1	1	1	1
181788at7147	1	1	1	1	1	1	1	1	1
181846at7147	1	1	1	1	1	1	1	1	1
181885at7147	1	1	1	1	1	1	1	1	1
181894at7147	1	1	1	1	1	1	1	1	1
181965at7147	1	1	1	1	1	1	1	1	1
182005at7147	1	1	1	1	1	1	1	1	1
182062at7147	1	1	1	1	1	1	1	1	1
182067at7147	1	1	1	1	1	1	1	1	1
182070at7147	1	1	1	1	1	1	1	1	1
182071at7147	1	1	1	1	1	1	1	1	1
182083at7147	1	1	1	1	1	1	1	1	1
182094at7147	1	1	1	1	1	1	1	1	1
182100at7147	1	1	1	1	1	1	1	1	1
182105at7147	1	1	1	1	1	1	1	1	1
182111at7147	1	1	1	1	1	1	1	1	1
182123at7147	1	1	1	1	1	1	1	1	1
182200at7147	1	1	1	1	1	1	1	1	1
182223at7147	1	1	1	1	1	1	1	1	1
182301at7147	1	1	1	1	1	1	1	1	1
182325at7147	1	1	1	1	1	1	1	1	1
182326at7147	1	1	1	1	1	1	1	1	1
182401at7147	1	1	1	1	1	1	1	1	1
182432at7147	1	1	1	1	1	1	1	1	1
182438at7147	1	1	1	1	1	1	1	1	1
182446at7147	1	1	1	1	1	1	1	1	1
182454at7147	1	1	1	1	1	1	1	1	1
182540at7147	1	1	1	1	1	1	1	1	1
182552at7147	1	1	1	1	1	1	1	1	1
182574at7147	1	1	1	1	1	1	1	1	1
182639at7147	1	1	1	1	1	1	1	1	1
182679at7147	1	1	1	1	1	1	1	1	1
182720at7147	1	1	1	1	1	1	1	1	1
182862at7147	1	1	1	1	1	1	1	1	1
182894at7147	1	1	1	1	1	1	1	1	1
182927at7147	1	1	1	1	1	1	1	1	1
182937at7147	1	1	1	1	1	1	1	1	1
182940at7147	1	1	1	1	1	1	1	1	1
182961at7147	1	1	1	1	1	1	1	1	1
182968at7147	1	1	1	1	1	1	1	1	1
183057at7147	1	1	1	1	1	1	1	1	1
183179at7147	1	1	1	1	1	1	1	1	1
183238at7147	1	1	1	1	1	1	1	1	1
183260at7147	1	1	1	1	1	1	1	1	1
183282at7147	1	1	1	1	1	1	1	1	1
183323at7147	1	1	1	1	1	1	1	1	1
183397at7147	1	1	1	1	1	1	1	1	1
183436at7147	1	1	1	1	1	1	1	1	1
183533at7147	1	1	1	1	1	1	1	1	1
183615at7147	1	1	1	1	1	1	1	1	1
183626at7147	1	1	1	1	1	1	1	1	1
183637at7147	1	1	1	1	1	1	1	1	1
183651at7147	1	1	1	1	1	1	1	1	1
183700at7147	1	1	1	1	1	1	1	1	1
183707at7147	1	1	1	1	1	1	1	1	1
183714at7147	1	1	1	1	1	1	1	1	1
183826at7147	1	1	1	1	1	1	1	1	1
183840at7147	1	1	1	1	1	1	1	1	1
183871at7147	1	1	1	1	1	1	1	1	1
183921at7147	1	1	1	1	1	1	1	1	1
183927at7147	1	1	1	1	1	1	1	1	1
184029at7147	1	1	1	1	1	1	1	1	1
184038at7147	1	1	1	1	1	1	1	1	1
184061at7147	1	1	1	1	1	1	1	1	1
184101at7147	1	1	1	1	1	1	1	1	1
184103at7147	1	1	1	1	1	1	1	1	1
184240at7147	1	1	1	1	1	1	1	1	1
184379at7147	1	1	1	1	1	1	1	1	1
184483at7147	1	1	1	1	1	1	1	1	1
184494at7147	1	1	1	1	1	1	1	1	1
184512at7147	1	1	1	1	1	1	1	1	1
184645at7147	1	1	1	1	1	1	1	1	1
184701at7147	1	1	1	1	1	1	1	1	1
184739at7147	1	1	1	1	1	1	1	1	1
184806at7147	1	1	1	1	1	1	1	1	1
184968at7147	1	1	1	1	1	1	1	1	1
185030at7147	1	1	1	1	1	1	1	1	1
185083at7147	1	1	1	1	1	1	1	1	1
185114at7147	1	1	1	1	1	1	1	1	1
185175at7147	1	1	1	1	1	1	1	1	1
185243at7147	1	1	1	1	1	1	1	1	1
185335at7147	1	1	1	1	1	1	1	1	1
185379at7147	1	1	1	1	1	1	1	1	1
185522at7147	1	1	1	1	1	1	1	1	1
185540at7147	1	1	1	1	1	1	1	1	1
185694at7147	1	1	1	1	1	1	1	1	1
185701at7147	1	1	1	1	1	1	1	1	1
185705at7147	1	1	1	1	1	1	1	1	1
185767at7147	1	1	1	1	1	1	1	1	1
185776at7147	1	1	1	1	1	1	1	1	1
185800at7147	1	1	1	1	1	1	1	1	1
185830at7147	1	1	1	1	1	1	1	1	1
185985at7147	1	1	1	1	1	1	1	1	1
186000at7147	1	1	1	1	1	1	1	1	1
186031at7147	1	1	1	1	1	1	1	1	1
186125at7147	1	1	1	1	1	1	1	1	1
186138at7147	1	1	1	1	1	1	1	1	1
186179at7147	1	1	1	1	1	1	1	1	1
186201at7147	1	1	1	1	1	1	1	1	1
186280at7147	1	1	1	1	1	1	1	1	1
186390at7147	1	1	1	1	1	1	1	1	1
186399at7147	1	1	1	1	1	1	1	1	1
186406at7147	1	1	1	1	1	1	1	1	1
186434at7147	1	1	1	1	1	1	1	1	1
186455at7147	1	1	1	1	1	1	1	1	1
186528at7147	1	1	1	1	1	1	1	1	1
186562at7147	1	1	1	1	1	1	1	1	1
186659at7147	1	1	1	1	1	1	1	1	1
186707at7147	1	1	1	1	1	1	1	1	1
186708at7147	1	1	1	1	1	1	1	1	1
186757at7147	1	1	1	1	1	1	1	1	1
186840at7147	1	1	1	1	1	1	1	1	1
186844at7147	1	1	1	1	1	1	1	1	1
186889at7147	1	1	1	1	1	1	1	1	1
186946at7147	1	1	1	1	1	1	1	1	1
187008at7147	1	1	1	1	1	1	1	1	1
187071at7147	1	1	1	1	1	1	1	1	1
187079at7147	1	1	1	1	1	1	1	1	1
187106at7147	1	1	1	1	1	1	1	1	1
187116at7147	1	1	1	1	1	1	1	1	1
187139at7147	1	1	1	1	1	1	1	1	1
187284at7147	1	1	1	1	1	1	1	1	1
187419at7147	1	1	1	1	1	1	1	1	1
187447at7147	1	1	1	1	1	1	1	1	1
187478at7147	1	1	1	1	1	1	1	1	1
187499at7147	1	1	1	1	1	1	1	1	1
187543at7147	1	1	1	1	1	1	1	1	1
187580at7147	1	1	1	1	1	1	1	1	1
187632at7147	1	1	1	1	1	1	1	1	1
187634at7147	1	1	1	1	1	1	1	1	1
187657at7147	1	1	1	1	1	1	1	1	1
187678at7147	1	1	1	1	1	1	1	1	1
187690at7147	1	1	1	1	1	1	1	1	1
187715at7147	1	1	1	1	1	1	1	1	1
187716at7147	1	1	1	1	1	1	1	1	1
187764at7147	1	1	1	1	1	1	1	1	1
187818at7147	1	1	1	1	1	1	1	1	1
187929at7147	1	1	1	1	1	1	1	1	1
187964at7147	1	1	1	1	1	1	1	1	1
187986at7147	1	1	1	1	1	1	1	1	1
188033at7147	1	1	1	1	1	1	1	1	1
188051at7147	1	1	1	1	1	1	1	1	1
188105at7147	1	1	1	1	1	1	1	1	1
188162at7147	1	1	1	1	1	1	1	1	1
188202at7147	1	1	1	1	1	1	1	1	1
188228at7147	1	1	1	1	1	1	1	1	1
188238at7147	1	1	1	1	1	1	1	1	1
188334at7147	1	1	1	1	1	1	1	1	1
188474at7147	1	1	1	1	1	1	1	1	1
188561at7147	1	1	1	1	1	1	1	1	1
188578at7147	1	1	1	1	1	1	1	1	1
188636at7147	1	1	1	1	1	1	1	1	1
188701at7147	1	1	1	1	1	1	1	1	1
188775at7147	1	1	1	1	1	1	1	1	1
188828at7147	1	1	1	1	1	1	1	1	1
188837at7147	1	1	1	1	1	1	1	1	1
188898at7147	1	1	1	1	1	1	1	1	1
188910at7147	1	1	1	1	1	1	1	1	1
188918at7147	1	1	1	1	1	1	1	1	1
188961at7147	1	1	1	1	1	1	1	1	1
188975at7147	1	1	1	1	1	1	1	1	1
188985at7147	1	1	1	1	1	1	1	1	1
188992at7147	1	1	1	1	1	1	1	1	1
189021at7147	1	1	1	1	1	1	1	1	1
189076at7147	1	1	1	1	1	1	1	1	1
189204at7147	1	1	1	1	1	1	1	1	1
189240at7147	1	1	1	1	1	1	1	1	1
189371at7147	1	1	1	1	1	1	1	1	1
189416at7147	1	1	1	1	1	1	1	1	1
189419at7147	1	1	1	1	1	1	1	1	1
189443at7147	1	1	1	1	1	1	1	1	1
189487at7147	1	1	1	1	1	1	1	1	1
189633at7147	1	1	1	1	1	1	1	1	1
189673at7147	1	1	1	1	1	1	1	1	1
189776at7147	1	1	1	1	1	1	1	1	1
189909at7147	1	1	1	1	1	1	1	1	1
189948at7147	1	1	1	1	1	1	1	1	1
190036at7147	1	1	1	1	1	1	1	1	1
190158at7147	1	1	1	1	1	1	1	1	1
190199at7147	1	1	1	1	1	1	1	1	1
190216at7147	1	1	1	1	1	1	1	1	1
190287at7147	1	1	1	1	1	1	1	1	1
190322at7147	1	1	1	1	1	1	1	1	1
190326at7147	1	1	1	1	1	1	1	1	1
190394at7147	1	1	1	1	1	1	1	1	1
190447at7147	1	1	1	1	1	1	1	1	1
190463at7147	1	1	1	1	1	1	1	1	1
190524at7147	1	1	1	1	1	1	1	1	1
190531at7147	1	1	1	1	1	1	1	1	1
190535at7147	1	1	1	1	1	1	1	1	1
190567at7147	1	1	1	1	1	1	1	1	1
190630at7147	1	1	1	1	1	1	1	1	1
190637at7147	1	1	1	1	1	1	1	1	1
190680at7147	1	1	1	1	1	1	1	1	1
190744at7147	1	1	1	1	1	1	1	1	1
190756at7147	1	1	1	1	1	1	1	1	1
190834at7147	1	1	1	1	1	1	1	1	1
190938at7147	1	1	1	1	1	1	1	1	1
190964at7147	1	1	1	1	1	1	1	1	1
190989at7147	1	1	1	1	1	1	1	1	1
191000at7147	1	1	1	1	1	1	1	1	1
191088at7147	1	1	1	1	1	1	1	1	1
191100at7147	1	1	1	1	1	1	1	1	1
191194at7147	1	1	1	1	1	1	1	1	1
191292at7147	1	1	1	1	1	1	1	1	1
191346at7147	1	1	1	1	1	1	1	1	1
191455at7147	1	1	1	1	1	1	1	1	1
191482at7147	1	1	1	1	1	1	1	1	1
191555at7147	1	1	1	1	1	1	1	1	1
191560at7147	1	1	1	1	1	1	1	1	1
191564at7147	1	1	1	1	1	1	1	1	1
191648at7147	1	1	1	1	1	1	1	1	1
191652at7147	1	1	1	1	1	1	1	1	1
191674at7147	1	1	1	1	1	1	1	1	1
191722at7147	1	1	1	1	1	1	1	1	1
191924at7147	1	1	1	1	1	1	1	1	1
192051at7147	1	1	1	1	1	1	1	1	1
192057at7147	1	1	1	1	1	1	1	1	1
192145at7147	1	1	1	1	1	1	1	1	1
192158at7147	1	1	1	1	1	1	1	1	1
192225at7147	1	1	1	1	1	1	1	1	1
192435at7147	1	1	1	1	1	1	1	1	1
192526at7147	1	1	1	1	1	1	1	1	1
192663at7147	1	1	1	1	1	1	1	1	1
192749at7147	1	1	1	1	1	1	1	1	1
192757at7147	1	1	1	1	1	1	1	1	1
192921at7147	1	1	1	1	1	1	1	1	1
192991at7147	1	1	1	1	1	1	1	1	1
193093at7147	1	1	1	1	1	1	1	1	1
193129at7147	1	1	1	1	1	1	1	1	1
193130at7147	1	1	1	1	1	1	1	1	1
193149at7147	1	1	1	1	1	1	1	1	1
193207at7147	1	1	1	1	1	1	1	1	1
193253at7147	1	1	1	1	1	1	1	1	1
193275at7147	1	1	1	1	1	1	1	1	1
193280at7147	1	1	1	1	1	1	1	1	1
193305at7147	1	1	1	1	1	1	1	1	1
193415at7147	1	1	1	1	1	1	1	1	1
193475at7147	1	1	1	1	1	1	1	1	1
193532at7147	1	1	1	1	1	1	1	1	1
193577at7147	1	1	1	1	1	1	1	1	1
193757at7147	1	1	1	1	1	1	1	1	1
193827at7147	1	1	1	1	1	1	1	1	1
193880at7147	1	1	1	1	1	1	1	1	1
193895at7147	1	1	1	1	1	1	1	1	1
193926at7147	1	1	1	1	1	1	1	1	1
193932at7147	1	1	1	1	1	1	1	1	1
193953at7147	1	1	1	1	1	1	1	1	1
193979at7147	1	1	1	1	1	1	1	1	1
194059at7147	1	1	1	1	1	1	1	1	1
194089at7147	1	1	1	1	1	1	1	1	1
194099at7147	1	1	1	1	1	1	1	1	1
194158at7147	1	1	1	1	1	1	1	1	1
194224at7147	1	1	1	1	1	1	1	1	1
194260at7147	1	1	1	1	1	1	1	1	1
194279at7147	1	1	1	1	1	1	1	1	1
194385at7147	1	1	1	1	1	1	1	1	1
194492at7147	1	1	1	1	1	1	1	1	1
194493at7147	1	1	1	1	1	1	1	1	1
194773at7147	1	1	1	1	1	1	1	1	1
194776at7147	1	1	1	1	1	1	1	1	1
194845at7147	1	1	1	1	1	1	1	1	1
194919at7147	1	1	1	1	1	1	1	1	1
194952at7147	1	1	1	1	1	1	1	1	1
194954at7147	1	1	1	1	1	1	1	1	1
194977at7147	1	1	1	1	1	1	1	1	1
195047at7147	1	1	1	1	1	1	1	1	1
195162at7147	1	1	1	1	1	1	1	1	1
195164at7147	1	1	1	1	1	1	1	1	1
195277at7147	1	1	1	1	1	1	1	1	1
195435at7147	1	1	1	1	1	1	1	1	1
19571at7147	1	1	1	1	1	1	1	1	1
195781at7147	1	1	1	1	1	1	1	1	1
195916at7147	1	1	1	1	1	1	1	1	1
195938at7147	1	1	1	1	1	1	1	1	1
195973at7147	1	1	1	1	1	1	1	1	1
195975at7147	1	1	1	1	1	1	1	1	1
196101at7147	1	1	1	1	1	1	1	1	1
196125at7147	1	1	1	1	1	1	1	1	1
196289at7147	1	1	1	1	1	1	1	1	1
196300at7147	1	1	1	1	1	1	1	1	1
196315at7147	1	1	1	1	1	1	1	1	1
196342at7147	1	1	1	1	1	1	1	1	1
196462at7147	1	1	1	1	1	1	1	1	1
196603at7147	1	1	1	1	1	1	1	1	1
196695at7147	1	1	1	1	1	1	1	1	1
196728at7147	1	1	1	1	1	1	1	1	1
196881at7147	1	1	1	1	1	1	1	1	1
196886at7147	1	1	1	1	1	1	1	1	1
196905at7147	1	1	1	1	1	1	1	1	1
196951at7147	1	1	1	1	1	1	1	1	1
197063at7147	1	1	1	1	1	1	1	1	1
197064at7147	1	1	1	1	1	1	1	1	1
197268at7147	1	1	1	1	1	1	1	1	1
197440at7147	1	1	1	1	1	1	1	1	1
197494at7147	1	1	1	1	1	1	1	1	1
197588at7147	1	1	1	1	1	1	1	1	1
197641at7147	1	1	1	1	1	1	1	1	1
197649at7147	1	1	1	1	1	1	1	1	1
197728at7147	1	1	1	1	1	1	1	1	1
197774at7147	1	1	1	1	1	1	1	1	1
197783at7147	1	1	1	1	1	1	1	1	1
197820at7147	1	1	1	1	1	1	1	1	1
197888at7147	1	1	1	1	1	1	1	1	1
197989at7147	1	1	1	1	1	1	1	1	1
198054at7147	1	1	1	1	1	1	1	1	1
198119at7147	1	1	1	1	1	1	1	1	1
19812at7147	1	1	1	1	1	1	1	1	1
198223at7147	1	1	1	1	1	1	1	1	1
198231at7147	1	1	1	1	1	1	1	1	1
198295at7147	1	1	1	1	1	1	1	1	1
198314at7147	1	1	1	1	1	1	1	1	1
198334at7147	1	1	1	1	1	1	1	1	1
198439at7147	1	1	1	1	1	1	1	1	1
198474at7147	1	1	1	1	1	1	1	1	1
198497at7147	1	1	1	1	1	1	1	1	1
198505at7147	1	1	1	1	1	1	1	1	1
198519at7147	1	1	1	1	1	1	1	1	1
198580at7147	1	1	1	1	1	1	1	1	1
1985at7147	1	1	1	1	1	1	1	1	1
198602at7147	1	1	1	1	1	1	1	1	1
198656at7147	1	1	1	1	1	1	1	1	1
198790at7147	1	1	1	1	1	1	1	1	1
198836at7147	1	1	1	1	1	1	1	1	1
198840at7147	1	1	1	1	1	1	1	1	1
198874at7147	1	1	1	1	1	1	1	1	1
19890at7147	1	1	1	1	1	1	1	1	1
198921at7147	1	1	1	1	1	1	1	1	1
198990at7147	1	1	1	1	1	1	1	1	1
199112at7147	1	1	1	1	1	1	1	1	1
199139at7147	1	1	1	1	1	1	1	1	1
19919at7147	1	1	1	1	1	1	1	1	1
199231at7147	1	1	1	1	1	1	1	1	1
199350at7147	1	1	1	1	1	1	1	1	1
199489at7147	1	1	1	1	1	1	1	1	1
199501at7147	1	1	1	1	1	1	1	1	1
199531at7147	1	1	1	1	1	1	1	1	1
199532at7147	1	1	1	1	1	1	1	1	1
199593at7147	1	1	1	1	1	1	1	1	1
199614at7147	1	1	1	1	1	1	1	1	1
199770at7147	1	1	1	1	1	1	1	1	1
200065at7147	1	1	1	1	1	1	1	1	1
200103at7147	1	1	1	1	1	1	1	1	1
200181at7147	1	1	1	1	1	1	1	1	1
200224at7147	1	1	1	1	1	1	1	1	1
20024at7147	1	1	1	1	1	1	1	1	1
200315at7147	1	1	1	1	1	1	1	1	1
200468at7147	1	1	1	1	1	1	1	1	1
200518at7147	1	1	1	1	1	1	1	1	1
200642at7147	1	1	1	1	1	1	1	1	1
200756at7147	1	1	1	1	1	1	1	1	1
200804at7147	1	1	1	1	1	1	1	1	1
200910at7147	1	1	1	1	1	1	1	1	1
200949at7147	1	1	1	1	1	1	1	1	1
201179at7147	1	1	1	1	1	1	1	1	1
201197at7147	1	1	1	1	1	1	1	1	1
201256at7147	1	1	1	1	1	1	1	1	1
201356at7147	1	1	1	1	1	1	1	1	1
201385at7147	1	1	1	1	1	1	1	1	1
20144at7147	1	1	1	1	1	1	1	1	1
201600at7147	1	1	1	1	1	1	1	1	1
201633at7147	1	1	1	1	1	1	1	1	1
201663at7147	1	1	1	1	1	1	1	1	1
201792at7147	1	1	1	1	1	1	1	1	1
201823at7147	1	1	1	1	1	1	1	1	1
201834at7147	1	1	1	1	1	1	1	1	1
201888at7147	1	1	1	1	1	1	1	1	1
202106at7147	1	1	1	1	1	1	1	1	1
202259at7147	1	1	1	1	1	1	1	1	1
202308at7147	1	1	1	1	1	1	1	1	1
202372at7147	1	1	1	1	1	1	1	1	1
202393at7147	1	1	1	1	1	1	1	1	1
202458at7147	1	1	1	1	1	1	1	1	1
202575at7147	1	1	1	1	1	1	1	1	1
202680at7147	1	1	1	1	1	1	1	1	1
202681at7147	1	1	1	1	1	1	1	1	1
202728at7147	1	1	1	1	1	1	1	1	1
202732at7147	1	1	1	1	1	1	1	1	1
202887at7147	1	1	1	1	1	1	1	1	1
202987at7147	1	1	1	1	1	1	1	1	1
203078at7147	1	1	1	1	1	1	1	1	1
203443at7147	1	1	1	1	1	1	1	1	1
203489at7147	1	1	1	1	1	1	1	1	1
203718at7147	1	1	1	1	1	1	1	1	1
203998at7147	1	1	1	1	1	1	1	1	1
204090at7147	1	1	1	1	1	1	1	1	1
204461at7147	1	1	1	1	1	1	1	1	1
204470at7147	1	1	1	1	1	1	1	1	1
204540at7147	1	1	1	1	1	1	1	1	1
204543at7147	1	1	1	1	1	1	1	1	1
204628at7147	1	1	1	1	1	1	1	1	1
204648at7147	1	1	1	1	1	1	1	1	1
204706at7147	1	1	1	1	1	1	1	1	1
204793at7147	1	1	1	1	1	1	1	1	1
204858at7147	1	1	1	1	1	1	1	1	1
205013at7147	1	1	1	1	1	1	1	1	1
205105at7147	1	1	1	1	1	1	1	1	1
205169at7147	1	1	1	1	1	1	1	1	1
205240at7147	1	1	1	1	1	1	1	1	1
205251at7147	1	1	1	1	1	1	1	1	1
205407at7147	1	1	1	1	1	1	1	1	1
205611at7147	1	1	1	1	1	1	1	1	1
205645at7147	1	1	1	1	1	1	1	1	1
205722at7147	1	1	1	1	1	1	1	1	1
206026at7147	1	1	1	1	1	1	1	1	1
206087at7147	1	1	1	1	1	1	1	1	1
206269at7147	1	1	1	1	1	1	1	1	1
206509at7147	1	1	1	1	1	1	1	1	1
206970at7147	1	1	1	1	1	1	1	1	1
207361at7147	1	1	1	1	1	1	1	1	1
207373at7147	1	1	1	1	1	1	1	1	1
207492at7147	1	1	1	1	1	1	1	1	1
207619at7147	1	1	1	1	1	1	1	1	1
21141at7147	1	1	1	1	1	1	1	1	1
222167at7147	1	1	1	1	1	1	1	1	1
22297at7147	1	1	1	1	1	1	1	1	1
22305at7147	1	1	1	1	1	1	1	1	1
22309at7147	1	1	1	1	1	1	1	1	1
22824at7147	1	1	1	1	1	1	1	1	1
22887at7147	1	1	1	1	1	1	1	1	1
23048at7147	1	1	1	1	1	1	1	1	1
23247at7147	1	1	1	1	1	1	1	1	1
24089at7147	1	1	1	1	1	1	1	1	1
2440at7147	1	1	1	1	1	1	1	1	1
25240at7147	1	1	1	1	1	1	1	1	1
25763at7147	1	1	1	1	1	1	1	1	1
25959at7147	1	1	1	1	1	1	1	1	1
27441at7147	1	1	1	1	1	1	1	1	1
27837at7147	1	1	1	1	1	1	1	1	1
2934at7147	1	1	1	1	1	1	1	1	1
29729at7147	1	1	1	1	1	1	1	1	1
30233at7147	1	1	1	1	1	1	1	1	1
30303at7147	1	1	1	1	1	1	1	1	1
3136at7147	1	1	1	1	1	1	1	1	1
3345at7147	1	1	1	1	1	1	1	1	1
3683at7147	1	1	1	1	1	1	1	1	1
3691at7147	1	1	1	1	1	1	1	1	1
37070at7147	1	1	1	1	1	1	1	1	1
37164at7147	1	1	1	1	1	1	1	1	1
37839at7147	1	1	1	1	1	1	1	1	1
38140at7147	1	1	1	1	1	1	1	1	1
3874at7147	1	1	1	1	1	1	1	1	1
39558at7147	1	1	1	1	1	1	1	1	1
39887at7147	1	1	1	1	1	1	1	1	1
39891at7147	1	1	1	1	1	1	1	1	1
40133at7147	1	1	1	1	1	1	1	1	1
40443at7147	1	1	1	1	1	1	1	1	1
4065at7147	1	1	1	1	1	1	1	1	1
41042at7147	1	1	1	1	1	1	1	1	1
4109at7147	1	1	1	1	1	1	1	1	1
41251at7147	1	1	1	1	1	1	1	1	1
41319at7147	1	1	1	1	1	1	1	1	1
41493at7147	1	1	1	1	1	1	1	1	1
4149at7147	1	1	1	1	1	1	1	1	1
41576at7147	1	1	1	1	1	1	1	1	1
42077at7147	1	1	1	1	1	1	1	1	1
42083at7147	1	1	1	1	1	1	1	1	1
42124at7147	1	1	1	1	1	1	1	1	1
42310at7147	1	1	1	1	1	1	1	1	1
42373at7147	1	1	1	1	1	1	1	1	1
42429at7147	1	1	1	1	1	1	1	1	1
42540at7147	1	1	1	1	1	1	1	1	1
42783at7147	1	1	1	1	1	1	1	1	1
43651at7147	1	1	1	1	1	1	1	1	1
44103at7147	1	1	1	1	1	1	1	1	1
44154at7147	1	1	1	1	1	1	1	1	1
44297at7147	1	1	1	1	1	1	1	1	1
44538at7147	1	1	1	1	1	1	1	1	1
44767at7147	1	1	1	1	1	1	1	1	1
46147at7147	1	1	1	1	1	1	1	1	1
46823at7147	1	1	1	1	1	1	1	1	1
46866at7147	1	1	1	1	1	1	1	1	1
46896at7147	1	1	1	1	1	1	1	1	1
4777at7147	1	1	1	1	1	1	1	1	1
52771at7147	1	1	1	1	1	1	1	1	1
52796at7147	1	1	1	1	1	1	1	1	1
52848at7147	1	1	1	1	1	1	1	1	1
52886at7147	1	1	1	1	1	1	1	1	1
52903at7147	1	1	1	1	1	1	1	1	1
52913at7147	1	1	1	1	1	1	1	1	1
52975at7147	1	1	1	1	1	1	1	1	1
53152at7147	1	1	1	1	1	1	1	1	1
53157at7147	1	1	1	1	1	1	1	1	1
53284at7147	1	1	1	1	1	1	1	1	1
53306at7147	1	1	1	1	1	1	1	1	1
53329at7147	1	1	1	1	1	1	1	1	1
53332at7147	1	1	1	1	1	1	1	1	1
53408at7147	1	1	1	1	1	1	1	1	1
53481at7147	1	1	1	1	1	1	1	1	1
53505at7147	1	1	1	1	1	1	1	1	1
53508at7147	1	1	1	1	1	1	1	1	1
53545at7147	1	1	1	1	1	1	1	1	1
53560at7147	1	1	1	1	1	1	1	1	1
53570at7147	1	1	1	1	1	1	1	1	1
53604at7147	1	1	1	1	1	1	1	1	1
53651at7147	1	1	1	1	1	1	1	1	1
53722at7147	1	1	1	1	1	1	1	1	1
53735at7147	1	1	1	1	1	1	1	1	1
53801at7147	1	1	1	1	1	1	1	1	1
53827at7147	1	1	1	1	1	1	1	1	1
53849at7147	1	1	1	1	1	1	1	1	1
53899at7147	1	1	1	1	1	1	1	1	1
53921at7147	1	1	1	1	1	1	1	1	1
53951at7147	1	1	1	1	1	1	1	1	1
53975at7147	1	1	1	1	1	1	1	1	1
54024at7147	1	1	1	1	1	1	1	1	1
54043at7147	1	1	1	1	1	1	1	1	1
54055at7147	1	1	1	1	1	1	1	1	1
54100at7147	1	1	1	1	1	1	1	1	1
54155at7147	1	1	1	1	1	1	1	1	1
54190at7147	1	1	1	1	1	1	1	1	1
54200at7147	1	1	1	1	1	1	1	1	1
54231at7147	1	1	1	1	1	1	1	1	1
54257at7147	1	1	1	1	1	1	1	1	1
54306at7147	1	1	1	1	1	1	1	1	1
54324at7147	1	1	1	1	1	1	1	1	1
54386at7147	1	1	1	1	1	1	1	1	1
54411at7147	1	1	1	1	1	1	1	1	1
54414at7147	1	1	1	1	1	1	1	1	1
54470at7147	1	1	1	1	1	1	1	1	1
54511at7147	1	1	1	1	1	1	1	1	1
54528at7147	1	1	1	1	1	1	1	1	1
54625at7147	1	1	1	1	1	1	1	1	1
54677at7147	1	1	1	1	1	1	1	1	1
54682at7147	1	1	1	1	1	1	1	1	1
54696at7147	1	1	1	1	1	1	1	1	1
54712at7147	1	1	1	1	1	1	1	1	1
54834at7147	1	1	1	1	1	1	1	1	1
54917at7147	1	1	1	1	1	1	1	1	1
54930at7147	1	1	1	1	1	1	1	1	1
54997at7147	1	1	1	1	1	1	1	1	1
55100at7147	1	1	1	1	1	1	1	1	1
55102at7147	1	1	1	1	1	1	1	1	1
55121at7147	1	1	1	1	1	1	1	1	1
55123at7147	1	1	1	1	1	1	1	1	1
55131at7147	1	1	1	1	1	1	1	1	1
55132at7147	1	1	1	1	1	1	1	1	1
55143at7147	1	1	1	1	1	1	1	1	1
55155at7147	1	1	1	1	1	1	1	1	1
55157at7147	1	1	1	1	1	1	1	1	1
55218at7147	1	1	1	1	1	1	1	1	1
55231at7147	1	1	1	1	1	1	1	1	1
55329at7147	1	1	1	1	1	1	1	1	1
55339at7147	1	1	1	1	1	1	1	1	1
55347at7147	1	1	1	1	1	1	1	1	1
55386at7147	1	1	1	1	1	1	1	1	1
55413at7147	1	1	1	1	1	1	1	1	1
55416at7147	1	1	1	1	1	1	1	1	1
55458at7147	1	1	1	1	1	1	1	1	1
55479at7147	1	1	1	1	1	1	1	1	1
55487at7147	1	1	1	1	1	1	1	1	1
55494at7147	1	1	1	1	1	1	1	1	1
55505at7147	1	1	1	1	1	1	1	1	1
55525at7147	1	1	1	1	1	1	1	1	1
55534at7147	1	1	1	1	1	1	1	1	1
55627at7147	1	1	1	1	1	1	1	1	1
55669at7147	1	1	1	1	1	1	1	1	1
55709at7147	1	1	1	1	1	1	1	1	1
55818at7147	1	1	1	1	1	1	1	1	1
55839at7147	1	1	1	1	1	1	1	1	1
55860at7147	1	1	1	1	1	1	1	1	1
55865at7147	1	1	1	1	1	1	1	1	1
55885at7147	1	1	1	1	1	1	1	1	1
55909at7147	1	1	1	1	1	1	1	1	1
55911at7147	1	1	1	1	1	1	1	1	1
55950at7147	1	1	1	1	1	1	1	1	1
55963at7147	1	1	1	1	1	1	1	1	1
55990at7147	1	1	1	1	1	1	1	1	1
56048at7147	1	1	1	1	1	1	1	1	1
56085at7147	1	1	1	1	1	1	1	1	1
56099at7147	1	1	1	1	1	1	1	1	1
56130at7147	1	1	1	1	1	1	1	1	1
56142at7147	1	1	1	1	1	1	1	1	1
56181at7147	1	1	1	1	1	1	1	1	1
56195at7147	1	1	1	1	1	1	1	1	1
56265at7147	1	1	1	1	1	1	1	1	1
56317at7147	1	1	1	1	1	1	1	1	1
56344at7147	1	1	1	1	1	1	1	1	1
56383at7147	1	1	1	1	1	1	1	1	1
56453at7147	1	1	1	1	1	1	1	1	1
56476at7147	1	1	1	1	1	1	1	1	1
56507at7147	1	1	1	1	1	1	1	1	1
56512at7147	1	1	1	1	1	1	1	1	1
56634at7147	1	1	1	1	1	1	1	1	1
56639at7147	1	1	1	1	1	1	1	1	1
56643at7147	1	1	1	1	1	1	1	1	1
56729at7147	1	1	1	1	1	1	1	1	1
56786at7147	1	1	1	1	1	1	1	1	1
56807at7147	1	1	1	1	1	1	1	1	1
56855at7147	1	1	1	1	1	1	1	1	1
56880at7147	1	1	1	1	1	1	1	1	1
56902at7147	1	1	1	1	1	1	1	1	1
56939at7147	1	1	1	1	1	1	1	1	1
57023at7147	1	1	1	1	1	1	1	1	1
57117at7147	1	1	1	1	1	1	1	1	1
57177at7147	1	1	1	1	1	1	1	1	1
57214at7147	1	1	1	1	1	1	1	1	1
57235at7147	1	1	1	1	1	1	1	1	1
57379at7147	1	1	1	1	1	1	1	1	1
57408at7147	1	1	1	1	1	1	1	1	1
57448at7147	1	1	1	1	1	1	1	1	1
57469at7147	1	1	1	1	1	1	1	1	1
57473at7147	1	1	1	1	1	1	1	1	1
57521at7147	1	1	1	1	1	1	1	1	1
57556at7147	1	1	1	1	1	1	1	1	1
57632at7147	1	1	1	1	1	1	1	1	1
57684at7147	1	1	1	1	1	1	1	1	1
5771at7147	1	1	1	1	1	1	1	1	1
57737at7147	1	1	1	1	1	1	1	1	1
57775at7147	1	1	1	1	1	1	1	1	1
57785at7147	1	1	1	1	1	1	1	1	1
57797at7147	1	1	1	1	1	1	1	1	1
57839at7147	1	1	1	1	1	1	1	1	1
57881at7147	1	1	1	1	1	1	1	1	1
57917at7147	1	1	1	1	1	1	1	1	1
57958at7147	1	1	1	1	1	1	1	1	1
57987at7147	1	1	1	1	1	1	1	1	1
58007at7147	1	1	1	1	1	1	1	1	1
58078at7147	1	1	1	1	1	1	1	1	1
5813at7147	1	1	1	1	1	1	1	1	1
58142at7147	1	1	1	1	1	1	1	1	1
58157at7147	1	1	1	1	1	1	1	1	1
58163at7147	1	1	1	1	1	1	1	1	1
58267at7147	1	1	1	1	1	1	1	1	1
58270at7147	1	1	1	1	1	1	1	1	1
58311at7147	1	1	1	1	1	1	1	1	1
58331at7147	1	1	1	1	1	1	1	1	1
58394at7147	1	1	1	1	1	1	1	1	1
58412at7147	1	1	1	1	1	1	1	1	1
58454at7147	1	1	1	1	1	1	1	1	1
58598at7147	1	1	1	1	1	1	1	1	1
58630at7147	1	1	1	1	1	1	1	1	1
58740at7147	1	1	1	1	1	1	1	1	1
58745at7147	1	1	1	1	1	1	1	1	1
5878at7147	1	1	1	1	1	1	1	1	1
59042at7147	1	1	1	1	1	1	1	1	1
59047at7147	1	1	1	1	1	1	1	1	1
59063at7147	1	1	1	1	1	1	1	1	1
59103at7147	1	1	1	1	1	1	1	1	1
59115at7147	1	1	1	1	1	1	1	1	1
59141at7147	1	1	1	1	1	1	1	1	1
59267at7147	1	1	1	1	1	1	1	1	1
59477at7147	1	1	1	1	1	1	1	1	1
59484at7147	1	1	1	1	1	1	1	1	1
59673at7147	1	1	1	1	1	1	1	1	1
5967at7147	1	1	1	1	1	1	1	1	1
59687at7147	1	1	1	1	1	1	1	1	1
59780at7147	1	1	1	1	1	1	1	1	1
59789at7147	1	1	1	1	1	1	1	1	1
59830at7147	1	1	1	1	1	1	1	1	1
59879at7147	1	1	1	1	1	1	1	1	1
59917at7147	1	1	1	1	1	1	1	1	1
59953at7147	1	1	1	1	1	1	1	1	1
59967at7147	1	1	1	1	1	1	1	1	1
60011at7147	1	1	1	1	1	1	1	1	1
60073at7147	1	1	1	1	1	1	1	1	1
60101at7147	1	1	1	1	1	1	1	1	1
60108at7147	1	1	1	1	1	1	1	1	1
60116at7147	1	1	1	1	1	1	1	1	1
60119at7147	1	1	1	1	1	1	1	1	1
60158at7147	1	1	1	1	1	1	1	1	1
60271at7147	1	1	1	1	1	1	1	1	1
60412at7147	1	1	1	1	1	1	1	1	1
60453at7147	1	1	1	1	1	1	1	1	1
60527at7147	1	1	1	1	1	1	1	1	1
60606at7147	1	1	1	1	1	1	1	1	1
60706at7147	1	1	1	1	1	1	1	1	1
60718at7147	1	1	1	1	1	1	1	1	1
60819at7147	1	1	1	1	1	1	1	1	1
60821at7147	1	1	1	1	1	1	1	1	1
60863at7147	1	1	1	1	1	1	1	1	1
60957at7147	1	1	1	1	1	1	1	1	1
60997at7147	1	1	1	1	1	1	1	1	1
61024at7147	1	1	1	1	1	1	1	1	1
61057at7147	1	1	1	1	1	1	1	1	1
61079at7147	1	1	1	1	1	1	1	1	1
6107at7147	1	1	1	1	1	1	1	1	1
61147at7147	1	1	1	1	1	1	1	1	1
61166at7147	1	1	1	1	1	1	1	1	1
61168at7147	1	1	1	1	1	1	1	1	1
61178at7147	1	1	1	1	1	1	1	1	1
61278at7147	1	1	1	1	1	1	1	1	1
61285at7147	1	1	1	1	1	1	1	1	1
61362at7147	1	1	1	1	1	1	1	1	1
61413at7147	1	1	1	1	1	1	1	1	1
61468at7147	1	1	1	1	1	1	1	1	1
61484at7147	1	1	1	1	1	1	1	1	1
61489at7147	1	1	1	1	1	1	1	1	1
61517at7147	1	1	1	1	1	1	1	1	1
61644at7147	1	1	1	1	1	1	1	1	1
61689at7147	1	1	1	1	1	1	1	1	1
61738at7147	1	1	1	1	1	1	1	1	1
61802at7147	1	1	1	1	1	1	1	1	1
61849at7147	1	1	1	1	1	1	1	1	1
61879at7147	1	1	1	1	1	1	1	1	1
61890at7147	1	1	1	1	1	1	1	1	1
61965at7147	1	1	1	1	1	1	1	1	1
62025at7147	1	1	1	1	1	1	1	1	1
62057at7147	1	1	1	1	1	1	1	1	1
62071at7147	1	1	1	1	1	1	1	1	1
62077at7147	1	1	1	1	1	1	1	1	1
62105at7147	1	1	1	1	1	1	1	1	1
62140at7147	1	1	1	1	1	1	1	1	1
62198at7147	1	1	1	1	1	1	1	1	1
62275at7147	1	1	1	1	1	1	1	1	1
62328at7147	1	1	1	1	1	1	1	1	1
62354at7147	1	1	1	1	1	1	1	1	1
62409at7147	1	1	1	1	1	1	1	1	1
62437at7147	1	1	1	1	1	1	1	1	1
62473at7147	1	1	1	1	1	1	1	1	1
62605at7147	1	1	1	1	1	1	1	1	1
62621at7147	1	1	1	1	1	1	1	1	1
62675at7147	1	1	1	1	1	1	1	1	1
62836at7147	1	1	1	1	1	1	1	1	1
62882at7147	1	1	1	1	1	1	1	1	1
62904at7147	1	1	1	1	1	1	1	1	1
62926at7147	1	1	1	1	1	1	1	1	1
62952at7147	1	1	1	1	1	1	1	1	1
63184at7147	1	1	1	1	1	1	1	1	1
63216at7147	1	1	1	1	1	1	1	1	1
63228at7147	1	1	1	1	1	1	1	1	1
63248at7147	1	1	1	1	1	1	1	1	1
63269at7147	1	1	1	1	1	1	1	1	1
63271at7147	1	1	1	1	1	1	1	1	1
63422at7147	1	1	1	1	1	1	1	1	1
63432at7147	1	1	1	1	1	1	1	1	1
63452at7147	1	1	1	1	1	1	1	1	1
63485at7147	1	1	1	1	1	1	1	1	1
63502at7147	1	1	1	1	1	1	1	1	1
63522at7147	1	1	1	1	1	1	1	1	1
63614at7147	1	1	1	1	1	1	1	1	1
63618at7147	1	1	1	1	1	1	1	1	1
63855at7147	1	1	1	1	1	1	1	1	1
63948at7147	1	1	1	1	1	1	1	1	1
63988at7147	1	1	1	1	1	1	1	1	1
64017at7147	1	1	1	1	1	1	1	1	1
64025at7147	1	1	1	1	1	1	1	1	1
64061at7147	1	1	1	1	1	1	1	1	1
64165at7147	1	1	1	1	1	1	1	1	1
64181at7147	1	1	1	1	1	1	1	1	1
64306at7147	1	1	1	1	1	1	1	1	1
64314at7147	1	1	1	1	1	1	1	1	1
64449at7147	1	1	1	1	1	1	1	1	1
64574at7147	1	1	1	1	1	1	1	1	1
64627at7147	1	1	1	1	1	1	1	1	1
64809at7147	1	1	1	1	1	1	1	1	1
64924at7147	1	1	1	1	1	1	1	1	1
65006at7147	1	1	1	1	1	1	1	1	1
65009at7147	1	1	1	1	1	1	1	1	1
65161at7147	1	1	1	1	1	1	1	1	1
65206at7147	1	1	1	1	1	1	1	1	1
65261at7147	1	1	1	1	1	1	1	1	1
65569at7147	1	1	1	1	1	1	1	1	1
65604at7147	1	1	1	1	1	1	1	1	1
65665at7147	1	1	1	1	1	1	1	1	1
65801at7147	1	1	1	1	1	1	1	1	1
65827at7147	1	1	1	1	1	1	1	1	1
65870at7147	1	1	1	1	1	1	1	1	1
65891at7147	1	1	1	1	1	1	1	1	1
65907at7147	1	1	1	1	1	1	1	1	1
66003at7147	1	1	1	1	1	1	1	1	1
66285at7147	1	1	1	1	1	1	1	1	1
66470at7147	1	1	1	1	1	1	1	1	1
67at7147	1	1	1	1	1	1	1	1	1
6829at7147	1	1	1	1	1	1	1	1	1
6993at7147	1	1	1	1	1	1	1	1	1
7165at7147	1	1	1	1	1	1	1	1	1
7544at7147	1	1	1	1	1	1	1	1	1
75537at7147	1	1	1	1	1	1	1	1	1
75591at7147	1	1	1	1	1	1	1	1	1
75598at7147	1	1	1	1	1	1	1	1	1
75722at7147	1	1	1	1	1	1	1	1	1
75860at7147	1	1	1	1	1	1	1	1	1
76081at7147	1	1	1	1	1	1	1	1	1
76124at7147	1	1	1	1	1	1	1	1	1
76234at7147	1	1	1	1	1	1	1	1	1
76258at7147	1	1	1	1	1	1	1	1	1
76293at7147	1	1	1	1	1	1	1	1	1
76300at7147	1	1	1	1	1	1	1	1	1
76554at7147	1	1	1	1	1	1	1	1	1
76975at7147	1	1	1	1	1	1	1	1	1
77171at7147	1	1	1	1	1	1	1	1	1
77240at7147	1	1	1	1	1	1	1	1	1
77335at7147	1	1	1	1	1	1	1	1	1
77691at7147	1	1	1	1	1	1	1	1	1
77798at7147	1	1	1	1	1	1	1	1	1
77899at7147	1	1	1	1	1	1	1	1	1
77949at7147	1	1	1	1	1	1	1	1	1
78066at7147	1	1	1	1	1	1	1	1	1
78105at7147	1	1	1	1	1	1	1	1	1
78312at7147	1	1	1	1	1	1	1	1	1
78320at7147	1	1	1	1	1	1	1	1	1
78558at7147	1	1	1	1	1	1	1	1	1
78559at7147	1	1	1	1	1	1	1	1	1
78671at7147	1	1	1	1	1	1	1	1	1
78789at7147	1	1	1	1	1	1	1	1	1
78806at7147	1	1	1	1	1	1	1	1	1
78860at7147	1	1	1	1	1	1	1	1	1
79090at7147	1	1	1	1	1	1	1	1	1
79136at7147	1	1	1	1	1	1	1	1	1
79186at7147	1	1	1	1	1	1	1	1	1
79309at7147	1	1	1	1	1	1	1	1	1
79487at7147	1	1	1	1	1	1	1	1	1
79508at7147	1	1	1	1	1	1	1	1	1
79550at7147	1	1	1	1	1	1	1	1	1
79733at7147	1	1	1	1	1	1	1	1	1
79843at7147	1	1	1	1	1	1	1	1	1
79901at7147	1	1	1	1	1	1	1	1	1
79983at7147	1	1	1	1	1	1	1	1	1
80042at7147	1	1	1	1	1	1	1	1	1
80071at7147	1	1	1	1	1	1	1	1	1
80242at7147	1	1	1	1	1	1	1	1	1
80275at7147	1	1	1	1	1	1	1	1	1
80301at7147	1	1	1	1	1	1	1	1	1
80742at7147	1	1	1	1	1	1	1	1	1
80999at7147	1	1	1	1	1	1	1	1	1
81033at7147	1	1	1	1	1	1	1	1	1
81939at7147	1	1	1	1	1	1	1	1	1
82214at7147	1	1	1	1	1	1	1	1	1
82301at7147	1	1	1	1	1	1	1	1	1
82436at7147	1	1	1	1	1	1	1	1	1
82530at7147	1	1	1	1	1	1	1	1	1
82552at7147	1	1	1	1	1	1	1	1	1
82576at7147	1	1	1	1	1	1	1	1	1
82691at7147	1	1	1	1	1	1	1	1	1
82778at7147	1	1	1	1	1	1	1	1	1
82820at7147	1	1	1	1	1	1	1	1	1
8296at7147	1	1	1	1	1	1	1	1	1
82996at7147	1	1	1	1	1	1	1	1	1
83017at7147	1	1	1	1	1	1	1	1	1
83211at7147	1	1	1	1	1	1	1	1	1
83336at7147	1	1	1	1	1	1	1	1	1
83417at7147	1	1	1	1	1	1	1	1	1
83711at7147	1	1	1	1	1	1	1	1	1
84233at7147	1	1	1	1	1	1	1	1	1
84321at7147	1	1	1	1	1	1	1	1	1
84597at7147	1	1	1	1	1	1	1	1	1
85870at7147	1	1	1	1	1	1	1	1	1
85922at7147	1	1	1	1	1	1	1	1	1
8780at7147	1	1	1	1	1	1	1	1	1
91058at7147	1	1	1	1	1	1	1	1	1
91743at7147	1	1	1	1	1	1	1	1	1
91945at7147	1	1	1	1	1	1	1	1	1
91966at7147	1	1	1	1	1	1	1	1	1
92009at7147	1	1	1	1	1	1	1	1	1
9256at7147	1	1	1	1	1	1	1	1	1
93096at7147	1	1	1	1	1	1	1	1	1
93160at7147	1	1	1	1	1	1	1	1	1
93224at7147	1	1	1	1	1	1	1	1	1
93633at7147	1	1	1	1	1	1	1	1	1
94151at7147	1	1	1	1	1	1	1	1	1
94620at7147	1	1	1	1	1	1	1	1	1
94874at7147	1	1	1	1	1	1	1	1	1
95128at7147	1	1	1	1	1	1	1	1	1
96286at7147	1	1	1	1	1	1	1	1	1
96939at7147	1	1	1	1	1	1	1	1	1
97648at7147	1	1	1	1	1	1	1	1	1
98214at7147	1	1	1	1	1	1	1	1	1
98572at7147	1	1	1	1	1	1	1	1	1
98822at7147	1	1	1	1	1	1	1	1	1
98987at7147	1	1	1	1	1	1	1	1	1
99218at7147	1	1	1	1	1	1	1	1	1
99318at7147	1	1	1	1	1	1	1	1	1
99832at7147	1	1	1	1	1	1	1	1	1

## Sheet: Aaquasalis
#cluster_id	gene_id	type	n	ali_start	ali_end	pid	score	evalue		#cluster_id	Count		gene_id
100015at7147	5145.g6445	0	1	1	157	100	191.55	1.25e-92		100015at7147	1		gnl	WGS:NJHH	7698.g9637
100060at7147	5899.g7430	0	1	1	499	100	227.25	0		100060at7147	1		gnl	WGS:NJHH	8661.g11063
10007at7147	7001.g8719	0	1	1	312	100	193.44	3.49e-177		10007at7147	1		gnl	WGS:NJHH	C560950.g12421
10009at7147	8341.g10535	0	1	9	229	100	94.11	2.36e-75		10009at7147	1		gnl	WGS:NJHH	2222.g2329
10017at7147	3329.g4099	0	1	310	392	100	87.21	1.26e-51		10017at7147	1		gnl	WGS:NJHH	4134.g5150
10037at7147	262.g3022	0	1	65	426	100	78.97	2.77e-80		10037at7147	1		gnl	WGS:NJHH	2734.g3161
100408at7147	6408.g8034	0	1	1	318	100	230.88	6.8e-223		100408at7147	1		gnl	WGS:NJHH	4520.g5692
100501at7147	5712.g7174	0	1	410	564	100	105.86	2.59e-102		100501at7147	1		gnl	WGS:NJHH	5311.g6672
100542at7147	1734.g1530	0	1	1	506	100	258.6	0		100542at7147	1		gnl	WGS:NJHH	5842.g7360
10063at7147	4749.g5989	0	1	21	517	100	226.58	0		10063at7147	1		gnl	WGS:NJHH	147.g940
10069at7147	3019.g3597	0	1	221	589	100	151.56	1.61e-208		10069at7147	1		gnl	WGS:NJHH	471.g5921
100738at7147	1727.g1486	0	1	1	183	100	222.95	3.2e-113		100738at7147	1		gnl	WGS:NJHH	1733.g1521
100822at7147	1651.g1203	0	1	14	123	100	180.08	2.63e-58		100822at7147	1		gnl	WGS:NJHH	911.g11732
100982at7147	44.g5564	4	1	360	501	100	94.55	2.87e-80		100982at7147	1		gnl	WGS:NJHH	7229.g9011
10110at7147	349.g4286	0	1	14	722	100	217.39	0		10110at7147	1		gnl	WGS:NJHH	3560.g4394
101118at7147	1050.g79	0	1	68	820	100	224.6	0		101118at7147	1		gnl	WGS:NJHH	1886.g1786
101124at7147	1726.g1455	0	1	8	323	100	228.11	3.93e-208		101124at7147	1		gnl	WGS:NJHH	8836.g11390
10113at7147	459.g5800	0	1	1	574	100	208.47	0		10113at7147	1		gnl	WGS:NJHH	994.g11917
101174at7147	2643.g3039	0	1	9	241	100	224.47	2.99e-149		101174at7147	1		gnl	WGS:NJHH	C522188.g12213
101182at7147	7316.g9141	0	1	26	451	100	244.93	1.09e-307		101182at7147	1		gnl	WGS:NJHH	6154.g7740
101214at7147	1123.g216	0	1	1	248	100	161.51	1.02e-107		101214at7147	1		gnl	WGS:NJHH	5897.g7423
101261at7147	4551.g5745	0	1	2	358	100	173.91	3.05e-189		101261at7147	1		gnl	WGS:NJHH	4482.g5653
101333at7147	1672.g1302	0	1	4	371	100	261.03	1.22e-276		101333at7147	2		gnl	WGS:NJHH	3680.g4582
101333at7147	6868.g8586	0	1	1	402	100	239.63	1.61e-275		10138at7147	3		gnl	WGS:NJHH	237.g2517
10138at7147	1661.g1249	4	1	48	245	100	95.02	1.53e-54		101395at7147	1		gnl	WGS:NJHH	2696.g3121
10138at7147	2061.g2061	7	1	1	243	-1	764133	0		101417at7147	1		gnl	WGS:NJHH	1246.g412
10138at7147	5233.g6558	7	1	261	510	-1	775885	0		101423at7147	1		gnl	WGS:NJHH	5990.g7519
101395at7147	5337.g6692	0	1	1	191	100	253.14	5.59e-136		101463at7147	1		gnl	WGS:NJHH	7964.g10031
101417at7147	8154.g10280	0	1	1	554	100	234.34	0		10150at7147	1		gnl	WGS:NJHH	2217.g2316
101423at7147	5593.g7000	0	1	1	636	100	226.82	0		10174at7147	1		gnl	WGS:NJHH	5633.g7052
101463at7147	1350.g627	0	1	4	367	100	67.48	2.45e-67		101812at7147	2		gnl	WGS:NJHH	3511.g4318
10150at7147	4566.g5774	0	1	24	505	100	204.72	5.53e-295		101888at7147	1		gnl	WGS:NJHH	8871.g11437
10174at7147	8749.g11249	0	1	5	206	100	235.75	7.96e-137		101905at7147	1		gnl	WGS:NJHH	6976.g8669
101812at7147	1241.g401	7	1	755	1476	-1	811821	0		102031at7147	1		gnl	WGS:NJHH	8202.g10338
101812at7147	1241.g402	0	1	30	754	100	129.55	0		10212at7147	1		gnl	WGS:NJHH	8202.g10339
101888at7147	459.g5794	0	1	339	781	100	174.29	0		102169at7147	1		gnl	WGS:NJHH	248.g2718
101905at7147	7351.g9214	0	1	1	1359	100	164.74	0		10216at7147	1		gnl	WGS:NJHH	8097.g10215
102031at7147	2533.g2800	0	1	1	342	100	215.51	4.17e-210		102326at7147	2		gnl	WGS:NJHH	514.g6429
10212at7147	732.g9164	0	1	30	156	100	188.56	8.88e-78		10233at7147	1		gnl	WGS:NJHH	240.g2607
102169at7147	854.g10906	0	1	1	397	100	205.53	4.88e-231		102453at7147	1		gnl	WGS:NJHH	138.g739
10216at7147	8870.g11434	0	1	1	200	100	135.8	1.89e-77		102521at7147	1		gnl	WGS:NJHH	6715.g8436
102326at7147	307.g3682	0	1	33	490	100	141.96	7.09e-189		102661at7147	1		gnl	WGS:NJHH	189.g1792
102326at7147	7232.g9026	0	1	27	492	100	192.76	8.27e-267		10268at7147	1		gnl	WGS:NJHH	6433.g8079
10233at7147	1003.g8	0	1	14	582	100	207.15	0		102781at7147	1		gnl	WGS:NJHH	7790.g9813
102453at7147	8896.g11479	0	1	1	207	100	229.4	3.79e-133		102862at7147	1		gnl	WGS:NJHH	1594.g1127
102521at7147	7202.g8978	4	1	29	194	100	143.87	6.44e-81		10295at7147	1		gnl	WGS:NJHH	3021.g3609
102661at7147	8692.g11109	0	1	1	389	100	243.83	4.24e-271		10296at7147	1		gnl	WGS:NJHH	6679.g8409
10268at7147	2116.g2176	0	1	316	602	100	165.02	8.86e-209		103126at7147	1		gnl	WGS:NJHH	2757.g3175
102781at7147	3289.g4033	0	1	1	623	100	129.69	7.89e-221		10313at7147	1		gnl	WGS:NJHH	2081.g2108
102862at7147	3504.g4310	0	1	14	331	100	220.83	7.13e-204		103262at7147	1		gnl	WGS:NJHH	3076.g3698
10295at7147	2865.g3352	0	1	1	216	100	152.75	4.66e-113		103284at7147	1		gnl	WGS:NJHH	30.g3580
10296at7147	2053.g2051	4	1	1	122	100	112.21	2.28e-76		103351at7147	1		gnl	WGS:NJHH	7326.g9169
103126at7147	6756.g8484	0	1	24	412	100	250	2.4e-289		103355at7147	1		gnl	WGS:NJHH	374.g4634
10313at7147	2218.g2323	0	1	1	331	100	233.23	2.94e-219		103408at7147	1		gnl	WGS:NJHH	4095.g5106
103262at7147	7672.g9600	0	1	19	350	100	197.05	1.44e-206		103568at7147	1		gnl	WGS:NJHH	8046.g10158
103284at7147	2829.g3294	0	1	455	1119	100	176.15	0		10356at7147	1		gnl	WGS:NJHH	2086.g2125
103351at7147	6179.g7766	0	1	1	76	100	232.75	1.47e-52		103647at7147	1		gnl	WGS:NJHH	2916.g3438
103355at7147	8253.g10412	0	1	1	369	100	234.69	1.25e-246		103764at7147	1		gnl	WGS:NJHH	2662.g3080
103408at7147	3932.g4870	0	1	75	419	100	194.62	4.87e-229		1037at7147	1		gnl	WGS:NJHH	752.g9417
103568at7147	8989.g11665	0	1	1	424	100	237.98	4.26e-290		103844at7147	1		gnl	WGS:NJHH	1957.g1903
10356at7147	1893.g1800	0	1	45	406	100	37.47	1.87e-30		103859at7147	2		gnl	WGS:NJHH	1695.g1367
103647at7147	8269.g10438	0	1	21	593	100	206.95	0		104021at7147	1		gnl	WGS:NJHH	167.g1291
103764at7147	8792.g11299	0	1	1	189	100	188.68	7.6e-110		104034at7147	2		gnl	WGS:NJHH	7124.g8888
1037at7147	2916.g3438	0	1	1	68	100	236.69	1.43e-42		10417at7147	1		gnl	WGS:NJHH	5125.g6386
103844at7147	7000.g8694	0	1	10	493	100	84.85	2.48e-123		10421at7147	1		gnl	WGS:NJHH	4112.g5127
103859at7147	5633.g7055	0	1	1	336	100	173.09	2.23e-160		104230at7147	1		gnl	WGS:NJHH	3662.g4545
103859at7147	7658.g9582	0	1	4	338	100	181.39	6.83e-171		104317at7147	1		gnl	WGS:NJHH	8715.g11150
104021at7147	8097.g10207	0	1	13	752	100	151.04	0		104325at7147	1		gnl	WGS:NJHH	953.g11838
104034at7147	7001.g8723	0	1	1	420	100	164.79	7.44e-191		1043at7147	1		gnl	WGS:NJHH	953.g11839
104034at7147	7001.g8725	0	1	1	409	100	133.71	8.87e-212		10443at7147	1		gnl	WGS:NJHH	7952.g9999
10417at7147	2921.g3448	0	1	22	1164	100	213.43	0		10446at7147	2		gnl	WGS:NJHH	8994.g11686
10421at7147	83.g10477	0	1	65	211	100	118.11	8.57e-54		104473at7147	1		gnl	WGS:NJHH	3981.g4968
104230at7147	8114.g10231	0	1	51	175	100	161.98	4.67e-67		104478at7147	1		gnl	WGS:NJHH	4548.g5742
104317at7147	8706.g11142	0	1	30	190	100	135.93	4.33e-66		104507at7147	1		gnl	WGS:NJHH	3517.g4322
104325at7147	4089.g5095	0	1	6	397	100	195.19	4.22e-240		104576at7147	1		gnl	WGS:NJHH	7672.g9603
1043at7147	2662.g3080	0	1	1	483	100	214.77	3.61e-306		10457at7147	1		gnl	WGS:NJHH	324.g3949
10443at7147	2381.g2545	0	1	32	409	100	161.04	7.63e-189		104590at7147	1		gnl	WGS:NJHH	2394.g2584
10446at7147	7042.g8795	4	1	1	138	100	131.4	1.53e-64		104616at7147	1		gnl	WGS:NJHH	5717.g7198
10446at7147	8946.g11589	4	1	12	323	100	62.19	1.06e-78		104683at7147	1		gnl	WGS:NJHH	2968.g3545
104473at7147	4757.g6028	0	1	37	526	100	219.03	0		104748at7147	1		gnl	WGS:NJHH	7914.g9939
104478at7147	888.g11449	0	1	1	366	100	206.05	3.29e-216		104804at7147	1		gnl	WGS:NJHH	2565.g2881
104507at7147	4238.g5340	0	1	15	244	100	59.81	3e-34		104888at7147	1		gnl	WGS:NJHH	4350.g5467
104576at7147	8798.g11312	0	1	1	271	100	223.66	2.21e-170		104914at7147	1		gnl	WGS:NJHH	6986.g8672
10457at7147	309.g3705	0	1	26	157	100	228.9	6.02e-95		104918at7147	1		gnl	WGS:NJHH	4753.g6016
104590at7147	1823.g1715	0	1	1	340	100	189.99	1.45e-218		105036at7147	1		gnl	WGS:NJHH	8592.g10982
104616at7147	1003.g11	0	1	1	177	100	222.96	2.11e-117		105096at7147	2		gnl	WGS:NJHH	5958.g7470
104683at7147	5717.g7190	0	1	1	509	100	169.1	3.56e-246		105117at7147	1		gnl	WGS:NJHH	4827.g6086
104748at7147	5990.g7517	0	1	1	119	100	237.08	1.33e-77		105129at7147	1		gnl	WGS:NJHH	5128.g6391
104804at7147	1243.g408	4	1	9	2441	100	100.13	0		105175at7147	1		gnl	WGS:NJHH	4392.g5549
104888at7147	8871.g11443	0	1	1	322	100	250.31	6.35e-230		105216at7147	1		gnl	WGS:NJHH	7965.g10040
104914at7147	7613.g9494	0	1	7	1191	100	155.66	0		105368at7147	1		gnl	WGS:NJHH	2788.g3216
104918at7147	2950.g3489	0	1	1	332	100	207.89	1.62e-219		105387at7147	1		gnl	WGS:NJHH	2238.g2355
105036at7147	7256.g9048	0	1	6	548	100	188.89	1.03e-292		10538at7147	1		gnl	WGS:NJHH	8150.g10277
105096at7147	1409.g807	0	1	34	4004	100	160.36	0		105440at7147	1		gnl	WGS:NJHH	7362.g9241
105096at7147	7810.g9827	0	1	1	4247	100	222.18	0		105481at7147	1		gnl	WGS:NJHH	571.g7163
105117at7147	4730.g5962	0	1	1	391	100	238.36	5.3e-266		10548at7147	1		gnl	WGS:NJHH	1314.g532
105129at7147	4872.g6146	0	1	8	1512	100	141.83	0		105513at7147	1		gnl	WGS:NJHH	6442.g8108
105175at7147	7834.g9861	0	1	40	350	100	188.97	1.16e-174		105540at7147	1		gnl	WGS:NJHH	6202.g7828
105216at7147	4566.g5753	0	1	1	760	100	248.29	0		105546at7147	1		gnl	WGS:NJHH	658.g8267
105368at7147	1523.g1002	0	1	1	83	100	228.92	6.14e-50		105560at7147	1		gnl	WGS:NJHH	658.g8268
105387at7147	3496.g4299	0	1	1	91	100	236.26	2.56e-57		1055at7147	1		gnl	WGS:NJHH	1350.g620
10538at7147	1514.g995	0	1	74	378	100	186.76	1.87e-195		105640at7147	1		gnl	WGS:NJHH	5285.g6598
105440at7147	2793.g3247	0	1	1	259	100	228.38	1.2e-166		105650at7147	1		gnl	WGS:NJHH	1182.g289
105481at7147	6454.g8117	0	1	23	516	100	173.68	4.03e-285		10573at7147	1		gnl	WGS:NJHH	489.g6172
10548at7147	2360.g2485	0	1	25	552	100	192.75	1.13e-296		105759at7147	1		gnl	WGS:NJHH	2865.g3354
105513at7147	6015.g7559	0	1	1	408	100	228.4	1.02e-265		105827at7147	1		gnl	WGS:NJHH	2922.g3449
105540at7147	8638.g11037	0	1	53	593	100	162.07	0		105864at7147	1		gnl	WGS:NJHH	7113.g8864
105546at7147	397.g4936	0	1	40	404	100	221.48	2.02e-250		105922at7147	1		gnl	WGS:NJHH	230.g2408
105560at7147	8374.g10582	0	1	85	578	100	51.08	1.45e-106		105975at7147	1		gnl	WGS:NJHH	3305.g4075
1055at7147	752.g9417	0	1	1	366	100	248.77	2.71e-260		106063at7147	1		gnl	WGS:NJHH	6740.g8461
105640at7147	1661.g1253	0	1	28	325	100	221.09	1.45e-201		10613at7147	1		gnl	WGS:NJHH	4387.g5524
105650at7147	8747.g11226	0	1	1	199	100	235.43	3.86e-131		106179at7147	1		gnl	WGS:NJHH	1778.g1661
10573at7147	8397.g10640	0	1	1	129	100	224.44	9.1e-83		106187at7147	1		gnl	WGS:NJHH	4648.g5874
105759at7147	3219.g3904	0	1	1	391	100	232.65	7.14e-260		10620at7147	1		gnl	WGS:NJHH	2119.g2187
105827at7147	7008.g8744	0	1	1	170	100	210.62	4.08e-98		10625at7147	1		gnl	WGS:NJHH	4974.g6230
105864at7147	C553646.g12339	4	1	1	346	100	138.25	4.81e-219		106283at7147	1		gnl	WGS:NJHH	5593.g7002
105922at7147	4850.g6121	0	1	1	374	100	242.57	1.14e-258		10639at7147	1		gnl	WGS:NJHH	2829.g3296
105975at7147	2609.g3007	0	1	1	664	100	250.83	0		10646at7147	1		gnl	WGS:NJHH	792.g9946
106063at7147	1399.g787	0	1	1	1090	100	243.76	0		106526at7147	1		gnl	WGS:NJHH	5040.g6305
10613at7147	2712.g3139	4	1	27	295	100	186.96	4.57e-180		10652at7147	1		gnl	WGS:NJHH	5132.g6406
106179at7147	8709.g11145	0	1	17	243	100	122.83	1.48e-85		106577at7147	1		gnl	WGS:NJHH	3548.g4363
106187at7147	1684.g1332	0	1	1	441	100	252.72	0		10663at7147	1		gnl	WGS:NJHH	2609.g3003
10620at7147	1324.g547	0	1	11	306	100	91.87	7.63e-73		106717at7147	1		gnl	WGS:NJHH	623.g7853
10625at7147	1756.g1606	0	1	47	640	100	189.23	0		106738at7147	1		gnl	WGS:NJHH	4492.g5657
106283at7147	324.g3942	0	1	1	418	100	259.81	0		106984at7147	1		gnl	WGS:NJHH	5745.g7246
10639at7147	1969.g1920	4	1	43	124	100	83.38	9.15e-33		106993at7147	1		gnl	WGS:NJHH	7294.g9101
10646at7147	130.g505	0	1	4	672	100	151.94	0		107029at7147	1		gnl	WGS:NJHH	5712.g7173
106526at7147	2840.g3325	0	1	1	347	100	192.5	1.23e-190		107038at7147	1		gnl	WGS:NJHH	1275.g444
10652at7147	7665.g9596	0	1	1	190	100	263.68	2.38e-141		107076at7147	1		gnl	WGS:NJHH	7371.g9247
106577at7147	1086.g138	0	1	1	307	100	225.22	9.41e-218		107103at7147	1		gnl	WGS:NJHH	734.g9198
10663at7147	1329.g575	4	1	1	92	100	221.23	3.44e-52		10721at7147	1		gnl	WGS:NJHH	5916.g7442
106717at7147	397.g4956	0	1	1	384	100	197.56	1.51e-216		107290at7147	1		gnl	WGS:NJHH	8941.g11582
106738at7147	6433.g8078	0	1	1	429	100	174.76	9.25e-207		107304at7147	1		gnl	WGS:NJHH	4608.g5842
106984at7147	2904.g3405	0	1	1	840	100	225.35	0		107541at7147	1		gnl	WGS:NJHH	4683.g5895
106993at7147	728.g9089	0	1	16	2224	100	178.78	0		107549at7147	1		gnl	WGS:NJHH	1974.g1937
107029at7147	2840.g3324	0	1	64	452	100	128.73	3.07e-155		10771at7147	1		gnl	WGS:NJHH	5224.g6556
107038at7147	8223.g10379	0	1	3	1238	100	180.3	0		107723at7147	1		gnl	WGS:NJHH	8261.g10419
107076at7147	3225.g3910	0	1	21	698	100	215.48	0		107979at7147	1		gnl	WGS:NJHH	C556276.g12352
107103at7147	6315.g7985	0	1	1	284	100	240.28	7.96e-193		108008at7147	1		gnl	WGS:NJHH	716.g8944
10721at7147	2053.g2037	0	1	6	227	100	176.33	3.14e-113		108067at7147	1		gnl	WGS:NJHH	6330.g7995
107290at7147	2083.g2117	0	1	1	515	100	253.59	0		108073at7147	1		gnl	WGS:NJHH	5504.g6876
107304at7147	3356.g4133	0	1	1	640	100	203.08	0		10807at7147	1		gnl	WGS:NJHH	354.g4355
107541at7147	3137.g3750	0	1	3	1138	100	167.9	0		108148at7147	1		gnl	WGS:NJHH	5540.g6953
107549at7147	7001.g8715	0	1	1	182	100	250	1.38e-127		108156at7147	1		gnl	WGS:NJHH	6756.g8488
10771at7147	2492.g2750	0	1	1	688	100	240.62	0		108309at7147	1		gnl	WGS:NJHH	7513.g9393
107723at7147	8645.g11049	0	1	1	502	100	180.51	2.91e-256		108342at7147	1		gnl	WGS:NJHH	2994.g3576
107979at7147	8653.g11060	0	1	1	408	100	129.71	2.57e-143		108398at7147	1		gnl	WGS:NJHH	4556.g5747
108008at7147	752.g9415	0	1	19	665	100	242.16	0		108404at7147	1		gnl	WGS:NJHH	6678.g8403
108067at7147	953.g11840	0	1	22	165	100	201.81	3.12e-91		10850at7147	1		gnl	WGS:NJHH	7953.g10006
108073at7147	122.g360	0	1	2	611	100	37.63	4.22e-52		108567at7147	1		gnl	WGS:NJHH	7271.g9076
10807at7147	1369.g712	0	1	19	124	100	148.99	2.47e-57		108574at7147	1		gnl	WGS:NJHH	792.g9959
108148at7147	2383.g2551	0	1	1	286	100	225.53	1.71e-193		108584at7147	1		gnl	WGS:NJHH	5307.g6667
108156at7147	8840.g11396	0	1	1	683	100	134.91	0		10871at7147	1		gnl	WGS:NJHH	5337.g6691
108309at7147	2439.g2674	0	1	4	762	100	179.32	0		10882at7147	1		gnl	WGS:NJHH	6296.g7969
108342at7147	107.g107	0	1	26	664	100	159.37	0		108882at7147	1		gnl	WGS:NJHH	3722.g4609
108398at7147	664.g8354	0	1	1	134	100	239.18	3.91e-88		108894at7147	1		gnl	WGS:NJHH	3168.g3809
108404at7147	3067.g3672	0	1	38	499	100	197.94	5.48e-299		109043at7147	1		gnl	WGS:NJHH	1877.g1777
10850at7147	5301.g6642	0	1	28	610	100	86.7	1.77e-146		109113at7147	1		gnl	WGS:NJHH	7191.g8970
108567at7147	8390.g10628	0	1	7	1336	100	200.11	0		109177at7147	1		gnl	WGS:NJHH	1741.g1552
108574at7147	463.g5856	0	1	1	429	100	143.69	2.37e-168		109264at7147	1		gnl	WGS:NJHH	4322.g5444
108584at7147	2185.g2277	0	1	1	323	100	143.53	6.56e-219		10929at7147	1		gnl	WGS:NJHH	4322.g5446
10871at7147	922.g11774	0	1	41	125	100	147.18	7.34e-54		109311at7147	1		gnl	WGS:NJHH	953.g11841
10882at7147	342.g4213	0	1	3	230	100	137.61	1.95e-85		10944at7147	1		gnl	WGS:NJHH	6054.g7640
108882at7147	3282.g4007	0	1	7	322	100	139.57	5.55e-122		109460at7147	1		gnl	WGS:NJHH	1733.g1516
108894at7147	167.g1286	0	1	1	426	100	228.84	7.89e-291		109587at7147	1		gnl	WGS:NJHH	984.g11902
109043at7147	6002.g7539	0	1	3	1222	100	212.69	0		109675at7147	1		gnl	WGS:NJHH	2970.g3551
109113at7147	4392.g5537	0	1	1	701	100	217.7	0		109849at7147	1		gnl	WGS:NJHH	3504.g4312
109177at7147	7008.g8767	0	1	1	527	100	192.57	1.04e-307		10993at7147	2		gnl	WGS:NJHH	7698.g9635
109264at7147	2132.g2210	0	1	1	98	100	212.68	7.1e-58		109970at7147	1		gnl	WGS:NJHH	8724.g11183
10929at7147	2546.g2842	0	1	47	445	100	179.33	1.07e-224		10997at7147	1		gnl	WGS:NJHH	1452.g873
109311at7147	950.g11826	0	1	41	890	100	136.09	0		1100at7147	1		gnl	WGS:NJHH	389.g4802
10944at7147	471.g5915	0	1	1	99	100	163.32	4.82e-41		110114at7147	1		gnl	WGS:NJHH	8395.g10633
109460at7147	1323.g542	0	1	1	204	100	224.75	6.3e-128		110145at7147	1		gnl	WGS:NJHH	6200.g7820
109587at7147	2080.g2089	0	1	1	738	100	151.07	0		110161at7147	1		gnl	WGS:NJHH	549.g6849
109675at7147	7618.g9500	0	1	1	480	100	238.72	0		110197at7147	1		gnl	WGS:NJHH	7665.g9594
109849at7147	1356.g664	0	1	1	355	100	235.91	2.05e-238		11021at7147	1		gnl	WGS:NJHH	3241.g3970
10993at7147	1741.g1554	0	1	28	180	100	122.02	6e-52		11026at7147	1		gnl	WGS:NJHH	8692.g11115
10993at7147	6803.g8522	0	1	22	179	100	171.82	9.9e-84		110270at7147	1		gnl	WGS:NJHH	6854.g8571
109970at7147	167.g1288	0	1	1	810	100	202.1	0		110286at7147	1		gnl	WGS:NJHH	8666.g11065
10997at7147	8913.g11527	0	1	42	737	100	234.03	0		11035at7147	1		gnl	WGS:NJHH	8918.g11543
1100at7147	1957.g1903	0	1	1	141	100	251.6	5.44e-98		110386at7147	1		gnl	WGS:NJHH	2356.g2482
110114at7147	2865.g3350	0	1	6	390	100	73.46	2.81e-73		11038at7147	1		gnl	WGS:NJHH	3822.g4722
110145at7147	59.g7433	0	1	30	423	100	131.87	2.72e-154		11041at7147	1		gnl	WGS:NJHH	7352.g9223
110161at7147	324.g3941	0	1	1	102	100	207.79	4.38e-68		110607at7147	1		gnl	WGS:NJHH	7001.g8717
110197at7147	3289.g4018	0	1	24	441	100	228	1.02e-286		110633at7147	1		gnl	WGS:NJHH	881.g11357
11021at7147	5916.g7446	4	1	28	377	100	157.31	2.57e-210		11064at7147	1		gnl	WGS:NJHH	2587.g2965
11026at7147	1004.g20	0	1	1	283	100	242.93	4.13e-195		110712at7147	1		gnl	WGS:NJHH	2565.g2895
110270at7147	5058.g6319	0	1	1	331	100	241.39	1.74e-227		11074at7147	1		gnl	WGS:NJHH	122.g345
110286at7147	7513.g9395	0	1	1	97	100	245.36	3.79e-64		110807at7147	1		gnl	WGS:NJHH	2969.g3550
11035at7147	417.g5222	4	1	1	77	100	182.16	5.15e-43		110810at7147	2		gnl	WGS:NJHH	1290.g496
110386at7147	33.g4061	0	1	22	1330	100	179.7	0		110883at7147	1		gnl	WGS:NJHH	3496.g4300
11038at7147	1399.g788	4	1	38	188	100	133.68	4.01e-66		110988at7147	2		gnl	WGS:NJHH	261.g3014
11041at7147	5515.g6907	0	1	38	167	100	199.69	9.81e-89		111005at7147	1		gnl	WGS:NJHH	3275.g3990
110607at7147	885.g11405	4	1	86	405	100	27.51	7.18e-22		111029at7147	1		gnl	WGS:NJHH	51.g6367
110633at7147	7018.g8781	0	1	1	726	100	167.5	0		11102at7147	1		gnl	WGS:NJHH	1141.g254
11064at7147	4147.g5175	0	1	10	260	100	198.1	2.55e-145		111093at7147	2		gnl	WGS:NJHH	1762.g1619
110712at7147	917.g11742	0	1	32	273	100	178.35	4.45e-134		111094at7147	1		gnl	WGS:NJHH	2306.g2429
11074at7147	8689.g11100	4	1	15	135	100	190.85	8.64e-79		111119at7147	1		gnl	WGS:NJHH	3482.g4279
110807at7147	7618.g9507	0	1	1	333	100	240.21	9.72e-229		11111at7147	2		gnl	WGS:NJHH	C561106.g12431
110810at7147	2554.g2859	0	1	1	233	100	152.45	1e-100		11123at7147	1		gnl	WGS:NJHH	C561106.g12432
110810at7147	2554.g2860	7	1	28	237	-1	780316	0		11127at7147	5		gnl	WGS:NJHH	1649.g1198
110883at7147	4850.g6119	0	1	1	970	100	221.95	0		11131at7147	1		gnl	WGS:NJHH	7711.g9671
110988at7147	2717.g3141	7	1	99	176	-1	87625	0		111631at7147	1		gnl	WGS:NJHH	6634.g8344
110988at7147	6188.g7778	4	1	1	167	100	141.76	6.67e-104		11165at7147	1		gnl	WGS:NJHH	644.g8097
111005at7147	2364.g2491	0	1	1	307	100	207.64	2.3e-179		11167at7147	1		gnl	WGS:NJHH	451.g5674
111029at7147	1307.g522	0	1	1	659	100	235.22	0		111773at7147	1		gnl	WGS:NJHH	3684.g4587
11102at7147	321.g3895	0	1	18	596	100	207.71	0		11182at7147	1		gnl	WGS:NJHH	1805.g1681
111093at7147	1589.g1123	0	1	58	552	100	215.85	0		111837at7147	1		gnl	WGS:NJHH	7698.g9642
111093at7147	1589.g1124	7	1	17	455	-1	954801	0		111838at7147	1		gnl	WGS:NJHH	5301.g6640
111094at7147	5515.g6909	0	1	1	725	100	257.9	0		111934at7147	1		gnl	WGS:NJHH	878.g11278
111119at7147	325.g3973	4	1	1	93	100	98.62	1.46e-33		111969at7147	1		gnl	WGS:NJHH	7966.g10042
11111at7147	3877.g4774	0	1	7	266	100	217.8	1.85e-161		111996at7147	1		gnl	WGS:NJHH	295.g3481
11111at7147	961.g11855	0	1	21	255	100	163.51	1.73e-115		11201at7147	1		gnl	WGS:NJHH	3872.g4754
11123at7147	414.g5156	0	1	1	398	100	233.46	1.36e-266		112055at7147	1		gnl	WGS:NJHH	14.g789
11127at7147	2218.g2317	7	1	22	149	-1	111327	0		112153at7147	1		gnl	WGS:NJHH	1282.g462
11127at7147	2311.g2433	4	1	26	155	100	116.57	2.45e-52		112170at7147	1		gnl	WGS:NJHH	4753.g6017
11127at7147	953.g11833	7	1	25	151	-1	130868	0		112284at7147	1		gnl	WGS:NJHH	C541422.g12283
11127at7147	953.g11834	7	1	21	148	-1	121338	0		112296at7147	1		gnl	WGS:NJHH	6269.g7928
11127at7147	953.g11835	7	1	24	150	-1	811681	0		112415at7147	1		gnl	WGS:NJHH	3614.g4488
11131at7147	1065.g94	0	1	1	931	100	225.35	0		11245at7147	1		gnl	WGS:NJHH	122.g342
111631at7147	8533.g10885	0	1	1	778	100	243.32	0		112509at7147	1		gnl	WGS:NJHH	3481.g4278
11165at7147	5402.g6767	0	1	2	189	100	148.14	1.24e-73		112510at7147	1		gnl	WGS:NJHH	1727.g1469
11167at7147	3656.g4535	0	1	6	1610	100	160.58	0		11251at7147	1		gnl	WGS:NJHH	5302.g6651
111773at7147	1327.g567	0	1	1	414	100	229.69	2.82e-300		11267at7147	1		gnl	WGS:NJHH	550.g6867
11182at7147	1356.g667	0	1	37	476	100	153.19	6.6e-199		11270at7147	1		gnl	WGS:NJHH	8521.g10866
111837at7147	1045.g75	0	1	1	415	100	235.42	6.6e-279		112809at7147	1		gnl	WGS:NJHH	C561300.g12441
111838at7147	5738.g7231	0	1	1	336	100	218.75	8.13e-208		112816at7147	1		gnl	WGS:NJHH	395.g4900
111934at7147	3936.g4886	0	1	1	435	100	138.74	1.26e-165		112818at7147	1		gnl	WGS:NJHH	1369.g713
111969at7147	6279.g7940	0	1	36	428	100	227.68	1.86e-269		112863at7147	1		gnl	WGS:NJHH	8809.g11355
111996at7147	5812.g7321	0	1	1	116	100	126.64	6.28e-38		113044at7147	1		gnl	WGS:NJHH	6987.g8678
11201at7147	2865.g3353	0	1	1	211	100	234.42	1.96e-141		11304at7147	1		gnl	WGS:NJHH	477.g6044
112055at7147	5688.g7111	0	1	14	4529	100	228.87	0		113066at7147	1		gnl	WGS:NJHH	1252.g427
112153at7147	2906.g3417	0	1	1	745	100	241.03	0		113097at7147	1		gnl	WGS:NJHH	6359.g8015
112170at7147	1863.g1767	0	1	64	735	100	214.58	0		113218at7147	1		gnl	WGS:NJHH	2956.g3519
112284at7147	716.g8947	0	1	247	603	100	133.11	5.21e-194		113234at7147	1		gnl	WGS:NJHH	6933.g8631
112296at7147	2943.g3458	0	1	3	533	100	154.8	1.44e-223		11326at7147	1		gnl	WGS:NJHH	6929.g8620
112415at7147	4371.g5492	0	1	33	387	100	207.4	1.56e-225		113272at7147	1		gnl	WGS:NJHH	1386.g768
11245at7147	3496.g4301	0	1	1	477	100	175.02	2.79e-265		113274at7147	2		gnl	WGS:NJHH	2467.g2699
112509at7147	6546.g8239	0	1	3	935	100	164.24	0		11327at7147	2		gnl	WGS:NJHH	2467.g2700
112510at7147	1499.g975	0	1	26	1252	100	229.08	0		11333at7147	1		gnl	WGS:NJHH	3668.g4553
11251at7147	6289.g7948	0	1	1	491	100	201.82	6.23e-283		113490at7147	1		gnl	WGS:NJHH	1823.g1714
11267at7147	8341.g10533	0	1	1	208	100	159.43	8.45e-114		11349at7147	1		gnl	WGS:NJHH	471.g5919
11270at7147	6179.g7771	0	1	1	1040	100	229.38	0		113578at7147	1		gnl	WGS:NJHH	1756.g1596
112809at7147	122.g362	4	1	1	478	100	92.69	1.39e-178		113621at7147	1		gnl	WGS:NJHH	4238.g5327
112816at7147	5695.g7132	0	1	21	343	100	243.59	3.3e-238		113635at7147	1		gnl	WGS:NJHH	8988.g11664
112818at7147	2392.g2572	0	1	1	183	100	243.84	1.61e-124		113733at7147	1		gnl	WGS:NJHH	1195.g318
112863at7147	4493.g5660	0	1	1	409	100	231.74	2.51e-283		113849at7147	1		gnl	WGS:NJHH	1756.g1597
113044at7147	164.g1191	0	1	2	2215	100	205.39	0		113899at7147	1		gnl	WGS:NJHH	1834.g1730
11304at7147	C561106.g12428	0	1	1	310	100	227.44	3.07e-198		113963at7147	1		gnl	WGS:NJHH	4798.g6069
113066at7147	1325.g555	0	1	1	258	100	207.78	5.66e-157		113977at7147	1		gnl	WGS:NJHH	3296.g4048
113097at7147	3341.g4125	0	1	76	1358	100	126.58	0		114013at7147	1		gnl	WGS:NJHH	3932.g4858
113218at7147	2443.g2682	0	1	1100	2141	100	107.99	0		114033at7147	1		gnl	WGS:NJHH	5805.g7304
113234at7147	4772.g6048	0	1	17	439	100	192.93	2.35e-234		11411at7147	2		gnl	WGS:NJHH	1327.g563
11326at7147	7713.g9692	0	1	1	344	100	108.4	1.41e-108		114132at7147	1		gnl	WGS:NJHH	2656.g3054
113272at7147	1361.g675	0	1	10	3751	100	216.64	0		11414at7147	1		gnl	WGS:NJHH	3687.g4589
113274at7147	1672.g1297	0	1	1	403	100	175.15	1.71e-201		114210at7147	1		gnl	WGS:NJHH	C506766.g12131
113274at7147	2377.g2539	0	1	15	418	100	177.7	2.89e-209		114265at7147	1		gnl	WGS:NJHH	6524.g8213
11327at7147	2978.g3561	7	1	6	243	-1	101116	0		11431at7147	1		gnl	WGS:NJHH	5720.g7204
11327at7147	2978.g3564	0	1	1	384	100	124.09	1.02e-127		114576at7147	1		gnl	WGS:NJHH	3064.g3666
11333at7147	3746.g4642	0	1	20	139	100	209.93	1.68e-86		114600at7147	1		gnl	WGS:NJHH	477.g6043
113490at7147	1886.g1789	0	1	1	246	100	243.09	4.61e-169		114621at7147	1		gnl	WGS:NJHH	6654.g8377
11349at7147	6613.g8296	0	1	71	489	100	162.31	4.58e-219		114660at7147	1		gnl	WGS:NJHH	8570.g10949
113578at7147	1652.g1218	0	1	1	715	100	211.94	0		114686at7147	1		gnl	WGS:NJHH	550.g6862
113621at7147	C520674.g12206	4	1	1	477	100	91.27	6.12e-125		1146at7147	1		gnl	WGS:NJHH	2377.g2531
113635at7147	5828.g7341	0	1	60	1021	100	114.39	0		114788at7147	1		gnl	WGS:NJHH	8264.g10421
113733at7147	2483.g2726	0	1	1	302	100	241.49	1.45e-207		114837at7147	1		gnl	WGS:NJHH	8495.g10829
113849at7147	7362.g9243	0	1	30	352	100	173.11	3.15e-175		114918at7147	1		gnl	WGS:NJHH	1282.g467
113899at7147	C552876.g12331	4	1	1	88	100	148.71	2.43e-35		11504at7147	1		gnl	WGS:NJHH	2248.g2371
113963at7147	1918.g1827	0	1	1	677	100	178.53	0		11524at7147	1		gnl	WGS:NJHH	3455.g4234
113977at7147	3582.g4450	0	1	7	385	100	187.79	1.33e-213		115334at7147	1		gnl	WGS:NJHH	2565.g2880
114013at7147	2053.g2045	0	1	1	290	100	256.21	8.52e-212		115355at7147	1		gnl	WGS:NJHH	549.g6840
114033at7147	C560390.g12420	4	1	1	271	100	177.7	4.95e-167		115390at7147	1		gnl	WGS:NJHH	7008.g8750
11411at7147	6202.g7822	0	1	17	163	100	135.22	1.86e-58		115494at7147	1		gnl	WGS:NJHH	5322.g6685
11411at7147	6202.g7825	0	1	1	154	100	150	3.11e-60		115520at7147	1		gnl	WGS:NJHH	8167.g10307
114132at7147	7867.g9895	4	1	1	79	100	66.98	2.64e-42		115571at7147	1		gnl	WGS:NJHH	C454300.g11927
11414at7147	4293.g5408	0	1	37	379	100	220.54	2.18e-245		115708at7147	1		gnl	WGS:NJHH	2544.g2829
114210at7147	7924.g9975	0	1	33	435	100	209.14	2.9e-259		115869at7147	1		gnl	WGS:NJHH	2057.g2057
114265at7147	906.g11721	0	1	1	567	100	176.92	8.55e-301		116025at7147	1		gnl	WGS:NJHH	1270.g442
11431at7147	4047.g5041	4	1	1	340	100	101.3	1.3e-90		11602at7147	1		gnl	WGS:NJHH	265.g3044
114576at7147	3298.g4057	0	1	1	891	100	215.05	0		11606at7147	2		gnl	WGS:NJHH	2950.g3495
114600at7147	1549.g1029	0	1	13	561	100	150.08	1.32e-246		116162at7147	1		gnl	WGS:NJHH	2662.g3075
114621at7147	2916.g3440	0	1	1	311	100	141.57	2.47e-127		11626at7147	1		gnl	WGS:NJHH	C532946.g12257
114660at7147	7333.g9179	4	1	1	233	100	236.61	1.11e-169		116310at7147	1		gnl	WGS:NJHH	1350.g633
114686at7147	5307.g6669	0	1	1	533	100	133.21	2.26e-198		11635at7147	1		gnl	WGS:NJHH	5842.g7361
1146at7147	1695.g1367	0	1	24	418	100	233.1	2.2e-281		11636at7147	1		gnl	WGS:NJHH	6054.g7629
114788at7147	2011.g1984	0	1	1	335	100	179.47	8.77e-208		11642at7147	1		gnl	WGS:NJHH	7827.g9850
114837at7147	8258.g10417	4	1	1	741	100	111.39	3.4e-259		11651at7147	2		gnl	WGS:NJHH	7884.g9913
114918at7147	3174.g3823	0	1	1	331	100	201.52	7.8e-186		116520at7147	1		gnl	WGS:NJHH	3296.g4049
11504at7147	6430.g8056	0	1	11	264	100	150.79	3.39e-143		11653at7147	1		gnl	WGS:NJHH	2011.g1987
11524at7147	644.g8096	0	1	1	177	100	247.94	8.12e-127		116571at7147	1		gnl	WGS:NJHH	5897.g7424
115334at7147	8015.g10123	4	1	1	310	100	160.6	2.2e-155		116620at7147	1		gnl	WGS:NJHH	7349.g9209
115355at7147	4356.g5479	0	1	6	94	100	131.35	8.94e-29		116635at7147	1		gnl	WGS:NJHH	1453.g886
115390at7147	3637.g4523	0	1	1	164	100	254.65	1.04e-122		116680at7147	1		gnl	WGS:NJHH	3168.g3810
115494at7147	2148.g2227	0	1	1	1741	100	233.31	0		116835at7147	1		gnl	WGS:NJHH	8004.g10102
115520at7147	6539.g8219	0	1	1	1811	100	67.2	0		116858at7147	1		gnl	WGS:NJHH	8566.g10944
115571at7147	1403.g797	4	1	2	538	100	148.68	3.88e-296		116890at7147	1		gnl	WGS:NJHH	1215.g335
115708at7147	397.g4931	0	1	7	1263	100	158.31	0		117018at7147	1		gnl	WGS:NJHH	5824.g7340
115869at7147	2116.g2183	0	1	46	253	100	147.2	6.46e-99		11706at7147	1		gnl	WGS:NJHH	6214.g7843
116025at7147	5768.g7278	0	1	1	252	100	194.5	2.14e-137		11707at7147	2		gnl	WGS:NJHH	3289.g4030
11602at7147	7547.g9432	0	1	78	190	100	180.33	8.54e-74		117103at7147	1		gnl	WGS:NJHH	107.g108
11606at7147	1602.g1132	4	1	22	90	100	182.41	8.54e-47		117162at7147	1		gnl	WGS:NJHH	944.g11805
11606at7147	6215.g7846	0	1	2	141	100	170.41	8.11e-97		117233at7147	1		gnl	WGS:NJHH	8461.g10754
116162at7147	3820.g4721	4	1	394	1430	100	67.24	1.14e-263		117448at7147	1		gnl	WGS:NJHH	1744.g1571
11626at7147	2438.g2662	0	1	15	259	100	222.31	1.31e-159		11749at7147	2		gnl	WGS:NJHH	C507286.g12137
116310at7147	C520612.g12205	0	1	1	562	100	220.25	0		117571at7147	1		gnl	WGS:NJHH	C510666.g12162
11635at7147	6069.g7646	4	1	47	200	100	69.29	1.7e-30		117586at7147	1		gnl	WGS:NJHH	C561106.g12435
11636at7147	417.g5223	0	1	1	322	100	228.73	9.69e-209		11759at7147	1		gnl	WGS:NJHH	237.g2502
11642at7147	2587.g2951	0	1	33	138	100	107.94	6.08e-36		117783at7147	1		gnl	WGS:NJHH	8378.g10588
11651at7147	571.g7156	4	1	39	488	100	181.96	1.48e-266		117839at7147	1		gnl	WGS:NJHH	3872.g4757
11651at7147	571.g7159	0	1	19	484	100	104.73	4.66e-241		117939at7147	1		gnl	WGS:NJHH	36.g4478
116520at7147	5061.g6334	0	1	1	477	100	209.7	4.38e-279		117959at7147	1		gnl	WGS:NJHH	1236.g383
11653at7147	1011.g36	0	1	1	116	100	197.38	7.84e-71		11795at7147	1		gnl	WGS:NJHH	7649.g9562
116571at7147	122.g365	0	1	13	809	100	138.77	0		118067at7147	1		gnl	WGS:NJHH	2132.g2205
116620at7147	747.g9342	0	1	71	636	100	188.28	0		118104at7147	1		gnl	WGS:NJHH	2244.g2366
116635at7147	1001.g5	0	1	43	684	100	120.93	4.38e-218		11812at7147	1		gnl	WGS:NJHH	3467.g4264
116680at7147	2734.g3159	0	1	1	509	100	260.61	0		118172at7147	1		gnl	WGS:NJHH	608.g7651
116835at7147	7336.g9189	0	1	42	593	100	69.6	1.33e-109		11818at7147	1		gnl	WGS:NJHH	1668.g1268
116858at7147	8247.g10395	0	1	1	725	100	132.46	1.43e-264		11823at7147	3		gnl	WGS:NJHH	2829.g3302
116890at7147	2233.g2346	0	1	46	364	100	194.74	1.55e-197		11827at7147	1		gnl	WGS:NJHH	792.g9961
117018at7147	5930.g7455	0	1	1	443	100	212.81	9.27e-269		118338at7147	2		gnl	WGS:NJHH	6807.g8528
11706at7147	3296.g4050	0	1	1	122	100	229.8	1.32e-76		118348at7147	1		gnl	WGS:NJHH	397.g4945
11707at7147	2091.g2139	4	1	11	345	100	127.39	1.98e-237		118350at7147	1		gnl	WGS:NJHH	1943.g1890
11707at7147	2091.g2140	7	1	1	245	-1	988323	0		11841at7147	1		gnl	WGS:NJHH	3981.g4969
117103at7147	5169.g6479	0	1	1	657	100	240.06	0		118434at7147	1		gnl	WGS:NJHH	1602.g1135
117162at7147	4350.g5465	0	1	1	475	100	218.44	5.04e-307		11843at7147	1		gnl	WGS:NJHH	3168.g3806
117233at7147	8717.g11162	0	1	1	153	100	179.34	3.23e-73		118534at7147	1		gnl	WGS:NJHH	306.g3663
117448at7147	2662.g3076	4	1	29	512	100	57.68	1.98e-85		11858at7147	2		gnl	WGS:NJHH	8353.g10554
11749at7147	1069.g97	4	1	1	115	100	144	8.72e-61		118631at7147	1		gnl	WGS:NJHH	3637.g4514
11749at7147	472.g5947	7	1	1	99	-1	103.65	0		11867at7147	1		gnl	WGS:NJHH	3637.g4515
117571at7147	3240.g3955	0	1	1	824	100	205.49	0		118733at7147	1		gnl	WGS:NJHH	3637.g4518
117586at7147	894.g11579	0	1	1	412	100	159.93	8.86e-201		118840at7147	1		gnl	WGS:NJHH	3637.g4520
11759at7147	647.g8171	0	1	1	1086	100	217.53	0		118876at7147	1		gnl	WGS:NJHH	2662.g3082
117783at7147	4748.g5987	0	1	1	451	100	185.39	2.27e-244		118942at7147	1		gnl	WGS:NJHH	1775.g1655
117839at7147	7008.g8773	4	1	77	148	100	50.25	3.82e-20		11915at7147	1		gnl	WGS:NJHH	8579.g10965
117939at7147	7924.g9974	0	1	2	477	100	133.86	2.27e-162		119169at7147	1		gnl	WGS:NJHH	8749.g11241
117959at7147	1465.g923	0	1	35	1820	100	150.36	0		119278at7147	1		gnl	WGS:NJHH	6186.g7777
11795at7147	6460.g8155	0	1	10	400	100	85.51	3.96e-89		119281at7147	1		gnl	WGS:NJHH	1668.g1273
118067at7147	7964.g10015	0	1	1	123	100	201.22	3.18e-66		119311at7147	1		gnl	WGS:NJHH	1421.g829
118104at7147	2053.g2042	4	1	132	747	100	215.07	0		119348at7147	1		gnl	WGS:NJHH	4647.g5872
11812at7147	7686.g9614	0	1	80	188	100	147.68	2.27e-62		119361at7147	1		gnl	WGS:NJHH	2829.g3293
118172at7147	7520.g9426	0	1	6	692	100	203.37	0		11943at7147	1		gnl	WGS:NJHH	3174.g3825
11818at7147	8956.g11610	0	1	3	68	100	187.86	1.81e-32		119444at7147	1		gnl	WGS:NJHH	672.g8450
11823at7147	1921.g1855	7	1	147	516	-1	408762	0		119447at7147	1		gnl	WGS:NJHH	5654.g7081
11823at7147	5695.g7129	0	1	14	597	100	177.03	1.05e-272		119522at7147	2		gnl	WGS:NJHH	3232.g3926
11823at7147	661.g8288	0	1	1	514	100	180.41	5.63e-260		119533at7147	1		gnl	WGS:NJHH	1004.g13
11827at7147	3016.g3588	0	1	5	318	100	167.11	2.09e-156		119586at7147	1		gnl	WGS:NJHH	1034.g60
118338at7147	2114.g2170	4	1	1	86	100	61.83	1.88e-15		119596at7147	1		gnl	WGS:NJHH	3660.g4543
118338at7147	2114.g2171	7	1	127	213	-1	551147	0		119616at7147	2		gnl	WGS:NJHH	7176.g8961
118348at7147	3460.g4253	0	1	2	532	100	220.49	0		119617at7147	1		gnl	WGS:NJHH	8592.g10981
118350at7147	8381.g10596	0	1	1	1814	100	146.13	0		11966at7147	2		gnl	WGS:NJHH	237.g2507
11841at7147	155.g1034	4	1	1	322	100	94.44	6.74e-138		119674at7147	1		gnl	WGS:NJHH	8188.g10319
118434at7147	3035.g3624	0	1	6	295	100	216.14	6.14e-183		119679at7147	1		gnl	WGS:NJHH	2439.g2677
11843at7147	1111.g204	0	1	480	848	100	76.2	8.38e-152		119805at7147	2		gnl	WGS:NJHH	8645.g11054
118534at7147	8801.g11332	0	1	1	537	100	232.77	0		119at7147	1		gnl	WGS:NJHH	3109.g3731
11858at7147	1357.g672	0	1	1	341	100	113.75	3.57e-108		120000at7147	1		gnl	WGS:NJHH	3841.g4734
11858at7147	4312.g5429	0	1	22	380	100	117.03	5.35e-115		12003at7147	1		gnl	WGS:NJHH	2656.g3052
118631at7147	1722.g1429	0	1	7	329	100	156.58	6.6e-147		120045at7147	1		gnl	WGS:NJHH	732.g9149
11867at7147	4710.g5933	0	1	32	553	100	184.01	4.34e-295		120140at7147	1		gnl	WGS:NJHH	1333.g585
118733at7147	8607.g10999	0	1	1	151	100	235.76	2.07e-98		120156at7147	1		gnl	WGS:NJHH	6401.g8028
118840at7147	1350.g623	0	1	1	1080	100	222.25	0		120276at7147	1		gnl	WGS:NJHH	4217.g5286
118876at7147	8429.g10692	0	1	1	1243	100	233.29	0		120307at7147	1		gnl	WGS:NJHH	5339.g6705
118942at7147	8920.g11545	0	1	3	1176	100	217.27	0		12031at7147	1		gnl	WGS:NJHH	6946.g8644
11915at7147	4887.g6169	0	1	28	254	100	124.26	9.98e-83		120346at7147	1		gnl	WGS:NJHH	2216.g2315
119169at7147	8798.g11320	0	1	3	386	100	251.75	1.19e-278		12044at7147	3		gnl	WGS:NJHH	6776.g8509
119278at7147	4956.g6217	0	1	1	999	100	162.16	0		120456at7147	1		gnl	WGS:NJHH	7924.g9970
119281at7147	3147.g3765	0	1	4	625	100	152.92	2.37e-265		12045at7147	1		gnl	WGS:NJHH	8444.g10732
119311at7147	7337.g9195	0	1	1	951	100	203.2	0		120533at7147	1		gnl	WGS:NJHH	8438.g10715
119348at7147	4224.g5311	0	1	21	717	100	247.39	0		120587at7147	1		gnl	WGS:NJHH	6500.g8201
119361at7147	4369.g5485	0	1	1	770	100	198.01	0		12068at7147	1		gnl	WGS:NJHH	6333.g7998
11943at7147	4571.g5782	4	1	56	250	100	228.09	2.59e-142		120784at7147	1		gnl	WGS:NJHH	6333.g7999
119444at7147	1350.g636	0	1	6	403	100	47.58	1.74e-43		120808at7147	1		gnl	WGS:NJHH	8573.g10959
119447at7147	7649.g9552	0	1	1	331	100	114.46	4.57e-100		120823at7147	1		gnl	WGS:NJHH	324.g3951
119522at7147	7441.g9321	7	1	1	95	-1	181333	0		12089at7147	1		gnl	WGS:NJHH	2341.g2464
119522at7147	8566.g10943	0	1	1	130	100	233.85	3.14e-83		120927at7147	1		gnl	WGS:NJHH	1969.g1924
119533at7147	553.g6939	0	1	1	627	100	182.34	0		120987at7147	1		gnl	WGS:NJHH	1123.g223
119586at7147	5492.g6854	0	1	29	208	100	106.73	4.31e-58		12108at7147	1		gnl	WGS:NJHH	1421.g834
119596at7147	8004.g10104	0	1	1	870	100	192.88	0		121114at7147	1		gnl	WGS:NJHH	859.g10977
119616at7147	7096.g8847	0	1	1	596	100	198.2	0		121227at7147	1		gnl	WGS:NJHH	8671.g11068
119616at7147	8414.g10666	0	1	3	560	100	161.6	2.73e-265		12126at7147	1		gnl	WGS:NJHH	2267.g2383
119617at7147	8188.g10329	0	1	26	1375	100	113.64	0		121451at7147	1		gnl	WGS:NJHH	2267.g2386
11966at7147	1009.g30	0	1	1	589	100	166.9	7.34e-273		121485at7147	1		gnl	WGS:NJHH	2793.g3226
11966at7147	6987.g8673	0	1	4	614	100	142.16	5.9e-240		121487at7147	1		gnl	WGS:NJHH	6091.g7661
119674at7147	550.g6863	0	1	1	325	100	231.05	2.23e-215		121492at7147	1		gnl	WGS:NJHH	354.g4352
119679at7147	4176.g5241	0	1	1	478	100	214.24	1.2e-301		121673at7147	1		gnl	WGS:NJHH	5147.g6453
119805at7147	3883.g4785	0	1	20	414	100	114.74	1.52e-129		121691at7147	1		gnl	WGS:NJHH	3268.g3983
119805at7147	3883.g4788	0	1	13	423	100	122	4.48e-214		121701at7147	1		gnl	WGS:NJHH	1603.g1136
119at7147	4520.g5692	0	1	1	258	100	271.13	2.15e-202		121705at7147	1		gnl	WGS:NJHH	8883.g11454
120000at7147	459.g5808	0	1	1	676	100	174.93	0		121869at7147	1		gnl	WGS:NJHH	4850.g6110
12003at7147	6590.g8275	0	1	15	958	100	202.36	0		121896at7147	1		gnl	WGS:NJHH	881.g11356
120045at7147	3282.g4010	0	1	28	384	100	206.59	3.14e-230		12189at7147	1		gnl	WGS:NJHH	6411.g8038
120140at7147	3305.g4070	0	1	1	348	100	244.97	3.2e-243		121901at7147	1		gnl	WGS:NJHH	2546.g2841
120156at7147	8500.g10838	0	1	316	903	100	165.58	0		121963at7147	1		gnl	WGS:NJHH	7483.g9370
120276at7147	7924.g9971	0	1	1	296	100	233.62	6.79e-196		122004at7147	1		gnl	WGS:NJHH	7483.g9371
120307at7147	968.g11865	0	1	23	401	100	141.69	1.15e-179		12213at7147	1		gnl	WGS:NJHH	8325.g10515
12031at7147	2177.g2270	4	1	34	378	100	179	6.47e-189		122215at7147	1		gnl	WGS:NJHH	5667.g7093
120346at7147	3820.g4716	0	1	27	780	100	180.45	0		122390at7147	1		gnl	WGS:NJHH	5515.g6905
12044at7147	248.g2714	0	1	25	614	100	203.81	0		122397at7147	1		gnl	WGS:NJHH	8474.g10777
12044at7147	248.g2715	0	1	6	651	100	203.67	0		122511at7147	1		gnl	WGS:NJHH	8987.g11659
12044at7147	5212.g6539	7	1	1	586	-1	156532	0		122519at7147	1		gnl	WGS:NJHH	2609.g3002
120456at7147	2098.g2144	4	1	24	116	100	171	1.39e-60		122528at7147	1		gnl	WGS:NJHH	2159.g2237
12045at7147	2796.g3256	0	1	6	435	100	245.8	5.55e-306		12252at7147	1		gnl	WGS:NJHH	1307.g521
120533at7147	5515.g6916	0	1	1	648	100	226.47	0		122637at7147	1		gnl	WGS:NJHH	1215.g336
120587at7147	459.g5796	0	1	1	138	100	242.39	2.83e-92		122742at7147	1		gnl	WGS:NJHH	261.g3010
12068at7147	3773.g4667	0	1	1	401	100	239.4	3.37e-274		12274at7147	1		gnl	WGS:NJHH	6926.g8616
120784at7147	8806.g11342	0	1	1	2108	100	106.63	0		122819at7147	1		gnl	WGS:NJHH	C559776.g12403
120808at7147	7776.g9803	0	1	1	248	100	80.35	6.94e-50		122831at7147	1		gnl	WGS:NJHH	6040.g7602
120823at7147	4974.g6237	0	1	3	320	100	230.31	5.21e-231		122851at7147	1		gnl	WGS:NJHH	1684.g1329
12089at7147	295.g3474	0	1	3	412	100	196.34	3.34e-242		122862at7147	1		gnl	WGS:NJHH	8267.g10430
120927at7147	4661.g5886	0	1	9	509	100	244.85	0		122865at7147	1		gnl	WGS:NJHH	7217.g8986
120987at7147	3054.g3661	0	1	1	689	100	227.04	0		12290at7147	3		gnl	WGS:NJHH	7754.g9759
12108at7147	6463.g8159	0	1	48	386	100	190.14	2.1e-194		122914at7147	1		gnl	WGS:NJHH	142.g820
121114at7147	2587.g2941	0	1	6	346	100	144.43	2.25e-139		122953at7147	1		gnl	WGS:NJHH	3241.g3962
121227at7147	3190.g3843	0	1	55	195	100	106.33	1.41e-52		122960at7147	1		gnl	WGS:NJHH	2532.g2784
12126at7147	C493210.g12047	4	1	1	159	100	172.38	2.93e-98		122980at7147	1		gnl	WGS:NJHH	8201.g10337
121451at7147	5185.g6499	0	1	1	412	100	235.44	7.1e-277		123042at7147	1		gnl	WGS:NJHH	328.g3994
121485at7147	8388.g10612	0	1	88	1385	100	154.22	0		123043at7147	1		gnl	WGS:NJHH	6040.g7603
121487at7147	2033.g2017	4	1	36	1398	100	203.04	0		12306at7147	1		gnl	WGS:NJHH	7082.g8832
121492at7147	3146.g3761	0	1	1	1822	100	203.2	0		123113at7147	2		gnl	WGS:NJHH	2394.g2577
121673at7147	3956.g4923	0	1	36	847	100	58.37	4.04e-134		123217at7147	1		gnl	WGS:NJHH	6818.g8545
121691at7147	7411.g9275	0	1	1	403	100	201.62	2.45e-228		12328at7147	1		gnl	WGS:NJHH	8690.g11105
121701at7147	1452.g874	0	1	1	659	100	242.41	0		123338at7147	1		gnl	WGS:NJHH	C481274.g11996
121705at7147	544.g6793	4	1	16	318	100	81.93	3.31e-74		123340at7147	1		gnl	WGS:NJHH	4935.g6206
121869at7147	623.g7854	0	1	39	423	100	229.99	1.05e-277		123415at7147	1		gnl	WGS:NJHH	7733.g9731
121896at7147	2302.g2415	0	1	1	1151	100	206.03	0		12346at7147	1		gnl	WGS:NJHH	2269.g2391
12189at7147	3080.g3702	0	1	26	269	100	230.88	2.44e-177		123538at7147	1		gnl	WGS:NJHH	262.g3021
121901at7147	6689.g8418	0	1	8	495	100	106.11	1.14e-142		123539at7147	1		gnl	WGS:NJHH	1350.g652
121963at7147	7952.g9997	0	1	1	2229	100	191.43	0		12358at7147	2		gnl	WGS:NJHH	752.g9411
122004at7147	1966.g1917	0	1	1	218	100	241.15	1.33e-147		123631at7147	1		gnl	WGS:NJHH	256.g2873
12213at7147	8682.g11092	0	1	25	580	100	149.82	2.59e-234		123682at7147	1		gnl	WGS:NJHH	7001.g8731
122215at7147	8551.g10928	4	1	1	433	100	131.15	6.83e-216		123684at7147	1		gnl	WGS:NJHH	6460.g8145
122390at7147	2653.g3047	0	1	39	1221	100	194.19	0		123689at7147	1		gnl	WGS:NJHH	2430.g2650
122397at7147	129.g489	0	1	1	918	100	218.59	0		12368at7147	1		gnl	WGS:NJHH	1958.g1904
122511at7147	354.g4348	0	1	22	411	100	142.2	1.32e-160		12378at7147	1		gnl	WGS:NJHH	1498.g971
122519at7147	3981.g4973	0	1	147	959	100	111.74	2.51e-303		123805at7147	1		gnl	WGS:NJHH	3932.g4869
122528at7147	263.g3033	0	1	2	1297	100	157.28	0		123850at7147	1		gnl	WGS:NJHH	407.g5064
12252at7147	414.g5159	0	1	1	494	100	242	0		12403at7147	1		gnl	WGS:NJHH	395.g4904
122637at7147	4872.g6144	0	1	1	1041	100	237.11	0		124047at7147	1		gnl	WGS:NJHH	C560340.g12416
122742at7147	7991.g10087	0	1	39	415	100	101.89	3.15e-113		124057at7147	1		gnl	WGS:NJHH	8615.g11017
12274at7147	1223.g372	0	1	1	265	100	215.26	8.18e-187		12410at7147	1		gnl	WGS:NJHH	4809.g6080
122819at7147	4608.g5830	0	1	1	406	100	175.97	2.87e-203		12413at7147	1		gnl	WGS:NJHH	8932.g11566
122831at7147	1706.g1398	4	1	15	132	100	42.63	8.24e-34		124253at7147	1		gnl	WGS:NJHH	6333.g7997
122851at7147	302.g3603	0	1	20	517	100	225.58	0		124279at7147	1		gnl	WGS:NJHH	1284.g483
122862at7147	521.g6534	0	1	1	932	100	145.97	0		124312at7147	1		gnl	WGS:NJHH	8947.g11592
122865at7147	723.g9017	4	1	13	263	100	137.94	3.2e-100		124339at7147	3		gnl	WGS:NJHH	5088.g6360
12290at7147	6358.g8011	7	1	43	269	-1	102766	0		124465at7147	1		gnl	WGS:NJHH	4449.g5616
12290at7147	6460.g8138	7	1	19	267	-1	104.56	0		124640at7147	1		gnl	WGS:NJHH	7576.g9461
12290at7147	8206.g10350	0	1	2	273	100	148.89	4.82e-109		124681at7147	1		gnl	WGS:NJHH	553.g6947
122914at7147	6091.g7656	4	1	1	508	100	128.86	2.15e-259		124734at7147	1		gnl	WGS:NJHH	7874.g9904
122953at7147	6913.g8610	0	1	1	2575	100	194.92	0		124820at7147	1		gnl	WGS:NJHH	4520.g5685
122960at7147	1734.g1524	0	1	9	1051	100	196.98	0		124953at7147	1		gnl	WGS:NJHH	1705.g1383
122980at7147	4217.g5287	0	1	1	388	100	207.17	9.72e-233		125014at7147	1		gnl	WGS:NJHH	6370.g8022
123042at7147	8730.g11192	5	1	1	617	100	163.75	0		12504at7147	1		gnl	WGS:NJHH	7899.g9927
123043at7147	8801.g11328	0	1	24	991	100	200.97	0		125060at7147	1		gnl	WGS:NJHH	7899.g9928
12306at7147	4238.g5331	0	1	1	497	100	225.9	0		12512at7147	1		gnl	WGS:NJHH	8221.g10369
123113at7147	1862.g1756	0	1	11	394	100	56.97	1.1e-55		125135at7147	1		gnl	WGS:NJHH	8375.g10584
123113at7147	2483.g2738	0	1	19	434	100	161.02	3.02e-192		125283at7147	1		gnl	WGS:NJHH	3219.g3907
123217at7147	3665.g4550	0	1	1	393	100	104.42	8.98e-102		125323at7147	1		gnl	WGS:NJHH	1863.g1758
12328at7147	3567.g4413	0	1	43	561	100	198.66	0		125379at7147	1		gnl	WGS:NJHH	397.g4962
123338at7147	4730.g5969	0	1	1	234	100	175.4	4.57e-106		125390at7147	1		gnl	WGS:NJHH	6250.g7887
123340at7147	8998.g11701	0	1	1	698	100	189.32	0		125439at7147	1		gnl	WGS:NJHH	2843.g3332
123415at7147	5293.g6608	0	1	1	206	100	126.72	1.31e-79		125441at7147	1		gnl	WGS:NJHH	8217.g10367
12346at7147	8992.g11679	0	1	1	148	100	230.41	6.22e-94		125494at7147	1		gnl	WGS:NJHH	7351.g9215
123538at7147	167.g1293	0	1	6	1207	100	216.06	0		125656at7147	1		gnl	WGS:NJHH	3890.g4803
123539at7147	7577.g9468	0	1	15	2445	100	216.03	0		125660at7147	1		gnl	WGS:NJHH	862.g11022
12358at7147	1652.g1222	7	1	120	224	-1	54071	0		125672at7147	1		gnl	WGS:NJHH	1453.g890
12358at7147	1652.g1225	4	1	49	180	100	96.74	2.64e-43		125693at7147	2		gnl	WGS:NJHH	8645.g11053
123631at7147	8493.g10824	0	1	1	500	100	209.78	1.45e-298		12569at7147	1		gnl	WGS:NJHH	8722.g11179
123682at7147	2533.g2807	0	1	1	791	100	229.92	0		125827at7147	1		gnl	WGS:NJHH	1734.g1531
123684at7147	1672.g1303	0	1	1	363	100	211.22	4.17e-218		125906at7147	1		gnl	WGS:NJHH	2085.g2119
123689at7147	7260.g9066	0	1	67	810	100	209.68	0		12591at7147	1		gnl	WGS:NJHH	3656.g4534
12368at7147	3076.g3696	4	1	75	592	100	26.55	1.57e-31		125937at7147	1		gnl	WGS:NJHH	7001.g8719
12378at7147	C527086.g12237	4	1	1	759	100	139.73	0		12601at7147	1		gnl	WGS:NJHH	8341.g10535
123805at7147	3665.g4547	0	1	27	354	100	156.29	2.46e-162		126103at7147	1		gnl	WGS:NJHH	3329.g4099
123850at7147	309.g3707	0	1	1	338	100	76.45	1.35e-94		126142at7147	1		gnl	WGS:NJHH	262.g3022
12403at7147	3265.g3979	0	1	1	138	100	160.82	2.19e-61		126170at7147	1		gnl	WGS:NJHH	4749.g5989
124047at7147	1756.g1610	0	1	1	314	100	120.59	2.29e-102		126180at7147	1		gnl	WGS:NJHH	3019.g3597
124057at7147	6756.g8490	0	1	1	2226	100	235.69	0		126234at7147	1		gnl	WGS:NJHH	349.g4286
12410at7147	C559286.g12392	4	1	84	258	100	152.39	2.49e-112		12629at7147	1		gnl	WGS:NJHH	459.g5800
12413at7147	2565.g2879	0	1	1	217	100	212.96	1.9e-130		12630at7147	1		gnl	WGS:NJHH	1661.g1249
124253at7147	7834.g9860	0	1	12	291	100	142.2	9.63e-112		126316at7147	1		gnl	WGS:NJHH	2061.g2061
124279at7147	2185.g2288	0	1	1	366	100	160.09	2.31e-201		12635at7147	1		gnl	WGS:NJHH	5233.g6558
124312at7147	6884.g8596	0	1	49	486	100	174.15	7.55e-229		126417at7147	1		gnl	WGS:NJHH	4566.g5774
124339at7147	1508.g985	7	1	24	574	-1	908376	0		126431at7147	1		gnl	WGS:NJHH	8749.g11249
124339at7147	1508.g986	4	1	39	600	100	86.05	1.31e-131		126462at7147	1		gnl	WGS:NJHH	732.g9164
124339at7147	6359.g8013	0	1	1	523	100	150.14	1.14e-228		126561at7147	1		gnl	WGS:NJHH	8870.g11434
124465at7147	3113.g3734	0	1	24	544	100	134.52	1.69e-201		126708at7147	1		gnl	WGS:NJHH	1003.g8
124640at7147	868.g11083	0	1	1	202	100	164.69	6.61e-90		126722at7147	1		gnl	WGS:NJHH	2116.g2176
124681at7147	1823.g1708	0	1	1	485	100	205.16	2.23e-287		126829at7147	1		gnl	WGS:NJHH	2865.g3352
124734at7147	7352.g9224	0	1	1	156	100	195.83	7.46e-83		126883at7147	1		gnl	WGS:NJHH	2053.g2051
124820at7147	6718.g8443	0	1	9	187	100	120.15	3.78e-61		126928at7147	1		gnl	WGS:NJHH	2218.g2323
124953at7147	2325.g2449	0	1	4	842	100	174.34	0		126987at7147	1		gnl	WGS:NJHH	1893.g1800
125014at7147	8020.g10140	0	1	39	576	100	202.49	0		127025at7147	1		gnl	WGS:NJHH	2921.g3448
12504at7147	3901.g4824	0	1	28	381	100	155.13	3.88e-160		12705at7147	1		gnl	WGS:NJHH	83.g10477
125060at7147	4176.g5245	0	1	1	3131	100	142.91	0		127100at7147	1		gnl	WGS:NJHH	2381.g2545
12512at7147	7500.g9383	0	1	18	177	100	229.91	9.02e-109		127121at7147	1		gnl	WGS:NJHH	7042.g8795
125135at7147	2972.g3556	0	1	1	671	100	212.04	0		127184at7147	1		gnl	WGS:NJHH	8946.g11589
125283at7147	3381.g4167	0	1	1	161	100	223.71	1.88e-108		127197at7147	1		gnl	WGS:NJHH	309.g3705
125323at7147	4974.g6236	0	1	1	313	100	198.25	4.01e-207		12721at7147	1		gnl	WGS:NJHH	1514.g995
125379at7147	3691.g4592	0	1	1	360	100	186.02	1.06e-208		127398at7147	1		gnl	WGS:NJHH	2360.g2485
125390at7147	C545936.g12298	4	1	41	148	100	70.07	2.38e-44		12746at7147	1		gnl	WGS:NJHH	8397.g10640
125439at7147	1499.g977	0	1	31	151	100	211.4	4.69e-78		127478at7147	1		gnl	WGS:NJHH	2712.g3139
125441at7147	919.g11747	0	1	1	393	100	211	6.98e-239		127505at7147	1		gnl	WGS:NJHH	1324.g547
125494at7147	8481.g10795	4	1	1	77	100	69.97	3.31e-26		127522at7147	1		gnl	WGS:NJHH	1756.g1606
125656at7147	8369.g10580	4	1	24	1133	100	82.85	6.15e-275		127524at7147	2		gnl	WGS:NJHH	1969.g1920
125660at7147	4369.g5488	0	1	8	322	100	197.92	4.7e-187		127597at7147	1		gnl	WGS:NJHH	130.g505
125672at7147	1684.g1339	0	1	26	391	100	123.91	1.53e-133		12768at7147	1		gnl	WGS:NJHH	7665.g9596
125693at7147	1763.g1621	4	1	22	546	100	196.05	7.39e-302		127691at7147	1		gnl	WGS:NJHH	1329.g575
125693at7147	968.g11858	0	1	6	542	100	188.82	1.06e-290		127694at7147	1		gnl	WGS:NJHH	2053.g2037
12569at7147	6639.g8349	0	1	1	61	100	229.63	9.73e-40		127710at7147	1		gnl	WGS:NJHH	2492.g2750
125827at7147	8866.g11425	4	1	8	159	100	210.54	1.84e-107		127729at7147	1		gnl	WGS:NJHH	1369.g712
125906at7147	C529186.g12245	4	1	20	322	100	178.45	7.82e-193		127755at7147	1		gnl	WGS:NJHH	5301.g6642
12591at7147	1331.g579	0	1	63	412	100	50.49	1.07e-46		12778at7147	1		gnl	WGS:NJHH	922.g11774
125937at7147	2874.g3375	0	1	8	1971	100	121.47	0		127816at7147	1		gnl	WGS:NJHH	342.g4213
12601at7147	3656.g4533	0	1	5	865	100	139.19	0		127817at7147	1		gnl	WGS:NJHH	2546.g2842
126103at7147	6433.g8068	0	1	1	377	100	98.67	2.33e-96		12782at7147	1		gnl	WGS:NJHH	471.g5915
126142at7147	7857.g9880	0	1	1	332	100	235.75	6.21e-227		127878at7147	1		gnl	WGS:NJHH	1741.g1554
126170at7147	6252.g7893	0	1	1	190	100	219.21	1.39e-115		12793at7147	1		gnl	WGS:NJHH	6803.g8522
126180at7147	7313.g9120	0	1	1	347	100	184.1	3.2e-179		12795at7147	1		gnl	WGS:NJHH	8913.g11527
126234at7147	3504.g4313	0	1	1	434	100	208.89	3.22e-256		12797at7147	1		gnl	WGS:NJHH	5916.g7446
12629at7147	9000.g11715	0	1	1	319	100	202.79	1.36e-183		127985at7147	1		gnl	WGS:NJHH	1004.g20
12630at7147	C559776.g12405	0	1	1	386	100	147.43	5.61e-214		128096at7147	1		gnl	WGS:NJHH	417.g5222
126316at7147	1045.g73	0	1	1	1173	100	191.07	0		128180at7147	1		gnl	WGS:NJHH	1399.g788
12635at7147	1912.g1814	0	1	48	255	100	128.85	3.04e-86		128266at7147	1		gnl	WGS:NJHH	5515.g6907
126417at7147	7705.g9657	0	1	1	238	100	242.86	3.12e-163		12844at7147	1		gnl	WGS:NJHH	4147.g5175
126431at7147	7147.g8919	4	1	1	310	100	175.8	8.1e-152		128532at7147	1		gnl	WGS:NJHH	8689.g11100
126462at7147	3756.g4655	4	1	253	531	100	26.66	1.77e-35		128571at7147	1		gnl	WGS:NJHH	321.g3895
126561at7147	514.g6419	4	1	1	496	100	251.1	0		128599at7147	1		gnl	WGS:NJHH	3877.g4774
126708at7147	8638.g11039	0	1	1	231	100	219.28	4.1e-153		128654at7147	1		gnl	WGS:NJHH	961.g11855
126722at7147	146.g913	0	1	53	1094	100	117.71	0		128679at7147	1		gnl	WGS:NJHH	414.g5156
126829at7147	5013.g6278	0	1	1	279	100	182.59	9.91e-141		128695at7147	1		gnl	WGS:NJHH	2218.g2317
126883at7147	4206.g5271	0	1	19	342	100	195.32	3.26e-187		128696at7147	1		gnl	WGS:NJHH	2311.g2433
126928at7147	7355.g9233	0	1	1	417	100	247.96	3.27e-296		128708at7147	1		gnl	WGS:NJHH	953.g11833
126987at7147	8097.g10213	0	1	1	384	100	179.56	1.97e-241		12873at7147	1		gnl	WGS:NJHH	953.g11834
127025at7147	1566.g1065	0	1	26	330	100	187.23	1.6e-167		128812at7147	3		gnl	WGS:NJHH	953.g11835
12705at7147	2159.g2240	0	1	19	262	100	199.34	2.22e-168		128841at7147	1		gnl	WGS:NJHH	1065.g94
127100at7147	4542.g5725	0	1	201	1219	100	219.12	0		128900at7147	1		gnl	WGS:NJHH	5402.g6767
127121at7147	7705.g9654	0	1	1	309	100	188.19	1.46e-166		128950at7147	1		gnl	WGS:NJHH	3656.g4535
127184at7147	1856.g1745	0	1	1	248	100	240.32	2.19e-168		128957at7147	1		gnl	WGS:NJHH	1356.g667
127197at7147	6214.g7835	0	1	1	882	100	205.05	0		129059at7147	1		gnl	WGS:NJHH	2865.g3353
12721at7147	5685.g7105	4	1	4	167	100	91.62	5.9e-66		129062at7147	1		gnl	WGS:NJHH	3496.g4301
127398at7147	8331.g10523	0	1	2	524	100	184.42	1.64e-271		129087at7147	1		gnl	WGS:NJHH	6289.g7948
12746at7147	8547.g10922	0	1	47	307	100	155.06	5.09e-173		129089at7147	1		gnl	WGS:NJHH	8341.g10533
127478at7147	157.g1072	0	1	20	317	100	257.72	2.6e-226		129094at7147	1		gnl	WGS:NJHH	6179.g7771
127505at7147	8097.g10206	0	1	15	905	100	194.28	0		129200at7147	1		gnl	WGS:NJHH	C561106.g12428
127522at7147	8167.g10304	0	1	1	995	100	165.64	0		129245at7147	2		gnl	WGS:NJHH	7713.g9692
127524at7147	8247.g10398	0	1	1	278	100	162.81	5.53e-127		129262at7147	1		gnl	WGS:NJHH	2978.g3561
127524at7147	8247.g10399	0	1	1	419	100	209.6	3.55e-247		129304at7147	1		gnl	WGS:NJHH	2978.g3564
127597at7147	7649.g9551	0	1	1	435	100	223.15	2.7e-288		12930at7147	1		gnl	WGS:NJHH	3746.g4642
12768at7147	1734.g1536	0	1	39	494	100	218.23	1.11e-301		129444at7147	1		gnl	WGS:NJHH	6613.g8296
127691at7147	6539.g8221	0	1	100	1683	100	53.33	1.54e-216		129450at7147	1		gnl	WGS:NJHH	6202.g7822
127694at7147	1566.g1060	0	1	1	575	100	180.47	5.09e-290		12947at7147	1		gnl	WGS:NJHH	6202.g7825
127710at7147	8913.g11521	0	1	1	5797	100	178.74	0		129557at7147	1		gnl	WGS:NJHH	4293.g5408
127729at7147	8223.g10380	0	1	1	328	100	260.31	5.06e-242		129595at7147	2		gnl	WGS:NJHH	4047.g5041
127755at7147	6046.g7606	4	1	17	290	100	133.23	8.45e-184		129664at7147	1		gnl	WGS:NJHH	6430.g8056
12778at7147	1017.g41	4	1	406	544	100	50.07	7.18e-43		12970at7147	3		gnl	WGS:NJHH	644.g8096
127816at7147	354.g4354	0	1	1	616	100	199.27	0		129781at7147	1		gnl	WGS:NJHH	7547.g9432
127817at7147	6150.g7728	0	1	1	772	100	183.8	0		129838at7147	1		gnl	WGS:NJHH	1602.g1132
12782at7147	1664.g1258	4	1	1	486	100	191.85	3.98e-262		129844at7147	1		gnl	WGS:NJHH	6215.g7846
127878at7147	4374.g5496	0	1	4	602	100	243.88	0		129882at7147	1		gnl	WGS:NJHH	2438.g2662
12793at7147	3428.g4220	0	1	16	338	100	86.77	6.19e-77		129900at7147	1		gnl	WGS:NJHH	6069.g7646
12795at7147	232.g2442	0	1	1	1807	100	231.18	0		129951at7147	1		gnl	WGS:NJHH	417.g5223
12797at7147	4249.g5364	0	1	37	285	100	194.89	1.17e-148		130003at7147	1		gnl	WGS:NJHH	2587.g2951
127985at7147	1100.g192	0	1	1	148	100	215.85	2.55e-103		130007at7147	1		gnl	WGS:NJHH	571.g7156
128096at7147	8785.g11285	0	1	35	1805	100	204.57	0		13002at7147	1		gnl	WGS:NJHH	571.g7159
128180at7147	6454.g8120	4	1	146	593	100	111.5	3.26e-158		130043at7147	1		gnl	WGS:NJHH	1011.g36
128266at7147	1361.g679	0	1	1	1341	100	184.98	0		13005at7147	1		gnl	WGS:NJHH	3296.g4050
12844at7147	3729.g4617	0	1	1	443	100	236.46	1.91e-299		130084at7147	1		gnl	WGS:NJHH	2091.g2139
128532at7147	7001.g8711	0	1	22	727	100	156.22	0		130117at7147	1		gnl	WGS:NJHH	2091.g2140
128571at7147	6179.g7770	4	1	9	57	100	57.42	2.68e-13		130123at7147	1		gnl	WGS:NJHH	1069.g97
128599at7147	968.g11861	0	1	336	704	100	163.08	1.94e-243		130147at7147	1		gnl	WGS:NJHH	472.g5947
128654at7147	8806.g11346	0	1	1	233	100	192.31	4.07e-135		130225at7147	1		gnl	WGS:NJHH	647.g8171
128679at7147	1039.g67	4	1	30	1323	100	169.21	0		130228at7147	1		gnl	WGS:NJHH	6460.g8155
128695at7147	2967.g3533	0	1	11	354	100	233.95	3.09e-233		130305at7147	1		gnl	WGS:NJHH	7686.g9614
128696at7147	8267.g10434	0	1	11	333	100	215.77	9.13e-205		13034at7147	1		gnl	WGS:NJHH	8956.g11610
128708at7147	6460.g8144	0	1	1	237	100	228.33	1.07e-151		130362at7147	1		gnl	WGS:NJHH	1921.g1855
12873at7147	4240.g5356	0	1	50	409	100	33.33	2.1e-28		13036at7147	1		gnl	WGS:NJHH	5695.g7129
128812at7147	7003.g8734	7	1	205	426	-1	402937	0		130416at7147	1		gnl	WGS:NJHH	661.g8288
128812at7147	8523.g10867	0	1	80	319	100	57.57	7.42e-44		130478at7147	1		gnl	WGS:NJHH	3016.g3588
128812at7147	C538012.g12268	0	1	118	462	100	68.22	6.77e-68		130498at7147	1		gnl	WGS:NJHH	155.g1034
128841at7147	4386.g5513	0	1	1	453	100	163.44	4.23e-206		13049at7147	1		gnl	WGS:NJHH	1111.g204
128900at7147	6118.g7686	0	1	1	581	100	176.96	1.67e-291		130502at7147	1		gnl	WGS:NJHH	1357.g672
128950at7147	1419.g815	0	1	1	1097	100	165.54	0		130511at7147	1		gnl	WGS:NJHH	4312.g5429
128957at7147	1733.g1512	0	1	1	434	100	220.9	4.67e-272		130594at7147	1		gnl	WGS:NJHH	4710.g5933
129059at7147	7371.g9251	0	1	1	303	100	191.81	1.24e-176		130625at7147	1		gnl	WGS:NJHH	4887.g6169
129062at7147	938.g11787	0	1	1	282	100	196.45	3.52e-154		130638at7147	1		gnl	WGS:NJHH	4571.g5782
129087at7147	4087.g5089	0	1	1	469	100	227.37	0		13071at7147	1		gnl	WGS:NJHH	1009.g30
129089at7147	8501.g10841	0	1	1	282	100	73.89	9.39e-59		130840at7147	1		gnl	WGS:NJHH	6987.g8673
129094at7147	5145.g6439	0	1	1	381	100	208.86	2.86e-233		130845at7147	1		gnl	WGS:NJHH	6590.g8275
129200at7147	3019.g3598	0	1	37	329	100	214.48	1.74e-198		131005at7147	1		gnl	WGS:NJHH	2177.g2270
129245at7147	2306.g2430	7	1	1	513	-1	969455	0		13103at7147	1		gnl	WGS:NJHH	248.g2714
129245at7147	3687.g4588	0	1	42	937	100	159.8	0		13105at7147	1		gnl	WGS:NJHH	248.g2715
129262at7147	8734.g11200	0	1	1	635	100	197.88	0		131064at7147	1		gnl	WGS:NJHH	5212.g6539
129304at7147	1791.g1674	0	1	1	516	100	157.21	2.3e-225		131121at7147	1		gnl	WGS:NJHH	2796.g3256
12930at7147	3462.g4256	0	1	1	219	100	233.1	2.77e-143		131138at7147	1		gnl	WGS:NJHH	3773.g4667
129444at7147	7711.g9673	0	1	1	356	100	234.13	3.67e-237		13113at7147	1		gnl	WGS:NJHH	295.g3474
129450at7147	5695.g7114	0	1	37	318	100	193.52	3.74e-171		13115at7147	1		gnl	WGS:NJHH	6463.g8159
12947at7147	8570.g10951	0	1	1	293	100	196.44	1.62e-161		13116at7147	1		gnl	WGS:NJHH	C493210.g12047
129557at7147	6700.g8433	0	1	1064	1440	100	89.73	1.72e-219		1311at7147	1		gnl	WGS:NJHH	3080.g3702
129595at7147	4224.g5304	0	1	19	406	100	231.57	1.2e-267		131205at7147	1		gnl	WGS:NJHH	8682.g11092
129595at7147	4224.g5305	0	1	67	419	100	148.83	1.27e-174		13124at7147	1		gnl	WGS:NJHH	414.g5159
129664at7147	1097.g183	0	1	1	311	100	201.14	3.65e-198		131270at7147	1		gnl	WGS:NJHH	1223.g372
12970at7147	371.g4596	0	1	22	310	100	211.27	1.35e-184		131286at7147	1		gnl	WGS:NJHH	6358.g8011
12970at7147	371.g4597	7	1	43	286	-1	123451	0		131289at7147	1		gnl	WGS:NJHH	6460.g8138
12970at7147	371.g4598	7	1	73	301	-1	114512	0		131296at7147	1		gnl	WGS:NJHH	8206.g10350
129781at7147	103.g46	0	1	1	321	100	228.66	5.19e-208		13130at7147	1		gnl	WGS:NJHH	4238.g5331
129838at7147	1886.g1788	0	1	40	407	100	174.57	4.96e-199		131317at7147	1		gnl	WGS:NJHH	3567.g4413
129844at7147	3145.g3754	0	1	1	281	100	194.53	1.17e-153		131378at7147	1		gnl	WGS:NJHH	8992.g11679
129882at7147	122.g361	0	1	14	282	100	120	4.66e-105		131428at7147	2		gnl	WGS:NJHH	1652.g1222
129900at7147	3225.g3915	0	1	54	4631	100	144.54	0		13144at7147	1		gnl	WGS:NJHH	1652.g1225
129951at7147	3673.g4573	0	1	29	2167	100	88.11	0		13145at7147	1		gnl	WGS:NJHH	3076.g3696
130003at7147	1726.g1457	0	1	1	377	100	228.8	2.62e-246		131469at7147	2		gnl	WGS:NJHH	C527086.g12237
130007at7147	3147.g3776	0	1	1	221	100	125.61	2.7e-74		1314at7147	1		gnl	WGS:NJHH	3265.g3979
13002at7147	5606.g7027	0	1	1	89	100	238.76	1.28e-56		131533at7147	1		gnl	WGS:NJHH	C559286.g12392
130043at7147	2585.g2925	0	1	1	808	100	226.58	0		131551at7147	1		gnl	WGS:NJHH	2565.g2879
13005at7147	256.g2874	0	1	2489	2793	100	44.53	2.63e-178		13164at7147	1		gnl	WGS:NJHH	3901.g4824
130084at7147	8761.g11269	0	1	1	595	100	216.29	0		131673at7147	1		gnl	WGS:NJHH	7500.g9383
130117at7147	6946.g8642	0	1	1	1373	100	235.22	0		13167at7147	1		gnl	WGS:NJHH	6639.g8349
130123at7147	2769.g3189	0	1	1	280	100	225.7	8.97e-171		13169at7147	2		gnl	WGS:NJHH	1331.g579
130147at7147	8020.g10139	0	1	57	292	100	175.22	1.67e-138		13170at7147	2		gnl	WGS:NJHH	3656.g4533
130225at7147	8015.g10124	0	1	1	134	100	151.69	3.42e-52		131748at7147	2		gnl	WGS:NJHH	9000.g11715
130228at7147	6678.g8402	0	1	48	546	100	150.73	1.03e-243		131770at7147	1		gnl	WGS:NJHH	C559776.g12405
130305at7147	920.g11748	4	1	1	444	100	189.8	7.45e-281		131785at7147	1		gnl	WGS:NJHH	1912.g1814
13034at7147	3549.g4371	0	1	1	500	100	159.64	6.33e-222		131823at7147	1		gnl	WGS:NJHH	2159.g2240
130362at7147	6408.g8033	0	1	1	1222	100	175.47	0		131859at7147	1		gnl	WGS:NJHH	5685.g7105
13036at7147	714.g8912	0	1	19	291	100	129.67	1.13e-100		131885at7147	1		gnl	WGS:NJHH	8547.g10922
130416at7147	8567.g10947	0	1	17	1002	100	163.53	0		131886at7147	1		gnl	WGS:NJHH	1734.g1536
130478at7147	8836.g11391	4	1	1	739	100	81.78	1.12e-187		131893at7147	1		gnl	WGS:NJHH	1017.g41
130498at7147	8154.g10292	0	1	30	779	100	154.25	0		131967at7147	1		gnl	WGS:NJHH	1664.g1258
13049at7147	324.g3948	0	1	1	221	100	231.45	1.6e-143		131988at7147	1		gnl	WGS:NJHH	3428.g4220
130502at7147	1768.g1629	0	1	1	3155	100	194.64	0		131at7147	1		gnl	WGS:NJHH	232.g2442
130511at7147	1756.g1609	0	1	10	1025	100	187.61	0		132018at7147	4		gnl	WGS:NJHH	4249.g5364
130594at7147	8808.g11354	0	1	61	834	100	55.17	2e-116		132098at7147	1		gnl	WGS:NJHH	3729.g4617
130625at7147	277.g3199	4	1	12	306	100	68.61	1.44e-68		13215at7147	1		gnl	WGS:NJHH	4240.g5356
130638at7147	8039.g10152	0	1	1	598	100	207.78	0		132211at7147	1		gnl	WGS:NJHH	3462.g4256
13071at7147	1384.g755	0	1	9	634	100	131.33	2e-242		13221at7147	1		gnl	WGS:NJHH	8570.g10951
130840at7147	2948.g3464	0	1	50	239	100	162.85	2.95e-102		13223at7147	1		gnl	WGS:NJHH	371.g4596
130845at7147	7294.g9100	0	1	255	488	100	97.59	1.15e-94		132251at7147	1		gnl	WGS:NJHH	371.g4597
131005at7147	1672.g1300	0	1	1	161	100	211.18	3.3e-93		132321at7147	1		gnl	WGS:NJHH	371.g4598
13103at7147	1140.g248	0	1	98	486	100	52.75	2.64e-61		132391at7147	1		gnl	WGS:NJHH	5606.g7027
13105at7147	2557.g2867	0	1	33	385	100	76.12	2.23e-73		132398at7147	1		gnl	WGS:NJHH	256.g2874
131064at7147	8551.g10931	0	1	31	513	100	219.68	0		1323at7147	1		gnl	WGS:NJHH	3549.g4371
131121at7147	1918.g1839	0	1	75	1281	100	171.98	0		132492at7147	1		gnl	WGS:NJHH	714.g8912
131138at7147	4566.g5755	0	1	1	399	100	235.59	3.59e-268		132547at7147	1		gnl	WGS:NJHH	324.g3948
13113at7147	5442.g6800	0	1	15	425	100	208.4	2.91e-249		132621at7147	1		gnl	WGS:NJHH	1384.g755
13115at7147	5911.g7440	4	1	5	154	100	126.6	1.47e-80		132682at7147	1		gnl	WGS:NJHH	1140.g248
13116at7147	6252.g7912	0	1	1	281	100	171.2	1.43e-131		132714at7147	1		gnl	WGS:NJHH	2557.g2867
1311at7147	167.g1291	0	1	1	219	100	272.83	8.16e-170		132844at7147	1		gnl	WGS:NJHH	5442.g6800
131205at7147	605.g7614	0	1	1	319	100	169.49	5.14e-155		132874at7147	1		gnl	WGS:NJHH	5911.g7440
13124at7147	525.g6573	0	1	1	314	100	187.1	1.27e-163		132931at7147	1		gnl	WGS:NJHH	6252.g7912
131270at7147	1435.g854	4	1	1	76	100	167.02	3.64e-40		133190at7147	1		gnl	WGS:NJHH	525.g6573
131286at7147	2200.g2293	4	1	89	349	100	53.92	1.71e-49		133280at7147	1		gnl	WGS:NJHH	3872.g4759
131289at7147	3550.g4374	0	1	8	483	100	202.79	5.71e-278		133338at7147	1		gnl	WGS:NJHH	6246.g7884
131296at7147	3147.g3773	0	1	1	733	100	225.12	0		13335at7147	1		gnl	WGS:NJHH	7711.g9674
13130at7147	3872.g4759	0	1	1	196	100	138.78	2.06e-71		133419at7147	1		gnl	WGS:NJHH	4567.g5779
131317at7147	1349.g602	0	1	1	458	100	120.37	2.67e-149		133478at7147	1		gnl	WGS:NJHH	51.g6369
131378at7147	8150.g10276	4	1	1	635	100	95.5	4.04e-240		1335at7147	1		gnl	WGS:NJHH	4585.g5788
131428at7147	4548.g5741	0	1	1	492	100	220.93	0		133665at7147	1		gnl	WGS:NJHH	5147.g6459
131428at7147	5611.g7034	4	1	2	383	100	178.24	2.77e-229		133696at7147	1		gnl	WGS:NJHH	4818.g6081
13144at7147	6246.g7884	0	1	1	315	100	201.1	9.54e-179		133734at7147	1		gnl	WGS:NJHH	C504396.g12114
13145at7147	7711.g9674	0	1	39	366	100	156.91	5.82e-148		133744at7147	1		gnl	WGS:NJHH	1384.g749
131469at7147	6236.g7869	4	1	1	1148	100	82.85	1.95e-259		133746at7147	1		gnl	WGS:NJHH	1331.g580
131469at7147	6418.g8047	4	1	1	149	100	37.44	5.08e-55		133877at7147	1		gnl	WGS:NJHH	8325.g10517
1314at7147	7124.g8888	4	1	52	111	100	149.49	6.69e-36		13412at7147	1		gnl	WGS:NJHH	6289.g7947
131533at7147	277.g3204	0	1	1	1207	100	200.37	0		13415at7147	1		gnl	WGS:NJHH	66.g8281
131551at7147	C559776.g12404	0	1	1	200	100	236	9.46e-141		134221at7147	1		gnl	WGS:NJHH	5156.g6464
13164at7147	4567.g5779	0	1	38	705	100	207.7	0		13424at7147	2		gnl	WGS:NJHH	8305.g10496
131673at7147	181.g1696	0	1	50	1323	100	152.63	0		13426at7147	1		gnl	WGS:NJHH	8305.g10497
13167at7147	51.g6369	0	1	593	741	100	76.79	1.54e-87		134337at7147	1		gnl	WGS:NJHH	7743.g9742
13169at7147	4585.g5788	4	1	18	479	100	111.63	1.17e-258		134383at7147	1		gnl	WGS:NJHH	1180.g286
13169at7147	5147.g6459	4	1	4	729	100	203.92	0		134400at7147	1		gnl	WGS:NJHH	3360.g4140
13170at7147	4818.g6081	4	1	30	120	100	163.44	2.79e-50		134530at7147	1		gnl	WGS:NJHH	2906.g3413
13170at7147	C504396.g12114	4	1	8	133	100	65.87	2.61e-23		13455at7147	1		gnl	WGS:NJHH	3318.g4091
131748at7147	4392.g5533	4	1	14	657	100	135.79	0		134638at7147	1		gnl	WGS:NJHH	5303.g6653
131748at7147	4392.g5535	4	1	1	590	100	202.28	0		13465at7147	1		gnl	WGS:NJHH	928.g11777
131770at7147	5212.g6541	0	1	1	248	100	186.81	1.04e-169		134670at7147	1		gnl	WGS:NJHH	256.g2871
131785at7147	8460.g10749	0	1	1	597	100	236.48	0		13468at7147	1		gnl	WGS:NJHH	549.g6843
131823at7147	1374.g722	0	1	1	470	100	189.99	5.32e-273		1346at7147	1		gnl	WGS:NJHH	1578.g1091
131859at7147	7733.g9723	0	1	1	332	100	202.25	9.24e-190		134714at7147	1		gnl	WGS:NJHH	6384.g8025
131885at7147	6938.g8636	0	1	1	530	100	205.35	0		134754at7147	1		gnl	WGS:NJHH	1350.g616
131886at7147	6401.g8029	0	1	1	474	100	170.26	1.7e-224		134771at7147	1		gnl	WGS:NJHH	2793.g3235
131893at7147	7743.g9739	0	1	1	690	100	147.16	7.47e-277		13479at7147	3		gnl	WGS:NJHH	6460.g8157
131967at7147	4119.g5142	0	1	262	1007	100	122.51	0		13480at7147	1		gnl	WGS:NJHH	7757.g9765
131988at7147	1097.g178	0	1	1	832	100	188.07	0		134845at7147	1		gnl	WGS:NJHH	8266.g10427
131at7147	5311.g6672	0	1	109	222	100	162.16	1.58e-78		1348at7147	1		gnl	WGS:NJHH	8154.g10293
132018at7147	342.g4210	0	1	1	321	100	177.83	1.67e-170		135017at7147	1		gnl	WGS:NJHH	8154.g10294
132018at7147	397.g4941	0	1	1	295	100	132.34	6.12e-175		135071at7147	1		gnl	WGS:NJHH	1174.g277
132018at7147	397.g4942	7	1	3	313	-1	975048	0		135106at7147	1		gnl	WGS:NJHH	6454.g8119
132018at7147	397.g4943	7	1	16	291	-1	116878	0		135127at7147	1		gnl	WGS:NJHH	6545.g8228
132098at7147	613.g7706	0	1	119	526	100	134.08	1.46e-188		13515at7147	1		gnl	WGS:NJHH	3460.g4249
13215at7147	1384.g749	0	1	1	788	100	185.68	0		13516at7147	1		gnl	WGS:NJHH	1561.g1050
132211at7147	3190.g3845	0	1	143	825	100	124.54	1.69e-287		135226at7147	2		gnl	WGS:NJHH	91.g11728
13221at7147	1331.g580	0	1	5	384	100	149.15	2.87e-156		135244at7147	1		gnl	WGS:NJHH	2114.g2161
13223at7147	8325.g10517	0	1	1	196	100	149.24	4.61e-78		135265at7147	1		gnl	WGS:NJHH	4566.g5778
132251at7147	1284.g479	0	1	1	306	100	216.99	3.51e-187		135303at7147	1		gnl	WGS:NJHH	5848.g7365
132321at7147	8436.g10700	0	1	1	351	100	197.29	2.24e-194		135411at7147	1		gnl	WGS:NJHH	7265.g9068
132391at7147	8438.g10710	0	1	105	1491	100	119.9	0		135414at7147	1		gnl	WGS:NJHH	742.g9286
132398at7147	1146.g257	0	1	1	272	100	196.49	2.77e-148		135430at7147	1		gnl	WGS:NJHH	1039.g68
1323at7147	5125.g6386	0	1	1	175	100	93.36	3.2e-48		13553at7147	1		gnl	WGS:NJHH	6729.g8458
132492at7147	7352.g9222	0	1	1	363	100	138.52	1.32e-181		135586at7147	1		gnl	WGS:NJHH	6852.g8570
132547at7147	5208.g6526	0	1	1	348	100	218.97	1.21e-215		13566at7147	1		gnl	WGS:NJHH	1034.g59
132621at7147	4386.g5516	0	1	21	516	100	201.17	3e-293		135769at7147	1		gnl	WGS:NJHH	3952.g4914
132682at7147	7008.g8754	0	1	1	1095	100	201.83	0		135772at7147	1		gnl	WGS:NJHH	2533.g2798
132714at7147	1558.g1043	0	1	2	137	100	186.85	2.22e-72		135796at7147	1		gnl	WGS:NJHH	1100.g196
132844at7147	3038.g3632	0	1	49	503	100	215.62	1.46e-306		135805at7147	1		gnl	WGS:NJHH	1196.g319
132874at7147	944.g11807	4	1	83	370	100	154.54	5.28e-154		135844at7147	1		gnl	WGS:NJHH	5767.g7272
132931at7147	3556.g4386	0	1	1	659	100	62.72	1.3e-92		135864at7147	1		gnl	WGS:NJHH	1485.g957
133190at7147	3282.g4009	0	1	126	558	100	81.53	7.64e-103		135901at7147	1		gnl	WGS:NJHH	7622.g9511
133280at7147	4914.g6191	0	1	1	124	100	231.4	1.44e-81		13594at7147	1		gnl	WGS:NJHH	1250.g422
[truncated: 10,017 more rows]

## Sheet: Aaegypti
#cluster_id	gene_id	type	n	ali_start	ali_end	pid	score	evalue		#cluster_id	Count		gene_id
[truncated: 25,545 more rows]

[truncated: 7 more sheets: Aalbimanus, Adarlingi, Agambiae, Amerus, Astephensi, Dmelanogaster, Tribolium]
