# Supplementary material for: Unravelling the genome of the brackish water malaria vector Anopheles aquasalis
Source: Sci Rep. 2023 Nov 22;13:20472. doi: 10.1038/s41598-023-47830-1 (PMC10665375; doi:10.1038/s41598-023-47830-1)
Supplement: Supplementary file 3 — Supplementary Information 3. [file 41598_2023_47830_MOESM3_ESM.xlsx]

## Sheet: Functional Resume
Functional Classes	Count
Cell cycle control, cell division, chromosome partitioning	200
Cell wall/membrane/envelope biogenesis	635
Cell motility	84
Post-translational modification, protein turnover, and chaperones	636
Signal transduction mechanisms	877
Intracellular trafficking, secretion, and vesicular transport	191
Defense and Detoxification mechanisms	68
Extracellular structures	15
Nuclear structure	222
Cytoskeleton	141
Odorant biding protein	118
Proteasome	38
Transmembrane transport	170
Immune response	253	3648	29.3036
RNA processing and modification	46
Chromatin structure and dynamics	169
Translation, ribosomal structure and biogenesis	359
Transcription, transcription factor	759
Replication, recombination and repair	214	1547	12.4267
Energy production and conversion	400
Amino acid transport and metabolism	729
Nucleotide transport and metabolism	77
Carbohydrate transport and metabolism	376
Coenzyme transport and metabolism	184
Lipid transport and metabolism	346
Inorganic ion transport and metabolism	660
Secondary metabolites biosynthesis, transport, and catabolism	106	2878	23.1183
General function prediction only	58
Mobilome: prophages, transposons	98
Function unknown	4220	4376	35.1514
	12449
			0.338983
		8229	0.661017
		4296	0.522056

## Sheet: Functional Annotation
Gene	Name	KOG Term	Orthology	Functional class	GO	OrthoDB
2148.g2231	2-iminobutanoate/2-iminopropanoate deaminase	Amino acid transport and metabolism	Aaqua specific	MF	GO:0120241	71567at7147	ND		ND	ND	ND
4008.g4999	(S)-3-amino-2-methylpropionate transaminase activity	Coenzyme transport and metabolism	Aaqua specific	MF	GO:0047298	22752at7147	Amino acid transport and metabolism		Coenzyme transport and metabolism	Lipid transport and metabolism	Secondary metabolites biosynthesis, transport, and catabolism
2439.g2677	[2Fe-2S] cluster assembly	Nucleotide transport and metabolism	Aaqua specific	BP	GO:0044571	25949at7147	Amino acid transport and metabolism		Nucleotide transport and metabolism	Coenzyme transport and metabolism	Translation, ribosomal structure and biogenesis
2067.g2070	[heparan sulfate]-glucosamine N-sulfotransferase activity	Post-translational modification, protein turnover, and chaperones	Aaqua specific	MF	GO:0015016	4830at7147	Cell wall/membrane/envelope biogenesis		Post-translational modification, protein turnover, and chaperones	Extracellular structures	Basic
1452.g875	1,4-alpha-glucan branching enzyme activity	Carbohydrate transport and metabolism	Aaqua specific	MF	GO:0003844	10371at7147	Cell cycle control, cell division, chromosome partitioning		Carbohydrate transport and metabolism	Inorganic ion transport and metabolism	Basic
309.g3706	1-acylglycerol-3-phosphate O-acyltransferase activity	Lipid transport and metabolism	Aaqua specific	MF	GO:0003841	49323at7147	Carbohydrate transport and metabolism		Lipid transport and metabolism	Secondary metabolites biosynthesis, transport, and catabolism	Basic
7478.g9352	1-acylglycerol-3-phosphate O-acyltransferase activity	Lipid transport and metabolism	Aaqua specific	MF	GO:0003841	49524at7147	Carbohydrate transport and metabolism		Lipid transport and metabolism	Secondary metabolites biosynthesis, transport, and catabolism	Basic
2814.g3284	1-acylglycerol-3-phosphate O-acyltransferase activity	Lipid transport and metabolism	Aaqua specific	MF	GO:0003841	51002at7147	ND		ND	ND	ND
7478.g9356	1-acylglycerol-3-phosphate O-acyltransferase activity	Lipid transport and metabolism	Aaqua specific	MF	GO:0003841	51769at7147	ND		ND	ND	ND
1307.g524	1-phosphatidylinositol 4-kinase activity	Post-translational modification, protein turnover, and chaperones	Aaqua specific	MF	GO:0004430	20776at7147	ND		ND	ND	ND
1404.g801	1-phosphatidylinositol binding	Post-translational modification, protein turnover, and chaperones	Aaqua specific	MF	GO:0005545	35260at7147	ND		ND	ND	ND
2759.g3181	1-phosphatidylinositol-3-phosphate 5-kinase activity	Post-translational modification, protein turnover, and chaperones	Aaqua specific	MF	GO:0000285	5396at7147	ND		ND	ND	ND
489.g6174	1-phosphatidylinositol-4-phosphate 3-kinase activity	Post-translational modification, protein turnover, and chaperones	Aaqua specific	MF	GO:0035005	4355at7147	Post-translational modification, protein turnover, and chaperones		Basic	Basic	Basic
489.g6172	1-phosphatidylinositol-4-phosphate 3-kinase activity	Post-translational modification, protein turnover, and chaperones	Aaqua specific	MF	GO:0035005	84986at7147	ND		ND	ND	ND
775.g9750	2 iron, 2 sulfur cluster binding	Inorganic ion transport and metabolism	Aaqua specific	MF	GO:0051537	60077at7147	ND		ND	ND	ND
8747.g11222	2 iron, 2 sulfur cluster binding	Inorganic ion transport and metabolism	Aaqua specific	MF	GO:0051537	65644at7147	ND		ND	ND	ND
5510.g6893	2 iron, 2 sulfur cluster binding	Inorganic ion transport and metabolism	Aaqua specific	MF	GO:0051537	69129at7147	ND		ND	ND	ND
6174.g7758	2 iron, 2 sulfur cluster binding	Inorganic ion transport and metabolism	Aaqua specific	MF	GO:0051537	Unknown	ND		ND	ND	ND
C523220.g12218	3',5'-cyclic-GMP phosphodiesterase activity	Nucleotide transport and metabolism	Aaqua specific	MF	GO:0047555	6016at7147	ND		ND	ND	ND
5158.g6468	3',5'-cyclic-GMP phosphodiesterase activity	Nucleotide transport and metabolism	Aaqua specific	MF	GO:0047555	6605at7147	ND		ND	ND	ND
C477908.g11977	3',5'-cyclic-GMP phosphodiesterase activity	Nucleotide transport and metabolism	Aaqua specific	MF	GO:0047555	Unknown	ND		ND	ND	ND
839.g10613	3',5'-cyclic-nucleotide phosphodiesterase activity	Signal transduction mechanisms	Aaqua specific	MF	GO:0004114	10376at7147	Transcription, transcription factor		Cell motility	Signal transduction mechanisms	Basic
571.g7145	3',5'-cyclic-nucleotide phosphodiesterase activity	Signal transduction mechanisms	Aaqua specific	MF	GO:0004114	16622at7147	Amino acid transport and metabolism		Carbohydrate transport and metabolism	Transcription, transcription factor	Signal transduction mechanisms
2063.g2065	3',5'-cyclic-nucleotide phosphodiesterase activity	Signal transduction mechanisms	Aaqua specific	MF	GO:0004114	21508at7147	Cell cycle control, cell division, chromosome partitioning		Transcription, transcription factor	Post-translational modification, protein turnover, and chaperones	Signal transduction mechanisms
2430.g2650	3',5'-cyclic-nucleotide phosphodiesterase activity	Signal transduction mechanisms	Aaqua specific	MF	GO:0004114	22779at7147	Amino acid transport and metabolism		Carbohydrate transport and metabolism	Transcription, transcription factor	Signal transduction mechanisms
1442.g868	3'-5' DNA helicase activity	Replication, recombination and repair	Aaqua specific	MF	GO:0043138	14256at7147	Translation, ribosomal structure and biogenesis		Transcription, transcription factor	Replication, recombination and repair	Basic
921.g11766	3'-5' DNA helicase activity	Replication, recombination and repair	Aaqua specific	MF	GO:0043138	5203at7147	ND		ND	ND	ND
1706.g1399	3'-5' DNA helicase activity	Replication, recombination and repair	Aaqua specific	MF	GO:0043138	Unknown	ND		ND	ND	ND
8414.g10667	3'-5' exonuclease activity	Replication, recombination and repair	Aaqua specific	MF	GO:0008408	14082at7147	Translation, ribosomal structure and biogenesis		Transcription, transcription factor	Replication, recombination and repair	Basic
1419.g815	3'-5' exonuclease activity	Replication, recombination and repair	Aaqua specific	MF	GO:0008408	16700at7147	Replication, recombination and repair		Signal transduction mechanisms	Defense and Detoxification mechanisms	Basic
1844.g1735	3'-5' exonuclease activity	Replication, recombination and repair	Aaqua specific	MF	GO:0008408	46281at7147	Translation, ribosomal structure and biogenesis		Transcription, transcription factor	Replication, recombination and repair	Basic
844.g10723	3'-5' exonuclease activity	Replication, recombination and repair	Aaqua specific	MF	GO:0008408	60688at7147	ND		ND	ND	ND
7764.g9788	3-demethylubiquinone-9 3-O-methyltransferase activity	Secondary metabolites biosynthesis, transport, and catabolism	Aaqua specific	MF	GO:0008689	63082at7147	ND		ND	ND	ND
3872.g4752	3-hydroxy-arachidoyl-CoA dehydratase activity	Secondary metabolites biosynthesis, transport, and catabolism	Aaqua specific	MF	GO:0102343	59687at7147	ND		ND	ND	ND
2218.g2321	3-oxoacyl-[acyl-carrier-protein] synthase activity	Lipid transport and metabolism	Aaqua specific	MF	GO:0004315	32377at7147	Energy production and conversion		Lipid transport and metabolism	Secondary metabolites biosynthesis, transport, and catabolism	Basic
354.g4350	3-oxoacyl-[acyl-carrier-protein] synthase activity	Lipid transport and metabolism	Aaqua specific	MF	GO:0004315	992at7147	ND		ND	ND	ND
7001.g8718	3-oxoacyl-[acyl-carrier-protein] synthase activity	Lipid transport and metabolism	Aaqua specific	MF	GO:0004315	992at7147	ND		ND	ND	ND
2587.g2966	3'-phosphoadenosine 5'-phosphosulfate transmembrane transporter activity	Transmembrane transport	Aaqua specific	MF	GO:0046964	43149at7147	ND		ND	ND	ND
8445.g10736	4 iron, 4 sulfur cluster binding	Inorganic ion transport and metabolism	Aaqua specific	MF	GO:0051539	50746at7147	ND		ND	ND	ND
5808.g7318	4-alpha-hydroxytetrahydrobiopterin dehydratase activity	Secondary metabolites biosynthesis, transport, and catabolism	Aaqua specific	MF	GO:0008124	72388at7147	ND		ND	ND	ND
5510.g6887	5'-3' exodeoxyribonuclease activity	Replication, recombination and repair	Aaqua specific	MF	GO:0035312	15788at7147	Replication, recombination and repair		Basic	Basic	Basic
2392.g2574	5'-3' exonuclease activity	Replication, recombination and repair	Aaqua specific	MF	GO:0008409	53447at7147	ND		ND	ND	ND
2950.g3514	5'-3' exonuclease activity	Replication, recombination and repair	Aaqua specific	MF	GO:0008409	8402at7147	ND		ND	ND	ND
1442.g864	5'-3' exoribonuclease activity	Replication, recombination and repair	Aaqua specific	MF	GO:0004534	8402at7147	ND		ND	ND	ND
7008.g8751	5'-3' RNA helicase activity	Replication, recombination and repair	Aaqua specific	MF	GO:0032574	5068at7147	ND		ND	ND	ND
3781.g4677	5-amino-4-imidazole carboxylate lyase activity	Transcription, transcription factor	Aaqua specific	MF	GO:0043727	27288at7147	Nucleotide transport and metabolism		Transcription, transcription factor	Signal transduction mechanisms	Basic
5061.g6338	5-aminolevulinate synthase activity	Coenzyme transport and metabolism	Aaqua specific	MF	GO:0003870	17796at7147	Amino acid transport and metabolism		Coenzyme transport and metabolism	Transcription, transcription factor	Basic
C561300.g12440	5'-deoxynucleotidase activity	Nucleotide transport and metabolism	Aaqua specific	MF	GO:0002953	67005at7147	ND		ND	ND	ND
1664.g1261	5-diphosphoinositol pentakisphosphate 3-kinase activity	Nucleotide transport and metabolism	Aaqua specific	MF	GO:0102092	4003at7147	ND		ND	ND	ND
868.g11083	5-formyltetrahydrofolate cyclo-ligase activity	Secondary metabolites biosynthesis, transport, and catabolism	Aaqua specific	MF	GO:0030272	56011at7147	ND		ND	ND	ND
2311.g2440	5-methylcytosine catabolic process	Secondary metabolites biosynthesis, transport, and catabolism	Aaqua specific	BP	GO:0006211	14886at7147	ND		ND	ND	ND
2483.g2726	5'-nucleotidase activity	Replication, recombination and repair	Aaqua specific	MF	GO:0008253	40733at7147	Energy production and conversion		Carbohydrate transport and metabolism	Coenzyme transport and metabolism	Basic
7763.g9784	5S rRNA binding	Translation, ribosomal structure and biogenesis	Aaqua specific	MF	GO:0008097	46219at7147	Translation, ribosomal structure and biogenesis		Basic	Basic	Basic
8991.g11674	6-phosphofructokinase activity	Carbohydrate transport and metabolism	Aaqua specific	MF	GO:0003872	9805at7147	ND		ND	ND	ND
859.g10972	6-phosphogluconolactonase activity	Carbohydrate transport and metabolism	Aaqua specific	MF	GO:0017057	54848at7147	ND		ND	ND	ND
1737.g1546	6-pyruvoyltetrahydropterin synthase activity	Carbohydrate transport and metabolism	Aaqua specific	MF	GO:0003874	61689at7147	ND		ND	ND	ND
7371.g9246	7-methylguanosine RNA capping	Translation, ribosomal structure and biogenesis	Aaqua specific	BP	GO:0009452	16331at7147	Lipid transport and metabolism		Translation, ribosomal structure and biogenesis	Replication, recombination and repair	Secondary metabolites biosynthesis, transport, and catabolism
5611.g7033	7S RNA binding	Translation, ribosomal structure and biogenesis	Aaqua specific	MF	GO:0008312	24775at7147	Replication, recombination and repair		Cell motility	Intracellular trafficking, secretion, and vesicular transport	Basic
3932.g4860	7S RNA binding	Translation, ribosomal structure and biogenesis	Aaqua specific	MF	GO:0008312	25988at7147	Cell wall/membrane/envelope biogenesis		Post-translational modification, protein turnover, and chaperones	Signal transduction mechanisms	Basic
5635.g7063	7S RNA binding	Translation, ribosomal structure and biogenesis	Aaqua specific	MF	GO:0008312	72116at7147	ND		ND	ND	ND
4840.g6094	90S preribosome	Translation, ribosomal structure and biogenesis	Aaqua specific	CC	GO:0030686	44420at7147	Translation, ribosomal structure and biogenesis		Basic	Basic	Basic
8545.g10919	acetate-CoA ligase activity	Coenzyme transport and metabolism	Aaqua specific	MF	GO:0003987	14367at7147	Coenzyme transport and metabolism		Lipid transport and metabolism	Secondary metabolites biosynthesis, transport, and catabolism	Basic
1236.g383	acetylcholine catabolic process in synaptic cleft	Coenzyme transport and metabolism	Aaqua specific	BP	GO:0001507	12814at7147	Amino acid transport and metabolism		Lipid transport and metabolism	Secondary metabolites biosynthesis, transport, and catabolism	Signal transduction mechanisms
4935.g6209	acetylcholine receptor binding	Coenzyme transport and metabolism	Aaqua specific	MF	GO:0033130	87034at7147	ND		ND	ND	ND
7757.g9764	acetylcholine-gated cation-selective channel activity	Coenzyme transport and metabolism	Aaqua specific	MF	GO:0022848	12740at7147	Amino acid transport and metabolism		Mobilome: prophages, transposons	Basic	Basic
921.g11769	acetylcholine-gated cation-selective channel activity	Coenzyme transport and metabolism	Aaqua specific	MF	GO:0022848	19841at7147	Amino acid transport and metabolism		Mobilome: prophages, transposons	Basic	Basic
8439.g10716	acetylcholine-gated cation-selective channel activity	Coenzyme transport and metabolism	Aaqua specific	MF	GO:0022848	20936at7147	Amino acid transport and metabolism		Mobilome: prophages, transposons	Basic	Basic
3822.g4722	acetylcholine-gated cation-selective channel activity	Coenzyme transport and metabolism	Aaqua specific	MF	GO:0022848	66738at7147	ND		ND	ND	ND
2554.g2861	acetylcholinesterase activity	Coenzyme transport and metabolism	Aaqua specific	MF	GO:0003990	12814at7147	Amino acid transport and metabolism		Lipid transport and metabolism	Secondary metabolites biosynthesis, transport, and catabolism	Signal transduction mechanisms
597.g7490	acetyl-CoA carboxylase activity	Coenzyme transport and metabolism	Aaqua specific	MF	GO:0003989	811at7147	ND		ND	ND	ND
8247.g10391	acetyl-CoA hydrolase activity	Coenzyme transport and metabolism	Aaqua specific	MF	GO:0003986	24119at7147	Energy production and conversion		Amino acid transport and metabolism	Translation, ribosomal structure and biogenesis	Post-translational modification, protein turnover, and chaperones
7008.g8755	acetyl-CoA transmembrane transporter activity	Coenzyme transport and metabolism	Aaqua specific	MF	GO:0008521	24824at7147	ND		ND	ND	ND
5949.g7461	acetylgalactosaminyltransferase activity	Coenzyme transport and metabolism	Aaqua specific	MF	GO:0008376	15693at7147	ND		ND	ND	ND
8415.g10670	acetylgalactosaminyltransferase activity	Coenzyme transport and metabolism	Aaqua specific	MF	GO:0008376	16398at7147	ND		ND	ND	ND
6091.g7656	acetylgalactosaminyltransferase activity	Coenzyme transport and metabolism	Aaqua specific	MF	GO:0008376	23748at7147	ND		ND	ND	ND
7008.g8764	acetylglucosaminyltransferase activity	Coenzyme transport and metabolism	Aaqua specific	MF	GO:0008375	23902at7147	Carbohydrate transport and metabolism		Basic	Basic	Basic
2902.g3392	acid phosphatase activity	Signal transduction mechanisms	Aaqua specific	MF	GO:0003993	25197at7147	Nucleotide transport and metabolism		Signal transduction mechanisms	Mobilome: prophages, transposons	Basic
7924.g9975	acid phosphatase activity	Secondary metabolites biosynthesis, transport, and catabolism	Aaqua specific	MF	GO:0003993	42737at7147	ND		ND	ND	ND
2969.g3550	acid phosphatase activity	Secondary metabolites biosynthesis, transport, and catabolism	Aaqua specific	MF	GO:0003993	62406at7147	ND		ND	ND	ND
6653.g8373	acireductone synthase activity	Secondary metabolites biosynthesis, transport, and catabolism	Aaqua specific	MF	GO:0043874	60445at7147	ND		ND	ND	ND
1180.g287	acroblast	Cytoskeleton	Aaqua specific	CC	GO:0036063	8070at7147	ND		ND	ND	ND
2528.g2780	acrosomal vesicle	Cytoskeleton	Aaqua specific	CC	GO:0001669	46531at7147	ND		ND	ND	ND
1684.g1328	actin binding	Cell wall/membrane/envelope biogenesis	Aaqua specific	MF	GO:0003779	12872at7147	Transcription, transcription factor		Cell wall/membrane/envelope biogenesis	Post-translational modification, protein turnover, and chaperones	Signal transduction mechanisms
2132.g2206	actin binding	Cell wall/membrane/envelope biogenesis	Aaqua specific	MF	GO:0003779	14488at7147	Transcription, transcription factor		Cell wall/membrane/envelope biogenesis	Post-translational modification, protein turnover, and chaperones	Signal transduction mechanisms
2835.g3311	actin binding	Cell wall/membrane/envelope biogenesis	Aaqua specific	MF	GO:0003779	14969at7147	Transcription, transcription factor		Cell wall/membrane/envelope biogenesis	Post-translational modification, protein turnover, and chaperones	Signal transduction mechanisms
8980.g11650	actin binding	Cell wall/membrane/envelope biogenesis	Aaqua specific	MF	GO:0003779	27735at7147	ND		ND	ND	ND
5515.g6916	actin binding	Cell wall/membrane/envelope biogenesis	Aaqua specific	MF	GO:0003779	34555at7147	Transcription, transcription factor		Cell wall/membrane/envelope biogenesis	Post-translational modification, protein turnover, and chaperones	Signal transduction mechanisms
881.g11358	actin binding	Cell wall/membrane/envelope biogenesis	Aaqua specific	MF	GO:0003779	3724at7147	Transcription, transcription factor		Cell wall/membrane/envelope biogenesis	Post-translational modification, protein turnover, and chaperones	Signal transduction mechanisms
549.g6834	actin binding	Cell wall/membrane/envelope biogenesis	Aaqua specific	MF	GO:0003779	37414at7147	ND		ND	ND	ND
814.g10262	actin binding	Cell wall/membrane/envelope biogenesis	Aaqua specific	MF	GO:0003779	513at7147	ND		ND	ND	ND
2302.g2414	actin binding	Cell wall/membrane/envelope biogenesis	Aaqua specific	MF	GO:0003779	61823at7147	ND		ND	ND	ND
5515.g6899	actin binding	Cell wall/membrane/envelope biogenesis	Aaqua specific	MF	GO:0003779	6487at7147	ND		ND	ND	ND
716.g8931	actin binding	Cell wall/membrane/envelope biogenesis	Aaqua specific	MF	GO:0003779	67187at7147	ND		ND	ND	ND
6456.g8127	actin binding	Cell wall/membrane/envelope biogenesis	Aaqua specific	MF	GO:0003779	6996at7147	ND		ND	ND	ND
557.g6985	actin binding	Cell wall/membrane/envelope biogenesis	Aaqua specific	MF	GO:0003779	74264at7147	ND		ND	ND	ND
5672.g7098	actin binding	Cell wall/membrane/envelope biogenesis	Aaqua specific	MF	GO:0003779	9008at7147	ND		ND	ND	ND
1159.g266	actin binding	Cell wall/membrane/envelope biogenesis	Aaqua specific	MF	GO:0003779	9555at7147	ND		ND	ND	ND
8039.g10147	actin binding	Cell wall/membrane/envelope biogenesis	Aaqua specific	MF	GO:0003779	9748at7147	ND		ND	ND	ND
2835.g3310	actin binding	Cell wall/membrane/envelope biogenesis	Aaqua specific	MF	GO:0003779	Unknown	ND		ND	ND	ND
3939.g4887	actin binding	Cell wall/membrane/envelope biogenesis	Aaqua specific	MF	GO:0003779	Unknown	ND		ND	ND	ND
8749.g11246	actin cytoskeleton organization	Cytoskeleton	Aaqua specific	BP	GO:0030036	35734at7147	ND		ND	ND	ND
7001.g8703	actin cytoskeleton organization	Cytoskeleton	Aaqua specific	BP	GO:0030036	3746at7147	ND		ND	ND	ND
5139.g6415	actin cytoskeleton organization	Cytoskeleton	Aaqua specific	BP	GO:0030036	39912at7147	ND		ND	ND	ND
4914.g6187	actin cytoskeleton organization	Cytoskeleton	Aaqua specific	BP	GO:0030036	4801at7147	ND		ND	ND	ND
8081.g10188	actin cytoskeleton organization	Cytoskeleton	Aaqua specific	BP	GO:0030036	51026at7147	ND		ND	ND	ND
2132.g2208	actin cytoskeleton organization	Cytoskeleton	Aaqua specific	BP	GO:0030036	7394at7147	ND		ND	ND	ND
4322.g5447	actin cytoskeleton organization	Cytoskeleton	Aaqua specific	BP	GO:0030036	9118at7147	ND		ND	ND	ND
1350.g658	actin cytoskeleton organization	Cytoskeleton	Aaqua specific	BP	GO:0030036	Unknown	ND		ND	ND	ND
1118.g211	actin cytoskeleton reorganization	Cytoskeleton	Aaqua specific	BP	GO:0031532	15636at7147	ND		ND	ND	ND
1672.g1303	actin cytoskeleton reorganization	Cytoskeleton	Aaqua specific	BP	GO:0031532	44530at7147	Inorganic ion transport and metabolism		Basic	Basic	Basic
1325.g549	actin filament	Cytoskeleton	Aaqua specific	CC	GO:0005884	76179at7147	ND		ND	ND	ND
261.g3011	actin filament binding	Cytoskeleton	Aaqua specific	MF	GO:0051015	16540at7147	ND		ND	ND	ND
7758.g9770	actin filament binding	Cytoskeleton	Aaqua specific	MF	GO:0051015	18326at7147	ND		ND	ND	ND
620.g7816	actin filament binding	Cytoskeleton	Aaqua specific	MF	GO:0051015	21099at7147	Replication, recombination and repair		Signal transduction mechanisms	Basic	Basic
261.g3010	actin filament binding	Cytoskeleton	Aaqua specific	MF	GO:0051015	33309at7147	ND		ND	ND	ND
2311.g2438	actin filament binding	Cytoskeleton	Aaqua specific	MF	GO:0051015	3499at7147	ND		ND	ND	ND
3729.g4619	actin filament bundle assembly	Cytoskeleton	Aaqua specific	BP	GO:0051017	13982at7147	Energy production and conversion		Carbohydrate transport and metabolism	Signal transduction mechanisms	Basic
8359.g10558	actin filament bundle assembly	Cytoskeleton	Aaqua specific	BP	GO:0051017	Unknown	ND		ND	ND	ND
8311.g10505	actin filament capping	Cytoskeleton	Aaqua specific	BP	GO:0051693	178at7147	ND		ND	ND	ND
1706.g1406	actin filament capping	Cytoskeleton	Aaqua specific	BP	GO:0051693	608at7147	ND		ND	ND	ND
8378.g10592	actin filament depolymerization	Cytoskeleton	Aaqua specific	BP	GO:0030042	64713at7147	ND		ND	ND	ND
5891.g7413	actin filament polymerization	Cytoskeleton	Aaqua specific	BP	GO:0030041	45052at7147	ND		ND	ND	ND
7730.g9712	actin filament polymerization	Cytoskeleton	Aaqua specific	BP	GO:0030041	58981at7147	ND		ND	ND	ND
221.g2306	actin filament polymerization	Cytoskeleton	Aaqua specific	BP	GO:0030041	61970at7147	ND		ND	ND	ND
C552876.g12332	actin filament severing	Cytoskeleton	Aaqua specific	BP	GO:0051014	7158at7147	ND		ND	ND	ND
4175.g5235	actin monomer binding	Cytoskeleton	Aaqua specific	MF	GO:0003785	68921at7147	ND		ND	ND	ND
1232.g378	actin nucleation	Cytoskeleton	Aaqua specific	BP	GO:0045010	Unknown	ND		ND	ND	ND
122.g346	activation of GTPase activity	Carbohydrate transport and metabolism	Aaqua specific	BP	GO:0090630	11125at7147	Carbohydrate transport and metabolism		Cell wall/membrane/envelope biogenesis	Basic	Basic
C561074.g12425	activation of GTPase activity	Carbohydrate transport and metabolism	Aaqua specific	BP	GO:0090630	14432at7147	ND		ND	ND	ND
452.g5683	activation of GTPase activity	Carbohydrate transport and metabolism	Aaqua specific	BP	GO:0090630	20666at7147	ND		ND	ND	ND
7711.g9680	activation of GTPase activity	Carbohydrate transport and metabolism	Aaqua specific	BP	GO:0090630	39139at7147	ND		ND	ND	ND
7924.g9971	activation of GTPase activity	Carbohydrate transport and metabolism	Aaqua specific	BP	GO:0090630	61958at7147	ND		ND	ND	ND
1931.g1881	actomyosin contractile ring assembly	Cytoskeleton	Aaqua specific	BP	GO:0000915	16221at7147	ND		ND	ND	ND
3550.g4378	actomyosin contractile ring assembly	Cytoskeleton	Aaqua specific	BP	GO:0000915	1774at7147	ND		ND	ND	ND
2947.g3462	actomyosin structure organization	Cytoskeleton	Aaqua specific	BP	GO:0031032	60975at7147	ND		ND	ND	ND
C473246.g11964	actomyosin structure organization	Cytoskeleton	Aaqua specific	BP	GO:0031032	Unknown	ND		ND	ND	ND
3021.g3612	acyl-CoA hydrolase activity	Lipid transport and metabolism	Aaqua specific	MF	GO:0047617	65549at7147	ND		ND	ND	ND
623.g7852	acylglycerol lipase activity	Coenzyme transport and metabolism	Aaqua specific	MF	GO:0047372	32146at7147	Amino acid transport and metabolism		Coenzyme transport and metabolism	Lipid transport and metabolism	Basic
3289.g4022	acylphosphatase activity	Amino acid transport and metabolism	Aaqua specific	MF	GO:0003998	70135at7147	ND		ND	ND	ND
839.g10619	acylphosphatase activity	Amino acid transport and metabolism	Aaqua specific	MF	GO:0003998	71691at7147	ND		ND	ND	ND
6315.g7986	adenine phosphoribosyltransferase activity	Nucleotide transport and metabolism	Aaqua specific	MF	GO:0003999	59298at7147	ND		ND	ND	ND
6333.g7998	adenosine catabolic process	Nucleotide transport and metabolism	Aaqua specific	BP	GO:0006154	42336at7147	Nucleotide transport and metabolism		Basic	Basic	Basic
6333.g7999	adenosine catabolic process	Nucleotide transport and metabolism	Aaqua specific	BP	GO:0006154	44976at7147	Nucleotide transport and metabolism		Basic	Basic	Basic
7818.g9839	adenosine deaminase activity	Nucleotide transport and metabolism	Aaqua specific	MF	GO:0004000	23322at7147	Transcription, transcription factor		Basic	Basic	Basic
6929.g8618	adenosine deaminase activity	Nucleotide transport and metabolism	Aaqua specific	MF	GO:0004000	43242at7147	ND		ND	ND	ND
2830.g3307	adenosine deaminase activity	Nucleotide transport and metabolism	Aaqua specific	MF	GO:0004000	Unknown	ND		ND	ND	ND
414.g5155	adenosine kinase activity	Nucleotide transport and metabolism	Aaqua specific	MF	GO:0004001	36423at7147	Nucleotide transport and metabolism		Carbohydrate transport and metabolism	Transcription, transcription factor	Cell wall/membrane/envelope biogenesis
1983.g1951	adenosine kinase activity	Nucleotide transport and metabolism	Aaqua specific	MF	GO:0004001	36741at7147	Nucleotide transport and metabolism		Carbohydrate transport and metabolism	Transcription, transcription factor	Cell wall/membrane/envelope biogenesis
5492.g6859	adenosylhomocysteinase activity	Nucleotide transport and metabolism	Aaqua specific	MF	GO:0004013	29625at7147	Amino acid transport and metabolism		Coenzyme transport and metabolism	Lipid transport and metabolism	Basic
7142.g8916	adenosylhomocysteinase activity	Nucleotide transport and metabolism	Aaqua specific	MF	GO:0004013	29625at7147	Amino acid transport and metabolism		Coenzyme transport and metabolism	Lipid transport and metabolism	Basic
8328.g10519	adenosylhomocysteinase activity	Nucleotide transport and metabolism	Aaqua specific	MF	GO:0004013	29625at7147	Amino acid transport and metabolism		Coenzyme transport and metabolism	Lipid transport and metabolism	Basic
8942.g11583	adenylate cyclase activity	Energy production and conversion	Aaqua specific	MF	GO:0004016	1847at7147	Energy production and conversion		Transcription, transcription factor	Signal transduction mechanisms	Basic
761.g9487	adenylate cyclase activity	Energy production and conversion	Aaqua specific	MF	GO:0004016	4253at7147	Energy production and conversion		Transcription, transcription factor	Signal transduction mechanisms	Basic
6002.g7539	adenylate cyclase activity	Energy production and conversion	Aaqua specific	MF	GO:0004016	5054at7147	ND		ND	ND	ND
747.g9337	adenylate cyclase activity	Energy production and conversion	Aaqua specific	MF	GO:0004016	6242at7147	ND		ND	ND	ND
1479.g947	adenylate kinase activity	Energy production and conversion	Aaqua specific	MF	GO:0004017	53249at7147	ND		ND	ND	ND
8961.g11622	adenylate kinase activity	Energy production and conversion	Aaqua specific	MF	GO:0004017	68124at7147	ND		ND	ND	ND
237.g2508	adenyl-nucleotide exchange factor activity	Energy production and conversion	Aaqua specific	MF	GO:0000774	59697at7147	ND		ND	ND	ND
1499.g979	adenyl-nucleotide exchange factor activity	Energy production and conversion	Aaqua specific	MF	GO:0000774	63062at7147	ND		ND	ND	ND
2680.g3108	adenylosuccinate synthase activity	Energy production and conversion	Aaqua specific	MF	GO:0004019	26322at7147	Nucleotide transport and metabolism		Translation, ribosomal structure and biogenesis	Intracellular trafficking, secretion, and vesicular transport	Basic
6460.g8141	adenylylsulfate kinase activity	Energy production and conversion	Aaqua specific	MF	GO:0004020	15427at7147	Transcription, transcription factor		Inorganic ion transport and metabolism	Basic	Basic
506.g6323	adherens junction	Extracellular structures	Aaqua specific	CC	GO:0005912	19092at7147	ND		ND	ND	ND
8804.g11337	adherens junction	Extracellular structures	Aaqua specific	CC	GO:0005912	19092at7147	ND		ND	ND	ND
623.g7856	adherens junction	Extracellular structures	Aaqua specific	CC	GO:0005912	3915at7147	ND		ND	ND	ND
4424.g5606	adherens junction	Extracellular structures	Aaqua specific	CC	GO:0005912	7827at7147	ND		ND	ND	ND
747.g9341	ADP biosynthetic process	Energy production and conversion	Aaqua specific	BP	GO:0006172	54098at7147	ND		ND	ND	ND
6825.g8558	ADP biosynthetic process	Energy production and conversion	Aaqua specific	BP	GO:0006172	54180at7147	ND		ND	ND	ND
7686.g9623	ADP-ribose diphosphatase activity	Energy production and conversion	Aaqua specific	MF	GO:0047631	44125at7147	Nucleotide transport and metabolism		Lipid transport and metabolism	Defense and Detoxification mechanisms	Basic
3305.g4069	ADP-ribosylserine hydrolase activity	Energy production and conversion	Aaqua specific	MF	GO:0140292	36295at7147	Carbohydrate transport and metabolism		Post-translational modification, protein turnover, and chaperones	Signal transduction mechanisms	Basic
8251.g10401	adult somatic muscle development	Signal transduction mechanisms	Aaqua specific	BP	GO:0007527	21099at7147	Replication, recombination and repair		Signal transduction mechanisms	Basic	Basic
8429.g10691	adult somatic muscle development	Signal transduction mechanisms	Aaqua specific	BP	GO:0007527	67844at7147	ND		ND	ND	ND
395.g4904	aging	Signal transduction mechanisms	Aaqua specific	BP	GO:0007568	70171at7147	ND		ND	ND	ND
6747.g8476	alanine-glyoxylate transaminase activity	Amino acid transport and metabolism	Aaqua specific	MF	GO:0008453	50620at7147	ND		ND	ND	ND
7124.g8890	alanine-tRNA ligase activity	Transcription, transcription factor	Aaqua specific	MF	GO:0004813	17199at7147	Translation, ribosomal structure and biogenesis		Transcription, transcription factor	Replication, recombination and repair	Signal transduction mechanisms
2680.g3114	alanine-tRNA ligase activity	Transcription, transcription factor	Aaqua specific	MF	GO:0004813	31739at7147	Translation, ribosomal structure and biogenesis		Transcription, transcription factor	Replication, recombination and repair	Signal transduction mechanisms
3019.g3596	alanine-tRNA ligase activity	RNA processing and modification	Aaqua specific	MF	GO:0004813	6155at7147	ND		ND	ND	ND
2865.g3349	aldose 1-epimerase activity	Carbohydrate transport and metabolism	Aaqua specific	MF	GO:0004034	46951at7147	Amino acid transport and metabolism		Carbohydrate transport and metabolism	Cell wall/membrane/envelope biogenesis	Basic
1958.g1904	alkaline phosphatase activity	Secondary metabolites biosynthesis, transport, and catabolism	Aaqua specific	MF	GO:0004035	18404at7147	Inorganic ion transport and metabolism		Secondary metabolites biosynthesis, transport, and catabolism	Basic	Basic
8086.g10190	alkaline phosphatase activity	Secondary metabolites biosynthesis, transport, and catabolism	Aaqua specific	MF	GO:0004035	19488at7147	Inorganic ion transport and metabolism		Secondary metabolites biosynthesis, transport, and catabolism	Basic	Basic
1877.g1778	alkaline phosphatase activity	Secondary metabolites biosynthesis, transport, and catabolism	Aaqua specific	MF	GO:0004035	19548at7147	Inorganic ion transport and metabolism		Secondary metabolites biosynthesis, transport, and catabolism	Basic	Basic
2053.g2035	alkaline phosphatase activity	Secondary metabolites biosynthesis, transport, and catabolism	Aaqua specific	MF	GO:0004035	19548at7147	Inorganic ion transport and metabolism		Secondary metabolites biosynthesis, transport, and catabolism	Basic	Basic
1334.g588	alkaline phosphatase activity	Secondary metabolites biosynthesis, transport, and catabolism	Aaqua specific	MF	GO:0004035	27206at7147	Inorganic ion transport and metabolism		Secondary metabolites biosynthesis, transport, and catabolism	Basic	Basic
5734.g7222	alkaline phosphatase activity	Secondary metabolites biosynthesis, transport, and catabolism	Aaqua specific	MF	GO:0004035	7914at7147	ND		ND	ND	ND
4356.g5472	alkaline phosphatase activity	Secondary metabolites biosynthesis, transport, and catabolism	Aaqua specific	MF	GO:0004035	Unknown	ND		ND	ND	ND
5734.g7223	alkaline phosphatase activity	Secondary metabolites biosynthesis, transport, and catabolism	Aaqua specific	MF	GO:0004035	Unknown	ND		ND	ND	ND
6057.g7643	alkaline phosphatase activity	Secondary metabolites biosynthesis, transport, and catabolism	Aaqua specific	MF	GO:0004035	Unknown	ND		ND	ND	ND
1705.g1384	alkylglycerone-phosphate synthase activity	Nucleotide transport and metabolism	Aaqua specific	MF	GO:0008609	15573at7147	Energy production and conversion		Nucleotide transport and metabolism	Cell wall/membrane/envelope biogenesis	Basic
8592.g10981	allantoicase activity	Nucleotide transport and metabolism	Aaqua specific	MF	GO:0004037	38386at7147	Nucleotide transport and metabolism		Basic	Basic	Basic
2943.g3458	allantoinase activity	Carbohydrate transport and metabolism	Aaqua specific	MF	GO:0004038	42536at7147	Nucleotide transport and metabolism		Carbohydrate transport and metabolism	Secondary metabolites biosynthesis, transport, and catabolism	Basic
2532.g2785	alpha,alpha-trehalase activity	Carbohydrate transport and metabolism	Aaqua specific	MF	GO:0004555	32685at7147	Carbohydrate transport and metabolism		Basic	Basic	Basic
1366.g693	alpha-1,2-mannosyltransferase activity	Carbohydrate transport and metabolism	Aaqua specific	MF	GO:0000026	36765at7147	Cell wall/membrane/envelope biogenesis		Basic	Basic	Basic
2443.g2684	alpha-1,4-mannosyltransferase activity	Carbohydrate transport and metabolism	Aaqua specific	MF	GO:0051751	42799at7147	ND		ND	ND	ND
8353.g10551	alpha-1,6-mannosyltransferase activity	Carbohydrate transport and metabolism	Aaqua specific	MF	GO:0000009	26795at7147	Carbohydrate transport and metabolism		Basic	Basic	Basic
6154.g7737	alpha-amylase activity (releasing maltohexaose)	Carbohydrate transport and metabolism	Aaqua specific	MF	GO:0103025	18472at7147	Cell cycle control, cell division, chromosome partitioning		Carbohydrate transport and metabolism	Signal transduction mechanisms	Basic
7330.g9174	alpha-amylase activity (releasing maltohexaose)	Carbohydrate transport and metabolism	Aaqua specific	MF	GO:0103025	19863at7147	Cell cycle control, cell division, chromosome partitioning		Carbohydrate transport and metabolism	Signal transduction mechanisms	Basic
1919.g1852	alpha-amylase activity (releasing maltohexaose)	Carbohydrate transport and metabolism	Aaqua specific	MF	GO:0103025	26142at7147	Amino acid transport and metabolism		Carbohydrate transport and metabolism	Translation, ribosomal structure and biogenesis	Cell wall/membrane/envelope biogenesis
1919.g1853	alpha-amylase activity (releasing maltohexaose)	Carbohydrate transport and metabolism	Aaqua specific	MF	GO:0103025	26142at7147	Amino acid transport and metabolism		Carbohydrate transport and metabolism	Translation, ribosomal structure and biogenesis	Cell wall/membrane/envelope biogenesis
549.g6848	alpha-amylase activity (releasing maltohexaose)	Carbohydrate transport and metabolism	Aaqua specific	MF	GO:0103025	32388at7147	Cell cycle control, cell division, chromosome partitioning		Carbohydrate transport and metabolism	Signal transduction mechanisms	Basic
51.g6371	alpha-amylase activity (releasing maltohexaose)	Carbohydrate transport and metabolism	Aaqua specific	MF	GO:0103025	5954at7147	ND		ND	ND	ND
5473.g6825	alpha-amylase activity (releasing maltohexaose)	Carbohydrate transport and metabolism	Aaqua specific	MF	GO:0103025	5954at7147	ND		ND	ND	ND
3289.g4023	alpha-ketoacid dehydrogenase activity	Lipid transport and metabolism	Aaqua specific	MF	GO:0003826	28287at7147	Energy production and conversion		Lipid transport and metabolism	Basic	Basic
3241.g3969	alpha-L-fucosidase activity	Carbohydrate transport and metabolism	Aaqua specific	MF	GO:0004560	35908at7147	Amino acid transport and metabolism		Carbohydrate transport and metabolism	Transcription, transcription factor	Basic
2483.g2733	alpha-tubulin binding	Cytoskeleton	Aaqua specific	MF	GO:0043014	37157at7147	ND		ND	ND	ND
360.g4482	amidophosphoribosyltransferase activity	Nucleotide transport and metabolism	Aaqua specific	MF	GO:0004044	19816at7147	Amino acid transport and metabolism		Nucleotide transport and metabolism	Coenzyme transport and metabolism	Basic
4710.g5936	amino acid transport	Amino acid transport and metabolism	Aaqua specific	BP	GO:0006865	38858at7147	ND	Evolutionary Position	ND	ND	ND
3282.g4007	amino acid transport	Amino acid transport and metabolism	Aaqua specific	BP	GO:0006865	42310at7147	ND		ND	ND	ND
C523264.g12219	amino acid transport	Amino acid transport and metabolism	Aaqua specific	BP	GO:0006865	47953at7147	Carbohydrate transport and metabolism		Signal transduction mechanisms	Basic	Basic
7354.g9230	aminoacylase activity	Nucleotide transport and metabolism	Aaqua specific	MF	GO:0004046	42721at7147	Amino acid transport and metabolism		Nucleotide transport and metabolism	Signal transduction mechanisms	Basic
7411.g9273	aminoacyl-tRNA hydrolase activity	Translation, ribosomal structure and biogenesis	Aaqua specific	MF	GO:0004045	72109at7147	ND		ND	ND	ND
7827.g9850	aminoacyl-tRNA hydrolase activity	Translation, ribosomal structure and biogenesis	Aaqua specific	MF	GO:0004045	73200at7147	ND		ND	ND	ND
3019.g3594	aminoacyl-tRNA ligase activity	Translation, ribosomal structure and biogenesis	Aaqua specific	MF	GO:0004812	19288at7147	RNA processing and modification		Translation, ribosomal structure and biogenesis	Replication, recombination and repair	Basic
8305.g10490	aminoacyl-tRNA synthetase multienzyme complex	Translation, ribosomal structure and biogenesis	Aaqua specific	CC	GO:0017101	45801at7147	Energy production and conversion		Post-translational modification, protein turnover, and chaperones	Basic	Basic
6460.g8156	aminomethyltransferase activity	Lipid transport and metabolism	Aaqua specific	MF	GO:0004047	34903at7147	Amino acid transport and metabolism		Lipid transport and metabolism	Post-translational modification, protein turnover, and chaperones	Basic
2865.g3358	aminopeptidase activity	Amino acid transport and metabolism	Aaqua specific	MF	GO:0004177	11796at7147	Amino acid transport and metabolism		Post-translational modification, protein turnover, and chaperones	Defense and Detoxification mechanisms	Basic
7333.g9180	aminopeptidase activity	Amino acid transport and metabolism	Aaqua specific	MF	GO:0004177	12852at7147	Amino acid transport and metabolism		Post-translational modification, protein turnover, and chaperones	Defense and Detoxification mechanisms	Basic
2793.g3234	aminopeptidase activity	Amino acid transport and metabolism	Aaqua specific	MF	GO:0004177	12912at7147	Amino acid transport and metabolism		Post-translational modification, protein turnover, and chaperones	Defense and Detoxification mechanisms	Basic
8421.g10683	aminopeptidase activity	Amino acid transport and metabolism	Aaqua specific	MF	GO:0004177	12912at7147	Amino acid transport and metabolism		Post-translational modification, protein turnover, and chaperones	Defense and Detoxification mechanisms	Basic
1622.g1147	aminopeptidase activity	Amino acid transport and metabolism	Aaqua specific	MF	GO:0004177	14157at7147	Post-translational modification, protein turnover, and chaperones		Signal transduction mechanisms	Intracellular trafficking, secretion, and vesicular transport	Basic
272.g3143	aminopeptidase activity	Amino acid transport and metabolism	Aaqua specific	MF	GO:0004177	14157at7147	Post-translational modification, protein turnover, and chaperones		Signal transduction mechanisms	Intracellular trafficking, secretion, and vesicular transport	Basic
272.g3144	aminopeptidase activity	Amino acid transport and metabolism	Aaqua specific	MF	GO:0004177	14157at7147	Post-translational modification, protein turnover, and chaperones		Signal transduction mechanisms	Intracellular trafficking, secretion, and vesicular transport	Basic
8808.g11354	aminopeptidase activity	Amino acid transport and metabolism	Aaqua specific	MF	GO:0004177	14157at7147	Post-translational modification, protein turnover, and chaperones		Signal transduction mechanisms	Intracellular trafficking, secretion, and vesicular transport	Basic
8421.g10682	aminopeptidase activity	Amino acid transport and metabolism	Aaqua specific	MF	GO:0004177	2201at7147	Amino acid transport and metabolism		Post-translational modification, protein turnover, and chaperones	Defense and Detoxification mechanisms	Basic
8421.g10684	aminopeptidase activity	Amino acid transport and metabolism	Aaqua specific	MF	GO:0004177	2201at7147	Amino acid transport and metabolism		Post-translational modification, protein turnover, and chaperones	Defense and Detoxification mechanisms	Basic
3687.g4588	aminopeptidase activity	Amino acid transport and metabolism	Aaqua specific	MF	GO:0004177	2614at7147	Amino acid transport and metabolism		Post-translational modification, protein turnover, and chaperones	Defense and Detoxification mechanisms	Basic
5024.g6286	aminopeptidase activity	Amino acid transport and metabolism	Aaqua specific	MF	GO:0004177	4298at7147	Amino acid transport and metabolism		Post-translational modification, protein turnover, and chaperones	Defense and Detoxification mechanisms	Basic
8788.g11294	aminopeptidase activity	Amino acid transport and metabolism	Aaqua specific	MF	GO:0004177	45343at7147	Energy production and conversion		Amino acid transport and metabolism	Carbohydrate transport and metabolism	Translation, ribosomal structure and biogenesis
4613.g5846	aminopeptidase activity	Amino acid transport and metabolism	Aaqua specific	MF	GO:0004177	6213at7147	ND		ND	ND	ND
8859.g11415	aminopeptidase activity	Amino acid transport and metabolism	Aaqua specific	MF	GO:0004177	6514at7147	ND		ND	ND	ND
7181.g8967	aminopeptidase activity	Amino acid transport and metabolism	Aaqua specific	MF	GO:0004177	9663at7147	ND		ND	ND	ND
1403.g797	aminopeptidase activity	Amino acid transport and metabolism	Aaqua specific	MF	GO:0004177	9887at7147	ND		ND	ND	ND
C503896.g12112	aminopeptidase activity	Amino acid transport and metabolism	Aaqua specific	MF	GO:0004177	Unknown	ND		ND	ND	ND
3981.g4970	ammonium transmembrane transporter activity	Transcription, transcription factor	Aaqua specific	MF	GO:0008519	25719at7147	Amino acid transport and metabolism		Transcription, transcription factor	Inorganic ion transport and metabolism	Signal transduction mechanisms
7810.g9829	ammonium transmembrane transporter activity	Transcription, transcription factor	Aaqua specific	MF	GO:0008519	38112at7147	Amino acid transport and metabolism		Transcription, transcription factor	Inorganic ion transport and metabolism	Signal transduction mechanisms
3802.g4688	AMP deaminase activity	Nucleotide transport and metabolism	Aaqua specific	MF	GO:0003876	Unknown	ND		ND	ND	ND
7000.g8697	AMP-activated protein kinase activity	Cell wall/membrane/envelope biogenesis	Aaqua specific	MF	GO:0004679	35671at7147	Coenzyme transport and metabolism		Cell wall/membrane/envelope biogenesis	Signal transduction mechanisms	Basic
514.g6428	amylo-alpha-1,6-glucosidase activity	Carbohydrate transport and metabolism	Aaqua specific	MF	GO:0004135	3078at7147	Carbohydrate transport and metabolism		Basic	Basic	Basic
1999.g1963	amyloid-beta binding	Amino acid transport and metabolism	Aaqua specific	MF	GO:0001540	15252at7147	ND		ND	ND	ND
5695.g7124	amyloid-beta binding	Amino acid transport and metabolism	Aaqua specific	MF	GO:0001540	68367at7147	ND		ND	ND	ND
1999.g1962	amyloid-beta binding	Amino acid transport and metabolism	Aaqua specific	MF	GO:0001540	Unknown	ND		ND	ND	ND
7048.g8810	anaphase-promoting complex	Cell cycle control, cell division, chromosome partitioning	Aaqua specific	CC	GO:0005680	1967at7147	ND		ND	ND	ND
4154.g5204	anaphase-promoting complex	Signal transduction mechanisms	Aaqua specific	CC	GO:0005680	29789at7147	Cell wall/membrane/envelope biogenesis		Signal transduction mechanisms	Basic	Basic
2759.g3180	anaphase-promoting complex	Cell cycle control, cell division, chromosome partitioning	Aaqua specific	CC	GO:0005680	75268at7147	ND		ND	ND	ND
3442.g4223	anaphase-promoting complex	Cell cycle control, cell division, chromosome partitioning	Aaqua specific	CC	GO:0005680	Unknown	ND		ND	ND	ND
7047.g8798	anaphase-promoting complex	Cell cycle control, cell division, chromosome partitioning	Aaqua specific	CC	GO:0005680	Unknown	ND		ND	ND	ND
1722.g1431	anaphase-promoting complex-dependent catabolic process	Cell cycle control, cell division, chromosome partitioning	Aaqua specific	BP	GO:0031145	11891at7147	ND		ND	ND	ND
5738.g7230	anaphase-promoting complex-dependent catabolic process	Cell cycle control, cell division, chromosome partitioning	Aaqua specific	BP	GO:0031145	59128at7147	ND		ND	ND	ND
6230.g7859	anchored component of plasma membrane	Cell cycle control, cell division, chromosome partitioning	Aaqua specific	CC	GO:0046658	43417at7147	ND		ND	ND	ND
3612.g4487	anesthesia-resistant memory	Cell wall/membrane/envelope biogenesis	Aaqua specific	BP	GO:0007615	27331at7147	Carbohydrate transport and metabolism		Cell wall/membrane/envelope biogenesis	Mobilome: prophages, transposons	Basic
5106.g6374	angiogenesis	Cell cycle control, cell division, chromosome partitioning	Aaqua specific	BP	GO:0001525	Unknown	ND		ND	ND	ND
6759.g8497	angiogenesis	Cell cycle control, cell division, chromosome partitioning	Aaqua specific	BP	GO:0001525	Unknown	ND		ND	ND	ND
33.g4064	angiotensin-activated signaling pathway	Signal transduction mechanisms	Aaqua specific	BP	GO:0038166	75938at7147	ND		ND	ND	ND
243.g2640	annealing helicase activity	Replication, recombination and repair	Aaqua specific	MF	GO:0036310	13969at7147	Transcription, transcription factor		Replication, recombination and repair	Defense and Detoxification mechanisms	Basic
4868.g6143	anterior/posterior axis specification, follicular epithelium	Cell cycle control, cell division, chromosome partitioning	Aaqua specific	BP	GO:0030714	75316at7147	ND		ND	ND	ND
1409.g808	anterograde trans-synaptic signaling	Intracellular trafficking, secretion, and vesicular transport	Aaqua specific	BP	GO:0098916	51099at7147	ND		ND	ND	ND
5108.g6376	AP-1 adaptor complex	Intracellular trafficking, secretion, and vesicular transport	Aaqua specific	CC	GO:0030121	9454at7147	ND		ND	ND	ND
7513.g9396	AP-1 adaptor complex	Intracellular trafficking, secretion, and vesicular transport	Aaqua specific	CC	GO:0030121	9454at7147	ND		ND	ND	ND
3460.g4248	AP-3 adaptor complex	Signal transduction mechanisms	Aaqua specific	CC	GO:0030123	11310at7147	Signal transduction mechanisms		Basic	Basic	Basic
8897.g11484	AP-3 adaptor complex	Intracellular trafficking, secretion, and vesicular transport	Aaqua specific	CC	GO:0030123	9166at7147	ND		ND	ND	ND
304.g3636	apoptotic DNA fragmentation	Nucleotide transport and metabolism	Aaqua specific	BP	GO:0006309	27881at7147	Amino acid transport and metabolism		Nucleotide transport and metabolism	Post-translational modification, protein turnover, and chaperones	Basic
8505.g10847	apoptotic DNA fragmentation	Cell cycle control, cell division, chromosome partitioning	Aaqua specific	BP	GO:0006309	28603at7147	ND		ND	ND	ND
971.g11870	apoptotic DNA fragmentation	Nucleotide transport and metabolism	Aaqua specific	BP	GO:0006309	42274at7147	Amino acid transport and metabolism		Nucleotide transport and metabolism	Post-translational modification, protein turnover, and chaperones	Basic
6655.g8379	apoptotic process	Signal transduction mechanisms	Aaqua specific	BP	GO:0006915	10839at7147	Post-translational modification, protein turnover, and chaperones		Basic	Basic	Basic
7790.g9808	apoptotic process	Signal transduction mechanisms	Aaqua specific	BP	GO:0006915	17902at7147	Signal transduction mechanisms		Basic	Basic	Basic
147.g933	apoptotic process	Signal transduction mechanisms	Aaqua specific	BP	GO:0006915	21414at7147	ND		ND	ND	ND
C522242.g12214	apoptotic process	Signal transduction mechanisms	Aaqua specific	BP	GO:0006915	2687at7147	ND		ND	ND	ND
6422.g8049	apoptotic process	Signal transduction mechanisms	Aaqua specific	BP	GO:0006915	29073at7147	ND		ND	ND	ND
147.g934	apoptotic process	Immune response	Aaqua specific	BP	GO:0006915	49542at7147	ND		ND	ND	ND
7047.g8804	apoptotic process	Immune response	Aaqua specific	BP	GO:0006915	50048at7147	ND		ND	ND	ND
2557.g2867	apoptotic process	Signal transduction mechanisms	Aaqua specific	BP	GO:0006915	51853at7147	ND		ND	ND	ND
6929.g8624	apoptotic process	Signal transduction mechanisms	Aaqua specific	BP	GO:0006915	56362at7147	ND		ND	ND	ND
3206.g3882	apoptotic process	Signal transduction mechanisms	Aaqua specific	BP	GO:0006915	56722at7147	ND		ND	ND	ND
7754.g9759	apoptotic process	Signal transduction mechanisms	Aaqua specific	BP	GO:0006915	57894at7147	ND		ND	ND	ND
3147.g3779	apoptotic process	Signal transduction mechanisms	Aaqua specific	BP	GO:0006915	6011at7147	ND		ND	ND	ND
471.g5915	apoptotic process	Signal transduction mechanisms	Aaqua specific	BP	GO:0006915	74467at7147	ND		ND	ND	ND
3535.g4346	apoptotic process	Signal transduction mechanisms	Aaqua specific	BP	GO:0006915	Unknown	ND		ND	ND	ND
8802.g11334	Aquaporin	Transmembrane transport	Aaqua specific	MF	GO:0015267	25151at7147	Amino acid transport and metabolism		Carbohydrate transport and metabolism	Basic	Basic
8802.g11335	Aquaporin	Transmembrane transport	Aaqua specific	MF	GO:0015267	25151at7147	Amino acid transport and metabolism		Carbohydrate transport and metabolism	Basic	Basic
4332.g5456	Aquaporin	Transmembrane transport	Aaqua specific	MF	GO:0015267	50346at7147	ND		ND	ND	ND
C524652.g12231	Aquaporin	Transmembrane transport	Aaqua specific	MF	GO:0015267	50346at7147	ND		ND	ND	ND
3174.g3820	Aquaporin	Transmembrane transport	Aaqua specific	MF	GO:0015267	54435at7147	ND		ND	ND	ND
658.g8269	Aquaporin	Transmembrane transport	Aaqua specific	MF	GO:0015267	69294at7147	ND		ND	ND	ND
7305.g9110	Aquaporin	Transmembrane transport	Aaqua specific	UK	UNKNOWN	80512at7147	ND		ND	ND	ND
C559776.g12408	arachidonate transport	Transmembrane transport	Aaqua specific	BP	GO:1903963	51281at7147	ND		ND	ND	ND
3843.g4743	arachidonate transport	Transmembrane transport	Aaqua specific	BP	GO:1903963	67997at7147	ND		ND	ND	ND
8182.g10316	arginase activity	Amino acid transport and metabolism	Aaqua specific	MF	GO:0004053	51847at7147	ND		ND	ND	ND
5767.g7275	arginine kinase activity	Amino acid transport and metabolism	Aaqua specific	MF	GO:0004054	31075at7147	Post-translational modification, protein turnover, and chaperones		Basic	Basic	Basic
7964.g10021	arginine kinase activity	Amino acid transport and metabolism	Aaqua specific	MF	GO:0004054	31075at7147	Post-translational modification, protein turnover, and chaperones		Basic	Basic	Basic
1404.g800	arginine-tRNA ligase activity	Amino acid transport and metabolism	Aaqua specific	MF	GO:0004814	37960at7147	Carbohydrate transport and metabolism		Translation, ribosomal structure and biogenesis	Cell wall/membrane/envelope biogenesis	Mobilome: prophages, transposons
1734.g1536	argininosuccinate lyase activity	Amino acid transport and metabolism	Aaqua specific	MF	GO:0004056	42684at7147	Energy production and conversion		Amino acid transport and metabolism	Nucleotide transport and metabolism	Basic
1421.g833	argininosuccinate synthase activity	Amino acid transport and metabolism	Aaqua specific	MF	GO:0004055	34408at7147	Amino acid transport and metabolism		Nucleotide transport and metabolism	Basic	Basic
8573.g10959	arginyltransferase activity	Amino acid transport and metabolism	Aaqua specific	MF	GO:0004057	48067at7147	Post-translational modification, protein turnover, and chaperones		Basic	Basic	Basic
1009.g32	Arp2/3 complex binding	Cytoskeleton	Aaqua specific	MF	GO:0071933	66428at7147	ND		ND	ND	ND
324.g3942	Arp2/3 complex-mediated actin nucleation	Cytoskeleton	Aaqua specific	BP	GO:0034314	25939at7147	Cytoskeleton		Basic	Basic	Basic
2241.g2361	Arp2/3 complex-mediated actin nucleation	Cytoskeleton	Aaqua specific	BP	GO:0034314	32134at7147	RNA processing and modification		Signal transduction mechanisms	Cytoskeleton	Basic
4850.g6121	Arp2/3 complex-mediated actin nucleation	Cytoskeleton	Aaqua specific	BP	GO:0034314	36550at7147	Replication, recombination and repair		Signal transduction mechanisms	Basic	Basic
7733.g9724	Arp2/3 complex-mediated actin nucleation	Cytoskeleton	Aaqua specific	BP	GO:0034314	59486at7147	ND		ND	ND	ND
8188.g10320	Arp2/3 complex-mediated actin nucleation	Cytoskeleton	Aaqua specific	BP	GO:0034314	70439at7147	ND		ND	ND	ND
1097.g183	arylformamidase activity	Carbohydrate transport and metabolism	Aaqua specific	MF	GO:0004061	36309at7147	Amino acid transport and metabolism		Carbohydrate transport and metabolism	Lipid transport and metabolism	Inorganic ion transport and metabolism
4392.g5537	asparaginase activity	Signal transduction mechanisms	Aaqua specific	MF	GO:0004067	12245at7147	Translation, ribosomal structure and biogenesis		Signal transduction mechanisms	Intracellular trafficking, secretion, and vesicular transport	Basic
5390.g6752	asparagine synthase (glutamine-hydrolyzing) activity	Nucleotide transport and metabolism	Aaqua specific	MF	GO:0004066	22746at7147	Amino acid transport and metabolism		Nucleotide transport and metabolism	Translation, ribosomal structure and biogenesis	Basic
C521010.g12208	asparagine synthase (glutamine-hydrolyzing) activity	Nucleotide transport and metabolism	Aaqua specific	MF	GO:0004066	38572at7147	Amino acid transport and metabolism		Nucleotide transport and metabolism	Translation, ribosomal structure and biogenesis	Basic
921.g11767	asparagine-tRNA ligase activity	Translation, ribosomal structure and biogenesis	Aaqua specific	MF	GO:0004816	17450at7147	RNA processing and modification		Translation, ribosomal structure and biogenesis	Replication, recombination and repair	Basic
5765.g7263	asparagine-tRNA ligase activity	Translation, ribosomal structure and biogenesis	Aaqua specific	MF	GO:0004816	39801at7147	RNA processing and modification		Translation, ribosomal structure and biogenesis	Replication, recombination and repair	Basic
3233.g3930	aspartate carbamoyltransferase activity	Amino acid transport and metabolism	Aaqua specific	MF	GO:0004070	14317at7147	ND		ND	ND	ND
4154.g5203	aspartate-tRNA ligase activity	Translation, ribosomal structure and biogenesis	Aaqua specific	MF	GO:0004815	22697at7147	RNA processing and modification		Translation, ribosomal structure and biogenesis	Replication, recombination and repair	Basic
103.g47	aspartic-type endopeptidase activity	Amino acid transport and metabolism	Aaqua specific	MF	GO:0004190	35954at7147	ND		ND	ND	ND
2967.g3539	aspartic-type endopeptidase activity	Amino acid transport and metabolism	Aaqua specific	MF	GO:0004190	36615at7147	ND		ND	ND	ND
658.g8266	aspartic-type endopeptidase activity	Amino acid transport and metabolism	Aaqua specific	MF	GO:0004190	42857at7147	ND		ND	ND	ND
1115.g206	aspartic-type endopeptidase activity	Amino acid transport and metabolism	Aaqua specific	MF	GO:0004190	48535at7147	Translation, ribosomal structure and biogenesis		Transcription, transcription factor	Post-translational modification, protein turnover, and chaperones	Basic
C520318.g12203	aspartic-type endopeptidase activity	Amino acid transport and metabolism	Aaqua specific	MF	GO:0004190	80227at7147	ND		ND	ND	ND
914.g11736	aspartic-type endopeptidase activity	Amino acid transport and metabolism	Aaqua specific	MF	GO:0004190	Unknown	ND		ND	ND	ND
8261.g10419	aspartyltransferase activity	Amino acid transport and metabolism	Aaqua specific	MF	GO:0047690	12403at7147	Translation, ribosomal structure and biogenesis		Transcription, transcription factor	Signal transduction mechanisms	Basic
4797.g6068	aspartyltransferase activity	Amino acid transport and metabolism	Aaqua specific	MF	GO:0047690	58616at7147	ND		ND	ND	ND
2400.g2621	asymmetric cell division	Carbohydrate transport and metabolism	Aaqua specific	BP	GO:0008356	13592at7147	Nucleotide transport and metabolism		Carbohydrate transport and metabolism	Coenzyme transport and metabolism	Defense and Detoxification mechanisms
157.g1068	asymmetric neuroblast division	Cell cycle control, cell division, chromosome partitioning	Aaqua specific	BP	GO:0055059	37688at7147	ND		ND	ND	ND
1886.g1791	asymmetric protein localization involved in cell fate determination	Cell cycle control, cell division, chromosome partitioning	Aaqua specific	BP	GO:0045167	9671at7147	ND		ND	ND	ND
1995.g1961	Atg1/ULK1 kinase complex	Cell cycle control, cell division, chromosome partitioning	Aaqua specific	CC	GO:1990316	47053at7147	ND		ND	ND	ND
574.g7239	Atg1/ULK1 kinase complex	Immune response	Aaqua specific	CC	GO:1990316	68730at7147	ND		ND	ND	ND
6616.g8303	ATP binding	Energy production and conversion	Aaqua specific	MF	GO:0005524	14525at7147	Cell cycle control, cell division, chromosome partitioning		Cell wall/membrane/envelope biogenesis	Post-translational modification, protein turnover, and chaperones	Basic
5504.g6871	ATP binding	Energy production and conversion	Aaqua specific	MF	GO:0005524	1671at7147	Amino acid transport and metabolism		Inorganic ion transport and metabolism	Defense and Detoxification mechanisms	Basic
6191.g7782	ATP binding	Energy production and conversion	Aaqua specific	MF	GO:0005524	16829at7147	Transcription, transcription factor		Replication, recombination and repair	Defense and Detoxification mechanisms	Basic
1955.g1898	ATP binding	Energy production and conversion	Aaqua specific	MF	GO:0005524	17046at7147	Cell wall/membrane/envelope biogenesis		Post-translational modification, protein turnover, and chaperones	Signal transduction mechanisms	Basic
3236.g3934	ATP binding	Energy production and conversion	Aaqua specific	MF	GO:0005524	17046at7147	Cell wall/membrane/envelope biogenesis		Post-translational modification, protein turnover, and chaperones	Signal transduction mechanisms	Basic
7313.g9122	ATP binding	Energy production and conversion	Aaqua specific	MF	GO:0005524	2217at7147	Transcription, transcription factor		Replication, recombination and repair	Defense and Detoxification mechanisms	Basic
1290.g494	ATP binding	Energy production and conversion	Aaqua specific	MF	GO:0005524	25449at7147	Nucleotide transport and metabolism		Carbohydrate transport and metabolism	Replication, recombination and repair	Basic
2969.g3547	ATP binding	Energy production and conversion	Aaqua specific	MF	GO:0005524	26986at7147	Nucleotide transport and metabolism		Basic	Basic	Basic
5408.g6775	ATP binding	Energy production and conversion	Aaqua specific	MF	GO:0005524	44043at7147	Coenzyme transport and metabolism		Translation, ribosomal structure and biogenesis	Basic	Basic
7904.g9931	ATP binding	Energy production and conversion	Aaqua specific	MF	GO:0005524	515at7147	ND		ND	ND	ND
4201.g5266	ATP binding	Energy production and conversion	Aaqua specific	MF	GO:0005524	5430at7147	ND		ND	ND	ND
C501144.g12099	ATP binding	Energy production and conversion	Aaqua specific	MF	GO:0005524	56431at7147	ND		ND	ND	ND
8917.g11534	ATP binding	Energy production and conversion	Aaqua specific	MF	GO:0005524	59939at7147	ND		ND	ND	ND
254.g2827	ATP binding	Immune response	Aaqua specific	MF	GO:0005524	59939at7147	ND		ND	ND	ND
3890.g4806	ATP binding	Energy production and conversion	Aaqua specific	MF	GO:0005524	60225at7147	ND		ND	ND	ND
7622.g9512	ATP binding	Energy production and conversion	Aaqua specific	MF	GO:0005524	61687at7147	ND		ND	ND	ND
6546.g8235	ATP binding	Energy production and conversion	Aaqua specific	MF	GO:0005524	61981at7147	ND		ND	ND	ND
5061.g6324	ATP binding	Energy production and conversion	Aaqua specific	MF	GO:0005524	62628at7147	ND		ND	ND	ND
2916.g3437	ATP binding	Energy production and conversion	Aaqua specific	MF	GO:0005524	62966at7147	ND		ND	ND	ND
5502.g6870	ATP binding	Energy production and conversion	Aaqua specific	MF	GO:0005524	62966at7147	ND		ND	ND	ND
8579.g10967	ATP binding	Energy production and conversion	Aaqua specific	MF	GO:0005524	65742at7147	ND		ND	ND	ND
5408.g6779	ATP binding	Immune response	Aaqua specific	MF	GO:0005524	66263at7147	ND		ND	ND	ND
24.g2591	ATP binding	Energy production and conversion	Aaqua specific	MF	GO:0005524	69635at7147	ND		ND	ND	ND
7008.g8757	ATP binding	Energy production and conversion	Aaqua specific	MF	GO:0005524	8949at7147	ND		ND	ND	ND
3427.g4217	ATP binding	Energy production and conversion	Aaqua specific	MF	GO:0005524	9792at7147	ND		ND	ND	ND
237.g2512	ATP binding	Energy production and conversion	Aaqua specific	MF	GO:0005524	Unknown	ND		ND	ND	ND
716.g8938	ATP binding	Energy production and conversion	Aaqua specific	MF	GO:0005524	Unknown	ND		ND	ND	ND
8333.g10531	ATP binding	Energy production and conversion	Aaqua specific	MF	GO:0005524	Unknown	ND		ND	ND	ND
8422.g10686	ATP binding	Energy production and conversion	Aaqua specific	MF	GO:0005524	Unknown	ND		ND	ND	ND
1399.g787	ATP citrate synthase activity	Energy production and conversion	Aaqua specific	MF	GO:0003878	5309at7147	ND		ND	ND	ND
5761.g7256	ATP-activated inward rectifier potassium channel activity	Energy production and conversion	Aaqua specific	MF	GO:0015272	27390at7147	Carbohydrate transport and metabolism		Basic	Basic	Basic
2438.g2664	ATPase activator activity	Energy production and conversion	Aaqua specific	MF	GO:0001671	69977at7147	ND		ND	ND	ND
277.g3200	ATPase activity	Energy production and conversion	Aaqua specific	MF	GO:0016887	10836at7147	Cell cycle control, cell division, chromosome partitioning		Post-translational modification, protein turnover, and chaperones	Signal transduction mechanisms	Basic
2532.g2794	ATPase activity	Energy production and conversion	Aaqua specific	MF	GO:0016887	13745at7147	Amino acid transport and metabolism		Cell wall/membrane/envelope biogenesis	Defense and Detoxification mechanisms	Basic
4482.g5651	ATPase activity	Energy production and conversion	Aaqua specific	MF	GO:0016887	13808at7147	Cell wall/membrane/envelope biogenesis		Inorganic ion transport and metabolism	Defense and Detoxification mechanisms	Basic
1185.g299	ATPase activity	Energy production and conversion	Aaqua specific	MF	GO:0016887	13892at7147	Energy production and conversion		Amino acid transport and metabolism	Inorganic ion transport and metabolism	Basic
3632.g4499	ATPase activity	Energy production and conversion	Aaqua specific	MF	GO:0016887	13970at7147	Amino acid transport and metabolism		Inorganic ion transport and metabolism	Defense and Detoxification mechanisms	Basic
549.g6842	ATPase activity	Energy production and conversion	Aaqua specific	MF	GO:0016887	17202at7147	Amino acid transport and metabolism		Cell wall/membrane/envelope biogenesis	Defense and Detoxification mechanisms	Basic
2409.g2624	ATPase activity	Energy production and conversion	Aaqua specific	MF	GO:0016887	20013at7147	Cell wall/membrane/envelope biogenesis		Inorganic ion transport and metabolism	Defense and Detoxification mechanisms	Basic
1071.g112	ATPase activity	Energy production and conversion	Aaqua specific	MF	GO:0016887	22971at7147	Cell cycle control, cell division, chromosome partitioning		Post-translational modification, protein turnover, and chaperones	Signal transduction mechanisms	Basic
1096.g162	ATPase activity	Energy production and conversion	Aaqua specific	MF	GO:0016887	24499at7147	Cell wall/membrane/envelope biogenesis		Inorganic ion transport and metabolism	Defense and Detoxification mechanisms	Basic
2057.g2059	ATPase activity	Energy production and conversion	Aaqua specific	MF	GO:0016887	29095at7147	Cell cycle control, cell division, chromosome partitioning		Cell wall/membrane/envelope biogenesis	Post-translational modification, protein turnover, and chaperones	Signal transduction mechanisms
1096.g163	ATPase activity	Energy production and conversion	Aaqua specific	MF	GO:0016887	29892at7147	Cell wall/membrane/envelope biogenesis		Inorganic ion transport and metabolism	Defense and Detoxification mechanisms	Basic
1096.g164	ATPase activity	Energy production and conversion	Aaqua specific	MF	GO:0016887	29892at7147	Cell wall/membrane/envelope biogenesis		Inorganic ion transport and metabolism	Defense and Detoxification mechanisms	Basic
4009.g5005	ATPase activity	Energy production and conversion	Aaqua specific	MF	GO:0016887	29892at7147	Cell wall/membrane/envelope biogenesis		Inorganic ion transport and metabolism	Defense and Detoxification mechanisms	Basic
24.g2602	ATPase activity	Energy production and conversion	Aaqua specific	MF	GO:0016887	35149at7147	Cell cycle control, cell division, chromosome partitioning		Translation, ribosomal structure and biogenesis	Post-translational modification, protein turnover, and chaperones	Basic
4875.g6151	ATPase activity	Energy production and conversion	Aaqua specific	MF	GO:0016887	35633at7147	Cell cycle control, cell division, chromosome partitioning		Cell wall/membrane/envelope biogenesis	Post-translational modification, protein turnover, and chaperones	Signal transduction mechanisms
6007.g7545	ATPase activity	Energy production and conversion	Aaqua specific	MF	GO:0016887	35633at7147	Cell cycle control, cell division, chromosome partitioning		Cell wall/membrane/envelope biogenesis	Post-translational modification, protein turnover, and chaperones	Signal transduction mechanisms
167.g1293	ATPase activity	Energy production and conversion	Aaqua specific	MF	GO:0016887	3679at7147	Energy production and conversion		Coenzyme transport and metabolism	Inorganic ion transport and metabolism	Basic
7483.g9372	ATPase activity	Energy production and conversion	Aaqua specific	MF	GO:0016887	41122at7147	Cell cycle control, cell division, chromosome partitioning		Post-translational modification, protein turnover, and chaperones	Signal transduction mechanisms	Basic
4934.g6203	ATPase activity	Energy production and conversion	Aaqua specific	MF	GO:0016887	4145at7147	Energy production and conversion		Carbohydrate transport and metabolism	Inorganic ion transport and metabolism	Basic
5566.g6983	ATPase activity	Energy production and conversion	Aaqua specific	MF	GO:0016887	4455at7147	Cell cycle control, cell division, chromosome partitioning		Post-translational modification, protein turnover, and chaperones	Signal transduction mechanisms	Basic
397.g4956	ATPase activity	Energy production and conversion	Aaqua specific	MF	GO:0016887	45131at7147	Cell cycle control, cell division, chromosome partitioning		Post-translational modification, protein turnover, and chaperones	Signal transduction mechanisms	Basic
7964.g10023	ATPase activity	Energy production and conversion	Aaqua specific	MF	GO:0016887	4884at7147	Cell cycle control, cell division, chromosome partitioning		Cell wall/membrane/envelope biogenesis	Post-translational modification, protein turnover, and chaperones	Signal transduction mechanisms
2840.g3323	ATPase activity	Energy production and conversion	Aaqua specific	MF	GO:0016887	5354at7147	ND		ND	ND	ND
5212.g6547	ATPase activity	Energy production and conversion	Aaqua specific	MF	GO:0016887	7050at7147	ND		ND	ND	ND
1096.g165	ATPase activity	Energy production and conversion	Aaqua specific	MF	GO:0016887	7580at7147	ND		ND	ND	ND
7754.g9760	ATPase activity	Energy production and conversion	Aaqua specific	MF	GO:0016887	77657at7147	ND		ND	ND	ND
8188.g10327	ATPase inhibitor activity	Energy production and conversion	Aaqua specific	MF	GO:0042030	77131at7147	ND		ND	ND	ND
3820.g4720	ATPase-coupled cation transmembrane transporter activity	Inorganic ion transport and metabolism	Aaqua specific	MF	GO:0019829	8545at7147	ND		ND	ND	ND
530.g6634	ATPase-coupled intramembrane lipid transporter activity	Lipid transport and metabolism	Aaqua specific	MF	GO:0140326	3905at7147	Carbohydrate transport and metabolism		Cell wall/membrane/envelope biogenesis	Inorganic ion transport and metabolism	Basic
604.g7579	ATPase-coupled intramembrane lipid transporter activity	Lipid transport and metabolism	Aaqua specific	MF	GO:0140326	3905at7147	Carbohydrate transport and metabolism		Cell wall/membrane/envelope biogenesis	Inorganic ion transport and metabolism	Basic
849.g10805	ATPase-coupled intramembrane lipid transporter activity	Lipid transport and metabolism	Aaqua specific	MF	GO:0140326	3905at7147	Carbohydrate transport and metabolism		Cell wall/membrane/envelope biogenesis	Inorganic ion transport and metabolism	Basic
8505.g10848	ATPase-coupled intramembrane lipid transporter activity	Lipid transport and metabolism	Aaqua specific	MF	GO:0140326	5950at7147	ND		ND	ND	ND
2943.g3460	ATPase-coupled intramembrane lipid transporter activity	Lipid transport and metabolism	Aaqua specific	MF	GO:0140326	8690at7147	ND		ND	ND	ND
530.g6637	ATPase-coupled intramembrane lipid transporter activity	Lipid transport and metabolism	Aaqua specific	MF	GO:0140326	Unknown	ND		ND	ND	ND
2572.g2907	ATPase-coupled transmembrane transporter activity	Inorganic ion transport and metabolism	Aaqua specific	MF	GO:0042626	13808at7147	Cell wall/membrane/envelope biogenesis		Inorganic ion transport and metabolism	Defense and Detoxification mechanisms	Basic
7336.g9189	ATPase-coupled transmembrane transporter activity	Inorganic ion transport and metabolism	Aaqua specific	MF	GO:0042626	14219at7147	Cell wall/membrane/envelope biogenesis		Inorganic ion transport and metabolism	Defense and Detoxification mechanisms	Basic
C547222.g12306	ATPase-coupled transmembrane transporter activity	Inorganic ion transport and metabolism	Aaqua specific	MF	GO:0042626	15162at7147	Cell wall/membrane/envelope biogenesis		Inorganic ion transport and metabolism	Defense and Detoxification mechanisms	Basic
6015.g7562	ATPase-coupled transmembrane transporter activity	Inorganic ion transport and metabolism	Aaqua specific	MF	GO:0042626	1523at7147	Cell wall/membrane/envelope biogenesis		Inorganic ion transport and metabolism	Defense and Detoxification mechanisms	Basic
8150.g10273	ATPase-coupled transmembrane transporter activity	Inorganic ion transport and metabolism	Aaqua specific	MF	GO:0042626	17467at7147	Cell wall/membrane/envelope biogenesis		Inorganic ion transport and metabolism	Defense and Detoxification mechanisms	Basic
5990.g7510	ATPase-coupled transmembrane transporter activity	Inorganic ion transport and metabolism	Aaqua specific	MF	GO:0042626	1786at7147	Amino acid transport and metabolism		Inorganic ion transport and metabolism	Defense and Detoxification mechanisms	Basic
2988.g3573	ATPase-coupled transmembrane transporter activity	Inorganic ion transport and metabolism	Aaqua specific	MF	GO:0042626	19601at7147	Cell wall/membrane/envelope biogenesis		Inorganic ion transport and metabolism	Defense and Detoxification mechanisms	Basic
342.g4205	ATPase-coupled transmembrane transporter activity	Inorganic ion transport and metabolism	Aaqua specific	MF	GO:0042626	1962at7147	Amino acid transport and metabolism		Inorganic ion transport and metabolism	Defense and Detoxification mechanisms	Basic
334.g4112	ATPase-coupled transmembrane transporter activity	Inorganic ion transport and metabolism	Aaqua specific	MF	GO:0042626	2031at7147	Cell wall/membrane/envelope biogenesis		Inorganic ion transport and metabolism	Defense and Detoxification mechanisms	Basic
6015.g7560	ATPase-coupled transmembrane transporter activity	Inorganic ion transport and metabolism	Aaqua specific	MF	GO:0042626	23241at7147	Cell wall/membrane/envelope biogenesis		Inorganic ion transport and metabolism	Defense and Detoxification mechanisms	Basic
2007.g1966	ATPase-coupled transmembrane transporter activity	Inorganic ion transport and metabolism	Aaqua specific	MF	GO:0042626	26304at7147	Cell wall/membrane/envelope biogenesis		Inorganic ion transport and metabolism	Defense and Detoxification mechanisms	Basic
1282.g452	ATPase-coupled transmembrane transporter activity	Inorganic ion transport and metabolism	Aaqua specific	MF	GO:0042626	26398at7147	Cell wall/membrane/envelope biogenesis		Inorganic ion transport and metabolism	Defense and Detoxification mechanisms	Basic
2984.g3572	ATPase-coupled transmembrane transporter activity	Inorganic ion transport and metabolism	Aaqua specific	MF	GO:0042626	29892at7147	Cell wall/membrane/envelope biogenesis		Inorganic ion transport and metabolism	Defense and Detoxification mechanisms	Basic
3811.g4698	ATPase-coupled transmembrane transporter activity	Inorganic ion transport and metabolism	Aaqua specific	MF	GO:0042626	3252at7147	Cell wall/membrane/envelope biogenesis		Inorganic ion transport and metabolism	Defense and Detoxification mechanisms	Basic
3811.g4699	ATPase-coupled transmembrane transporter activity	Inorganic ion transport and metabolism	Aaqua specific	MF	GO:0042626	3252at7147	Cell wall/membrane/envelope biogenesis		Inorganic ion transport and metabolism	Defense and Detoxification mechanisms	Basic
1096.g166	ATPase-coupled transmembrane transporter activity	Inorganic ion transport and metabolism	Aaqua specific	MF	GO:0042626	32790at7147	Cell wall/membrane/envelope biogenesis		Inorganic ion transport and metabolism	Defense and Detoxification mechanisms	Basic
307.g3681	ATPase-coupled transmembrane transporter activity	Inorganic ion transport and metabolism	Aaqua specific	MF	GO:0042626	327at7147	Amino acid transport and metabolism		Inorganic ion transport and metabolism	Defense and Detoxification mechanisms	Basic
3549.g4368	ATPase-coupled transmembrane transporter activity	Inorganic ion transport and metabolism	Aaqua specific	MF	GO:0042626	327at7147	Amino acid transport and metabolism		Inorganic ion transport and metabolism	Defense and Detoxification mechanisms	Basic
3549.g4369	ATPase-coupled transmembrane transporter activity	Inorganic ion transport and metabolism	Aaqua specific	MF	GO:0042626	327at7147	Amino acid transport and metabolism		Inorganic ion transport and metabolism	Defense and Detoxification mechanisms	Basic
6539.g8221	ATPase-coupled transmembrane transporter activity	Inorganic ion transport and metabolism	Aaqua specific	MF	GO:0042626	327at7147	Amino acid transport and metabolism		Inorganic ion transport and metabolism	Defense and Detoxification mechanisms	Basic
7128.g8901	ATPase-coupled transmembrane transporter activity	Inorganic ion transport and metabolism	Aaqua specific	MF	GO:0042626	327at7147	Amino acid transport and metabolism		Inorganic ion transport and metabolism	Defense and Detoxification mechanisms	Basic
849.g10808	ATPase-coupled transmembrane transporter activity	Inorganic ion transport and metabolism	Aaqua specific	MF	GO:0042626	3576at7147	Cell wall/membrane/envelope biogenesis		Inorganic ion transport and metabolism	Defense and Detoxification mechanisms	Basic
1361.g679	ATPase-coupled transmembrane transporter activity	Inorganic ion transport and metabolism	Aaqua specific	MF	GO:0042626	4873at7147	Cell wall/membrane/envelope biogenesis		Inorganic ion transport and metabolism	Defense and Detoxification mechanisms	Basic
320.g3873	ATPase-coupled transmembrane transporter activity	Inorganic ion transport and metabolism	Aaqua specific	MF	GO:0042626	533at7147	ND		ND	ND	ND
8966.g11633	ATPase-coupled transmembrane transporter activity	Inorganic ion transport and metabolism	Aaqua specific	MF	GO:0042626	61430at7147	ND		ND	ND	ND
181.g1696	ATPase-coupled transmembrane transporter activity	Inorganic ion transport and metabolism	Aaqua specific	MF	GO:0042626	6817at7147	ND		ND	ND	ND
849.g10807	ATPase-coupled transmembrane transporter activity	Inorganic ion transport and metabolism	Aaqua specific	MF	GO:0042626	7604at7147	ND		ND	ND	ND
8019.g10130	ATPase-coupled transmembrane transporter activity	Inorganic ion transport and metabolism	Aaqua specific	MF	GO:0042626	7889at7147	ND		ND	ND	ND
829.g10471	ATPase-coupled transmembrane transporter activity	Inorganic ion transport and metabolism	Aaqua specific	MF	GO:0042626	7889at7147	ND		ND	ND	ND
6015.g7561	ATPase-coupled transmembrane transporter activity	Inorganic ion transport and metabolism	Aaqua specific	MF	GO:0042626	Unknown	ND		ND	ND	ND
7128.g8902	ATPase-coupled transmembrane transporter activity	Inorganic ion transport and metabolism	Aaqua specific	MF	GO:0042626	Unknown	ND		ND	ND	ND
7754.g9758	ATPase-coupled transmembrane transporter activity	Inorganic ion transport and metabolism	Aaqua specific	MF	GO:0042626	Unknown	ND		ND	ND	ND
1281.g449	ATP-binding cassette (ABC) transporter complex	Inorganic ion transport and metabolism	Aaqua specific	CC	GO:0043190	13970at7147	Amino acid transport and metabolism		Inorganic ion transport and metabolism	Defense and Detoxification mechanisms	Basic
1388.g770	ATP-binding cassette (ABC) transporter complex	Inorganic ion transport and metabolism	Aaqua specific	CC	GO:0043190	13970at7147	Amino acid transport and metabolism		Inorganic ion transport and metabolism	Defense and Detoxification mechanisms	Basic
5688.g7111	ATP-dependent microtubule motor activity, minus-end-directed	Intracellular trafficking, secretion, and vesicular transport	Aaqua specific	MF	GO:0008569	117at7147	Replication, recombination and repair		Intracellular trafficking, secretion, and vesicular transport	Defense and Detoxification mechanisms	Basic
1409.g807	ATP-dependent microtubule motor activity, minus-end-directed	Intracellular trafficking, secretion, and vesicular transport	Aaqua specific	MF	GO:0008569	121at7147	Replication, recombination and repair		Intracellular trafficking, secretion, and vesicular transport	Defense and Detoxification mechanisms	Basic
2662.g3078	ATP-dependent microtubule motor activity, minus-end-directed	Intracellular trafficking, secretion, and vesicular transport	Aaqua specific	MF	GO:0008569	121at7147	Replication, recombination and repair		Intracellular trafficking, secretion, and vesicular transport	Defense and Detoxification mechanisms	Basic
7810.g9827	ATP-dependent microtubule motor activity, minus-end-directed	Intracellular trafficking, secretion, and vesicular transport	Aaqua specific	MF	GO:0008569	121at7147	Replication, recombination and repair		Intracellular trafficking, secretion, and vesicular transport	Defense and Detoxification mechanisms	Basic
7349.g9207	ATP-dependent microtubule motor activity, minus-end-directed	Intracellular trafficking, secretion, and vesicular transport	Aaqua specific	MF	GO:0008569	268at7147	Replication, recombination and repair		Intracellular trafficking, secretion, and vesicular transport	Defense and Detoxification mechanisms	Basic
3225.g3915	ATP-dependent microtubule motor activity, minus-end-directed	Intracellular trafficking, secretion, and vesicular transport	Aaqua specific	MF	GO:0008569	353at7147	Replication, recombination and repair		Intracellular trafficking, secretion, and vesicular transport	Defense and Detoxification mechanisms	Basic
6134.g7709	ATP-dependent microtubule motor activity, minus-end-directed	Intracellular trafficking, secretion, and vesicular transport	Aaqua specific	MF	GO:0008569	353at7147	Replication, recombination and repair		Intracellular trafficking, secretion, and vesicular transport	Defense and Detoxification mechanisms	Basic
985.g11905	ATP-dependent microtubule motor activity, minus-end-directed	Intracellular trafficking, secretion, and vesicular transport	Aaqua specific	MF	GO:0008569	80at7147	ND		ND	ND	ND
2443.g2681	ATP-dependent microtubule motor activity, minus-end-directed	Intracellular trafficking, secretion, and vesicular transport	Aaqua specific	MF	GO:0008569	Unknown	ND		ND	ND	ND
2443.g2682	ATP-dependent microtubule motor activity, minus-end-directed	Intracellular trafficking, secretion, and vesicular transport	Aaqua specific	MF	GO:0008569	Unknown	ND		ND	ND	ND
2902.g3391	ATP-dependent microtubule motor activity, minus-end-directed	Intracellular trafficking, secretion, and vesicular transport	Aaqua specific	MF	GO:0008569	Unknown	ND		ND	ND	ND
3670.g4554	ATP-dependent microtubule motor activity, minus-end-directed	Intracellular trafficking, secretion, and vesicular transport	Aaqua specific	MF	GO:0008569	Unknown	ND		ND	ND	ND
8402.g10649	ATP-dependent microtubule motor activity, minus-end-directed	Intracellular trafficking, secretion, and vesicular transport	Aaqua specific	MF	GO:0008569	Unknown	ND		ND	ND	ND
8217.g10366	ATP-dependent NAD(P)H-hydrate dehydratase activity	Lipid transport and metabolism	Aaqua specific	MF	GO:0047453	42845at7147	Nucleotide transport and metabolism		Lipid transport and metabolism	Basic	Basic
3146.g3762	ATP-dependent peptidase activity	Cell wall/membrane/envelope biogenesis	Aaqua specific	MF	GO:0004176	14844at7147	Cell cycle control, cell division, chromosome partitioning		Cell wall/membrane/envelope biogenesis	Post-translational modification, protein turnover, and chaperones	Signal transduction mechanisms
1727.g1489	ATP-dependent peptidase activity	Cell wall/membrane/envelope biogenesis	Aaqua specific	MF	GO:0004176	21157at7147	Cell cycle control, cell division, chromosome partitioning		Cell wall/membrane/envelope biogenesis	Post-translational modification, protein turnover, and chaperones	Signal transduction mechanisms
6107.g7671	ATP-dependent peptidase activity	Mobilome: prophages, transposons	Aaqua specific	MF	GO:0004176	49431at7147	Post-translational modification, protein turnover, and chaperones		Mobilome: prophages, transposons	Basic	Basic
8748.g11234	attachment of GPI anchor to protein	Extracellular structures	Aaqua specific	BP	GO:0016255	14340at7147	Coenzyme transport and metabolism		Inorganic ion transport and metabolism	Signal transduction mechanisms	Basic
1733.g1505	attachment of GPI anchor to protein	Extracellular structures	Aaqua specific	BP	GO:0016255	27124at7147	Translation, ribosomal structure and biogenesis		Post-translational modification, protein turnover, and chaperones	Secondary metabolites biosynthesis, transport, and catabolism	Basic
6933.g8633	attachment of GPI anchor to protein	Extracellular structures	Aaqua specific	BP	GO:0016255	29744at7147	ND		ND	ND	ND
7157.g8928	autophagosome assembly	Cell motility	Aaqua specific	BP	GO:0000045	10433at7147	Inorganic ion transport and metabolism		Secondary metabolites biosynthesis, transport, and catabolism	Basic	Basic
2835.g3316	autophagosome assembly	Immune response	Aaqua specific	BP	GO:0000045	55134at7147	ND		ND	ND	ND
2053.g2030	autophagosome assembly	Immune response	Aaqua specific	BP	GO:0000045	68709at7147	ND		ND	ND	ND
345.g4227	autophagosome maturation	Cell motility	Aaqua specific	BP	GO:0097352	48415at7147	ND		ND	ND	ND
1185.g308	autophagosome membrane	Immune response	Aaqua specific	CC	GO:0000421	10441at7147	ND		ND	ND	ND
3955.g4921	autophagosome membrane	Immune response	Aaqua specific	CC	GO:0000421	42575at7147	Replication, recombination and repair		Signal transduction mechanisms	Basic	Basic
4974.g6239	autophagy	Transcription, transcription factor	Aaqua specific	BP	GO:0006914	1519at7147	ND		ND	ND	ND
1442.g861	autophagy	Immune response	Aaqua specific	BP	GO:0006914	1553at7147	ND		ND	ND	ND
8039.g10152	autophagy	Immune response	Aaqua specific	BP	GO:0006914	36652at7147	ND		ND	ND	ND
1514.g994	autophagy	Transcription, transcription factor	Aaqua specific	BP	GO:0006914	40701at7147	Transcription, transcription factor		Inorganic ion transport and metabolism	Signal transduction mechanisms	Basic
4730.g5962	autophagy	Immune response	Aaqua specific	BP	GO:0006914	41363at7147	ND		ND	ND	ND
1924.g1863	autophagy	Transcription, transcription factor	Aaqua specific	BP	GO:0006914	61341at7147	ND		ND	ND	ND
6040.g7591	autophagy	Immune response	Aaqua specific	BP	GO:0006914	68957at7147	ND		ND	ND	ND
4024.g5021	axon guidance	Cell wall/membrane/envelope biogenesis	Aaqua specific	BP	GO:0007411	1846at7147	ND		ND	ND	ND
741.g9268	axon guidance	Cell wall/membrane/envelope biogenesis	Aaqua specific	BP	GO:0007411	19939at7147	Carbohydrate transport and metabolism		Cell wall/membrane/envelope biogenesis	Mobilome: prophages, transposons	Basic
2306.g2428	axon guidance	Cell wall/membrane/envelope biogenesis	Aaqua specific	BP	GO:0007411	3476at7147	Carbohydrate transport and metabolism		Cell wall/membrane/envelope biogenesis	Mobilome: prophages, transposons	Basic
5667.g7093	axon guidance	Cell wall/membrane/envelope biogenesis	Aaqua specific	BP	GO:0007411	36776at7147	ND		ND	ND	ND
854.g10907	axon guidance	Cell wall/membrane/envelope biogenesis	Aaqua specific	BP	GO:0007411	4233at7147	Carbohydrate transport and metabolism		Cell wall/membrane/envelope biogenesis	Mobilome: prophages, transposons	Basic
7336.g9187	axon guidance	Cell wall/membrane/envelope biogenesis	Aaqua specific	BP	GO:0007411	62483at7147	ND		ND	ND	ND
2835.g3320	axon guidance	Cell wall/membrane/envelope biogenesis	Aaqua specific	BP	GO:0007411	63457at7147	ND		ND	ND	ND
7176.g8960	axon guidance	Cell wall/membrane/envelope biogenesis	Aaqua specific	BP	GO:0007411	63494at7147	ND		ND	ND	ND
2835.g3319	axon guidance	Cell wall/membrane/envelope biogenesis	Aaqua specific	BP	GO:0007411	67930at7147	ND		ND	ND	ND
8491.g10813	axon guidance	Cell wall/membrane/envelope biogenesis	Aaqua specific	BP	GO:0007411	68424at7147	ND		ND	ND	ND
1031.g54	axon guidance	Cell wall/membrane/envelope biogenesis	Aaqua specific	BP	GO:0007411	907at7147	ND		ND	ND	ND
2921.g3448	axon guidance	Cell wall/membrane/envelope biogenesis	Aaqua specific	BP	GO:0007411	907at7147	ND		ND	ND	ND
428.g5397	axon guidance	Cell wall/membrane/envelope biogenesis	Aaqua specific	BP	GO:0007411	907at7147	ND		ND	ND	ND
3074.g3692	axon guidance	Cell wall/membrane/envelope biogenesis	Aaqua specific	BP	GO:0007411	Unknown	ND		ND	ND	ND
C473474.g11966	axon guidance	Cell wall/membrane/envelope biogenesis	Aaqua specific	BP	GO:0007411	Unknown	ND		ND	ND	ND
5061.g6326	axonemal basal plate	Cell motility	Aaqua specific	CC	GO:0097541	68356at7147	ND		ND	ND	ND
1361.g675	axonemal dynein complex	Cell motility	Aaqua specific	CC	GO:0005858	165at7147	Replication, recombination and repair		Intracellular trafficking, secretion, and vesicular transport	Defense and Detoxification mechanisms	Basic
4749.g5992	axonemal dynein complex assembly	Cell motility	Aaqua specific	BP	GO:0070286	14814at7147	ND		ND	ND	ND
7124.g8883	axonemal dynein complex assembly	Cell motility	Aaqua specific	BP	GO:0070286	28855at7147	ND		ND	ND	ND
1305.g513	axonemal dynein complex assembly	Cell motility	Aaqua specific	BP	GO:0070286	38358at7147	ND		ND	ND	ND
1180.g282	axonemal dynein complex assembly	Cell motility	Aaqua specific	BP	GO:0070286	62536at7147	ND		ND	ND	ND
7969.g10047	axonemal dynein complex assembly	Cell motility	Aaqua specific	BP	GO:0070286	64054at7147	ND		ND	ND	ND
5593.g7000	axonemal microtubule	Cell motility	Aaqua specific	CC	GO:0005879	20077at7147	Cell wall/membrane/envelope biogenesis		Post-translational modification, protein turnover, and chaperones	Signal transduction mechanisms	Basic
4009.g5013	axoneme	Cell motility	Aaqua specific	CC	GO:0005930	24200at7147	Replication, recombination and repair		Signal transduction mechanisms	Basic	Basic
2214.g2309	axoneme assembly	Cell motility	Aaqua specific	BP	GO:0035082	20773at7147	ND		ND	ND	ND
8730.g11191	barbed-end actin filament uncapping	Cell motility	Aaqua specific	BP	GO:0051638	4013at7147	Transcription, transcription factor		Inorganic ion transport and metabolism	Signal transduction mechanisms	Basic
2680.g3105	basal protein localization	Transmembrane transport	Aaqua specific	BP	GO:0045175	9410at7147	ND		ND	ND	ND
7924.g9974	base-excision repair, AP site formation	Replication, recombination and repair	Aaqua specific	BP	GO:0006285	46773at7147	Nucleotide transport and metabolism		Replication, recombination and repair	Defense and Detoxification mechanisms	Basic
2110.g2159	basement membrane	Cell wall/membrane/envelope biogenesis	Aaqua specific	CC	GO:0005604	1823at7147	Carbohydrate transport and metabolism		Cell wall/membrane/envelope biogenesis	Inorganic ion transport and metabolism	Basic
1810.g1699	basement membrane	Cell wall/membrane/envelope biogenesis	Aaqua specific	CC	GO:0005604	42722at7147	Inorganic ion transport and metabolism		Basic	Basic	Basic
8901.g11493	basement membrane	Cell wall/membrane/envelope biogenesis	Aaqua specific	CC	GO:0005604	977at7147	ND		ND	ND	ND
8369.g10573	BBSome	Energy production and conversion	Aaqua specific	CC	GO:0034464	10021at7147	ND		ND	ND	ND
8381.g10597	BBSome	Energy production and conversion	Aaqua specific	CC	GO:0034464	19422at7147	ND		ND	ND	ND
2011.g1984	BBSome	Energy production and conversion	Aaqua specific	CC	GO:0034464	38191at7147	Energy production and conversion		Basic	Basic	Basic
2950.g3499	BBSome	Energy production and conversion	Aaqua specific	CC	GO:0034464	77742at7147	ND		ND	ND	ND
1421.g831	behavioral response to starvation	Transcription, transcription factor	Aaqua specific	BP	GO:0042595	57216at7147	ND		ND	ND	ND
6288.g7946	beta-1,4-mannosylglycoprotein 4-beta-N-acetylglucosaminyltransferase activity	Carbohydrate transport and metabolism	Aaqua specific	MF	GO:0003830	26296at7147	Cell wall/membrane/envelope biogenesis		Basic	Basic	Basic
5685.g7106	beta-1,4-mannosylglycoprotein 4-beta-N-acetylglucosaminyltransferase activity	Carbohydrate transport and metabolism	Aaqua specific	MF	GO:0003830	Unknown	ND		ND	ND	ND
8358.g10557	beta-1,4-mannosyltransferase activity	Carbohydrate transport and metabolism	Aaqua specific	MF	GO:0019187	31466at7147	Carbohydrate transport and metabolism		Cell wall/membrane/envelope biogenesis	Cell motility	Basic
3282.g4003	beta-alanine transmembrane transporter activity	Amino acid transport and metabolism	Aaqua specific	MF	GO:0001761	19976at7147	Amino acid transport and metabolism		Carbohydrate transport and metabolism	Inorganic ion transport and metabolism	Basic
2223.g2330	beta-alanyl-dopamine hydrolase activity	Amino acid transport and metabolism	Aaqua specific	MF	GO:0003832	39694at7147	Amino acid transport and metabolism		Cell wall/membrane/envelope biogenesis	Intracellular trafficking, secretion, and vesicular transport	Basic
3298.g4057	beta-alanyl-dopamine synthase activity	Amino acid transport and metabolism	Aaqua specific	MF	GO:0003833	7263at7147	ND		ND	ND	ND
1137.g244	beta-amyloid binding	Amino acid transport and metabolism	Aaqua specific	MF	GO:0001540	Unknown	ND		ND	ND	ND
1722.g1429	beta-aspartyl-peptidase activity	Amino acid transport and metabolism	Aaqua specific	MF	GO:0008798	45198at7147	Amino acid transport and metabolism		Secondary metabolites biosynthesis, transport, and catabolism	Basic	Basic
3485.g4284	beta-catenin binding	Amino acid transport and metabolism	Aaqua specific	MF	GO:0008013	49814at7147	ND		ND	ND	ND
3872.g4763	beta-catenin binding	Amino acid transport and metabolism	Aaqua specific	MF	GO:0008013	84601at7147	ND		ND	ND	ND
3632.g4502	beta-galactosidase activity	Carbohydrate transport and metabolism	Aaqua specific	MF	GO:0004565	17165at7147	Carbohydrate transport and metabolism		Basic	Basic	Basic
3632.g4503	beta-galactosidase activity	Carbohydrate transport and metabolism	Aaqua specific	MF	GO:0004565	17165at7147	Carbohydrate transport and metabolism		Basic	Basic	Basic
3632.g4504	beta-galactosidase activity	Carbohydrate transport and metabolism	Aaqua specific	MF	GO:0004565	17165at7147	Carbohydrate transport and metabolism		Basic	Basic	Basic
1558.g1042	beta-glucuronidase activity	Carbohydrate transport and metabolism	Aaqua specific	MF	GO:0004566	13816at7147	Carbohydrate transport and metabolism		Transcription, transcription factor	Signal transduction mechanisms	Basic
7563.g9452	betaine-homocysteine S-methyltransferase activity	Carbohydrate transport and metabolism	Aaqua specific	MF	GO:0047150	39760at7147	Amino acid transport and metabolism		Replication, recombination and repair	Signal transduction mechanisms	Basic
3137.g3750	beta-tubulin binding	Cytoskeleton	Aaqua specific	MF	GO:0048487	4208at7147	ND		ND	ND	ND
8995.g11692	beta-tubulin binding	Cytoskeleton	Aaqua specific	MF	GO:0048487	78610at7147	ND		ND	ND	ND
2485.g2745	beta-tubulin binding	Cytoskeleton	Aaqua specific	MF	GO:0048487	Unknown	ND		ND	ND	ND
3772.g4663	bicellular tight junction	Cell wall/membrane/envelope biogenesis	Aaqua specific	CC	GO:0005923	13485at7147	ND		ND	ND	ND
1969.g1928	bicellular tight junction	Cell wall/membrane/envelope biogenesis	Aaqua specific	CC	GO:0005923	55570at7147	ND		ND	ND	ND
C524354.g12230	bicoid mRNA localization	Transcription, transcription factor	Aaqua specific	BP	GO:0045450	33924at7147	Coenzyme transport and metabolism		Transcription, transcription factor	Replication, recombination and repair	Basic
3137.g3751	biotin binding	Amino acid transport and metabolism	Aaqua specific	MF	GO:0009374	4450at7147	Energy production and conversion		Amino acid transport and metabolism	Coenzyme transport and metabolism	Lipid transport and metabolism
752.g9421	biotin-[acetyl-CoA-carboxylase] ligase activity	Energy production and conversion	Aaqua specific	MF	GO:0004077	68589at7147	ND		ND	ND	ND
3381.g4171	bis(5'-adenosyl)-triphosphatase activity	Energy production and conversion	Aaqua specific	MF	GO:0047710	25357at7147	Nucleotide transport and metabolism		Carbohydrate transport and metabolism	Coenzyme transport and metabolism	Basic
4730.g5964	bis(5'-nucleosyl)-tetraphosphatase (asymmetrical) activity	Energy production and conversion	Aaqua specific	MF	GO:0004081	72609at7147	ND		ND	ND	ND
4008.g5002	bisphosphoglycerate 3-phosphatase activity	Energy production and conversion	Aaqua specific	MF	GO:0034417	24417at7147	ND		ND	ND	ND
2086.g2126	bisphosphoglycerate 3-phosphatase activity	Energy production and conversion	Aaqua specific	MF	GO:0034417	43825at7147	Cell cycle control, cell division, chromosome partitioning		Carbohydrate transport and metabolism	Cell wall/membrane/envelope biogenesis	Basic
94.g11790	bisphosphoglycerate mutase activity	Energy production and conversion	Aaqua specific	MF	GO:0004082	45536at7147	Carbohydrate transport and metabolism		Replication, recombination and repair	Signal transduction mechanisms	Defense and Detoxification mechanisms
2594.g2986	BLOC-1 complex	Cell wall/membrane/envelope biogenesis	Aaqua specific	CC	GO:0031083	68472at7147	ND		ND	ND	ND
7001.g8728	BLOC-1 complex	Cell wall/membrane/envelope biogenesis	Aaqua specific	CC	GO:0031083	69282at7147	ND		ND	ND	ND
8113.g10230	blood vessel endothelial cell proliferation involved in sprouting angiogenesis	Cell cycle control, cell division, chromosome partitioning	Aaqua specific	BP	GO:0002043	21208at7147	Cell wall/membrane/envelope biogenesis		Secondary metabolites biosynthesis, transport, and catabolism	Intracellular trafficking, secretion, and vesicular transport	Basic
1727.g1494	BORC complex	Cell wall/membrane/envelope biogenesis	Aaqua specific	CC	GO:0099078	74132at7147	ND		ND	ND	ND
7001.g8730	box C/D RNA binding	Signal transduction mechanisms	Aaqua specific	MF	GO:0034512	31414at7147	Replication, recombination and repair		Signal transduction mechanisms	Basic	Basic
2594.g2985	box C/D RNA binding	Signal transduction mechanisms	Aaqua specific	MF	GO:0034512	70512at7147	ND		ND	ND	ND
2575.g2913	box H/ACA snoRNP assembly	Signal transduction mechanisms	Aaqua specific	BP	GO:0000493	42272at7147	ND		ND	ND	ND
7649.g9556	box H/ACA snoRNP assembly	Signal transduction mechanisms	Aaqua specific	BP	GO:0000493	67238at7147	ND		ND	ND	ND
6128.g7695	brahma complex	Chromatin structure and dynamics	Aaqua specific	CC	GO:0035060	Unknown	ND		ND	ND	ND
4167.g5216	brain development	Post-translational modification, protein turnover, and chaperones	Aaqua specific	BP	GO:0007420	17191at7147	Carbohydrate transport and metabolism		Post-translational modification, protein turnover, and chaperones	Basic	Basic
103.g46	branched-chain amino acid catabolic process	Amino acid transport and metabolism	Aaqua specific	BP	GO:0009083	46495at7147	ND		ND	ND	ND
4647.g5871	branched-chain-amino-acid transaminase activity	Amino acid transport and metabolism	Aaqua specific	MF	GO:0004084	36810at7147	Amino acid transport and metabolism		Coenzyme transport and metabolism	Secondary metabolites biosynthesis, transport, and catabolism	Basic
1086.g140	bronchus morphogenesis	Cell wall/membrane/envelope biogenesis	Aaqua specific	BP	GO:0060434	31013at7147	ND		ND	ND	ND
3113.g3738	bub1-bub3 complex	Signal transduction mechanisms	Aaqua specific	CC	GO:1990298	37123at7147	Replication, recombination and repair		Signal transduction mechanisms	Basic	Basic
6411.g8039	bub1-bub3 complex	Signal transduction mechanisms	Aaqua specific	CC	GO:1990298	37123at7147	Replication, recombination and repair		Signal transduction mechanisms	Basic	Basic
7727.g9710	bursicon neuropeptide hormone complex	General function prediction only	Aaqua specific	CC	GO:0031395	66839at7147	ND		ND	ND	ND
6214.g7839	CAAX-box protein processing	Post-translational modification, protein turnover, and chaperones	Aaqua specific	BP	GO:0071586	25544at7147	Cell motility		Post-translational modification, protein turnover, and chaperones	Extracellular structures	Basic
4711.g5940	CAAX-protein geranylgeranyltransferase activity	Post-translational modification, protein turnover, and chaperones	Aaqua specific	MF	GO:0004662	34388at7147	Lipid transport and metabolism		Post-translational modification, protein turnover, and chaperones	Basic	Basic
272.g3145	cadherin binding	Cell wall/membrane/envelope biogenesis	Aaqua specific	MF	GO:0045296	7366at7147	ND		ND	ND	ND
3240.g3955	cadherin binding	Cell wall/membrane/envelope biogenesis	Aaqua specific	MF	GO:0045296	8414at7147	ND		ND	ND	ND
5515.g6921	Cajal body	Cell wall/membrane/envelope biogenesis	Aaqua specific	CC	GO:0015030	65010at7147	ND		ND	ND	ND
4650.g5877	calcitonin receptor activity	Signal transduction mechanisms	Aaqua specific	MF	GO:0004948	27110at7147	ND		ND	ND	ND
5876.g7397	calcium channel activity	Signal transduction mechanisms	Aaqua specific	MF	GO:0005262	2273at7147	Inorganic ion transport and metabolism		Signal transduction mechanisms	Intracellular trafficking, secretion, and vesicular transport	Basic
4596.g5813	calcium channel activity	Signal transduction mechanisms	Aaqua specific	MF	GO:0005262	3984at7147	Inorganic ion transport and metabolism		Signal transduction mechanisms	Intracellular trafficking, secretion, and vesicular transport	Basic
5485.g6831	calcium channel activity	Signal transduction mechanisms	Aaqua specific	MF	GO:0005262	3984at7147	Inorganic ion transport and metabolism		Signal transduction mechanisms	Intracellular trafficking, secretion, and vesicular transport	Basic
5781.g7281	calcium channel activity	Signal transduction mechanisms	Aaqua specific	MF	GO:0005262	3984at7147	Inorganic ion transport and metabolism		Signal transduction mechanisms	Intracellular trafficking, secretion, and vesicular transport	Basic
2829.g3296	calcium channel activity	Signal transduction mechanisms	Aaqua specific	MF	GO:0005262	57693at7147	ND		ND	ND	ND
1548.g1027	calcium channel activity	Signal transduction mechanisms	Aaqua specific	MF	GO:0005262	95438at7147	ND		ND	ND	ND
3329.g4097	calcium channel activity	Signal transduction mechanisms	Aaqua specific	MF	GO:0005262	Unknown	ND		ND	ND	ND
354.g4347	calcium channel activity	Signal transduction mechanisms	Aaqua specific	MF	GO:0005262	Unknown	ND		ND	ND	ND
C490086.g12035	calcium channel activity	Signal transduction mechanisms	Aaqua specific	MF	GO:0005262	Unknown	ND		ND	ND	ND
1493.g963	calcium channel regulator activity	Signal transduction mechanisms	Aaqua specific	MF	GO:0005246	28686at7147	Signal transduction mechanisms		Basic	Basic	Basic
3924.g4844	calcium channel regulator activity	Signal transduction mechanisms	Aaqua specific	MF	GO:0005246	69170at7147	ND		ND	ND	ND
C552876.g12331	calcium import into the mitochondrion	Signal transduction mechanisms	Aaqua specific	BP	GO:0036444	75015at7147	ND		ND	ND	ND
8607.g11001	calcium ion binding	Inorganic ion transport and metabolism	Aaqua specific	MF	GO:0005509	11171at7147	Carbohydrate transport and metabolism		Cell wall/membrane/envelope biogenesis	Basic	Basic
7952.g10002	calcium ion binding	Inorganic ion transport and metabolism	Aaqua specific	MF	GO:0005509	12115at7147	Energy production and conversion		Carbohydrate transport and metabolism	Signal transduction mechanisms	Basic
7946.g9991	calcium ion binding	Inorganic ion transport and metabolism	Aaqua specific	MF	GO:0005509	12922at7147	Carbohydrate transport and metabolism		Post-translational modification, protein turnover, and chaperones	Signal transduction mechanisms	Basic
168.g1322	calcium ion binding	Inorganic ion transport and metabolism	Aaqua specific	MF	GO:0005509	14087at7147	Energy production and conversion		Carbohydrate transport and metabolism	Signal transduction mechanisms	Basic
6214.g7832	calcium ion binding	Inorganic ion transport and metabolism	Aaqua specific	MF	GO:0005509	161at7147	Carbohydrate transport and metabolism		Post-translational modification, protein turnover, and chaperones	Basic	Basic
839.g10624	calcium ion binding	Inorganic ion transport and metabolism	Aaqua specific	MF	GO:0005509	18686at7147	Energy production and conversion		Carbohydrate transport and metabolism	Signal transduction mechanisms	Basic
5059.g6322	calcium ion binding	Inorganic ion transport and metabolism	Aaqua specific	MF	GO:0005509	21250at7147	Energy production and conversion		Carbohydrate transport and metabolism	Signal transduction mechanisms	Basic
7711.g9685	calcium ion binding	Inorganic ion transport and metabolism	Aaqua specific	MF	GO:0005509	21867at7147	Carbohydrate transport and metabolism		Lipid transport and metabolism	Signal transduction mechanisms	Basic
6590.g8275	calcium ion binding	Inorganic ion transport and metabolism	Aaqua specific	MF	GO:0005509	2540at7147	Energy production and conversion		Carbohydrate transport and metabolism	Inorganic ion transport and metabolism	Signal transduction mechanisms
527.g6579	calcium ion binding	Inorganic ion transport and metabolism	Aaqua specific	MF	GO:0005509	29111at7147	Energy production and conversion		Carbohydrate transport and metabolism	Signal transduction mechanisms	Basic
5695.g7119	calcium ion binding	Inorganic ion transport and metabolism	Aaqua specific	MF	GO:0005509	32559at7147	Carbohydrate transport and metabolism		Signal transduction mechanisms	Basic	Basic
734.g9198	calcium ion binding	Inorganic ion transport and metabolism	Aaqua specific	MF	GO:0005509	36at7147	ND		ND	ND	ND
357.g4421	calcium ion binding	Inorganic ion transport and metabolism	Aaqua specific	MF	GO:0005509	377at7147	Cell cycle control, cell division, chromosome partitioning		Cell wall/membrane/envelope biogenesis	Post-translational modification, protein turnover, and chaperones	Cytoskeleton
550.g6866	calcium ion binding	Inorganic ion transport and metabolism	Aaqua specific	MF	GO:0005509	40755at7147	Coenzyme transport and metabolism		Secondary metabolites biosynthesis, transport, and catabolism	Signal transduction mechanisms	Basic
4974.g6236	calcium ion binding	Inorganic ion transport and metabolism	Aaqua specific	MF	GO:0005509	41419at7147	ND		ND	ND	ND
2218.g2323	calcium ion binding	Inorganic ion transport and metabolism	Aaqua specific	MF	GO:0005509	41666at7147	Energy production and conversion		Carbohydrate transport and metabolism	Signal transduction mechanisms	Basic
5660.g7086	calcium ion binding	Inorganic ion transport and metabolism	Aaqua specific	MF	GO:0005509	41724at7147	Energy production and conversion		Carbohydrate transport and metabolism	Signal transduction mechanisms	Basic
4311.g5428	calcium ion binding	Inorganic ion transport and metabolism	Aaqua specific	MF	GO:0005509	43449at7147	Energy production and conversion		Carbohydrate transport and metabolism	Signal transduction mechanisms	Basic
6653.g8372	calcium ion binding	Inorganic ion transport and metabolism	Aaqua specific	MF	GO:0005509	463at7147	Coenzyme transport and metabolism		Inorganic ion transport and metabolism	Basic	Basic
5054.g6309	calcium ion binding	Inorganic ion transport and metabolism	Aaqua specific	MF	GO:0005509	48044at7147	Energy production and conversion		Carbohydrate transport and metabolism	Signal transduction mechanisms	Basic
6244.g7879	calcium ion binding	Inorganic ion transport and metabolism	Aaqua specific	MF	GO:0005509	48063at7147	Energy production and conversion		Carbohydrate transport and metabolism	Signal transduction mechanisms	Basic
4608.g5839	calcium ion binding	Inorganic ion transport and metabolism	Aaqua specific	MF	GO:0005509	49275at7147	Carbohydrate transport and metabolism		Cell wall/membrane/envelope biogenesis	Post-translational modification, protein turnover, and chaperones	Signal transduction mechanisms
8917.g11539	calcium ion binding	Inorganic ion transport and metabolism	Aaqua specific	MF	GO:0005509	5041at7147	ND		ND	ND	ND
1421.g826	calcium ion binding	Inorganic ion transport and metabolism	Aaqua specific	MF	GO:0005509	53105at7147	ND		ND	ND	ND
397.g4958	calcium ion binding	Inorganic ion transport and metabolism	Aaqua specific	MF	GO:0005509	53105at7147	ND		ND	ND	ND
3814.g4701	calcium ion binding	Inorganic ion transport and metabolism	Aaqua specific	MF	GO:0005509	54510at7147	ND		ND	ND	ND
1861.g1751	calcium ion binding	Inorganic ion transport and metabolism	Aaqua specific	MF	GO:0005509	54625at7147	ND		ND	ND	ND
2074.g2076	calcium ion binding	Inorganic ion transport and metabolism	Aaqua specific	MF	GO:0005509	55764at7147	ND		ND	ND	ND
8738.g11208	calcium ion binding	Inorganic ion transport and metabolism	Aaqua specific	MF	GO:0005509	56596at7147	ND		ND	ND	ND
5733.g7220	calcium ion binding	Inorganic ion transport and metabolism	Aaqua specific	MF	GO:0005509	57326at7147	ND		ND	ND	ND
4840.g6103	calcium ion binding	Inorganic ion transport and metabolism	Aaqua specific	MF	GO:0005509	57451at7147	ND		ND	ND	ND
4840.g6104	calcium ion binding	Inorganic ion transport and metabolism	Aaqua specific	MF	GO:0005509	57451at7147	ND		ND	ND	ND
7045.g8796	calcium ion binding	Inorganic ion transport and metabolism	Aaqua specific	MF	GO:0005509	57451at7147	ND		ND	ND	ND
1684.g1343	calcium ion binding	Inorganic ion transport and metabolism	Aaqua specific	MF	GO:0005509	57675at7147	ND		ND	ND	ND
8852.g11408	calcium ion binding	Inorganic ion transport and metabolism	Aaqua specific	MF	GO:0005509	57778at7147	ND		ND	ND	ND
1733.g1502	calcium ion binding	Inorganic ion transport and metabolism	Aaqua specific	MF	GO:0005509	57821at7147	ND		ND	ND	ND
1737.g1548	calcium ion binding	Inorganic ion transport and metabolism	Aaqua specific	MF	GO:0005509	60672at7147	ND		ND	ND	ND
328.g3992	calcium ion binding	Inorganic ion transport and metabolism	Aaqua specific	MF	GO:0005509	61892at7147	ND		ND	ND	ND
8551.g10929	calcium ion binding	Inorganic ion transport and metabolism	Aaqua specific	MF	GO:0005509	62973at7147	ND		ND	ND	ND
5643.g7072	calcium ion binding	Inorganic ion transport and metabolism	Aaqua specific	MF	GO:0005509	63435at7147	ND		ND	ND	ND
1744.g1566	calcium ion binding	Inorganic ion transport and metabolism	Aaqua specific	MF	GO:0005509	63631at7147	ND		ND	ND	ND
8541.g10914	calcium ion binding	Inorganic ion transport and metabolism	Aaqua specific	MF	GO:0005509	65366at7147	ND		ND	ND	ND
1350.g650	calcium ion binding	Inorganic ion transport and metabolism	Aaqua specific	MF	GO:0005509	65912at7147	ND		ND	ND	ND
3372.g4144	calcium ion binding	Inorganic ion transport and metabolism	Aaqua specific	MF	GO:0005509	66203at7147	ND		ND	ND	ND
417.g5224	calcium ion binding	Inorganic ion transport and metabolism	Aaqua specific	MF	GO:0005509	67071at7147	ND		ND	ND	ND
6202.g7823	calcium ion binding	Inorganic ion transport and metabolism	Aaqua specific	MF	GO:0005509	67071at7147	ND		ND	ND	ND
4750.g6010	calcium ion binding	Inorganic ion transport and metabolism	Aaqua specific	MF	GO:0005509	67166at7147	ND		ND	ND	ND
4798.g6069	calcium ion binding	Inorganic ion transport and metabolism	Aaqua specific	MF	GO:0005509	67724at7147	ND		ND	ND	ND
1744.g1563	calcium ion binding	Inorganic ion transport and metabolism	Aaqua specific	MF	GO:0005509	68311at7147	ND		ND	ND	ND
471.g5916	calcium ion binding	Inorganic ion transport and metabolism	Aaqua specific	MF	GO:0005509	6840at7147	ND		ND	ND	ND
2394.g2579	calcium ion binding	Inorganic ion transport and metabolism	Aaqua specific	MF	GO:0005509	68592at7147	ND		ND	ND	ND
2218.g2322	calcium ion binding	Inorganic ion transport and metabolism	Aaqua specific	MF	GO:0005509	69872at7147	ND		ND	ND	ND
6202.g7822	calcium ion binding	Inorganic ion transport and metabolism	Aaqua specific	MF	GO:0005509	70714at7147	ND		ND	ND	ND
7514.g9404	calcium ion binding	Inorganic ion transport and metabolism	Aaqua specific	MF	GO:0005509	71010at7147	ND		ND	ND	ND
4521.g5699	calcium ion binding	Inorganic ion transport and metabolism	Aaqua specific	MF	GO:0005509	72184at7147	ND		ND	ND	ND
397.g4957	calcium ion binding	Inorganic ion transport and metabolism	Aaqua specific	MF	GO:0005509	77152at7147	ND		ND	ND	ND
1060.g87	calcium ion binding	Inorganic ion transport and metabolism	Aaqua specific	MF	GO:0005509	Unknown	ND		ND	ND	ND
2222.g2329	calcium ion binding	Inorganic ion transport and metabolism	Aaqua specific	MF	GO:0005509	Unknown	ND		ND	ND	ND
319.g3842	calcium ion binding	Inorganic ion transport and metabolism	Aaqua specific	MF	GO:0005509	Unknown	ND		ND	ND	ND
3462.g4262	calcium ion binding	Inorganic ion transport and metabolism	Aaqua specific	MF	GO:0005509	Unknown	ND		ND	ND	ND
45.g5663	calcium ion binding	Inorganic ion transport and metabolism	Aaqua specific	MF	GO:0005509	Unknown	ND		ND	ND	ND
4521.g5700	calcium ion binding	Inorganic ion transport and metabolism	Aaqua specific	MF	GO:0005509	Unknown	ND		ND	ND	ND
6202.g7825	calcium ion binding	Inorganic ion transport and metabolism	Aaqua specific	MF	GO:0005509	Unknown	ND		ND	ND	ND
8199.g10333	calcium ion binding	Inorganic ion transport and metabolism	Aaqua specific	MF	GO:0005509	Unknown	ND		ND	ND	ND
8661.g11063	calcium ion binding	Inorganic ion transport and metabolism	Aaqua specific	MF	GO:0005509	Unknown	ND		ND	ND	ND
4710.g5937	calcium ion transport	Inorganic ion transport and metabolism	Aaqua specific	BP	GO:0006816	17341at7147	Inorganic ion transport and metabolism		Basic	Basic	Basic
417.g5226	calcium ion transport	Inorganic ion transport and metabolism	Aaqua specific	BP	GO:0006816	27920at7147	Carbohydrate transport and metabolism		Inorganic ion transport and metabolism	Signal transduction mechanisms	Basic
3353.g4127	calcium ion transport	Inorganic ion transport and metabolism	Aaqua specific	BP	GO:0006816	29021at7147	Inorganic ion transport and metabolism		Basic	Basic	Basic
4748.g5985	calcium ion transport	Inorganic ion transport and metabolism	Aaqua specific	BP	GO:0006816	29021at7147	Inorganic ion transport and metabolism		Basic	Basic	Basic
3353.g4129	calcium ion transport	Inorganic ion transport and metabolism	Aaqua specific	BP	GO:0006816	29456at7147	Inorganic ion transport and metabolism		Basic	Basic	Basic
2829.g3297	calcium ion transport	Inorganic ion transport and metabolism	Aaqua specific	BP	GO:0006816	3265at7147	Transcription, transcription factor		Replication, recombination and repair	Defense and Detoxification mechanisms	Basic
38.g4685	calcium ion transport	Inorganic ion transport and metabolism	Aaqua specific	BP	GO:0006816	3265at7147	Transcription, transcription factor		Replication, recombination and repair	Defense and Detoxification mechanisms	Basic
3353.g4128	calcium ion transport	Inorganic ion transport and metabolism	Aaqua specific	BP	GO:0006816	40853at7147	Inorganic ion transport and metabolism		Basic	Basic	Basic
C494916.g12066	calcium ion transport	Inorganic ion transport and metabolism	Aaqua specific	BP	GO:0006816	Unknown	ND		ND	ND	ND
6192.g7791	calcium transmembrane transporter activity, phosphorylative mechanism	Inorganic ion transport and metabolism	Aaqua specific	MF	GO:0005388	43445at7147	Carbohydrate transport and metabolism		Inorganic ion transport and metabolism	Signal transduction mechanisms	Basic
2302.g2411	calcium transmembrane transporter activity, phosphorylative mechanism	Inorganic ion transport and metabolism	Aaqua specific	MF	GO:0005388	4382at7147	Carbohydrate transport and metabolism		Coenzyme transport and metabolism	Inorganic ion transport and metabolism	Basic
6192.g7794	calcium transmembrane transporter activity, phosphorylative mechanism	Inorganic ion transport and metabolism	Aaqua specific	MF	GO:0005388	7228at7147	ND		ND	ND	ND
7957.g10008	calcium, potassium:sodium antiporter activity	Inorganic ion transport and metabolism	Aaqua specific	MF	GO:0008273	14842at7147	Inorganic ion transport and metabolism		Basic	Basic	Basic
C513002.g12172	calcium, potassium:sodium antiporter activity	Inorganic ion transport and metabolism	Aaqua specific	MF	GO:0008273	56755at7147	ND		ND	ND	ND
953.g11843	calcium:sodium antiporter activity	Inorganic ion transport and metabolism	Aaqua specific	MF	GO:0005432	22085at7147	Post-translational modification, protein turnover, and chaperones		Inorganic ion transport and metabolism	Secondary metabolites biosynthesis, transport, and catabolism	Basic
4147.g5175	calcium:sodium antiporter activity	Inorganic ion transport and metabolism	Aaqua specific	MF	GO:0005432	51137at7147	ND		ND	ND	ND
5738.g7234	calcium-dependent cysteine-type endopeptidase activity	Inorganic ion transport and metabolism	Aaqua specific	MF	GO:0004198	10675at7147	Cell cycle control, cell division, chromosome partitioning		Cell wall/membrane/envelope biogenesis	Post-translational modification, protein turnover, and chaperones	Signal transduction mechanisms
6296.g7966	calcium-dependent cysteine-type endopeptidase activity	Inorganic ion transport and metabolism	Aaqua specific	MF	GO:0004198	11363at7147	Carbohydrate transport and metabolism		Post-translational modification, protein turnover, and chaperones	Signal transduction mechanisms	Basic
6296.g7968	calcium-dependent cysteine-type endopeptidase activity	Inorganic ion transport and metabolism	Aaqua specific	MF	GO:0004198	11363at7147	Carbohydrate transport and metabolism		Post-translational modification, protein turnover, and chaperones	Signal transduction mechanisms	Basic
6296.g7965	calcium-dependent cysteine-type endopeptidase activity	Inorganic ion transport and metabolism	Aaqua specific	MF	GO:0004198	11433at7147	Carbohydrate transport and metabolism		Post-translational modification, protein turnover, and chaperones	Signal transduction mechanisms	Basic
7047.g8805	calcium-dependent cysteine-type endopeptidase activity	Inorganic ion transport and metabolism	Aaqua specific	MF	GO:0004198	1308at7147	Transcription, transcription factor		Post-translational modification, protein turnover, and chaperones	Intracellular trafficking, secretion, and vesicular transport	Basic
8619.g11021	calcium-dependent cysteine-type endopeptidase activity	Inorganic ion transport and metabolism	Aaqua specific	MF	GO:0004198	14783at7147	Carbohydrate transport and metabolism		Post-translational modification, protein turnover, and chaperones	Signal transduction mechanisms	Basic
248.g2716	calcium-dependent cysteine-type endopeptidase activity	Inorganic ion transport and metabolism	Aaqua specific	MF	GO:0004198	20528at7147	Transcription, transcription factor		Post-translational modification, protein turnover, and chaperones	Intracellular trafficking, secretion, and vesicular transport	Basic
6296.g7969	calcium-dependent cysteine-type endopeptidase activity	Inorganic ion transport and metabolism	Aaqua specific	MF	GO:0004198	31768at7147	Transcription, transcription factor		Post-translational modification, protein turnover, and chaperones	Intracellular trafficking, secretion, and vesicular transport	Basic
248.g2718	calcium-dependent cysteine-type endopeptidase activity	Inorganic ion transport and metabolism	Aaqua specific	MF	GO:0004198	62019at7147	ND		ND	ND	ND
723.g9020	calcium-dependent phospholipid binding	Post-translational modification, protein turnover, and chaperones	Aaqua specific	MF	GO:0005544	41029at7147	Cell cycle control, cell division, chromosome partitioning		Coenzyme transport and metabolism	Cell motility	Extracellular structures
1366.g692	calcium-dependent phospholipid binding	Post-translational modification, protein turnover, and chaperones	Aaqua specific	MF	GO:0005544	41758at7147	Cell cycle control, cell division, chromosome partitioning		Cell motility	Extracellular structures	Basic
752.g9416	calcium-dependent phospholipid binding	Post-translational modification, protein turnover, and chaperones	Aaqua specific	MF	GO:0005544	5008at7147	ND		ND	ND	ND
723.g9021	calcium-dependent phospholipid binding	Post-translational modification, protein turnover, and chaperones	Aaqua specific	MF	GO:0005544	Unknown	ND		ND	ND	ND
4124.g5147	calcium-dependent protein kinase C activity	Post-translational modification, protein turnover, and chaperones	Aaqua specific	MF	GO:0004698	16392at7147	Cell wall/membrane/envelope biogenesis		Post-translational modification, protein turnover, and chaperones	Signal transduction mechanisms	Basic
5285.g6597	calcium-dependent protein kinase C activity	Post-translational modification, protein turnover, and chaperones	Aaqua specific	MF	GO:0004698	27201at7147	Cell wall/membrane/envelope biogenesis		Post-translational modification, protein turnover, and chaperones	Signal transduction mechanisms	Basic
549.g6847	calcium-dependent protein kinase C activity	Post-translational modification, protein turnover, and chaperones	Aaqua specific	MF	GO:0004698	27201at7147	Cell wall/membrane/envelope biogenesis		Post-translational modification, protein turnover, and chaperones	Signal transduction mechanisms	Basic
5285.g6594	calcium-dependent protein kinase C activity	Post-translational modification, protein turnover, and chaperones	Aaqua specific	MF	GO:0004698	54455at7147	ND		ND	ND	ND
2119.g2188	calcium-dependent protein kinase C activity	Post-translational modification, protein turnover, and chaperones	Aaqua specific	MF	GO:0004698	72936at7147	ND		ND	ND	ND
549.g6846	calcium-dependent protein kinase C activity	Post-translational modification, protein turnover, and chaperones	Aaqua specific	MF	GO:0004698	77379at7147	ND		ND	ND	ND
341.g4188	calcium-dependent protein kinase C activity	Post-translational modification, protein turnover, and chaperones	Aaqua specific	MF	GO:0004698	Unknown	ND		ND	ND	ND
C466144.g11938	calcium-dependent protein kinase C activity	Post-translational modification, protein turnover, and chaperones	Aaqua specific	MF	GO:0004698	Unknown	ND		ND	ND	ND
1706.g1405	calcium-mediated signaling	Signal transduction mechanisms	Aaqua specific	BP	GO:0019722	50591at7147	ND		ND	ND	ND
7603.g9483	calcium-mediated signaling	Signal transduction mechanisms	Aaqua specific	BP	GO:0019722	65788at7147	ND		ND	ND	ND
8097.g10205	calcium-mediated signaling	Signal transduction mechanisms	Aaqua specific	BP	GO:0019722	65788at7147	ND		ND	ND	ND
2017.g2013	calmodulin binding	Signal transduction mechanisms	Aaqua specific	MF	GO:0005516	13267at7147	ND		ND	ND	ND
3679.g4580	calmodulin binding	Signal transduction mechanisms	Aaqua specific	MF	GO:0005516	15331at7147	Replication, recombination and repair		Signal transduction mechanisms	Basic	Basic
2077.g2079	calmodulin binding	Signal transduction mechanisms	Aaqua specific	MF	GO:0005516	2752at7147	Carbohydrate transport and metabolism		Signal transduction mechanisms	Mobilome: prophages, transposons	Basic
395.g4901	calmodulin binding	Signal transduction mechanisms	Aaqua specific	MF	GO:0005516	4053at7147	Carbohydrate transport and metabolism		Signal transduction mechanisms	Mobilome: prophages, transposons	Basic
2017.g2010	calmodulin binding	Signal transduction mechanisms	Aaqua specific	MF	GO:0005516	Unknown	ND		ND	ND	ND
2017.g2011	calmodulin binding	Signal transduction mechanisms	Aaqua specific	MF	GO:0005516	Unknown	ND		ND	ND	ND
6873.g8588	calmodulin-dependent protein kinase activity	Signal transduction mechanisms	Aaqua specific	MF	GO:0004683	21125at7147	Cell wall/membrane/envelope biogenesis		Signal transduction mechanisms	Basic	Basic
5765.g7267	calmodulin-dependent protein phosphatase activity	Signal transduction mechanisms	Aaqua specific	MF	GO:0033192	21293at7147	Nucleotide transport and metabolism		Signal transduction mechanisms	Defense and Detoxification mechanisms	Basic
3504.g4310	cAMP binding	Signal transduction mechanisms	Aaqua specific	MF	GO:0030552	39918at7147	Inorganic ion transport and metabolism		Signal transduction mechanisms	Defense and Detoxification mechanisms	Basic
2082.g2110	cAMP biosynthetic process	Signal transduction mechanisms	Aaqua specific	BP	GO:0006171	4253at7147	Energy production and conversion		Transcription, transcription factor	Signal transduction mechanisms	Basic
3924.g4848	cAMP biosynthetic process	Signal transduction mechanisms	Aaqua specific	BP	GO:0006171	5877at7147	ND		ND	ND	ND
7124.g8874	cAMP catabolic process	Signal transduction mechanisms	Aaqua specific	BP	GO:0006198	6671at7147	ND		ND	ND	ND
3811.g4696	cAMP-dependent protein kinase inhibitor activity	Signal transduction mechanisms	Aaqua specific	MF	GO:0004862	Unknown	ND		ND	ND	ND
2033.g2017	carbamoyl-phosphate synthase (glutamine-hydrolyzing) activity	Carbohydrate transport and metabolism	Aaqua specific	MF	GO:0004088	824at7147	ND		ND	ND	ND
1033.g55	carbohydrate binding	Carbohydrate transport and metabolism	Aaqua specific	MF	GO:0030246	31095at7147	Cell cycle control, cell division, chromosome partitioning		Carbohydrate transport and metabolism	Basic	Basic
8395.g10638	carbohydrate binding	Carbohydrate transport and metabolism	Aaqua specific	MF	GO:0030246	40520at7147	Cell wall/membrane/envelope biogenesis		Secondary metabolites biosynthesis, transport, and catabolism	Intracellular trafficking, secretion, and vesicular transport	Basic
8267.g10434	carbohydrate binding	Carbohydrate transport and metabolism	Aaqua specific	MF	GO:0030246	40874at7147	ND		ND	ND	ND
5896.g7419	carbohydrate binding	Carbohydrate transport and metabolism	Aaqua specific	MF	GO:0030246	41766at7147	Amino acid transport and metabolism		Carbohydrate transport and metabolism	Cell wall/membrane/envelope biogenesis	Basic
5132.g6406	carbohydrate binding	Immune response	Aaqua specific	MF	GO:0030246	42683at7147	Cell wall/membrane/envelope biogenesis		Secondary metabolites biosynthesis, transport, and catabolism	Intracellular trafficking, secretion, and vesicular transport	Basic
911.g11729	carbohydrate binding	Carbohydrate transport and metabolism	Aaqua specific	MF	GO:0030246	45170at7147	Secondary metabolites biosynthesis, transport, and catabolism		Intracellular trafficking, secretion, and vesicular transport	Basic	Basic
8257.g10416	carbohydrate binding	Carbohydrate transport and metabolism	Aaqua specific	MF	GO:0030246	45644at7147	ND		ND	ND	ND
1849.g1737	carbohydrate binding	Immune response	Aaqua specific	MF	GO:0030246	50848at7147	ND		ND	ND	ND
2829.g3305	carbohydrate binding	Immune response	Aaqua specific	MF	GO:0030246	50848at7147	ND		ND	ND	ND
5156.g6467	carbohydrate binding	Carbohydrate transport and metabolism	Aaqua specific	MF	GO:0030246	51209at7147	ND		ND	ND	ND
3174.g3821	carbohydrate binding	Immune response	Aaqua specific	MF	GO:0030246	52435at7147	ND		ND	ND	ND
747.g9338	carbohydrate binding	Immune response	Aaqua specific	MF	GO:0030246	52516at7147	ND		ND	ND	ND
1004.g17	carbohydrate binding	Immune response	Aaqua specific	MF	GO:0030246	54155at7147	ND		ND	ND	ND
7071.g8828	carbohydrate binding	Immune response	Aaqua specific	MF	GO:0030246	54471at7147	ND		ND	ND	ND
8568.g10948	carbohydrate binding	Immune response	Aaqua specific	MF	GO:0030246	55187at7147	ND		ND	ND	ND
5156.g6464	carbohydrate binding	Carbohydrate transport and metabolism	Aaqua specific	MF	GO:0030246	58802at7147	ND		ND	ND	ND
7730.g9713	carbohydrate binding	Carbohydrate transport and metabolism	Aaqua specific	MF	GO:0030246	60364at7147	ND		ND	ND	ND
4289.g5406	carbohydrate binding	Carbohydrate transport and metabolism	Aaqua specific	MF	GO:0030246	64037at7147	ND		ND	ND	ND
583.g7354	carbohydrate binding	Immune response	Aaqua specific	MF	GO:0030246	6559at7147	ND		ND	ND	ND
3147.g3780	carbohydrate binding	Immune response	Aaqua specific	MF	GO:0030246	67347at7147	ND		ND	ND	ND
4322.g5444	carbohydrate binding	Immune response	Aaqua specific	MF	GO:0030246	67347at7147	ND		ND	ND	ND
4322.g5445	carbohydrate binding	Immune response	Aaqua specific	MF	GO:0030246	67347at7147	ND		ND	ND	ND
4322.g5446	carbohydrate binding	Immune response	Aaqua specific	MF	GO:0030246	67347at7147	ND		ND	ND	ND
8395.g10636	carbohydrate binding	Immune response	Aaqua specific	MF	GO:0030246	70397at7147	ND		ND	ND	ND
7853.g9874	carbohydrate binding	Carbohydrate transport and metabolism	Aaqua specific	MF	GO:0030246	7171at7147	ND		ND	ND	ND
8395.g10637	carbohydrate binding	Immune response	Aaqua specific	MF	GO:0030246	71745at7147	ND		ND	ND	ND
514.g6422	carbohydrate binding	Immune response	Aaqua specific	MF	GO:0030246	72124at7147	ND		ND	ND	ND
8257.g10415	carbohydrate binding	Carbohydrate transport and metabolism	Aaqua specific	MF	GO:0030246	78048at7147	ND		ND	ND	ND
7686.g9616	carbohydrate binding	Carbohydrate transport and metabolism	Aaqua specific	MF	GO:0030246	9017at7147	ND		ND	ND	ND
5132.g6405	carbohydrate binding	Carbohydrate transport and metabolism	Aaqua specific	MF	GO:0030246	Unknown	ND		ND	ND	ND
3147.g3772	carbohydrate binding	Immune response	Aaqua specific	MF	GO:0030246	Unknown	ND		ND	ND	ND
1366.g695	carbohydrate biosynthetic process	Carbohydrate transport and metabolism	Aaqua specific	BP	GO:0016051	39439at7147	Carbohydrate transport and metabolism		Cell wall/membrane/envelope biogenesis	Intracellular trafficking, secretion, and vesicular transport	Extracellular structures
1050.g79	carbohydrate metabolic process	Carbohydrate transport and metabolism	Aaqua specific	BP	GO:0005975	10234at7147	Energy production and conversion		Post-translational modification, protein turnover, and chaperones	Basic	Basic
1479.g946	carbohydrate metabolic process	Carbohydrate transport and metabolism	Aaqua specific	BP	GO:0005975	27333at7147	Lipid transport and metabolism		Cell wall/membrane/envelope biogenesis	Signal transduction mechanisms	Defense and Detoxification mechanisms
1241.g402	carbohydrate metabolic process	Carbohydrate transport and metabolism	Aaqua specific	BP	GO:0005975	30550at7147	Carbohydrate transport and metabolism		Coenzyme transport and metabolism	Basic	Basic
354.g4353	carbohydrate metabolic process	Carbohydrate transport and metabolism	Aaqua specific	BP	GO:0005975	7642at7147	ND		ND	ND	ND
7271.g9078	carbohydrate transport	Carbohydrate transport and metabolism	Aaqua specific	BP	GO:0008643	23411at7147	Amino acid transport and metabolism		Carbohydrate transport and metabolism	Inorganic ion transport and metabolism	Basic
3932.g4882	carbohydrate transport	Carbohydrate transport and metabolism	Aaqua specific	BP	GO:0008643	23557at7147	Amino acid transport and metabolism		Carbohydrate transport and metabolism	Inorganic ion transport and metabolism	Basic
1196.g319	carbohydrate transport	Carbohydrate transport and metabolism	Aaqua specific	BP	GO:0008643	31637at7147	Amino acid transport and metabolism		Carbohydrate transport and metabolism	Inorganic ion transport and metabolism	Basic
1583.g1102	carbohydrate transport	Carbohydrate transport and metabolism	Aaqua specific	BP	GO:0008643	36258at7147	ND		ND	ND	ND
3447.g4224	carbohydrate transport	Carbohydrate transport and metabolism	Aaqua specific	BP	GO:0008643	39036at7147	Amino acid transport and metabolism		Carbohydrate transport and metabolism	Inorganic ion transport and metabolism	Basic
1386.g759	carbohydrate transport	Carbohydrate transport and metabolism	Aaqua specific	BP	GO:0008643	42320at7147	Amino acid transport and metabolism		Carbohydrate transport and metabolism	Basic	Basic
445.g5618	carbohydrate transport	Carbohydrate transport and metabolism	Aaqua specific	BP	GO:0008643	75451at7147	ND		ND	ND	ND
5208.g6511	carbohydrate transport	Carbohydrate transport and metabolism	Aaqua specific	BP	GO:0008643	8671at7147	ND		ND	ND	ND
3947.g4891	carbonate dehydratase activity	Inorganic ion transport and metabolism	Aaqua specific	MF	GO:0004089	29277at7147	Cell cycle control, cell division, chromosome partitioning		Inorganic ion transport and metabolism	Basic	Basic
3730.g4622	carbonate dehydratase activity	Inorganic ion transport and metabolism	Aaqua specific	MF	GO:0004089	36333at7147	Cell cycle control, cell division, chromosome partitioning		Inorganic ion transport and metabolism	Basic	Basic
837.g10581	carbonate dehydratase activity	Inorganic ion transport and metabolism	Aaqua specific	MF	GO:0004089	36333at7147	Cell cycle control, cell division, chromosome partitioning		Inorganic ion transport and metabolism	Basic	Basic
1561.g1052	carbonate dehydratase activity	Inorganic ion transport and metabolism	Aaqua specific	MF	GO:0004089	39601at7147	Cell cycle control, cell division, chromosome partitioning		Inorganic ion transport and metabolism	Basic	Basic
6757.g8492	carbonate dehydratase activity	Inorganic ion transport and metabolism	Aaqua specific	MF	GO:0004089	43292at7147	Cell cycle control, cell division, chromosome partitioning		Inorganic ion transport and metabolism	Basic	Basic
7849.g9872	carbonate dehydratase activity	Inorganic ion transport and metabolism	Aaqua specific	MF	GO:0004089	46401at7147	Cell cycle control, cell division, chromosome partitioning		Inorganic ion transport and metabolism	Basic	Basic
988.g11907	carbonate dehydratase activity	Inorganic ion transport and metabolism	Aaqua specific	MF	GO:0004089	52490at7147	ND		ND	ND	ND
4183.g5251	carbonate dehydratase activity	Inorganic ion transport and metabolism	Aaqua specific	MF	GO:0004089	55033at7147	ND		ND	ND	ND
3630.g4495	carbonate dehydratase activity	Inorganic ion transport and metabolism	Aaqua specific	MF	GO:0004089	61197at7147	ND		ND	ND	ND
1672.g1306	carbonate dehydratase activity	Inorganic ion transport and metabolism	Aaqua specific	MF	GO:0004089	8541at7147	ND		ND	ND	ND
1672.g1307	carbonate dehydratase activity	Inorganic ion transport and metabolism	Aaqua specific	MF	GO:0004089	8541at7147	ND		ND	ND	ND
1672.g1308	carbonate dehydratase activity	Inorganic ion transport and metabolism	Aaqua specific	MF	GO:0004089	8541at7147	ND		ND	ND	ND
968.g11865	carbon-nitrogen ligase activity, with glutamine as amido-N-donor	Translation, ribosomal structure and biogenesis	Aaqua specific	MF	GO:0016884	24137at7147	Translation, ribosomal structure and biogenesis		Basic	Basic	Basic
7924.g9972	carboxylic ester hydrolase activity	Lipid transport and metabolism	Aaqua specific	MF	GO:0052689	14270at7147	Amino acid transport and metabolism		Lipid transport and metabolism	Secondary metabolites biosynthesis, transport, and catabolism	Signal transduction mechanisms
3331.g4103	carboxylic ester hydrolase activity	Lipid transport and metabolism	Aaqua specific	MF	GO:0052689	18169at7147	Amino acid transport and metabolism		Lipid transport and metabolism	Secondary metabolites biosynthesis, transport, and catabolism	Signal transduction mechanisms
1705.g1387	carboxylic ester hydrolase activity	Lipid transport and metabolism	Aaqua specific	MF	GO:0052689	18817at7147	Amino acid transport and metabolism		Lipid transport and metabolism	Signal transduction mechanisms	Basic
2575.g2919	carboxylic ester hydrolase activity	Lipid transport and metabolism	Aaqua specific	MF	GO:0052689	18817at7147	Amino acid transport and metabolism		Lipid transport and metabolism	Signal transduction mechanisms	Basic
2575.g2920	carboxylic ester hydrolase activity	Lipid transport and metabolism	Aaqua specific	MF	GO:0052689	18817at7147	Amino acid transport and metabolism		Lipid transport and metabolism	Signal transduction mechanisms	Basic
6442.g8108	carboxylic ester hydrolase activity	Lipid transport and metabolism	Aaqua specific	MF	GO:0052689	19935at7147	Amino acid transport and metabolism		Lipid transport and metabolism	Secondary metabolites biosynthesis, transport, and catabolism	Signal transduction mechanisms
4521.g5695	carboxylic ester hydrolase activity	Lipid transport and metabolism	Aaqua specific	MF	GO:0052689	20007at7147	Amino acid transport and metabolism		Lipid transport and metabolism	Secondary metabolites biosynthesis, transport, and catabolism	Signal transduction mechanisms
51.g6367	carboxylic ester hydrolase activity	Lipid transport and metabolism	Aaqua specific	MF	GO:0052689	21532at7147	Amino acid transport and metabolism		Lipid transport and metabolism	Secondary metabolites biosynthesis, transport, and catabolism	Signal transduction mechanisms
8833.g11386	carboxylic ester hydrolase activity	Lipid transport and metabolism	Aaqua specific	MF	GO:0052689	23097at7147	Amino acid transport and metabolism		Lipid transport and metabolism	Secondary metabolites biosynthesis, transport, and catabolism	Signal transduction mechanisms
5602.g7017	carboxylic ester hydrolase activity	Lipid transport and metabolism	Aaqua specific	MF	GO:0052689	23693at7147	Amino acid transport and metabolism		Lipid transport and metabolism	Secondary metabolites biosynthesis, transport, and catabolism	Signal transduction mechanisms
571.g7163	carboxylic ester hydrolase activity	Lipid transport and metabolism	Aaqua specific	MF	GO:0052689	23693at7147	Amino acid transport and metabolism		Lipid transport and metabolism	Secondary metabolites biosynthesis, transport, and catabolism	Signal transduction mechanisms
571.g7164	carboxylic ester hydrolase activity	Lipid transport and metabolism	Aaqua specific	MF	GO:0052689	23693at7147	Amino acid transport and metabolism		Lipid transport and metabolism	Secondary metabolites biosynthesis, transport, and catabolism	Signal transduction mechanisms
7790.g9812	carboxylic ester hydrolase activity	Lipid transport and metabolism	Aaqua specific	MF	GO:0052689	23693at7147	Amino acid transport and metabolism		Lipid transport and metabolism	Secondary metabolites biosynthesis, transport, and catabolism	Signal transduction mechanisms
7790.g9813	carboxylic ester hydrolase activity	Lipid transport and metabolism	Aaqua specific	MF	GO:0052689	23693at7147	Amino acid transport and metabolism		Lipid transport and metabolism	Secondary metabolites biosynthesis, transport, and catabolism	Signal transduction mechanisms
7790.g9814	carboxylic ester hydrolase activity	Lipid transport and metabolism	Aaqua specific	MF	GO:0052689	23693at7147	Amino acid transport and metabolism		Lipid transport and metabolism	Secondary metabolites biosynthesis, transport, and catabolism	Signal transduction mechanisms
7790.g9815	carboxylic ester hydrolase activity	Lipid transport and metabolism	Aaqua specific	MF	GO:0052689	23693at7147	Amino acid transport and metabolism		Lipid transport and metabolism	Secondary metabolites biosynthesis, transport, and catabolism	Signal transduction mechanisms
261.g3014	carboxylic ester hydrolase activity	Lipid transport and metabolism	Aaqua specific	MF	GO:0052689	25140at7147	Amino acid transport and metabolism		Lipid transport and metabolism	Secondary metabolites biosynthesis, transport, and catabolism	Signal transduction mechanisms
3275.g3990	carboxylic ester hydrolase activity	Lipid transport and metabolism	Aaqua specific	MF	GO:0052689	25140at7147	Amino acid transport and metabolism		Lipid transport and metabolism	Secondary metabolites biosynthesis, transport, and catabolism	Signal transduction mechanisms
51.g6366	carboxylic ester hydrolase activity	Lipid transport and metabolism	Aaqua specific	MF	GO:0052689	25140at7147	Amino acid transport and metabolism		Lipid transport and metabolism	Secondary metabolites biosynthesis, transport, and catabolism	Signal transduction mechanisms
1508.g985	carboxylic ester hydrolase activity	Lipid transport and metabolism	Aaqua specific	MF	GO:0052689	6719at7147	ND		ND	ND	ND
1508.g986	carboxylic ester hydrolase activity	Lipid transport and metabolism	Aaqua specific	MF	GO:0052689	6719at7147	ND		ND	ND	ND
6359.g8013	carboxylic ester hydrolase activity	Lipid transport and metabolism	Aaqua specific	MF	GO:0052689	6719at7147	ND		ND	ND	ND
1382.g748	carboxylic ester hydrolase activity	Lipid transport and metabolism	Aaqua specific	MF	GO:0052689	Unknown	ND		ND	ND	ND
2544.g2830	carboxy-lyase activity	Coenzyme transport and metabolism	Aaqua specific	MF	GO:0016831	19152at7147	Amino acid transport and metabolism		Translation, ribosomal structure and biogenesis	Basic	Basic
3734.g4624	carboxy-lyase activity	Coenzyme transport and metabolism	Aaqua specific	MF	GO:0016831	19152at7147	Amino acid transport and metabolism		Translation, ribosomal structure and biogenesis	Basic	Basic
8785.g11287	carboxy-lyase activity	Coenzyme transport and metabolism	Aaqua specific	MF	GO:0016831	19152at7147	Amino acid transport and metabolism		Translation, ribosomal structure and biogenesis	Basic	Basic
6186.g7776	carboxy-lyase activity	Amino acid transport and metabolism	Aaqua specific	MF	GO:0016831	24613at7147	Cell cycle control, cell division, chromosome partitioning		Amino acid transport and metabolism	Cell wall/membrane/envelope biogenesis	Basic
1720.g1422	carboxy-lyase activity	Amino acid transport and metabolism	Aaqua specific	MF	GO:0016831	26748at7147	Cell cycle control, cell division, chromosome partitioning		Amino acid transport and metabolism	Basic	Basic
6186.g7777	carboxy-lyase activity	Amino acid transport and metabolism	Aaqua specific	MF	GO:0016831	29085at7147	Cell cycle control, cell division, chromosome partitioning		Amino acid transport and metabolism	Basic	Basic
6164.g7751	carboxy-lyase activity	Amino acid transport and metabolism	Aaqua specific	MF	GO:0016831	30962at7147	Cell cycle control, cell division, chromosome partitioning		Amino acid transport and metabolism	Lipid transport and metabolism	Basic
2053.g2036	carboxy-lyase activity	Coenzyme transport and metabolism	Aaqua specific	MF	GO:0016831	34549at7147	Amino acid transport and metabolism		Coenzyme transport and metabolism	Translation, ribosomal structure and biogenesis	Cell wall/membrane/envelope biogenesis
2053.g2038	carboxy-lyase activity	Coenzyme transport and metabolism	Aaqua specific	MF	GO:0016831	34549at7147	Amino acid transport and metabolism		Coenzyme transport and metabolism	Translation, ribosomal structure and biogenesis	Cell wall/membrane/envelope biogenesis
1691.g1350	carboxy-lyase activity	Coenzyme transport and metabolism	Aaqua specific	MF	GO:0016831	7660at7147	ND		ND	ND	ND
2114.g2162	carboxypeptidase activity	Coenzyme transport and metabolism	Aaqua specific	MF	GO:0004180	23769at7147	Signal transduction mechanisms		Basic	Basic	Basic
4566.g5774	carboxypeptidase activity	Coenzyme transport and metabolism	Aaqua specific	MF	GO:0004180	24272at7147	Signal transduction mechanisms		Basic	Basic	Basic
C541036.g12279	carboxypeptidase activity	Coenzyme transport and metabolism	Aaqua specific	MF	GO:0004180	24389at7147	Signal transduction mechanisms		Basic	Basic	Basic
1976.g1938	carboxypeptidase activity	Coenzyme transport and metabolism	Aaqua specific	MF	GO:0004180	24959at7147	Signal transduction mechanisms		Basic	Basic	Basic
2114.g2164	carboxypeptidase activity	Coenzyme transport and metabolism	Aaqua specific	MF	GO:0004180	27347at7147	Signal transduction mechanisms		Basic	Basic	Basic
5061.g6340	carboxypeptidase activity	Coenzyme transport and metabolism	Aaqua specific	MF	GO:0004180	30600at7147	Transcription, transcription factor		Signal transduction mechanisms	Basic	Basic
6546.g8233	carboxypeptidase activity	Coenzyme transport and metabolism	Aaqua specific	MF	GO:0004180	34353at7147	Energy production and conversion		Cell wall/membrane/envelope biogenesis	Signal transduction mechanisms	Basic
6370.g8022	carnitine O-palmitoyltransferase activity	Lipid transport and metabolism	Aaqua specific	MF	GO:0004095	8776at7147	ND		ND	ND	ND
3282.g4010	carnosine N-methyltransferase activity	Lipid transport and metabolism	Aaqua specific	MF	GO:0030735	51339at7147	ND		ND	ND	ND
2793.g3240	catalase activity	Inorganic ion transport and metabolism	Aaqua specific	MF	GO:0004096	18898at7147	Transcription, transcription factor		Inorganic ion transport and metabolism	Secondary metabolites biosynthesis, transport, and catabolism	Basic
4401.g5582	catalytic activity	Inorganic ion transport and metabolism	Aaqua specific	MF	GO:0003824	27333at7147	Lipid transport and metabolism		Cell wall/membrane/envelope biogenesis	Signal transduction mechanisms	Defense and Detoxification mechanisms
765.g9573	catalytic activity	Inorganic ion transport and metabolism	Aaqua specific	MF	GO:0003824	36546at7147	Energy production and conversion		Nucleotide transport and metabolism	Lipid transport and metabolism	Basic
765.g9575	catalytic activity	Inorganic ion transport and metabolism	Aaqua specific	MF	GO:0003824	48529at7147	Translation, ribosomal structure and biogenesis		Signal transduction mechanisms	Basic	Basic
2119.g2186	catalytic activity	Inorganic ion transport and metabolism	Aaqua specific	MF	GO:0003824	55025at7147	ND		ND	ND	ND
1795.g1677	catalytic step 2 spliceosome	Inorganic ion transport and metabolism	Aaqua specific	CC	GO:0071013	20952at7147	Replication, recombination and repair		Signal transduction mechanisms	Basic	Basic
6054.g7625	cation channel activity	Inorganic ion transport and metabolism	Aaqua specific	MF	GO:0005261	11757at7147	Transcription, transcription factor		Cell motility	Signal transduction mechanisms	Basic
2700.g3134	cation channel activity	Inorganic ion transport and metabolism	Aaqua specific	MF	GO:0005261	1975at7147	Amino acid transport and metabolism		Translation, ribosomal structure and biogenesis	Inorganic ion transport and metabolism	Signal transduction mechanisms
8474.g10776	cation channel activity	Inorganic ion transport and metabolism	Aaqua specific	MF	GO:0005261	44989at7147	Lipid transport and metabolism		Transcription, transcription factor	Replication, recombination and repair	Secondary metabolites biosynthesis, transport, and catabolism
5710.g7165	cation transmembrane transporter activity	Inorganic ion transport and metabolism	Aaqua specific	MF	GO:0008324	Unknown	ND		ND	ND	ND
449.g5655	cation:chloride symporter activity	Inorganic ion transport and metabolism	Aaqua specific	MF	GO:0015377	13393at7147	Amino acid transport and metabolism		Carbohydrate transport and metabolism	Cell wall/membrane/envelope biogenesis	Signal transduction mechanisms
5506.g6881	cation:chloride symporter activity	Inorganic ion transport and metabolism	Aaqua specific	MF	GO:0015377	13393at7147	Amino acid transport and metabolism		Carbohydrate transport and metabolism	Cell wall/membrane/envelope biogenesis	Signal transduction mechanisms
7308.g9111	cation:chloride symporter activity	Inorganic ion transport and metabolism	Aaqua specific	MF	GO:0015377	13393at7147	Amino acid transport and metabolism		Carbohydrate transport and metabolism	Cell wall/membrane/envelope biogenesis	Signal transduction mechanisms
8717.g11169	CCAAT-binding factor complex	Transcription, transcription factor	Aaqua specific	CC	GO:0016602	59820at7147	ND		ND	ND	ND
8845.g11400	CCAAT-binding factor complex	Transcription, transcription factor	Aaqua specific	CC	GO:0016602	65470at7147	ND		ND	ND	ND
1392.g773	CCAAT-binding factor complex	Transcription, transcription factor	Aaqua specific	CC	GO:0016602	74653at7147	ND		ND	ND	ND
928.g11776	CCR4-NOT complex	Transcription, transcription factor	Aaqua specific	CC	GO:0030014	18125at7147	Translation, ribosomal structure and biogenesis		Transcription, transcription factor	Signal transduction mechanisms	Basic
7379.g9253	CCR4-NOT complex	Transcription, transcription factor	Aaqua specific	CC	GO:0030014	18167at7147	Cell wall/membrane/envelope biogenesis		Post-translational modification, protein turnover, and chaperones	Signal transduction mechanisms	Basic
3282.g4009	CCR4-NOT complex	Transcription, transcription factor	Aaqua specific	CC	GO:0030014	53252at7147	ND		ND	ND	ND
295.g3483	CCR4-NOT core complex	Transcription, transcription factor	Aaqua specific	CC	GO:0030015	30695at7147	ND		ND	ND	ND
7763.g9785	CCR4-NOT core complex	Transcription, transcription factor	Aaqua specific	CC	GO:0030015	34132at7147	ND		ND	ND	ND
1862.g1754	CCR4-NOT core complex	Transcription, transcription factor	Aaqua specific	CC	GO:0030015	612at7147	ND		ND	ND	ND
8798.g11324	Cdc73/Paf1 complex	Transcription, transcription factor	Aaqua specific	CC	GO:0016593	30365at7147	ND		ND	ND	ND
2011.g1986	Cdc73/Paf1 complex	Transcription, transcription factor	Aaqua specific	CC	GO:0016593	43699at7147	ND		ND	ND	ND
2967.g3536	Cdc73/Paf1 complex	Transcription, transcription factor	Aaqua specific	CC	GO:0016593	46344at7147	ND		ND	ND	ND
3673.g4578	CDP-diacylglycerol-glycerol-3-phosphate 3-phosphatidyltransferase activity	Transcription, transcription factor	Aaqua specific	MF	GO:0008444	22067at7147	Lipid transport and metabolism		Transcription, transcription factor	Replication, recombination and repair	Basic
2912.g3424	CDP-diacylglycerol-inositol 3-phosphatidyltransferase activity	Transcription, transcription factor	Aaqua specific	MF	GO:0003881	55301at7147	ND		ND	ND	ND
8305.g10484	cell adhesion	Cell wall/membrane/envelope biogenesis	Aaqua specific	BP	GO:0007155	16851at7147	ND		ND	ND	ND
8004.g10108	cell adhesion	Cell wall/membrane/envelope biogenesis	Aaqua specific	BP	GO:0007155	18642at7147	Carbohydrate transport and metabolism		Replication, recombination and repair	Signal transduction mechanisms	Basic
3584.g4454	cell adhesion	Cell wall/membrane/envelope biogenesis	Aaqua specific	BP	GO:0007155	27597at7147	Carbohydrate transport and metabolism		Cell wall/membrane/envelope biogenesis	Mobilome: prophages, transposons	Basic
C532836.g12256	cell adhesion	Cell wall/membrane/envelope biogenesis	Aaqua specific	BP	GO:0007155	42660at7147	Mobilome: prophages, transposons		Basic	Basic	Basic
1574.g1075	cell adhesion	Cell wall/membrane/envelope biogenesis	Aaqua specific	BP	GO:0007155	5003at7147	ND		ND	ND	ND
5322.g6685	cell adhesion	Cell wall/membrane/envelope biogenesis	Aaqua specific	BP	GO:0007155	5003at7147	ND		ND	ND	ND
C520916.g12207	cell adhesion	Cell wall/membrane/envelope biogenesis	Aaqua specific	BP	GO:0007155	52838at7147	ND		ND	ND	ND
1652.g1225	cell adhesion	Cell wall/membrane/envelope biogenesis	Aaqua specific	BP	GO:0007155	73792at7147	ND		ND	ND	ND
2177.g2272	cell adhesion	Cell wall/membrane/envelope biogenesis	Aaqua specific	BP	GO:0007155	7450at7147	ND		ND	ND	ND
8637.g11035	cell adhesion	Cell wall/membrane/envelope biogenesis	Aaqua specific	BP	GO:0007155	7754at7147	ND		ND	ND	ND
2177.g2271	cell adhesion	Cell wall/membrane/envelope biogenesis	Aaqua specific	BP	GO:0007155	Unknown	ND		ND	ND	ND
7425.g9290	cell adhesion	Cell wall/membrane/envelope biogenesis	Aaqua specific	BP	GO:0007155	Unknown	ND		ND	ND	ND
6854.g8572	cell adhesion molecule binding	Cell wall/membrane/envelope biogenesis	Aaqua specific	MF	GO:0050839	21453at7147	Carbohydrate transport and metabolism		Cell wall/membrane/envelope biogenesis	Post-translational modification, protein turnover, and chaperones	Basic
8995.g11688	cell cortex region	Cytoskeleton	Aaqua specific	CC	GO:0099738	33367at7147	Cytoskeleton		Basic	Basic	Basic
8696.g11125	cell cycle	Cell cycle control, cell division, chromosome partitioning	Aaqua specific	BP	GO:0007049	19038at7147	Carbohydrate transport and metabolism		Basic	Basic	Basic
1442.g865	cell cycle	Cell cycle control, cell division, chromosome partitioning	Aaqua specific	BP	GO:0007049	43560at7147	ND		ND	ND	ND
3631.g4497	cell cycle	Cell cycle control, cell division, chromosome partitioning	Aaqua specific	BP	GO:0007049	61713at7147	ND		ND	ND	ND
2231.g2342	cell cycle	Cell cycle control, cell division, chromosome partitioning	Aaqua specific	BP	GO:0007049	6307at7147	ND		ND	ND	ND
7705.g9658	cell cycle	Cell cycle control, cell division, chromosome partitioning	Aaqua specific	BP	GO:0007049	70891at7147	ND		ND	ND	ND
8928.g11557	cell cycle	Cell cycle control, cell division, chromosome partitioning	Aaqua specific	BP	GO:0007049	74524at7147	ND		ND	ND	ND
7326.g9168	cell cycle	Cell cycle control, cell division, chromosome partitioning	Aaqua specific	BP	GO:0007049	8997at7147	ND		ND	ND	ND
1086.g135	cell cycle	Cell cycle control, cell division, chromosome partitioning	Aaqua specific	BP	GO:0007049	Unknown	ND		ND	ND	ND
1123.g215	cell differentiation	Cell cycle control, cell division, chromosome partitioning	Aaqua specific	BP	GO:0030154	11817at7147	ND		ND	ND	ND
6289.g7960	cell differentiation	Cell cycle control, cell division, chromosome partitioning	Aaqua specific	BP	GO:0030154	64528at7147	ND		ND	ND	ND
2546.g2841	cell division	Cell cycle control, cell division, chromosome partitioning	Aaqua specific	BP	GO:0051301	14925at7147	Translation, ribosomal structure and biogenesis		Replication, recombination and repair	Defense and Detoxification mechanisms	Basic
3147.g3764	cell division	Cell cycle control, cell division, chromosome partitioning	Aaqua specific	BP	GO:0051301	14925at7147	Translation, ribosomal structure and biogenesis		Replication, recombination and repair	Defense and Detoxification mechanisms	Basic
1236.g384	cell division	Cell cycle control, cell division, chromosome partitioning	Aaqua specific	BP	GO:0051301	30064at7147	Transcription, transcription factor		Post-translational modification, protein turnover, and chaperones	Basic	Basic
3840.g4731	cell division	Cell cycle control, cell division, chromosome partitioning	Aaqua specific	BP	GO:0051301	36155at7147	Cell wall/membrane/envelope biogenesis		Post-translational modification, protein turnover, and chaperones	Signal transduction mechanisms	Basic
1030.g50	cell division	Cell cycle control, cell division, chromosome partitioning	Aaqua specific	BP	GO:0051301	48840at7147	Cell wall/membrane/envelope biogenesis		Post-translational modification, protein turnover, and chaperones	Signal transduction mechanisms	Basic
728.g9087	cell division	Cell cycle control, cell division, chromosome partitioning	Aaqua specific	BP	GO:0051301	54888at7147	ND		ND	ND	ND
3773.g4670	cell fate determination	Cell cycle control, cell division, chromosome partitioning	Aaqua specific	BP	GO:0001709	41380at7147	ND		ND	ND	ND
14.g791	cell junction	Cell wall/membrane/envelope biogenesis	Aaqua specific	CC	GO:0030054	10022at7147	ND		ND	ND	ND
7426.g9300	cell junction	Cell wall/membrane/envelope biogenesis	Aaqua specific	CC	GO:0030054	3505at7147	Carbohydrate transport and metabolism		Post-translational modification, protein turnover, and chaperones	Basic	Basic
1260.g439	cell junction	Cell wall/membrane/envelope biogenesis	Aaqua specific	CC	GO:0030054	Unknown	ND		ND	ND	ND
4102.g5120	cell junction	Cell wall/membrane/envelope biogenesis	Aaqua specific	CC	GO:0030054	Unknown	ND		ND	ND	ND
8747.g11229	cell morphogenesis	Cell cycle control, cell division, chromosome partitioning	Aaqua specific	BP	GO:0000902	3485at7147	ND		ND	ND	ND
8747.g11231	cell morphogenesis	Cell cycle control, cell division, chromosome partitioning	Aaqua specific	BP	GO:0000902	423at7147	RNA processing and modification		Replication, recombination and repair	Basic	Basic
7352.g9225	cell projection organization	Cell cycle control, cell division, chromosome partitioning	Aaqua specific	BP	GO:0030030	59872at7147	ND		ND	ND	ND
8450.g10742	cell projection organization	Cell cycle control, cell division, chromosome partitioning	Aaqua specific	BP	GO:0030030	60081at7147	ND		ND	ND	ND
8831.g11382	cell surface	Cell wall/membrane/envelope biogenesis	Aaqua specific	CC	GO:0009986	Unknown	ND		ND	ND	ND
4567.g5779	cell surface receptor signaling pathway	Signal transduction mechanisms	Aaqua specific	BP	GO:0007166	17819at7147	ND		ND	ND	ND
2381.g2544	cell surface receptor signaling pathway	Signal transduction mechanisms	Aaqua specific	BP	GO:0007166	28861at7147	ND		ND	ND	ND
168.g1317	cell wall	Cell wall/membrane/envelope biogenesis	Aaqua specific	CC	GO:0005618	70963at7147	ND		ND	ND	ND
8749.g11238	cell-matrix adhesion	Cell wall/membrane/envelope biogenesis	Aaqua specific	BP	GO:0007160	17288at7147	Secondary metabolites biosynthesis, transport, and catabolism		Intracellular trafficking, secretion, and vesicular transport	Basic	Basic
7636.g9521	cell-matrix adhesion	Cell wall/membrane/envelope biogenesis	Aaqua specific	BP	GO:0007160	2421at7147	Post-translational modification, protein turnover, and chaperones		Secondary metabolites biosynthesis, transport, and catabolism	Intracellular trafficking, secretion, and vesicular transport	Basic
8747.g11221	cell-matrix adhesion	Cell wall/membrane/envelope biogenesis	Aaqua specific	BP	GO:0007160	38817at7147	Carbohydrate transport and metabolism		Post-translational modification, protein turnover, and chaperones	Basic	Basic
7423.g9287	cell-matrix adhesion	Cell wall/membrane/envelope biogenesis	Aaqua specific	BP	GO:0007160	60136at7147	ND		ND	ND	ND
5363.g6739	cell-matrix adhesion	Cell wall/membrane/envelope biogenesis	Aaqua specific	BP	GO:0007160	6287at7147	ND		ND	ND	ND
5695.g7133	cell-matrix adhesion	Cell wall/membrane/envelope biogenesis	Aaqua specific	BP	GO:0007160	Unknown	ND		ND	ND	ND
6656.g8381	cell-matrix adhesion	Cell wall/membrane/envelope biogenesis	Aaqua specific	BP	GO:0007160	Unknown	ND		ND	ND	ND
8305.g10491	cellular calcium ion homeostasis	Secondary metabolites biosynthesis, transport, and catabolism	Aaqua specific	BP	GO:0006874	22765at7147	ND		ND	ND	ND
6976.g8661	cellular defense response	Immune response	Aaqua specific	BP	GO:0006968	55909at7147	ND		ND	ND	ND
8500.g10839	cellular glucose homeostasis	Carbohydrate transport and metabolism	Aaqua specific	BP	GO:0001678	24427at7147	Carbohydrate transport and metabolism		Basic	Basic	Basic
95.g11825	cellular hypotonic salinity response	Carbohydrate transport and metabolism	Aaqua specific	BP	GO:0071477	4291at7147	Amino acid transport and metabolism		Carbohydrate transport and metabolism	Cell wall/membrane/envelope biogenesis	Signal transduction mechanisms
8785.g11290	cellular iron ion homeostasis	Secondary metabolites biosynthesis, transport, and catabolism	Aaqua specific	BP	GO:0006879	Unknown	ND		ND	ND	ND
7093.g8842	cellular protein modification process	Cell cycle control, cell division, chromosome partitioning	Aaqua specific	BP	GO:0006464	75600at7147	ND		ND	ND	ND
988.g11908	cellular response to amino acid stimulus	Cell cycle control, cell division, chromosome partitioning	Aaqua specific	BP	GO:0071230	42501at7147	ND		ND	ND	ND
4710.g5932	cellular response to DNA damage stimulus	Post-translational modification, protein turnover, and chaperones	Aaqua specific	BP	GO:0006974	14803at7147	Cell wall/membrane/envelope biogenesis		Post-translational modification, protein turnover, and chaperones	Signal transduction mechanisms	Basic
240.g2620	cellular response to water deprivation	Cell cycle control, cell division, chromosome partitioning	Aaqua specific	BP	GO:0042631	95383at7147	ND		ND	ND	ND
8733.g11198	cellular response to zinc ion	Cell cycle control, cell division, chromosome partitioning	Aaqua specific	BP	GO:0071294	62056at7147	ND		ND	ND	ND
8081.g10187	cellulose binding	Secondary metabolites biosynthesis, transport, and catabolism	Aaqua specific	MF	GO:0030248	80311at7147	ND		ND	ND	ND
8828.g11378	central complex development	Cell wall/membrane/envelope biogenesis	Aaqua specific	BP	GO:0048036	3580at7147	Carbohydrate transport and metabolism		Cell wall/membrane/envelope biogenesis	Mobilome: prophages, transposons	Basic
9002.g11717	central complex development	Cell wall/membrane/envelope biogenesis	Aaqua specific	BP	GO:0048036	3580at7147	Carbohydrate transport and metabolism		Cell wall/membrane/envelope biogenesis	Mobilome: prophages, transposons	Basic
1115.g208	centriole	Cytoskeleton	Aaqua specific	CC	GO:0005814	51975at7147	ND		ND	ND	ND
5671.g7096	centriole	Cytoskeleton	Aaqua specific	CC	GO:0005814	60178at7147	ND		ND	ND	ND
1668.g1275	centriole	Cytoskeleton	Aaqua specific	CC	GO:0005814	62364at7147	ND		ND	ND	ND
3841.g4737	centriole replication	Cytoskeleton	Aaqua specific	BP	GO:0007099	27928at7147	ND		ND	ND	ND
6745.g8465	centrosome	Nuclear structure	Aaqua specific	CC	GO:0005813	19370at7147	ND		ND	ND	ND
3102.g3724	centrosome	Nuclear structure	Aaqua specific	CC	GO:0005813	29660at7147	Transcription, transcription factor		Inorganic ion transport and metabolism	Signal transduction mechanisms	Basic
8150.g10272	centrosome	Nuclear structure	Aaqua specific	CC	GO:0005813	73561at7147	ND		ND	ND	ND
1931.g1878	centrosome cycle	Nuclear structure	Aaqua specific	BP	GO:0007098	11576at7147	ND		ND	ND	ND
968.g11864	centrosome cycle	Nuclear structure	Aaqua specific	BP	GO:0007098	22343at7147	ND		ND	ND	ND
8190.g10331	ceramidase activity	Carbohydrate transport and metabolism	Aaqua specific	MF	GO:0102121	19294at7147	Energy production and conversion		Carbohydrate transport and metabolism	Lipid transport and metabolism	Basic
C557590.g12366	ceramidase activity	Carbohydrate transport and metabolism	Aaqua specific	MF	GO:0102121	19294at7147	Energy production and conversion		Carbohydrate transport and metabolism	Lipid transport and metabolism	Basic
1737.g1545	ceramide metabolic process	Carbohydrate transport and metabolism	Aaqua specific	BP	GO:0006672	45313at7147	ND		ND	ND	ND
7609.g9486	cGMP-dependent protein kinase activity	Post-translational modification, protein turnover, and chaperones	Aaqua specific	MF	GO:0004692	28933at7147	ND		ND	ND	ND
1069.g99	cGMP-dependent protein kinase activity	Post-translational modification, protein turnover, and chaperones	Aaqua specific	MF	GO:0004692	4057at7147	Cell wall/membrane/envelope biogenesis		Post-translational modification, protein turnover, and chaperones	Signal transduction mechanisms	Basic
8491.g10810	cGMP-dependent protein kinase activity	Post-translational modification, protein turnover, and chaperones	Aaqua specific	MF	GO:0004692	4057at7147	Cell wall/membrane/envelope biogenesis		Post-translational modification, protein turnover, and chaperones	Signal transduction mechanisms	Basic
8923.g11548	cGMP-dependent protein kinase activity	Post-translational modification, protein turnover, and chaperones	Aaqua specific	MF	GO:0004692	4057at7147	Cell wall/membrane/envelope biogenesis		Post-translational modification, protein turnover, and chaperones	Signal transduction mechanisms	Basic
1071.g118	cGMP-dependent protein kinase activity	Post-translational modification, protein turnover, and chaperones	Aaqua specific	MF	GO:0004692	55954at7147	ND		ND	ND	ND
4809.g6080	channel activity	Secondary metabolites biosynthesis, transport, and catabolism	Aaqua specific	MF	GO:0015267	76034at7147	ND		ND	ND	ND
2872.g3368	channel activity	Secondary metabolites biosynthesis, transport, and catabolism	Aaqua specific	MF	GO:0015267	Unknown	ND		ND	ND	ND
6500.g8203	chaperone binding	Post-translational modification, protein turnover, and chaperones	Aaqua specific	MF	GO:0051087	61769at7147	ND		ND	ND	ND
8904.g11498	chaperone cofactor-dependent protein refolding	Post-translational modification, protein turnover, and chaperones	Aaqua specific	BP	GO:0051085	34640at7147	Cell wall/membrane/envelope biogenesis		Post-translational modification, protein turnover, and chaperones	Signal transduction mechanisms	Basic
5212.g6546	chaperone cofactor-dependent protein refolding	Post-translational modification, protein turnover, and chaperones	Aaqua specific	BP	GO:0051085	55887at7147	ND		ND	ND	ND
4563.g5750	chaperone cofactor-dependent protein refolding	Post-translational modification, protein turnover, and chaperones	Aaqua specific	BP	GO:0051085	65747at7147	ND		ND	ND	ND
8150.g10271	chaperone-mediated protein transport	Post-translational modification, protein turnover, and chaperones	Aaqua specific	BP	GO:0072321	74941at7147	ND		ND	ND	ND
2438.g2661	chaperone-mediated protein transport	Post-translational modification, protein turnover, and chaperones	Aaqua specific	BP	GO:0072321	75705at7147	ND		ND	ND	ND
1374.g722	chaperonin-containing T-complex	Post-translational modification, protein turnover, and chaperones	Aaqua specific	CC	GO:0005832	23133at7147	Post-translational modification, protein turnover, and chaperones		Basic	Basic	Basic
8939.g11577	checkpoint clamp complex	Cell cycle control, cell division, chromosome partitioning	Aaqua specific	CC	GO:0030896	46974at7147	ND		ND	ND	ND
8905.g11502	chemical synaptic transmission	Signal transduction mechanisms	Aaqua specific	BP	GO:0007268	28358at7147	Amino acid transport and metabolism		Carbohydrate transport and metabolism	Inorganic ion transport and metabolism	Basic
3671.g4559	chemical synaptic transmission	Signal transduction mechanisms	Aaqua specific	BP	GO:0007268	800at7147	ND		ND	ND	ND
2676.g3095	chemical synaptic transmission	Signal transduction mechanisms	Aaqua specific	BP	GO:0007268	Unknown	ND		ND	ND	ND
7118.g8870	chemical synaptic transmission	Signal transduction mechanisms	Aaqua specific	BP	GO:0007268	Unknown	ND		ND	ND	ND
C466938.g11941	chemical synaptic transmission	Signal transduction mechanisms	Aaqua specific	BP	GO:0007268	Unknown	ND		ND	ND	ND
1578.g1090	chitin binding	Cell wall/membrane/envelope biogenesis	Aaqua specific	MF	GO:0008061	1144at7147	Carbohydrate transport and metabolism		Cell wall/membrane/envelope biogenesis	Basic	Basic
2241.g2359	chitin binding	Cell wall/membrane/envelope biogenesis	Aaqua specific	MF	GO:0008061	12367at7147	ND		ND	ND	ND
2829.g3304	chitin binding	Cell wall/membrane/envelope biogenesis	Aaqua specific	MF	GO:0008061	14698at7147	RNA processing and modification		Transcription, transcription factor	Signal transduction mechanisms	Basic
4193.g5258	chitin binding	Cell wall/membrane/envelope biogenesis	Aaqua specific	MF	GO:0008061	15483at7147	Carbohydrate transport and metabolism		Cell wall/membrane/envelope biogenesis	Inorganic ion transport and metabolism	Basic
5875.g7390	chitin binding	Cell wall/membrane/envelope biogenesis	Aaqua specific	MF	GO:0008061	15483at7147	Carbohydrate transport and metabolism		Cell wall/membrane/envelope biogenesis	Inorganic ion transport and metabolism	Basic
8099.g10222	chitin binding	Cell wall/membrane/envelope biogenesis	Aaqua specific	MF	GO:0008061	24614at7147	ND		ND	ND	ND
546.g6815	chitin binding	Cell wall/membrane/envelope biogenesis	Aaqua specific	MF	GO:0008061	24835at7147	ND		ND	ND	ND
2734.g3161	chitin binding	Cell wall/membrane/envelope biogenesis	Aaqua specific	MF	GO:0008061	26149at7147	Carbohydrate transport and metabolism		Cell wall/membrane/envelope biogenesis	Cell motility	Basic
451.g5670	chitin binding	Cell wall/membrane/envelope biogenesis	Aaqua specific	MF	GO:0008061	26582at7147	ND		ND	ND	ND
8955.g11604	chitin binding	Cell wall/membrane/envelope biogenesis	Aaqua specific	MF	GO:0008061	26751at7147	ND		ND	ND	ND
7686.g9624	chitin binding	Cell wall/membrane/envelope biogenesis	Aaqua specific	MF	GO:0008061	28974at7147	Cell cycle control, cell division, chromosome partitioning		Carbohydrate transport and metabolism	Cell wall/membrane/envelope biogenesis	Basic
6699.g8429	chitin binding	Cell wall/membrane/envelope biogenesis	Aaqua specific	MF	GO:0008061	29707at7147	Cell cycle control, cell division, chromosome partitioning		Carbohydrate transport and metabolism	Cell wall/membrane/envelope biogenesis	Basic
7168.g8952	chitin binding	Cell wall/membrane/envelope biogenesis	Aaqua specific	MF	GO:0008061	29707at7147	Cell cycle control, cell division, chromosome partitioning		Carbohydrate transport and metabolism	Cell wall/membrane/envelope biogenesis	Basic
829.g10460	chitin binding	Cell wall/membrane/envelope biogenesis	Aaqua specific	MF	GO:0008061	29707at7147	Cell cycle control, cell division, chromosome partitioning		Carbohydrate transport and metabolism	Cell wall/membrane/envelope biogenesis	Basic
C519874.g12202	chitin binding	Cell wall/membrane/envelope biogenesis	Aaqua specific	MF	GO:0008061	31864at7147	Cell cycle control, cell division, chromosome partitioning		Carbohydrate transport and metabolism	Cell wall/membrane/envelope biogenesis	Basic
6148.g7726	chitin binding	Cell wall/membrane/envelope biogenesis	Aaqua specific	MF	GO:0008061	32079at7147	Cell cycle control, cell division, chromosome partitioning		Carbohydrate transport and metabolism	Cell wall/membrane/envelope biogenesis	Basic
1661.g1244	chitin binding	Cell wall/membrane/envelope biogenesis	Aaqua specific	MF	GO:0008061	32227at7147	ND		ND	ND	ND
775.g9747	chitin binding	Cell wall/membrane/envelope biogenesis	Aaqua specific	MF	GO:0008061	32227at7147	ND		ND	ND	ND
C512930.g12171	chitin binding	Cell wall/membrane/envelope biogenesis	Aaqua specific	MF	GO:0008061	38567at7147	Cell cycle control, cell division, chromosome partitioning		Carbohydrate transport and metabolism	Cell wall/membrane/envelope biogenesis	Basic
4548.g5738	chitin binding	Cell wall/membrane/envelope biogenesis	Aaqua specific	MF	GO:0008061	39321at7147	Cell cycle control, cell division, chromosome partitioning		Carbohydrate transport and metabolism	Cell wall/membrane/envelope biogenesis	Basic
741.g9270	chitin binding	Cell wall/membrane/envelope biogenesis	Aaqua specific	MF	GO:0008061	39321at7147	Cell cycle control, cell division, chromosome partitioning		Carbohydrate transport and metabolism	Cell wall/membrane/envelope biogenesis	Basic
1082.g126	chitin binding	Cell wall/membrane/envelope biogenesis	Aaqua specific	MF	GO:0008061	46165at7147	Cell cycle control, cell division, chromosome partitioning		Carbohydrate transport and metabolism	Cell wall/membrane/envelope biogenesis	Basic
3329.g4098	chitin binding	Cell wall/membrane/envelope biogenesis	Aaqua specific	MF	GO:0008061	46348at7147	Cell cycle control, cell division, chromosome partitioning		Carbohydrate transport and metabolism	Cell wall/membrane/envelope biogenesis	Basic
6690.g8421	chitin binding	Cell wall/membrane/envelope biogenesis	Aaqua specific	MF	GO:0008061	46767at7147	ND		ND	ND	ND
6015.g7565	chitin binding	Cell wall/membrane/envelope biogenesis	Aaqua specific	MF	GO:0008061	47961at7147	ND		ND	ND	ND
3442.g4222	chitin binding	Cell wall/membrane/envelope biogenesis	Aaqua specific	MF	GO:0008061	48745at7147	ND		ND	ND	ND
2734.g3162	chitin binding	Cell wall/membrane/envelope biogenesis	Aaqua specific	MF	GO:0008061	49223at7147	Cell cycle control, cell division, chromosome partitioning		Carbohydrate transport and metabolism	Cell wall/membrane/envelope biogenesis	Basic
5543.g6958	chitin binding	Cell wall/membrane/envelope biogenesis	Aaqua specific	MF	GO:0008061	49676at7147	ND		ND	ND	ND
5323.g6687	chitin binding	Cell wall/membrane/envelope biogenesis	Aaqua specific	MF	GO:0008061	4986at7147	ND		ND	ND	ND
1336.g593	chitin binding	Cell wall/membrane/envelope biogenesis	Aaqua specific	MF	GO:0008061	52472at7147	ND		ND	ND	ND
2241.g2360	chitin binding	Cell wall/membrane/envelope biogenesis	Aaqua specific	MF	GO:0008061	53359at7147	ND		ND	ND	ND
604.g7583	chitin binding	Cell wall/membrane/envelope biogenesis	Aaqua specific	MF	GO:0008061	54667at7147	ND		ND	ND	ND
6946.g8638	chitin binding	Cell wall/membrane/envelope biogenesis	Aaqua specific	MF	GO:0008061	54965at7147	ND		ND	ND	ND
7551.g9435	chitin binding	Cell wall/membrane/envelope biogenesis	Aaqua specific	MF	GO:0008061	54965at7147	ND		ND	ND	ND
C497194.g12079	chitin binding	Cell wall/membrane/envelope biogenesis	Aaqua specific	MF	GO:0008061	54965at7147	ND		ND	ND	ND
5866.g7385	chitin binding	Cell wall/membrane/envelope biogenesis	Aaqua specific	MF	GO:0008061	55703at7147	ND		ND	ND	ND
7191.g8972	chitin binding	Cell wall/membrane/envelope biogenesis	Aaqua specific	MF	GO:0008061	55703at7147	ND		ND	ND	ND
7217.g8994	chitin binding	Cell wall/membrane/envelope biogenesis	Aaqua specific	MF	GO:0008061	55703at7147	ND		ND	ND	ND
2304.g2424	chitin binding	Cell wall/membrane/envelope biogenesis	Aaqua specific	MF	GO:0008061	56508at7147	ND		ND	ND	ND
3076.g3698	chitin binding	Cell wall/membrane/envelope biogenesis	Aaqua specific	MF	GO:0008061	57010at7147	ND		ND	ND	ND
237.g2522	chitin binding	Cell wall/membrane/envelope biogenesis	Aaqua specific	MF	GO:0008061	57993at7147	ND		ND	ND	ND
8202.g10339	chitin binding	Cell wall/membrane/envelope biogenesis	Aaqua specific	MF	GO:0008061	59988at7147	ND		ND	ND	ND
1578.g1088	chitin binding	Cell wall/membrane/envelope biogenesis	Aaqua specific	MF	GO:0008061	61175at7147	ND		ND	ND	ND
4733.g5973	chitin binding	Cell wall/membrane/envelope biogenesis	Aaqua specific	MF	GO:0008061	62652at7147	ND		ND	ND	ND
605.g7612	chitin binding	Cell wall/membrane/envelope biogenesis	Aaqua specific	MF	GO:0008061	63367at7147	ND		ND	ND	ND
5402.g6767	chitin binding	Cell wall/membrane/envelope biogenesis	Aaqua specific	MF	GO:0008061	63689at7147	ND		ND	ND	ND
8596.g10983	chitin binding	Cell wall/membrane/envelope biogenesis	Aaqua specific	MF	GO:0008061	65409at7147	ND		ND	ND	ND
2829.g3303	chitin binding	Cell wall/membrane/envelope biogenesis	Aaqua specific	MF	GO:0008061	68202at7147	ND		ND	ND	ND
7217.g8993	chitin binding	Cell wall/membrane/envelope biogenesis	Aaqua specific	MF	GO:0008061	68436at7147	ND		ND	ND	ND
7229.g9011	chitin binding	Cell wall/membrane/envelope biogenesis	Aaqua specific	MF	GO:0008061	70811at7147	ND		ND	ND	ND
2829.g3300	chitin binding	Cell wall/membrane/envelope biogenesis	Aaqua specific	MF	GO:0008061	72424at7147	ND		ND	ND	ND
7217.g8984	chitin binding	Cell wall/membrane/envelope biogenesis	Aaqua specific	MF	GO:0008061	73604at7147	ND		ND	ND	ND
329.g4040	chitin binding	Cell wall/membrane/envelope biogenesis	Aaqua specific	MF	GO:0008061	75024at7147	ND		ND	ND	ND
1560.g1044	chitin binding	Cell wall/membrane/envelope biogenesis	Aaqua specific	MF	GO:0008061	76990at7147	ND		ND	ND	ND
7885.g9917	chitin binding	Cell wall/membrane/envelope biogenesis	Aaqua specific	MF	GO:0008061	77400at7147	ND		ND	ND	ND
2496.g2758	chitin binding	Cell wall/membrane/envelope biogenesis	Aaqua specific	MF	GO:0008061	816at7147	ND		ND	ND	ND
4312.g5429	chitin binding	Cell wall/membrane/envelope biogenesis	Aaqua specific	MF	GO:0008061	82271at7147	ND		ND	ND	ND
5471.g6824	chitin binding	Cell wall/membrane/envelope biogenesis	Aaqua specific	MF	GO:0008061	8311at7147	ND		ND	ND	ND
1336.g592	chitin binding	Cell wall/membrane/envelope biogenesis	Aaqua specific	MF	GO:0008061	Unknown	ND		ND	ND	ND
1357.g672	chitin binding	Cell wall/membrane/envelope biogenesis	Aaqua specific	MF	GO:0008061	Unknown	ND		ND	ND	ND
1578.g1089	chitin binding	Cell wall/membrane/envelope biogenesis	Aaqua specific	MF	GO:0008061	Unknown	ND		ND	ND	ND
1661.g1243	chitin binding	Cell wall/membrane/envelope biogenesis	Aaqua specific	MF	GO:0008061	Unknown	ND		ND	ND	ND
1661.g1252	chitin binding	Cell wall/membrane/envelope biogenesis	Aaqua specific	MF	GO:0008061	Unknown	ND		ND	ND	ND
7217.g8987	chitin binding	Cell wall/membrane/envelope biogenesis	Aaqua specific	MF	GO:0008061	Unknown	ND		ND	ND	ND
7217.g8990	chitin binding	Cell wall/membrane/envelope biogenesis	Aaqua specific	MF	GO:0008061	Unknown	ND		ND	ND	ND
C486992.g12019	chitin binding	Cell wall/membrane/envelope biogenesis	Aaqua specific	MF	GO:0008061	Unknown	ND		ND	ND	ND
C505274.g12122	chitin binding	Cell wall/membrane/envelope biogenesis	Aaqua specific	MF	GO:0008061	Unknown	ND		ND	ND	ND
C509328.g12153	chitin binding	Cell wall/membrane/envelope biogenesis	Aaqua specific	MF	GO:0008061	Unknown	ND		ND	ND	ND
C512390.g12169	chitin binding	Cell wall/membrane/envelope biogenesis	Aaqua specific	MF	GO:0008061	Unknown	ND		ND	ND	ND
C535988.g12260	chitin binding	Cell wall/membrane/envelope biogenesis	Aaqua specific	MF	GO:0008061	Unknown	ND		ND	ND	ND
613.g7705	chitin metabolic process	Carbohydrate transport and metabolism	Aaqua specific	BP	GO:0006030	32167at7147	ND		ND	ND	ND
C559286.g12392	chitin metabolic process	Carbohydrate transport and metabolism	Aaqua specific	BP	GO:0006030	49949at7147	ND		ND	ND	ND
714.g8912	chitin metabolic process	Carbohydrate transport and metabolism	Aaqua specific	BP	GO:0006030	57650at7147	ND		ND	ND	ND
1661.g1246	chitin metabolic process	Carbohydrate transport and metabolism	Aaqua specific	BP	GO:0006030	67045at7147	ND		ND	ND	ND
6015.g7554	chitin metabolic process	Carbohydrate transport and metabolism	Aaqua specific	BP	GO:0006030	74249at7147	ND		ND	ND	ND
1651.g1208	chitin metabolic process	Carbohydrate transport and metabolism	Aaqua specific	BP	GO:0006030	8311at7147	ND		ND	ND	ND
8202.g10338	chitin metabolic process	Carbohydrate transport and metabolism	Aaqua specific	BP	GO:0006030	86686at7147	ND		ND	ND	ND
4410.g5590	chitin synthase activity	Carbohydrate transport and metabolism	Aaqua specific	MF	GO:0004100	1654at7147	ND		ND	ND	ND
605.g7613	chitin synthase activity	Carbohydrate transport and metabolism	Aaqua specific	MF	GO:0004100	1654at7147	ND		ND	ND	ND
1822.g1701	chitin-based extracellular matrix	Extracellular structures	Aaqua specific	CC	GO:0062129	62150at7147	ND		ND	ND	ND
2086.g2121	chitobiosyldiphosphodolichol beta-mannosyltransferase activity	Coenzyme transport and metabolism	Aaqua specific	MF	GO:0004578	40764at7147	Carbohydrate transport and metabolism		Coenzyme transport and metabolism	Cell wall/membrane/envelope biogenesis	Basic
2520.g2770	chloride channel complex	Inorganic ion transport and metabolism	Aaqua specific	CC	GO:0034707	11371at7147	Inorganic ion transport and metabolism		Basic	Basic	Basic
521.g6534	cholesterol alpha-glucosyltransferase activity	Signal transduction mechanisms	Aaqua specific	MF	GO:0102205	25153at7147	Cell cycle control, cell division, chromosome partitioning		Signal transduction mechanisms	Intracellular trafficking, secretion, and vesicular transport	Basic
1368.g710	cholesterol metabolic process	Carbohydrate transport and metabolism	Aaqua specific	BP	GO:0008203	19806at7147	Amino acid transport and metabolism		Carbohydrate transport and metabolism	Lipid transport and metabolism	Inorganic ion transport and metabolism
2392.g2568	chromatin assembly or disassembly	Chromatin structure and dynamics	Aaqua specific	BP	GO:0006333	43870at7147	ND		ND	ND	ND
7128.g8900	chromatin binding	Chromatin structure and dynamics	Aaqua specific	MF	GO:0003682	10689at7147	ND		ND	ND	ND
8847.g11401	chromatin binding	Chromatin structure and dynamics	Aaqua specific	MF	GO:0003682	11854at7147	ND		ND	ND	ND
1062.g89	chromatin binding	Chromatin structure and dynamics	Aaqua specific	MF	GO:0003682	1388at7147	Energy production and conversion		Carbohydrate transport and metabolism	Basic	Basic
1442.g866	chromatin binding	Chromatin structure and dynamics	Aaqua specific	MF	GO:0003682	43560at7147	ND		ND	ND	ND
5871.g7388	chromatin binding	Chromatin structure and dynamics	Aaqua specific	MF	GO:0003682	6034at7147	ND		ND	ND	ND
3880.g4779	chromatin binding	Chromatin structure and dynamics	Aaqua specific	MF	GO:0003682	61565at7147	ND		ND	ND	ND
7055.g8818	chromatin binding	Chromatin structure and dynamics	Aaqua specific	MF	GO:0003682	80608at7147	ND		ND	ND	ND
6487.g8180	chromatin binding	Chromatin structure and dynamics	Aaqua specific	MF	GO:0003682	9578at7147	ND		ND	ND	ND
7001.g8702	chromatin organization	Chromatin structure and dynamics	Aaqua specific	BP	GO:0006325	12108at7147	ND		ND	ND	ND
5504.g6878	chromatin organization	Chromatin structure and dynamics	Aaqua specific	BP	GO:0006325	17696at7147	ND		ND	ND	ND
7618.g9498	chromatin organization	Chromatin structure and dynamics	Aaqua specific	BP	GO:0006325	3556at7147	Energy production and conversion		Basic	Basic	Basic
6463.g8160	chromatin organization	Chromatin structure and dynamics	Aaqua specific	BP	GO:0006325	55248at7147	ND		ND	ND	ND
5208.g6516	chromatin remodeling	Chromatin structure and dynamics	Aaqua specific	BP	GO:0006338	37798at7147	ND		ND	ND	ND
3572.g4436	chromatin remodeling	Chromatin structure and dynamics	Aaqua specific	BP	GO:0006338	40820at7147	Cytoskeleton		Basic	Basic	Basic
4928.g6201	chromatin remodeling	Chromatin structure and dynamics	Aaqua specific	BP	GO:0006338	9872at7147	ND		ND	ND	ND
6137.g7712	chromatin silencing at telomere	Chromatin structure and dynamics	Aaqua specific	BP	GO:0006348	45416at7147	Amino acid transport and metabolism		Translation, ribosomal structure and biogenesis	Post-translational modification, protein turnover, and chaperones	Basic
122.g348	chromosome	Chromatin structure and dynamics	Aaqua specific	CC	GO:0005694	15751at7147	Transcription, transcription factor		Replication, recombination and repair	Basic	Basic
3411.g4195	chromosome	Chromatin structure and dynamics	Aaqua specific	CC	GO:0005694	24895at7147	ND		ND	ND	ND
3462.g4257	chromosome condensation	Chromatin structure and dynamics	Aaqua specific	BP	GO:0030261	14864at7147	Replication, recombination and repair		Basic	Basic	Basic
7478.g9358	chromosome segregation	Chromatin structure and dynamics	Aaqua specific	BP	GO:0007059	47065at7147	Transcription, transcription factor		Signal transduction mechanisms	Basic	Basic
530.g6630	chromosome segregation	Chromatin structure and dynamics	Aaqua specific	BP	GO:0007059	64493at7147	ND		ND	ND	ND
8949.g11596	chromosome, centromeric region	Chromatin structure and dynamics	Aaqua specific	CC	GO:0000775	68870at7147	ND		ND	ND	ND
C561074.g12424	chromosome, centromeric region	Chromatin structure and dynamics	Aaqua specific	CC	GO:0000775	68870at7147	ND		ND	ND	ND
2086.g2128	CIA complex	Signal transduction mechanisms	Aaqua specific	CC	GO:0097361	16806at7147	ND		ND	ND	ND
7371.g9247	CIA complex	Signal transduction mechanisms	Aaqua specific	CC	GO:0097361	40948at7147	Replication, recombination and repair		Signal transduction mechanisms	Basic	Basic
8806.g11342	ciliary basal body	Cell motility	Aaqua specific	CC	GO:0036064	1120at7147	ND		ND	ND	ND
7884.g9912	ciliary basal body	Cell motility	Aaqua specific	CC	GO:0036064	21867at7147	Carbohydrate transport and metabolism		Lipid transport and metabolism	Signal transduction mechanisms	Basic
1350.g628	ciliary membrane	Cell motility	Aaqua specific	CC	GO:0060170	29424at7147	Inorganic ion transport and metabolism		Signal transduction mechanisms	Basic	Basic
6477.g8177	ciliary membrane	Cell motility	Aaqua specific	CC	GO:0060170	39987at7147	ND		ND	ND	ND
1862.g1755	ciliary membrane	Cell motility	Aaqua specific	CC	GO:0060170	40077at7147	Inorganic ion transport and metabolism		Signal transduction mechanisms	Basic	Basic
2483.g2738	ciliary membrane	Cell motility	Aaqua specific	CC	GO:0060170	40077at7147	Inorganic ion transport and metabolism		Signal transduction mechanisms	Basic	Basic
7649.g9550	ciliary membrane	Cell motility	Aaqua specific	CC	GO:0060170	59411at7147	ND		ND	ND	ND
8908.g11513	ciliary membrane	Cell motility	Aaqua specific	CC	GO:0060170	69525at7147	ND		ND	ND	ND
8716.g11154	ciliary transition fiber	Cell motility	Aaqua specific	CC	GO:0097539	16209at7147	ND		ND	ND	ND
338.g4150	cilium	Cell motility	Aaqua specific	CC	GO:0005929	13637at7147	Cell wall/membrane/envelope biogenesis		Post-translational modification, protein turnover, and chaperones	Signal transduction mechanisms	Basic
5061.g6325	cilium	Cell motility	Aaqua specific	CC	GO:0005929	25792at7147	Translation, ribosomal structure and biogenesis		Basic	Basic	Basic
C555592.g12348	cilium	Cell motility	Aaqua specific	CC	GO:0005929	28192at7147	Cell motility		Post-translational modification, protein turnover, and chaperones	Basic	Basic
237.g2519	cilium	Cell motility	Aaqua specific	CC	GO:0005929	29352at7147	ND		ND	ND	ND
5515.g6923	cilium	Cell motility	Aaqua specific	CC	GO:0005929	33233at7147	ND		ND	ND	ND
7157.g8929	cilium	Cell motility	Aaqua specific	CC	GO:0005929	48274at7147	ND		ND	ND	ND
2680.g3104	cilium	Cell motility	Aaqua specific	CC	GO:0005929	62487at7147	ND		ND	ND	ND
6546.g8234	cilium assembly	Cell motility	Aaqua specific	BP	GO:0060271	16621at7147	Replication, recombination and repair		Signal transduction mechanisms	Basic	Basic
6437.g8083	cilium assembly	Cell motility	Aaqua specific	BP	GO:0060271	3521at7147	Replication, recombination and repair		Signal transduction mechanisms	Basic	Basic
7034.g8791	cilium assembly	Cell motility	Aaqua specific	BP	GO:0060271	46457at7147	Cell wall/membrane/envelope biogenesis		Post-translational modification, protein turnover, and chaperones	Signal transduction mechanisms	Basic
6976.g8664	cilium assembly	Cell motility	Aaqua specific	BP	GO:0060271	6006at7147	ND		ND	ND	ND
851.g10853	cilium movement	Cell motility	Aaqua specific	BP	GO:0003341	38714at7147	ND		ND	ND	ND
530.g6631	cilium movement involved in cell motility	Cell motility	Aaqua specific	BP	GO:0060294	28225at7147	ND		ND	ND	ND
417.g5229	cilium movement involved in cell motility	Cell motility	Aaqua specific	BP	GO:0060294	28500at7147	ND		ND	ND	ND
157.g1069	cilium movement involved in cell motility	Cell motility	Aaqua specific	BP	GO:0060294	43238at7147	ND		ND	ND	ND
4350.g5467	circadian regulation of gene expression	Replication, recombination and repair	Aaqua specific	BP	GO:0032922	23074at7147	RNA processing and modification		Replication, recombination and repair	Basic	Basic
571.g7148	cis-Golgi network	Carbohydrate transport and metabolism	Aaqua specific	CC	GO:0005801	42884at7147	Amino acid transport and metabolism		Carbohydrate transport and metabolism	Basic	Basic
98.g11897	cis-Golgi network	Carbohydrate transport and metabolism	Aaqua specific	CC	GO:0005801	59792at7147	ND		ND	ND	ND
961.g11854	cis-Golgi network	Carbohydrate transport and metabolism	Aaqua specific	CC	GO:0005801	9963at7147	ND		ND	ND	ND
8217.g10364	cis-regulatory region sequence-specific DNA binding	Amino acid transport and metabolism	Aaqua specific	MF	GO:0000987	36641at7147	ND		ND	ND	ND
278.g3213	cis-stilbene-oxide hydrolase activity	Lipid transport and metabolism	Aaqua specific	MF	GO:0033961	4335at7147	Coenzyme transport and metabolism		Lipid transport and metabolism	Signal transduction mechanisms	Basic
278.g3214	cis-stilbene-oxide hydrolase activity	Lipid transport and metabolism	Aaqua specific	MF	GO:0033961	4335at7147	Coenzyme transport and metabolism		Lipid transport and metabolism	Signal transduction mechanisms	Basic
1239.g392	citrate dehydratase activity	Carbohydrate transport and metabolism	Aaqua specific	MF	GO:0047780	9898at7147	ND		ND	ND	ND
2520.g2769	citrate metabolic process	Carbohydrate transport and metabolism	Aaqua specific	BP	GO:0006101	22659at7147	Energy production and conversion		Carbohydrate transport and metabolism	Lipid transport and metabolism	Cell wall/membrane/envelope biogenesis
3841.g4736	clathrin adaptor activity	Coenzyme transport and metabolism	Aaqua specific	MF	GO:0035615	65094at7147	ND		ND	ND	ND
5212.g6537	clathrin adaptor activity	Coenzyme transport and metabolism	Aaqua specific	MF	GO:0035615	7438at7147	ND		ND	ND	ND
5243.g6566	clathrin adaptor complex	Coenzyme transport and metabolism	Aaqua specific	CC	GO:0030131	25505at7147	Energy production and conversion		Coenzyme transport and metabolism	Inorganic ion transport and metabolism	Basic
752.g9423	clathrin adaptor complex	Coenzyme transport and metabolism	Aaqua specific	CC	GO:0030131	26874at7147	ND		ND	ND	ND
4206.g5270	clathrin adaptor complex	Coenzyme transport and metabolism	Aaqua specific	CC	GO:0030131	29429at7147	ND		ND	ND	ND
8862.g11422	clathrin adaptor complex	Coenzyme transport and metabolism	Aaqua specific	CC	GO:0030131	7900at7147	ND		ND	ND	ND
4322.g5449	clathrin binding	Coenzyme transport and metabolism	Aaqua specific	MF	GO:0030276	7038at7147	ND		ND	ND	ND
7776.g9804	clathrin coat of endocytic vesicle	Coenzyme transport and metabolism	Aaqua specific	CC	GO:0030128	41516at7147	ND		ND	ND	ND
2438.g2663	clathrin coat of trans-Golgi network vesicle	Coenzyme transport and metabolism	Aaqua specific	CC	GO:0030130	69660at7147	ND		ND	ND	ND
5604.g7022	clathrin light chain binding	Coenzyme transport and metabolism	Aaqua specific	MF	GO:0032051	1378at7147	Cell wall/membrane/envelope biogenesis		Post-translational modification, protein turnover, and chaperones	Signal transduction mechanisms	Basic
C521178.g12209	clathrin-coated vesicle	Coenzyme transport and metabolism	Aaqua specific	CC	GO:0030136	39684at7147	ND		ND	ND	ND
7514.g9406	cleavage involved in rRNA processing	RNA processing and modification	Aaqua specific	BP	GO:0000469	46949at7147	ND		ND	ND	ND
8475.g10790	cleavage involved in rRNA processing	RNA processing and modification	Aaqua specific	BP	GO:0000469	64409at7147	ND		ND	ND	ND
4914.g6195	clustering of voltage-gated calcium channels	Extracellular structures	Aaqua specific	BP	GO:0070073	46516at7147	ND		ND	ND	ND
530.g6624	CoA-transferase activity	Lipid transport and metabolism	Aaqua specific	MF	GO:0008410	26541at7147	Amino acid transport and metabolism		Lipid transport and metabolism	Secondary metabolites biosynthesis, transport, and catabolism	Basic
3775.g4675	CoA-transferase activity	Lipid transport and metabolism	Aaqua specific	MF	GO:0008410	37329at7147	Amino acid transport and metabolism		Lipid transport and metabolism	Transcription, transcription factor	Secondary metabolites biosynthesis, transport, and catabolism
1384.g749	cohesin complex	Chromatin structure and dynamics	Aaqua specific	CC	GO:0008278	15560at7147	ND		ND	ND	ND
4392.g5533	cohesin complex	Chromatin structure and dynamics	Aaqua specific	CC	GO:0008278	5469at7147	ND		ND	ND	ND
6250.g7887	collagen trimer	Cell wall/membrane/envelope biogenesis	Aaqua specific	CC	GO:0005581	45308at7147	Carbohydrate transport and metabolism		Cell wall/membrane/envelope biogenesis	Basic	Basic
4120.g5144	collagen trimer	Cell wall/membrane/envelope biogenesis	Aaqua specific	CC	GO:0005581	54322at7147	ND		ND	ND	ND
1004.g14	collagen trimer	Cell wall/membrane/envelope biogenesis	Aaqua specific	CC	GO:0005581	63352at7147	ND		ND	ND	ND
5665.g7092	collagen trimer	Cell wall/membrane/envelope biogenesis	Aaqua specific	CC	GO:0005581	75664at7147	ND		ND	ND	ND
2587.g2963	collagen trimer	Cell wall/membrane/envelope biogenesis	Aaqua specific	CC	GO:0005581	Unknown	ND		ND	ND	ND
8124.g10247	collagen trimer	Cell wall/membrane/envelope biogenesis	Aaqua specific	CC	GO:0005581	Unknown	ND		ND	ND	ND
1552.g1038	collagen-containing extracellular matrix	Cell wall/membrane/envelope biogenesis	Aaqua specific	CC	GO:0062023	38190at7147	Cell cycle control, cell division, chromosome partitioning		Basic	Basic	Basic
7959.g10010	complement activation	Immune Response	Aaqua specific	BP	GO:0006956	27028at7147	ND		ND	ND	ND
658.g8268	compound eye photoreceptor development	Post-translational modification, protein turnover, and chaperones	Aaqua specific	BP	GO:0042051	17361at7147	Cell wall/membrane/envelope biogenesis		Post-translational modification, protein turnover, and chaperones	Signal transduction mechanisms	Basic
658.g8267	compound eye photoreceptor development	Cell cycle control, cell division, chromosome partitioning	Aaqua specific	BP	GO:0042051	5348at7147	ND		ND	ND	ND
3632.g4500	condensed chromosome kinetochore	Chromatin structure and dynamics	Aaqua specific	CC	GO:0000777	16618at7147	ND		ND	ND	ND
6214.g7836	condensed chromosome kinetochore	Chromatin structure and dynamics	Aaqua specific	CC	GO:0000777	34323at7147	ND		ND	ND	ND
1633.g1166	condensin complex	Chromatin structure and dynamics	Aaqua specific	CC	GO:0000796	40103at7147	ND		ND	ND	ND
7313.g9117	condensin complex	Chromatin structure and dynamics	Aaqua specific	CC	GO:0000796	6650at7147	ND		ND	ND	ND
3373.g4146	cone photoresponse recovery	Cell wall/membrane/envelope biogenesis	Aaqua specific	BP	GO:0036368	Unknown	ND		ND	ND	ND
6015.g7559	COP9 signalosome	Post-translational modification, protein turnover, and chaperones	Aaqua specific	CC	GO:0008180	11497at7147	Cell wall/membrane/envelope biogenesis		Post-translational modification, protein turnover, and chaperones	Signal transduction mechanisms	Basic
5339.g6701	COP9 signalosome	Post-translational modification, protein turnover, and chaperones	Aaqua specific	CC	GO:0008180	26274at7147	Cell wall/membrane/envelope biogenesis		Post-translational modification, protein turnover, and chaperones	Signal transduction mechanisms	Basic
3504.g4313	COP9 signalosome	Post-translational modification, protein turnover, and chaperones	Aaqua specific	CC	GO:0008180	34800at7147	ND		ND	ND	ND
8995.g11691	COP9 signalosome	Post-translational modification, protein turnover, and chaperones	Aaqua specific	CC	GO:0008180	39415at7147	Cell wall/membrane/envelope biogenesis		Post-translational modification, protein turnover, and chaperones	Basic	Basic
5363.g6736	COP9 signalosome assembly	Post-translational modification, protein turnover, and chaperones	Aaqua specific	BP	GO:0010387	62299at7147	ND		ND	ND	ND
4087.g5081	COP9 signalosome assembly	Post-translational modification, protein turnover, and chaperones	Aaqua specific	BP	GO:0010387	64845at7147	ND		ND	ND	ND
1931.g1876	COPI vesicle coat	Intracellular trafficking, secretion, and vesicular transport	Aaqua specific	CC	GO:0030126	26387at7147	ND		ND	ND	ND
1788.g1667	COPI vesicle coat	Intracellular trafficking, secretion, and vesicular transport	Aaqua specific	CC	GO:0030126	77250at7147	ND		ND	ND	ND
2533.g2804	COPI vesicle coat	Intracellular trafficking, secretion, and vesicular transport	Aaqua specific	CC	GO:0030126	8971at7147	ND		ND	ND	ND
4204.g5267	COPI vesicle coat	Intracellular trafficking, secretion, and vesicular transport	Aaqua specific	CC	GO:0030126	9084at7147	ND		ND	ND	ND
8806.g11345	COPII receptor activity	Intracellular trafficking, secretion, and vesicular transport	Aaqua specific	MF	GO:0097020	58322at7147	ND		ND	ND	ND
121.g330	COPII vesicle coat	Intracellular trafficking, secretion, and vesicular transport	Aaqua specific	CC	GO:0030127	8612at7147	ND		ND	ND	ND
138.g734	COPII vesicle coat	Intracellular trafficking, secretion, and vesicular transport	Aaqua specific	CC	GO:0030127	9646at7147	ND		ND	ND	ND
1733.g1503	COPII-coated vesicle budding	Intracellular trafficking, secretion, and vesicular transport	Aaqua specific	BP	GO:0090114	8777at7147	ND		ND	ND	ND
3455.g4234	copper chaperone activity	Post-translational modification, protein turnover, and chaperones	Aaqua specific	MF	GO:0016531	48479at7147	Energy production and conversion		Transcription, transcription factor	Post-translational modification, protein turnover, and chaperones	Inorganic ion transport and metabolism
2656.g3053	copper chaperone activity	Post-translational modification, protein turnover, and chaperones	Aaqua specific	MF	GO:0016531	80061at7147	ND		ND	ND	ND
6202.g7828	copper ion binding	Cell wall/membrane/envelope biogenesis	Aaqua specific	MF	GO:0005507	22954at7147	Cell cycle control, cell division, chromosome partitioning		Cell wall/membrane/envelope biogenesis	Inorganic ion transport and metabolism	Basic
8716.g11153	copper ion binding	Cell wall/membrane/envelope biogenesis	Aaqua specific	MF	GO:0005507	57553at7147	ND		ND	ND	ND
295.g3481	copper ion homeostasis	Inorganic ion transport and metabolism	Aaqua specific	BP	GO:0055070	58887at7147	ND		ND	ND	ND
1616.g1142	copper ion transmembrane transporter activity	Inorganic ion transport and metabolism	Aaqua specific	MF	GO:0005375	59673at7147	ND		ND	ND	ND
3631.g4496	copper ion transmembrane transporter activity	Inorganic ion transport and metabolism	Aaqua specific	MF	GO:0005375	77944at7147	ND		ND	ND	ND
806.g10173	copper ion transmembrane transporter activity	Inorganic ion transport and metabolism	Aaqua specific	MF	GO:0005375	77944at7147	ND		ND	ND	ND
C500868.g12096	copper ion transmembrane transporter activity	Inorganic ion transport and metabolism	Aaqua specific	MF	GO:0005375	Unknown	ND		ND	ND	ND
7260.g9064	Copper_zinc_superoxide_dismutase_(SODC)	Immune response	Aaqua specific	MF	GO:0004784	57347at7147	ND		ND	ND	ND
8680.g11091	coreceptor activity involved in Wnt signaling pathway	Carbohydrate transport and metabolism	Aaqua specific	MF	GO:0071936	3420at7147	Carbohydrate transport and metabolism		Basic	Basic	Basic
8533.g10887	coronary vasculature development	Cell wall/membrane/envelope biogenesis	Aaqua specific	BP	GO:0060976	57817at7147	ND		ND	ND	ND
641.g8035	corticotropin-releasing hormone binding	Intracellular trafficking, secretion, and vesicular transport	Aaqua specific	MF	GO:0051424	56902at7147	ND		ND	ND	ND
8825.g11377	CORVET complex	Intracellular trafficking, secretion, and vesicular transport	Aaqua specific	CC	GO:0033263	9117at7147	ND		ND	ND	ND
6929.g8627	creatine kinase activity	Intracellular trafficking, secretion, and vesicular transport	Aaqua specific	MF	GO:0004111	7411at7147	ND		ND	ND	ND
2443.g2685	cristae formation	Post-translational modification, protein turnover, and chaperones	Aaqua specific	BP	GO:0042407	32289at7147	Transcription, transcription factor		Post-translational modification, protein turnover, and chaperones	Basic	Basic
8434.g10696	cristae formation	Cytoskeleton	Aaqua specific	BP	GO:0042407	69342at7147	ND		ND	ND	ND
477.g6047	Ctf18 RFC-like complex	Replication, recombination and repair	Aaqua specific	CC	GO:0031390	47801at7147	ND		ND	ND	ND
397.g4955	CTP synthase activity	Nucleotide transport and metabolism	Aaqua specific	MF	GO:0003883	16428at7147	Amino acid transport and metabolism		Nucleotide transport and metabolism	Coenzyme transport and metabolism	Transcription, transcription factor
8305.g10499	Cul2-RING ubiquitin ligase complex	Cell cycle control, cell division, chromosome partitioning	Aaqua specific	CC	GO:0031462	9779at7147	ND		ND	ND	ND
5061.g6334	Cul4-RING E3 ubiquitin ligase complex	Defense and Detoxification mechanisms	Aaqua specific	CC	GO:0080008	24065at7147	Signal transduction mechanisms		Defense and Detoxification mechanisms	Basic	Basic
530.g6622	Cul4-RING E3 ubiquitin ligase complex	Signal transduction mechanisms	Aaqua specific	CC	GO:0080008	30786at7147	Post-translational modification, protein turnover, and chaperones		Signal transduction mechanisms	Basic	Basic
5738.g7232	cullin family protein binding	Secondary metabolites biosynthesis, transport, and catabolism	Aaqua specific	MF	GO:0097602	46798at7147	ND		ND	ND	ND
5363.g6742	cullin family protein binding	Secondary metabolites biosynthesis, transport, and catabolism	Aaqua specific	MF	GO:0097602	71987at7147	ND		ND	ND	ND
6863.g8580	cyclin A2-CDK2 complex	Transcription, transcription factor	Aaqua specific	CC	GO:0097124	36269at7147	Transcription, transcription factor		Basic	Basic	Basic
6306.g7979	cyclin-dependent protein serine/threonine kinase activator activity	Signal transduction mechanisms	Aaqua specific	MF	GO:0061575	37160at7147	Signal transduction mechanisms		Basic	Basic	Basic
5343.g6719	cyclin-dependent protein serine/threonine kinase activator activity	Signal transduction mechanisms	Aaqua specific	MF	GO:0061575	75458at7147	ND		ND	ND	ND
7686.g9610	cyclin-dependent protein serine/threonine kinase activity	Signal transduction mechanisms	Aaqua specific	MF	GO:0004693	42887at7147	Cell wall/membrane/envelope biogenesis		Post-translational modification, protein turnover, and chaperones	Signal transduction mechanisms	Basic
5593.g7004	cyclin-dependent protein serine/threonine kinase inhibitor activity	Signal transduction mechanisms	Aaqua specific	MF	GO:0004861	61820at7147	ND		ND	ND	ND
5781.g7280	cyclin-dependent protein serine/threonine kinase inhibitor activity	Signal transduction mechanisms	Aaqua specific	MF	GO:0004861	77278at7147	ND		ND	ND	ND
8361.g10563	cyclin-dependent protein serine/threonine kinase inhibitor activity	Signal transduction mechanisms	Aaqua specific	MF	GO:0004861	78243at7147	ND		ND	ND	ND
1706.g1397	cyclin-dependent protein serine/threonine kinase regulator activity	Signal transduction mechanisms	Aaqua specific	MF	GO:0016538	21563at7147	ND		ND	ND	ND
1357.g671	cyclin-dependent protein serine/threonine kinase regulator activity	Signal transduction mechanisms	Aaqua specific	MF	GO:0016538	44274at7147	Transcription, transcription factor		Basic	Basic	Basic
7872.g9902	cyclin-dependent protein serine/threonine kinase regulator activity	Signal transduction mechanisms	Aaqua specific	MF	GO:0016538	48231at7147	ND		ND	ND	ND
2185.g2278	cyclin-dependent protein serine/threonine kinase regulator activity	Signal transduction mechanisms	Aaqua specific	MF	GO:0016538	52009at7147	ND		ND	ND	ND
1097.g175	cyclin-dependent protein serine/threonine kinase regulator activity	Signal transduction mechanisms	Aaqua specific	MF	GO:0016538	77304at7147	ND		ND	ND	ND
7711.g9678	cyclin-dependent protein serine/threonine kinase regulator activity	Signal transduction mechanisms	Aaqua specific	MF	GO:0016538	77304at7147	ND		ND	ND	ND
612.g7688	cystathionine beta-synthase activity	Inorganic ion transport and metabolism	Aaqua specific	MF	GO:0004122	28682at7147	Amino acid transport and metabolism		Inorganic ion transport and metabolism	Signal transduction mechanisms	Basic
2546.g2834	cysteine-tRNA ligase activity	RNA processing and modification	Aaqua specific	MF	GO:0004817	13930at7147	Amino acid transport and metabolism		Carbohydrate transport and metabolism	Translation, ribosomal structure and biogenesis	Basic
7649.g9545	cysteine-tRNA ligase activity	RNA processing and modification	Aaqua specific	MF	GO:0004817	41270at7147	Amino acid transport and metabolism		Carbohydrate transport and metabolism	Translation, ribosomal structure and biogenesis	Basic
7649.g9544	cysteine-tRNA ligase activity	RNA processing and modification	Aaqua specific	MF	GO:0004817	6325at7147	ND		ND	ND	ND
8353.g10552	cysteine-type endopeptidase activity	Amino acid transport and metabolism	Aaqua specific	MF	GO:0004197	12900at7147	Amino acid transport and metabolism		Post-translational modification, protein turnover, and chaperones	Basic	Basic
4217.g5290	cysteine-type endopeptidase activity	Amino acid transport and metabolism	Aaqua specific	MF	GO:0004197	36970at7147	Cell wall/membrane/envelope biogenesis		Post-translational modification, protein turnover, and chaperones	Basic	Basic
3206.g3885	cysteine-type endopeptidase activity	Immune response	Aaqua specific	MF	GO:0004197	44872at7147	ND		ND	ND	ND
3381.g4170	cysteine-type endopeptidase activity	Amino acid transport and metabolism	Aaqua specific	MF	GO:0004197	Unknown	ND		ND	ND	ND
5593.g6999	cysteine-type endopeptidase inhibitor activity	Amino acid transport and metabolism	Aaqua specific	MF	GO:0004869	71650at7147	ND		ND	ND	ND
1726.g1457	cysteine-type exopeptidase activity	Amino acid transport and metabolism	Aaqua specific	MF	GO:0070004	58370at7147	ND		ND	ND	ND
30.g3580	cysteine-type peptidase activity	Amino acid transport and metabolism	Aaqua specific	MF	GO:0008234	16477at7147	Cell cycle control, cell division, chromosome partitioning		Post-translational modification, protein turnover, and chaperones	Basic	Basic
4386.g5515	cysteine-type peptidase activity	Amino acid transport and metabolism	Aaqua specific	MF	GO:0008234	17335at7147	Replication, recombination and repair		Post-translational modification, protein turnover, and chaperones	Intracellular trafficking, secretion, and vesicular transport	Basic
397.g4939	cysteine-type peptidase activity	Amino acid transport and metabolism	Aaqua specific	MF	GO:0008234	27637at7147	ND		ND	ND	ND
4217.g5293	cysteine-type peptidase activity	Amino acid transport and metabolism	Aaqua specific	MF	GO:0008234	34461at7147	Cell wall/membrane/envelope biogenesis		Post-translational modification, protein turnover, and chaperones	Basic	Basic
4217.g5289	cysteine-type peptidase activity	Amino acid transport and metabolism	Aaqua specific	MF	GO:0008234	38423at7147	Cell wall/membrane/envelope biogenesis		Post-translational modification, protein turnover, and chaperones	Basic	Basic
1282.g455	cysteine-type peptidase activity	Amino acid transport and metabolism	Aaqua specific	MF	GO:0008234	45415at7147	Cell wall/membrane/envelope biogenesis		Post-translational modification, protein turnover, and chaperones	Basic	Basic
2585.g2924	cysteine-type peptidase activity	Amino acid transport and metabolism	Aaqua specific	MF	GO:0008234	46327at7147	Cell wall/membrane/envelope biogenesis		Post-translational modification, protein turnover, and chaperones	Basic	Basic
471.g5924	cysteine-type peptidase activity	Amino acid transport and metabolism	Aaqua specific	MF	GO:0008234	53553at7147	ND		ND	ND	ND
6900.g8603	cysteine-type peptidase activity	Amino acid transport and metabolism	Aaqua specific	MF	GO:0008234	58337at7147	ND		ND	ND	ND
7649.g9553	cysteine-type peptidase activity	Amino acid transport and metabolism	Aaqua specific	MF	GO:0008234	71650at7147	ND		ND	ND	ND
7649.g9552	cysteine-type peptidase activity	Amino acid transport and metabolism	Aaqua specific	MF	GO:0008234	Unknown	ND		ND	ND	ND
1823.g1717	cytidine deaminase activity	Inorganic ion transport and metabolism	Aaqua specific	MF	GO:0004126	71339at7147	ND		ND	ND	ND
6116.g7678	cytochrome-c oxidase activity	Inorganic ion transport and metabolism	Aaqua specific	MF	GO:0004129	36274at7147	ND		ND	ND	ND
1404.g799	cytokine receptor activity	Immune response	Aaqua specific	MF	GO:0004896	13951at7147	Carbohydrate transport and metabolism		Cell wall/membrane/envelope biogenesis	Mobilome: prophages, transposons	Basic
7362.g9243	cytolysis	Intracellular trafficking, secretion, and vesicular transport	Aaqua specific	BP	GO:0019835	41919at7147	Intracellular trafficking, secretion, and vesicular transport		Basic	Basic	Basic
7682.g9607	cytoplasm	Post-translational modification, protein turnover, and chaperones	Aaqua specific	CC	GO:0005737	18711at7147	Transcription, transcription factor		Post-translational modification, protein turnover, and chaperones	Signal transduction mechanisms	Basic
167.g1288	cytoplasm	Signal transduction mechanisms	Aaqua specific	CC	GO:0005737	19915at7147	Replication, recombination and repair		Signal transduction mechanisms	Basic	Basic
C546028.g12302	cytoplasm	General function prediction only	Aaqua specific	CC	GO:0005737	26000at7147	ND		ND	ND	ND
1684.g1341	cytoplasm	Cell motility	Aaqua specific	CC	GO:0005737	26868at7147	Cell cycle control, cell division, chromosome partitioning		Cell motility	Extracellular structures	Basic
1684.g1342	cytoplasm	Cell motility	Aaqua specific	CC	GO:0005737	26868at7147	Cell cycle control, cell division, chromosome partitioning		Cell motility	Extracellular structures	Basic
6440.g8100	cytoplasm	General function prediction only	Aaqua specific	CC	GO:0005737	2831at7147	ND		ND	ND	ND
3287.g4017	cytoplasm	General function prediction only	Aaqua specific	CC	GO:0005737	28393at7147	ND		ND	ND	ND
446.g5623	cytoplasm	General function prediction only	Aaqua specific	CC	GO:0005737	3275at7147	ND		ND	ND	ND
1253.g434	cytoplasm	General function prediction only	Aaqua specific	CC	GO:0005737	33691at7147	ND		ND	ND	ND
6454.g8120	cytoplasm	Translation, ribosomal structure and biogenesis	Aaqua specific	CC	GO:0005737	36137at7147	Lipid transport and metabolism		Translation, ribosomal structure and biogenesis	Replication, recombination and repair	Basic
8331.g10525	cytoplasm	Post-translational modification, protein turnover, and chaperones	Aaqua specific	CC	GO:0005737	46218at7147	Energy production and conversion		Post-translational modification, protein turnover, and chaperones	Inorganic ion transport and metabolism	Basic
5307.g6659	cytoplasm	Signal transduction mechanisms	Aaqua specific	CC	GO:0005737	49563at7147	Transcription, transcription factor		Signal transduction mechanisms	Basic	Basic
6650.g8363	cytoplasm	Immune response	Aaqua specific	CC	GO:0005737	51516at7147	ND		ND	ND	ND
7743.g9739	cytoplasm	General function prediction only	Aaqua specific	CC	GO:0005737	55749at7147	ND		ND	ND	ND
7649.g9564	cytoplasm	General function prediction only	Aaqua specific	CC	GO:0005737	57738at7147	ND		ND	ND	ND
7478.g9360	cytoplasm	General function prediction only	Aaqua specific	CC	GO:0005737	60061at7147	ND		ND	ND	ND
5455.g6810	cytoplasm	General function prediction only	Aaqua specific	CC	GO:0005737	71800at7147	ND		ND	ND	ND
6399.g8026	cytoplasmic dynein complex	Cell motility	Aaqua specific	CC	GO:0005868	13352at7147	Replication, recombination and repair		Signal transduction mechanisms	Basic	Basic
1630.g1164	cytoplasmic dynein complex	Cell motility	Aaqua specific	CC	GO:0005868	34293at7147	ND		ND	ND	ND
6370.g8023	cytoplasmic dynein complex	Cell motility	Aaqua specific	CC	GO:0005868	48575at7147	ND		ND	ND	ND
6179.g7773	cytoplasmic dynein complex	Cell motility	Aaqua specific	CC	GO:0005868	69279at7147	ND		ND	ND	ND
8020.g10137	cytoplasmic stress granule	General function prediction only	Aaqua specific	CC	GO:0010494	72716at7147	ND		ND	ND	ND
8533.g10886	cytoplasmic translation	General function prediction only	Aaqua specific	BP	GO:0002181	Unknown	ND		ND	ND	ND
3460.g4236	cytoplasmic translational elongation	General function prediction only	Aaqua specific	BP	GO:0002182	77574at7147	ND		ND	ND	ND
4650.g5881	cytoplasmic vesicle	Intracellular trafficking, secretion, and vesicular transport	Aaqua specific	CC	GO:0031410	11790at7147	ND		ND	ND	ND
1465.g922	cytoplasmic vesicle membrane	Intracellular trafficking, secretion, and vesicular transport	Aaqua specific	CC	GO:0030659	20167at7147	ND		ND	ND	ND
7918.g9942	cytoskeletal anchor activity	Cytoskeleton	Aaqua specific	MF	GO:0008093	14196at7147	ND		ND	ND	ND
8464.g10770	cytoskeleton	Cytoskeleton	Aaqua specific	CC	GO:0005856	11179at7147	ND		ND	ND	ND
551.g6884	cytoskeleton	Cytoskeleton	Aaqua specific	CC	GO:0005856	13029at7147	Cytoskeleton		Basic	Basic	Basic
2759.g3177	cytoskeleton	Cytoskeleton	Aaqua specific	CC	GO:0005856	20926at7147	ND		ND	ND	ND
1240.g399	cytoskeleton	Cytoskeleton	Aaqua specific	CC	GO:0005856	21221at7147	Replication, recombination and repair		Signal transduction mechanisms	Basic	Basic
7028.g8783	cytoskeleton	Cytoskeleton	Aaqua specific	CC	GO:0005856	22960at7147	ND		ND	ND	ND
919.g11747	cytoskeleton	Cytoskeleton	Aaqua specific	CC	GO:0005856	24881at7147	ND		ND	ND	ND
4337.g5458	cytoskeleton	Cytoskeleton	Aaqua specific	CC	GO:0005856	27263at7147	Transcription, transcription factor		Post-translational modification, protein turnover, and chaperones	Signal transduction mechanisms	Basic
1307.g519	cytoskeleton	Cytoskeleton	Aaqua specific	CC	GO:0005856	3373at7147	Transcription, transcription factor		Post-translational modification, protein turnover, and chaperones	Signal transduction mechanisms	Basic
2214.g2312	cytoskeleton	Cytoskeleton	Aaqua specific	CC	GO:0005856	3831at7147	ND		ND	ND	ND
2549.g2852	cytoskeleton	Cytoskeleton	Aaqua specific	CC	GO:0005856	38651at7147	Signal transduction mechanisms		Basic	Basic	Basic
8645.g11049	cytoskeleton	Cytoskeleton	Aaqua specific	CC	GO:0005856	41711at7147	Transcription, transcription factor		Post-translational modification, protein turnover, and chaperones	Signal transduction mechanisms	Basic
1289.g487	cytoskeleton	Cytoskeleton	Aaqua specific	CC	GO:0005856	49324at7147	ND		ND	ND	ND
1465.g924	cytoskeleton	Cytoskeleton	Aaqua specific	CC	GO:0005856	50796at7147	ND		ND	ND	ND
1489.g959	cytoskeleton	Cytoskeleton	Aaqua specific	CC	GO:0005856	52639at7147	ND		ND	ND	ND
4279.g5385	cytoskeleton	Cytoskeleton	Aaqua specific	CC	GO:0005856	5844at7147	ND		ND	ND	ND
4710.g5931	cytoskeleton	Cytoskeleton	Aaqua specific	CC	GO:0005856	7133at7147	ND		ND	ND	ND
4279.g5386	cytoskeleton	Cytoskeleton	Aaqua specific	CC	GO:0005856	73528at7147	ND		ND	ND	ND
138.g741	cytoskeleton	Cytoskeleton	Aaqua specific	CC	GO:0005856	79998at7147	ND		ND	ND	ND
4670.g5892	cytoskeleton	Cytoskeleton	Aaqua specific	CC	GO:0005856	9123at7147	ND		ND	ND	ND
3684.g4587	cytoskeleton	Cytoskeleton	Aaqua specific	CC	GO:0005856	Unknown	ND		ND	ND	ND
6040.g7586	cytoskeleton	Cytoskeleton	Aaqua specific	CC	GO:0005856	Unknown	ND		ND	ND	ND
6688.g8417	cytoskeleton	Cytoskeleton	Aaqua specific	CC	GO:0005856	Unknown	ND		ND	ND	ND
7093.g8841	cytoskeleton	Cytoskeleton	Aaqua specific	CC	GO:0005856	Unknown	ND		ND	ND	ND
5767.g7277	cytoskeleton organization	Cytoskeleton	Aaqua specific	BP	GO:0007010	1479at7147	Replication, recombination and repair		Signal transduction mechanisms	Basic	Basic
1957.g1902	cytoskeleton-dependent intracellular transport	Cytoskeleton	Aaqua specific	BP	GO:0030705	8902at7147	ND		ND	ND	ND
2438.g2665	cytosol	Defense and Detoxification mechanisms	Aaqua specific	CC	GO:0005829	23859at7147	Post-translational modification, protein turnover, and chaperones		Defense and Detoxification mechanisms	Mobilome: prophages, transposons	Basic
C560340.g12418	cytosol	General function prediction only	Aaqua specific	CC	GO:0005829	27668at7147	ND		ND	ND	ND
3936.g4886	cytosol	General function prediction only	Aaqua specific	CC	GO:0005829	44097at7147	ND		ND	ND	ND
7884.g9915	cytosol	Post-translational modification, protein turnover, and chaperones	Aaqua specific	CC	GO:0005829	49637at7147	Cell wall/membrane/envelope biogenesis		Post-translational modification, protein turnover, and chaperones	Signal transduction mechanisms	Basic
8896.g11482	cytosol	General function prediction only	Aaqua specific	CC	GO:0005829	73145at7147	ND		ND	ND	ND
6539.g8218	cytosol	General function prediction only	Aaqua specific	CC	GO:0005829	73591at7147	ND		ND	ND	ND
8305.g10498	cytosolic large ribosomal subunit	Translation, ribosomal structure and biogenesis	Aaqua specific	CC	GO:0022625	56900at7147	ND		ND	ND	ND
4033.g5031	cytosolic large ribosomal subunit	Translation, ribosomal structure and biogenesis	Aaqua specific	CC	GO:0022625	64145at7147	ND		ND	ND	ND
3872.g4751	cytosolic large ribosomal subunit	Translation, ribosomal structure and biogenesis	Aaqua specific	CC	GO:0022625	69696at7147	ND		ND	ND	ND
8692.g11118	damaged DNA binding	Replication, recombination and repair	Aaqua specific	MF	GO:0003684	15115at7147	Energy production and conversion		Replication, recombination and repair	Basic	Basic
7884.g9910	damaged DNA binding	Replication, recombination and repair	Aaqua specific	MF	GO:0003684	34054at7147	Translation, ribosomal structure and biogenesis		Basic	Basic	Basic
2533.g2809	damaged DNA binding	Replication, recombination and repair	Aaqua specific	MF	GO:0003684	42227at7147	Energy production and conversion		Replication, recombination and repair	Basic	Basic
2381.g2547	damaged DNA binding	Replication, recombination and repair	Aaqua specific	MF	GO:0003684	64062at7147	ND		ND	ND	ND
6463.g8164	D-aminoacyl-tRNA deacylase activity	RNA processing and modification	Aaqua specific	MF	GO:0051499	64796at7147	ND		ND	ND	ND
1223.g371	dCMP deaminase activity	Secondary metabolites biosynthesis, transport, and catabolism	Aaqua specific	MF	GO:0004132	64486at7147	ND		ND	ND	ND
3252.g3974	de novo centriole assembly	Nuclear structure	Aaqua specific	BP	GO:0097742	74541at7147	ND		ND	ND	ND
2083.g2116	deadenylation-dependent decapping of nuclear-transcribed mRNA	RNA processing and modification	Aaqua specific	BP	GO:0000290	33001at7147	ND		ND	ND	ND
1931.g1883	deadenylation-dependent decapping of nuclear-transcribed mRNA	RNA processing and modification	Aaqua specific	BP	GO:0000290	38715at7147	ND		ND	ND	ND
3900.g4817	deadenylation-dependent decapping of nuclear-transcribed mRNA	RNA processing and modification	Aaqua specific	BP	GO:0000290	48744at7147	ND		ND	ND	ND
C548234.g12309	deaminase activity	Amino acid transport and metabolism	Aaqua specific	MF	GO:0019239	58819at7147	ND		ND	ND	ND
7649.g9557	death domain binding	Cell cycle control, cell division, chromosome partitioning	Aaqua specific	MF	GO:0070513	78762at7147	ND		ND	ND	ND
553.g6945	defense response to bacterium	Immune Response	Aaqua specific	BP	GO:0042742	75161at7147	ND		ND	ND	ND
1107.g200	defense response to Gram-negative bacterium	Immune Response	Aaqua specific	BP	GO:0050829	43467at7147	Replication, recombination and repair		Signal transduction mechanisms	Basic	Basic
997.g11920	delta DNA polymerase complex	Post-translational modification, protein turnover, and chaperones	Aaqua specific	CC	GO:0043625	43111at7147	Amino acid transport and metabolism		Post-translational modification, protein turnover, and chaperones	Basic	Basic
997.g11919	delta DNA polymerase complex	Chromatin structure and dynamics	Aaqua specific	CC	GO:0043625	Unknown	ND		ND	ND	ND
C494616.g12064	demethylation	Chromatin structure and dynamics	Aaqua specific	BP	GO:0070988	61280at7147	ND		ND	ND	ND
546.g6814	dendrite morphogenesis	Cell wall/membrane/envelope biogenesis	Aaqua specific	BP	GO:0048813	7870at7147	ND		ND	ND	ND
8436.g10704	deoxynucleoside kinase activity	Coenzyme transport and metabolism	Aaqua specific	MF	GO:0019136	49121at7147	Nucleotide transport and metabolism		Coenzyme transport and metabolism	Basic	Basic
7337.g9192	deoxyribodipyrimidine photo-lyase activity	Replication, recombination and repair	Aaqua specific	MF	GO:0003904	21600at7147	Amino acid transport and metabolism		Replication, recombination and repair	Signal transduction mechanisms	Basic
7147.g8919	deoxyribose-phosphate aldolase activity	Carbohydrate transport and metabolism	Aaqua specific	MF	GO:0004139	45800at7147	Nucleotide transport and metabolism		Carbohydrate transport and metabolism	Replication, recombination and repair	Defense and Detoxification mechanisms
8331.g10523	dephospho-CoA kinase activity	Cell wall/membrane/envelope biogenesis	Aaqua specific	MF	GO:0004140	24583at7147	Coenzyme transport and metabolism		Cell wall/membrane/envelope biogenesis	Basic	Basic
5876.g7396	detection of mechanical stimulus involved in sensory perception of touch	General function prediction only	Aaqua specific	BP	GO:0050976	Unknown	ND		ND	ND	ND
2609.g3001	determination of left/right symmetry	Cell cycle control, cell division, chromosome partitioning	Aaqua specific	BP	GO:0007368	15484at7147	ND		ND	ND	ND
6437.g8092	developmental process	General function prediction only	Aaqua specific	BP	GO:0032502	13837at7147	ND		ND	ND	ND
1238.g388	diacylglycerol binding	Lipid transport and metabolism	Aaqua specific	MF	GO:0019992	Unknown	ND		ND	ND	ND
5805.g7315	diacylglycerol kinase activity	Lipid transport and metabolism	Aaqua specific	MF	GO:0004143	11394at7147	Carbohydrate transport and metabolism		Lipid transport and metabolism	Signal transduction mechanisms	Basic
3423.g4215	diacylglycerol kinase activity	Lipid transport and metabolism	Aaqua specific	MF	GO:0004143	Unknown	ND		ND	ND	ND
4087.g5084	dihydroceramide glucosyltransferase activity	Cell wall/membrane/envelope biogenesis	Aaqua specific	MF	GO:0102769	30686at7147	Carbohydrate transport and metabolism		Cell wall/membrane/envelope biogenesis	Cell motility	Basic
1250.g415	dihydrolipoyllysine-residue acetyltransferase activity	Amino acid transport and metabolism	Aaqua specific	MF	GO:0004742	34356at7147	Energy production and conversion		Amino acid transport and metabolism	Coenzyme transport and metabolism	Lipid transport and metabolism
4218.g5297	dimethylargininase activity	Secondary metabolites biosynthesis, transport, and catabolism	Aaqua specific	MF	GO:0016403	45517at7147	ND		ND	ND	ND
8247.g10394	dipeptidyl-peptidase activity	Signal transduction mechanisms	Aaqua specific	MF	GO:0008239	11100at7147	ND		ND	ND	ND
3932.g4856	diphthine-ammonia ligase activity	Secondary metabolites biosynthesis, transport, and catabolism	Aaqua specific	MF	GO:0017178	9004at7147	ND		ND	ND	ND
6946.g8649	distributive segregation	Cell cycle control, cell division, chromosome partitioning	Aaqua specific	BP	GO:0032837	14057at7147	ND		ND	ND	ND
752.g9411	diuretic hormone activity	Inorganic ion transport and metabolism	Aaqua specific	MF	GO:0008613	71269at7147	ND		ND	ND	ND
8331.g10527	diuretic hormone receptor activity	Inorganic ion transport and metabolism	Aaqua specific	MF	GO:0008036	32077at7147	ND		ND	ND	ND
8331.g10528	diuretic hormone receptor activity	Inorganic ion transport and metabolism	Aaqua specific	MF	GO:0008036	32077at7147	ND		ND	ND	ND
C552778.g12324	DNA (6-4) photolyase activity	Signal transduction mechanisms	Aaqua specific	MF	GO:0003914	31584at7147	Replication, recombination and repair		Signal transduction mechanisms	Basic	Basic
8493.g10827	DNA binding	Chromatin structure and dynamics	Aaqua specific	MF	GO:0003677	13452at7147	ND		ND	ND	ND
3371.g4143	DNA binding	Chromatin structure and dynamics	Aaqua specific	MF	GO:0003677	1679at7147	ND		ND	ND	ND
3572.g4439	DNA binding	Chromatin structure and dynamics	Aaqua specific	MF	GO:0003677	1938at7147	Cell cycle control, cell division, chromosome partitioning		Translation, ribosomal structure and biogenesis	Basic	Basic
307.g3680	DNA binding	Chromatin structure and dynamics	Aaqua specific	MF	GO:0003677	2070at7147	ND		ND	ND	ND
8378.g10591	DNA binding	Chromatin structure and dynamics	Aaqua specific	MF	GO:0003677	24938at7147	ND		ND	ND	ND
3981.g4969	DNA binding	Chromatin structure and dynamics	Aaqua specific	MF	GO:0003677	29326at7147	ND		ND	ND	ND
2793.g3241	DNA binding	Chromatin structure and dynamics	Aaqua specific	MF	GO:0003677	32346at7147	ND		ND	ND	ND
5208.g6517	DNA binding	Chromatin structure and dynamics	Aaqua specific	MF	GO:0003677	35696at7147	Post-translational modification, protein turnover, and chaperones		Inorganic ion transport and metabolism	Basic	Basic
5990.g7519	DNA binding	Chromatin structure and dynamics	Aaqua specific	MF	GO:0003677	38499at7147	ND		ND	ND	ND
750.g9382	DNA binding	Chromatin structure and dynamics	Aaqua specific	MF	GO:0003677	39262at7147	ND		ND	ND	ND
36.g4480	DNA binding	Chromatin structure and dynamics	Aaqua specific	MF	GO:0003677	3942at7147	Signal transduction mechanisms		Intracellular trafficking, secretion, and vesicular transport	Basic	Basic
7892.g9922	DNA binding	Chromatin structure and dynamics	Aaqua specific	MF	GO:0003677	40372at7147	ND		ND	ND	ND
1983.g1948	DNA binding	Chromatin structure and dynamics	Aaqua specific	MF	GO:0003677	40663at7147	ND		ND	ND	ND
1458.g903	DNA binding	Chromatin structure and dynamics	Aaqua specific	MF	GO:0003677	43031at7147	Transcription, transcription factor		Signal transduction mechanisms	Basic	Basic
1927.g1867	DNA binding	Chromatin structure and dynamics	Aaqua specific	MF	GO:0003677	43591at7147	ND		ND	ND	ND
917.g11744	DNA binding	Chromatin structure and dynamics	Aaqua specific	MF	GO:0003677	48632at7147	ND		ND	ND	ND
7754.g9754	DNA binding	Chromatin structure and dynamics	Aaqua specific	MF	GO:0003677	50261at7147	ND		ND	ND	ND
8154.g10287	DNA binding	Chromatin structure and dynamics	Aaqua specific	MF	GO:0003677	52140at7147	ND		ND	ND	ND
4637.g5865	DNA binding	Chromatin structure and dynamics	Aaqua specific	MF	GO:0003677	55829at7147	ND		ND	ND	ND
6205.g7831	DNA binding	Chromatin structure and dynamics	Aaqua specific	MF	GO:0003677	61183at7147	ND		ND	ND	ND
6514.g8209	DNA binding	Chromatin structure and dynamics	Aaqua specific	MF	GO:0003677	62808at7147	ND		ND	ND	ND
8751.g11252	DNA binding	Chromatin structure and dynamics	Aaqua specific	MF	GO:0003677	74275at7147	ND		ND	ND	ND
664.g8356	DNA binding	Chromatin structure and dynamics	Aaqua specific	MF	GO:0003677	76177at7147	ND		ND	ND	ND
8269.g10446	DNA binding	Chromatin structure and dynamics	Aaqua specific	MF	GO:0003677	77868at7147	ND		ND	ND	ND
5911.g7439	DNA binding	Chromatin structure and dynamics	Aaqua specific	MF	GO:0003677	78376at7147	ND		ND	ND	ND
1452.g878	DNA binding	Chromatin structure and dynamics	Aaqua specific	MF	GO:0003677	8473at7147	ND		ND	ND	ND
3164.g3802	DNA binding	Chromatin structure and dynamics	Aaqua specific	MF	GO:0003677	Unknown	ND		ND	ND	ND
663.g8339	DNA binding	Chromatin structure and dynamics	Aaqua specific	MF	GO:0003677	Unknown	ND		ND	ND	ND
2011.g1972	DNA clamp loader activity	Chromatin structure and dynamics	Aaqua specific	MF	GO:0003689	10520at7147	Cell cycle control, cell division, chromosome partitioning		Replication, recombination and repair	Post-translational modification, protein turnover, and chaperones	Basic
2734.g3159	DNA damage checkpoint	Chromatin structure and dynamics	Aaqua specific	BP	GO:0000077	23083at7147	Cell wall/membrane/envelope biogenesis		Post-translational modification, protein turnover, and chaperones	Signal transduction mechanisms	Basic
5363.g6740	DNA damage checkpoint	Chromatin structure and dynamics	Aaqua specific	BP	GO:0000077	34327at7147	ND		ND	ND	ND
5061.g6328	DNA damage checkpoint	Chromatin structure and dynamics	Aaqua specific	BP	GO:0000077	45163at7147	ND		ND	ND	ND
1243.g408	DNA damage checkpoint	Chromatin structure and dynamics	Aaqua specific	BP	GO:0000077	923at7147	ND		ND	ND	ND
7001.g8716	DNA duplex unwinding	Chromatin structure and dynamics	Aaqua specific	BP	GO:0032508	7885at7147	ND		ND	ND	ND
1931.g1875	DNA helicase activity	Replication, recombination and repair	Aaqua specific	MF	GO:0003678	23326at7147	Replication, recombination and repair		Mobilome: prophages, transposons	Basic	Basic
2177.g2268	DNA helicase activity	Replication, recombination and repair	Aaqua specific	MF	GO:0003678	24754at7147	Replication, recombination and repair		Cell wall/membrane/envelope biogenesis	Intracellular trafficking, secretion, and vesicular transport	Mobilome: prophages, transposons
2205.g2303	DNA helicase activity	Replication, recombination and repair	Aaqua specific	MF	GO:0003678	33030at7147	Translation, ribosomal structure and biogenesis		Transcription, transcription factor	Replication, recombination and repair	Defense and Detoxification mechanisms
6460.g8140	DNA helicase activity	Replication, recombination and repair	Aaqua specific	MF	GO:0003678	4671at7147	Translation, ribosomal structure and biogenesis		Transcription, transcription factor	Replication, recombination and repair	Defense and Detoxification mechanisms
2696.g3126	DNA helicase activity	Replication, recombination and repair	Aaqua specific	MF	GO:0003678	5211at7147	ND		ND	ND	ND
C495308.g12067	DNA helicase activity	Replication, recombination and repair	Aaqua specific	MF	GO:0003678	Unknown	ND		ND	ND	ND
3208.g3892	DNA integration	Replication, recombination and repair	Aaqua specific	BP	GO:0015074	80227at7147	ND		ND	ND	ND
8053.g10168	DNA integration	Replication, recombination and repair	Aaqua specific	BP	GO:0015074	80227at7147	ND		ND	ND	ND
8374.g10582	DNA integration	Replication, recombination and repair	Aaqua specific	BP	GO:0015074	80227at7147	ND		ND	ND	ND
2715.g3140	DNA integration	Replication, recombination and repair	Aaqua specific	BP	GO:0015074	80607at7147	ND		ND	ND	ND
4428.g5608	DNA integration	Replication, recombination and repair	Aaqua specific	BP	GO:0015074	Unknown	ND		ND	ND	ND
C493674.g12053	DNA integration	Replication, recombination and repair	Aaqua specific	BP	GO:0015074	Unknown	ND		ND	ND	ND
C513436.g12178	DNA integration	Replication, recombination and repair	Aaqua specific	BP	GO:0015074	Unknown	ND		ND	ND	ND
1875.g1775	DNA ligation involved in DNA repair	Replication, recombination and repair	Aaqua specific	BP	GO:0051103	13664at7147	Translation, ribosomal structure and biogenesis		Transcription, transcription factor	Replication, recombination and repair	Signal transduction mechanisms
4581.g5785	DNA ligation involved in DNA repair	Replication, recombination and repair	Aaqua specific	BP	GO:0051103	37118at7147	Translation, ribosomal structure and biogenesis		Replication, recombination and repair	Signal transduction mechanisms	Basic
8613.g11010	DNA polymerase III complex	Replication, recombination and repair	Aaqua specific	CC	GO:0009360	55331at7147	ND		ND	ND	ND
6921.g8612	DNA polymerase processivity factor activity	Replication, recombination and repair	Aaqua specific	MF	GO:0030337	49833at7147	ND		ND	ND	ND
4542.g5719	DNA primase activity	Replication, recombination and repair	Aaqua specific	MF	GO:0003896	27236at7147	Transcription, transcription factor		Replication, recombination and repair	Basic	Basic
514.g6427	DNA repair	Replication, recombination and repair	Aaqua specific	BP	GO:0006281	10891at7147	Transcription, transcription factor		Replication, recombination and repair	Mobilome: prophages, transposons	Basic
8870.g11432	DNA repair	Replication, recombination and repair	Aaqua specific	BP	GO:0006281	3842at7147	Lipid transport and metabolism		Cell wall/membrane/envelope biogenesis	Signal transduction mechanisms	Basic
8680.g11090	DNA repair	Replication, recombination and repair	Aaqua specific	BP	GO:0006281	52012at7147	ND		ND	ND	ND
8331.g10524	DNA repair	Replication, recombination and repair	Aaqua specific	BP	GO:0006281	74380at7147	ND		ND	ND	ND
514.g6423	DNA repair	Replication, recombination and repair	Aaqua specific	BP	GO:0006281	Unknown	ND		ND	ND	ND
94.g11791	DNA replication	Replication, recombination and repair	Aaqua specific	BP	GO:0006260	16768at7147	RNA processing and modification		Translation, ribosomal structure and biogenesis	Replication, recombination and repair	Basic
8247.g10395	DNA replication	Replication, recombination and repair	Aaqua specific	BP	GO:0006260	18465at7147	Cell cycle control, cell division, chromosome partitioning		Replication, recombination and repair	Basic	Basic
8365.g10570	DNA replication	Replication, recombination and repair	Aaqua specific	BP	GO:0006260	35266at7147	Replication, recombination and repair		Intracellular trafficking, secretion, and vesicular transport	Mobilome: prophages, transposons	Basic
5695.g7132	DNA replication	Replication, recombination and repair	Aaqua specific	BP	GO:0006260	39607at7147	Cell cycle control, cell division, chromosome partitioning		Replication, recombination and repair	Post-translational modification, protein turnover, and chaperones	Basic
4850.g6123	DNA replication	Replication, recombination and repair	Aaqua specific	BP	GO:0006260	42950at7147	Cell cycle control, cell division, chromosome partitioning		Replication, recombination and repair	Basic	Basic
3412.g4197	DNA replication	Replication, recombination and repair	Aaqua specific	BP	GO:0006260	47762at7147	Cell cycle control, cell division, chromosome partitioning		Replication, recombination and repair	Post-translational modification, protein turnover, and chaperones	Basic
2902.g3402	DNA replication	Replication, recombination and repair	Aaqua specific	BP	GO:0006260	48184at7147	Cell cycle control, cell division, chromosome partitioning		Replication, recombination and repair	Post-translational modification, protein turnover, and chaperones	Basic
8785.g11283	DNA replication	Replication, recombination and repair	Aaqua specific	BP	GO:0006260	70731at7147	ND		ND	ND	ND
589.g7407	DNA replication	Replication, recombination and repair	Aaqua specific	BP	GO:0006260	72323at7147	ND		ND	ND	ND
2858.g3339	DNA replication	Replication, recombination and repair	Aaqua specific	BP	GO:0006260	78293at7147	ND		ND	ND	ND
4599.g5817	DNA replication checkpoint	Replication, recombination and repair	Aaqua specific	BP	GO:0000076	71201at7147	ND		ND	ND	ND
597.g7489	DNA replication initiation	Replication, recombination and repair	Aaqua specific	BP	GO:0006270	21944at7147	Replication, recombination and repair		Intracellular trafficking, secretion, and vesicular transport	Mobilome: prophages, transposons	Basic
1086.g137	DNA replication initiation	Replication, recombination and repair	Aaqua specific	BP	GO:0006270	32636at7147	ND		ND	ND	ND
C550436.g12318	DNA replication initiation	Replication, recombination and repair	Aaqua specific	BP	GO:0006270	32983at7147	ND		ND	ND	ND
2662.g3084	DNA replication, removal of RNA primer	Replication, recombination and repair	Aaqua specific	BP	GO:0043137	40328at7147	Replication, recombination and repair		Basic	Basic	Basic
7008.g8767	DNA replication, synthesis of RNA primer	Replication, recombination and repair	Aaqua specific	BP	GO:0006269	20227at7147	Energy production and conversion		Replication, recombination and repair	Mobilome: prophages, transposons	Basic
4119.g5139	DNA replication-independent nucleosome assembly	Replication, recombination and repair	Aaqua specific	BP	GO:0006336	5947at7147	ND		ND	ND	ND
8807.g11353	DNA synthesis involved in DNA repair	Replication, recombination and repair	Aaqua specific	BP	GO:0000731	36074at7147	Cell cycle control, cell division, chromosome partitioning		Replication, recombination and repair	Post-translational modification, protein turnover, and chaperones	Basic
1333.g582	DNA synthesis involved in double-strand break repair via homologous recombination	Replication, recombination and repair	Aaqua specific	BP	GO:0043150	10087at7147	Transcription, transcription factor		Replication, recombination and repair	Defense and Detoxification mechanisms	Basic
530.g6633	DNA topoisomerase type I (single strand cut, ATP-independent) activity	Replication, recombination and repair	Aaqua specific	MF	GO:0003917	10216at7147	Chromatin structure and dynamics		Replication, recombination and repair	Mobilome: prophages, transposons	Basic
122.g344	DNA topoisomerase type I (single strand cut, ATP-independent) activity	Replication, recombination and repair	Aaqua specific	MF	GO:0003917	14901at7147	Replication, recombination and repair		Basic	Basic	Basic
6433.g8071	DNA topoisomerase type I (single strand cut, ATP-independent) activity	Replication, recombination and repair	Aaqua specific	MF	GO:0003917	9987at7147	ND		ND	ND	ND
8020.g10138	DNA topoisomerase type II (double strand cut, ATP-hydrolyzing) activity	Replication, recombination and repair	Aaqua specific	MF	GO:0003918	5170at7147	ND		ND	ND	ND
1396.g777	DNA-binding transcription activator activity, RNA polymerase II-specific	Replication, recombination and repair	Aaqua specific	MF	GO:0001228	22370at7147	ND		ND	ND	ND
1223.g369	DNA-binding transcription activator activity, RNA polymerase II-specific	Replication, recombination and repair	Aaqua specific	MF	GO:0001228	28693at7147	ND		ND	ND	ND
1823.g1723	DNA-binding transcription activator activity, RNA polymerase II-specific	Replication, recombination and repair	Aaqua specific	MF	GO:0001228	40518at7147	ND		ND	ND	ND
7520.g9426	DNA-binding transcription factor activity	Immune response	Aaqua specific	MF	GO:0003700	11785at7147	ND		ND	ND	ND
5024.g6287	DNA-binding transcription factor activity	Transcription, transcription factor	Aaqua specific	MF	GO:0003700	12214at7147	Transcription, transcription factor		Basic	Basic	Basic
2162.g2244	DNA-binding transcription factor activity	Transcription, transcription factor	Aaqua specific	MF	GO:0003700	18004at7147	ND		ND	ND	ND
166.g1240	DNA-binding transcription factor activity	Transcription, transcription factor	Aaqua specific	MF	GO:0003700	21632at7147	Transcription, transcription factor		Basic	Basic	Basic
1523.g1000	DNA-binding transcription factor activity	Transcription, transcription factor	Aaqua specific	MF	GO:0003700	22485at7147	Mobilome: prophages, transposons		Basic	Basic	Basic
5860.g7378	DNA-binding transcription factor activity	Transcription, transcription factor	Aaqua specific	MF	GO:0003700	28161at7147	ND		ND	ND	ND
3773.g4668	DNA-binding transcription factor activity	Transcription, transcription factor	Aaqua specific	MF	GO:0003700	28228at7147	ND		ND	ND	ND
2162.g2246	DNA-binding transcription factor activity	Transcription, transcription factor	Aaqua specific	MF	GO:0003700	32163at7147	ND		ND	ND	ND
3773.g4669	DNA-binding transcription factor activity	Transcription, transcription factor	Aaqua specific	MF	GO:0003700	38939at7147	ND		ND	ND	ND
2474.g2703	DNA-binding transcription factor activity	Transcription, transcription factor	Aaqua specific	MF	GO:0003700	41586at7147	ND		ND	ND	ND
7469.g9336	DNA-binding transcription factor activity	Transcription, transcription factor	Aaqua specific	MF	GO:0003700	41586at7147	ND		ND	ND	ND
709.g8836	DNA-binding transcription factor activity	Transcription, transcription factor	Aaqua specific	MF	GO:0003700	48005at7147	Transcription, transcription factor		Basic	Basic	Basic
530.g6632	DNA-binding transcription factor activity	Transcription, transcription factor	Aaqua specific	MF	GO:0003700	49818at7147	ND		ND	ND	ND
1472.g942	DNA-binding transcription factor activity	Transcription, transcription factor	Aaqua specific	MF	GO:0003700	53643at7147	ND		ND	ND	ND
459.g5810	DNA-binding transcription factor activity	Transcription, transcription factor	Aaqua specific	MF	GO:0003700	56939at7147	ND		ND	ND	ND
2215.g2313	DNA-binding transcription factor activity	Transcription, transcription factor	Aaqua specific	MF	GO:0003700	58731at7147	ND		ND	ND	ND
7754.g9752	DNA-binding transcription factor activity	Transcription, transcription factor	Aaqua specific	MF	GO:0003700	58731at7147	ND		ND	ND	ND
2057.g2057	DNA-binding transcription factor activity	Transcription, transcription factor	Aaqua specific	MF	GO:0003700	58921at7147	ND		ND	ND	ND
8534.g10893	DNA-binding transcription factor activity	Transcription, transcription factor	Aaqua specific	MF	GO:0003700	62135at7147	ND		ND	ND	ND
3044.g3649	DNA-binding transcription factor activity	Transcription, transcription factor	Aaqua specific	MF	GO:0003700	62679at7147	ND		ND	ND	ND
7243.g9040	DNA-binding transcription factor activity	Transcription, transcription factor	Aaqua specific	MF	GO:0003700	67095at7147	ND		ND	ND	ND
4656.g5883	DNA-binding transcription factor activity	Transcription, transcription factor	Aaqua specific	MF	GO:0003700	67692at7147	ND		ND	ND	ND
8020.g10142	DNA-binding transcription factor activity	Transcription, transcription factor	Aaqua specific	MF	GO:0003700	70629at7147	ND		ND	ND	ND
243.g2642	DNA-binding transcription factor activity	Transcription, transcription factor	Aaqua specific	MF	GO:0003700	72082at7147	ND		ND	ND	ND
542.g6785	DNA-binding transcription factor activity	Transcription, transcription factor	Aaqua specific	MF	GO:0003700	72921at7147	ND		ND	ND	ND
5967.g7478	DNA-binding transcription factor activity	Transcription, transcription factor	Aaqua specific	MF	GO:0003700	74922at7147	ND		ND	ND	ND
1435.g854	DNA-binding transcription factor activity	Transcription, transcription factor	Aaqua specific	MF	GO:0003700	77688at7147	ND		ND	ND	ND
7867.g9898	DNA-binding transcription factor activity	Immune response	Aaqua specific	MF	GO:0003700	9014at7147	ND		ND	ND	ND
1004.g18	DNA-binding transcription factor activity	Transcription, transcription factor	Aaqua specific	MF	GO:0003700	9585at7147	ND		ND	ND	ND
2162.g2249	DNA-binding transcription factor activity	Transcription, transcription factor	Aaqua specific	MF	GO:0003700	Unknown	ND		ND	ND	ND
3329.g4099	DNA-binding transcription factor activity	Transcription, transcription factor	Aaqua specific	MF	GO:0003700	Unknown	ND		ND	ND	ND
3773.g4666	DNA-binding transcription factor activity	Transcription, transcription factor	Aaqua specific	MF	GO:0003700	Unknown	ND		ND	ND	ND
5357.g6734	DNA-binding transcription factor activity	Transcription, transcription factor	Aaqua specific	MF	GO:0003700	Unknown	ND		ND	ND	ND
5828.g7351	DNA-binding transcription factor activity	Transcription, transcription factor	Aaqua specific	MF	GO:0003700	Unknown	ND		ND	ND	ND
7131.g8903	DNA-binding transcription factor activity	Transcription, transcription factor	Aaqua specific	MF	GO:0003700	Unknown	ND		ND	ND	ND
4087.g5086	DNA-binding transcription factor activity, RNA polymerase II-specific	Mobilome: prophages, transposons	Aaqua specific	MF	GO:0000981	22261at7147	ND		ND	ND	ND
2466.g2698	DNA-binding transcription factor activity, RNA polymerase II-specific	Mobilome: prophages, transposons	Aaqua specific	MF	GO:0000981	29650at7147	ND		ND	ND	ND
3314.g4089	DNA-binding transcription factor activity, RNA polymerase II-specific	Mobilome: prophages, transposons	Aaqua specific	MF	GO:0000981	29830at7147	Mobilome: prophages, transposons		Basic	Basic	Basic
296.g3528	DNA-binding transcription factor activity, RNA polymerase II-specific	Mobilome: prophages, transposons	Aaqua specific	MF	GO:0000981	32748at7147	ND		ND	ND	ND
6252.g7909	DNA-binding transcription factor activity, RNA polymerase II-specific	Mobilome: prophages, transposons	Aaqua specific	MF	GO:0000981	35639at7147	Cell cycle control, cell division, chromosome partitioning		Translation, ribosomal structure and biogenesis	Basic	Basic
7686.g9620	DNA-binding transcription factor activity, RNA polymerase II-specific	Mobilome: prophages, transposons	Aaqua specific	MF	GO:0000981	35639at7147	Cell cycle control, cell division, chromosome partitioning		Translation, ribosomal structure and biogenesis	Basic	Basic
883.g11379	DNA-binding transcription factor activity, RNA polymerase II-specific	Mobilome: prophages, transposons	Aaqua specific	MF	GO:0000981	37468at7147	ND		ND	ND	ND
3617.g4489	DNA-binding transcription factor activity, RNA polymerase II-specific	Mobilome: prophages, transposons	Aaqua specific	MF	GO:0000981	38850at7147	ND		ND	ND	ND
6492.g8188	DNA-binding transcription factor activity, RNA polymerase II-specific	Mobilome: prophages, transposons	Aaqua specific	MF	GO:0000981	39231at7147	Translation, ribosomal structure and biogenesis		Replication, recombination and repair	Mobilome: prophages, transposons	Basic
2463.g2696	DNA-binding transcription factor activity, RNA polymerase II-specific	Mobilome: prophages, transposons	Aaqua specific	MF	GO:0000981	39769at7147	ND		ND	ND	ND
8887.g11463	DNA-binding transcription factor activity, RNA polymerase II-specific	Mobilome: prophages, transposons	Aaqua specific	MF	GO:0000981	40256at7147	ND		ND	ND	ND
5731.g7209	DNA-binding transcription factor activity, RNA polymerase II-specific	Mobilome: prophages, transposons	Aaqua specific	MF	GO:0000981	40782at7147	Cell cycle control, cell division, chromosome partitioning		Transcription, transcription factor	Post-translational modification, protein turnover, and chaperones	Signal transduction mechanisms
7008.g8765	DNA-binding transcription factor activity, RNA polymerase II-specific	Mobilome: prophages, transposons	Aaqua specific	MF	GO:0000981	41322at7147	ND		ND	ND	ND
7088.g8835	DNA-binding transcription factor activity, RNA polymerase II-specific	Mobilome: prophages, transposons	Aaqua specific	MF	GO:0000981	42615at7147	Mobilome: prophages, transposons		Basic	Basic	Basic
868.g11075	DNA-binding transcription factor activity, RNA polymerase II-specific	Mobilome: prophages, transposons	Aaqua specific	MF	GO:0000981	44330at7147	ND		ND	ND	ND
C534398.g12258	DNA-binding transcription factor activity, RNA polymerase II-specific	Mobilome: prophages, transposons	Aaqua specific	MF	GO:0000981	45068at7147	ND		ND	ND	ND
6455.g8124	DNA-binding transcription factor activity, RNA polymerase II-specific	Mobilome: prophages, transposons	Aaqua specific	MF	GO:0000981	45234at7147	ND		ND	ND	ND
1071.g117	DNA-binding transcription factor activity, RNA polymerase II-specific	Mobilome: prophages, transposons	Aaqua specific	MF	GO:0000981	45453at7147	ND		ND	ND	ND
C514308.g12185	DNA-binding transcription factor activity, RNA polymerase II-specific	Mobilome: prophages, transposons	Aaqua specific	MF	GO:0000981	45810at7147	ND		ND	ND	ND
1717.g1412	DNA-binding transcription factor activity, RNA polymerase II-specific	Mobilome: prophages, transposons	Aaqua specific	MF	GO:0000981	46182at7147	ND		ND	ND	ND
4766.g6041	DNA-binding transcription factor activity, RNA polymerase II-specific	Mobilome: prophages, transposons	Aaqua specific	MF	GO:0000981	46684at7147	Carbohydrate transport and metabolism		Transcription, transcription factor	Basic	Basic
8865.g11424	DNA-binding transcription factor activity, RNA polymerase II-specific	Mobilome: prophages, transposons	Aaqua specific	MF	GO:0000981	47164at7147	ND		ND	ND	ND
3095.g3712	DNA-binding transcription factor activity, RNA polymerase II-specific	Mobilome: prophages, transposons	Aaqua specific	MF	GO:0000981	47874at7147	ND		ND	ND	ND
6191.g7779	DNA-binding transcription factor activity, RNA polymerase II-specific	Mobilome: prophages, transposons	Aaqua specific	MF	GO:0000981	48001at7147	ND		ND	ND	ND
324.g3935	DNA-binding transcription factor activity, RNA polymerase II-specific	Mobilome: prophages, transposons	Aaqua specific	MF	GO:0000981	48390at7147	ND		ND	ND	ND
595.g7462	DNA-binding transcription factor activity, RNA polymerase II-specific	Mobilome: prophages, transposons	Aaqua specific	MF	GO:0000981	48519at7147	ND		ND	ND	ND
6689.g8419	DNA-binding transcription factor activity, RNA polymerase II-specific	Mobilome: prophages, transposons	Aaqua specific	MF	GO:0000981	48519at7147	ND		ND	ND	ND
8173.g10310	DNA-binding transcription factor activity, RNA polymerase II-specific	Mobilome: prophages, transposons	Aaqua specific	MF	GO:0000981	49264at7147	ND		ND	ND	ND
2662.g3072	DNA-binding transcription factor activity, RNA polymerase II-specific	Mobilome: prophages, transposons	Aaqua specific	MF	GO:0000981	49343at7147	ND		ND	ND	ND
2769.g3190	DNA-binding transcription factor activity, RNA polymerase II-specific	Mobilome: prophages, transposons	Aaqua specific	MF	GO:0000981	49346at7147	Cell cycle control, cell division, chromosome partitioning		Transcription, transcription factor	Signal transduction mechanisms	Basic
1131.g235	DNA-binding transcription factor activity, RNA polymerase II-specific	Mobilome: prophages, transposons	Aaqua specific	MF	GO:0000981	49423at7147	ND		ND	ND	ND
7276.g9080	DNA-binding transcription factor activity, RNA polymerase II-specific	Mobilome: prophages, transposons	Aaqua specific	MF	GO:0000981	49493at7147	ND		ND	ND	ND
8925.g11550	DNA-binding transcription factor activity, RNA polymerase II-specific	Mobilome: prophages, transposons	Aaqua specific	MF	GO:0000981	50882at7147	ND		ND	ND	ND
5698.g7135	DNA-binding transcription factor activity, RNA polymerase II-specific	Mobilome: prophages, transposons	Aaqua specific	MF	GO:0000981	51469at7147	ND		ND	ND	ND
3044.g3648	DNA-binding transcription factor activity, RNA polymerase II-specific	Mobilome: prophages, transposons	Aaqua specific	MF	GO:0000981	52137at7147	ND		ND	ND	ND
349.g4290	DNA-binding transcription factor activity, RNA polymerase II-specific	Mobilome: prophages, transposons	Aaqua specific	MF	GO:0000981	52429at7147	ND		ND	ND	ND
5748.g7248	DNA-binding transcription factor activity, RNA polymerase II-specific	Mobilome: prophages, transposons	Aaqua specific	MF	GO:0000981	53388at7147	ND		ND	ND	ND
1708.g1410	DNA-binding transcription factor activity, RNA polymerase II-specific	Mobilome: prophages, transposons	Aaqua specific	MF	GO:0000981	53825at7147	ND		ND	ND	ND
C553542.g12334	DNA-binding transcription factor activity, RNA polymerase II-specific	Mobilome: prophages, transposons	Aaqua specific	MF	GO:0000981	53892at7147	ND		ND	ND	ND
2086.g2122	DNA-binding transcription factor activity, RNA polymerase II-specific	Mobilome: prophages, transposons	Aaqua specific	MF	GO:0000981	57429at7147	ND		ND	ND	ND
6618.g8308	DNA-binding transcription factor activity, RNA polymerase II-specific	Mobilome: prophages, transposons	Aaqua specific	MF	GO:0000981	59216at7147	ND		ND	ND	ND
3563.g4406	DNA-binding transcription factor activity, RNA polymerase II-specific	Mobilome: prophages, transposons	Aaqua specific	MF	GO:0000981	62717at7147	ND		ND	ND	ND
2101.g2148	DNA-binding transcription factor activity, RNA polymerase II-specific	Mobilome: prophages, transposons	Aaqua specific	MF	GO:0000981	63084at7147	ND		ND	ND	ND
3962.g4929	DNA-binding transcription factor activity, RNA polymerase II-specific	Mobilome: prophages, transposons	Aaqua specific	MF	GO:0000981	63304at7147	ND		ND	ND	ND
7483.g9369	DNA-binding transcription factor activity, RNA polymerase II-specific	Mobilome: prophages, transposons	Aaqua specific	MF	GO:0000981	63418at7147	ND		ND	ND	ND
8752.g11257	DNA-binding transcription factor activity, RNA polymerase II-specific	Mobilome: prophages, transposons	Aaqua specific	MF	GO:0000981	63495at7147	ND		ND	ND	ND
3999.g4984	DNA-binding transcription factor activity, RNA polymerase II-specific	Mobilome: prophages, transposons	Aaqua specific	MF	GO:0000981	64061at7147	ND		ND	ND	ND
7008.g8750	DNA-binding transcription factor activity, RNA polymerase II-specific	Mobilome: prophages, transposons	Aaqua specific	MF	GO:0000981	65658at7147	ND		ND	ND	ND
525.g6573	DNA-binding transcription factor activity, RNA polymerase II-specific	Mobilome: prophages, transposons	Aaqua specific	MF	GO:0000981	66080at7147	ND		ND	ND	ND
5515.g6896	DNA-binding transcription factor activity, RNA polymerase II-specific	Mobilome: prophages, transposons	Aaqua specific	MF	GO:0000981	66160at7147	ND		ND	ND	ND
7547.g9432	DNA-binding transcription factor activity, RNA polymerase II-specific	Mobilome: prophages, transposons	Aaqua specific	MF	GO:0000981	67407at7147	ND		ND	ND	ND
2003.g1965	DNA-binding transcription factor activity, RNA polymerase II-specific	Mobilome: prophages, transposons	Aaqua specific	MF	GO:0000981	72926at7147	ND		ND	ND	ND
8109.g10228	DNA-binding transcription factor activity, RNA polymerase II-specific	Mobilome: prophages, transposons	Aaqua specific	MF	GO:0000981	73228at7147	ND		ND	ND	ND
5000.g6261	DNA-binding transcription factor activity, RNA polymerase II-specific	Mobilome: prophages, transposons	Aaqua specific	MF	GO:0000981	76757at7147	ND		ND	ND	ND
C490796.g12039	DNA-binding transcription factor activity, RNA polymerase II-specific	Mobilome: prophages, transposons	Aaqua specific	MF	GO:0000981	77246at7147	ND		ND	ND	ND
2625.g3027	DNA-binding transcription factor activity, RNA polymerase II-specific	Mobilome: prophages, transposons	Aaqua specific	MF	GO:0000981	77893at7147	ND		ND	ND	ND
1185.g305	DNA-binding transcription factor activity, RNA polymerase II-specific	Mobilome: prophages, transposons	Aaqua specific	MF	GO:0000981	80222at7147	ND		ND	ND	ND
1449.g872	DNA-binding transcription factor activity, RNA polymerase II-specific	Mobilome: prophages, transposons	Aaqua specific	MF	GO:0000981	8662at7147	ND		ND	ND	ND
466.g5884	DNA-binding transcription factor activity, RNA polymerase II-specific	Mobilome: prophages, transposons	Aaqua specific	MF	GO:0000981	970at7147	ND		ND	ND	ND
2536.g2826	DNA-binding transcription factor activity, RNA polymerase II-specific	Mobilome: prophages, transposons	Aaqua specific	MF	GO:0000981	Unknown	ND		ND	ND	ND
4765.g6038	DNA-binding transcription factor activity, RNA polymerase II-specific	Mobilome: prophages, transposons	Aaqua specific	MF	GO:0000981	Unknown	ND		ND	ND	ND
5131.g6393	DNA-binding transcription factor activity, RNA polymerase II-specific	Mobilome: prophages, transposons	Aaqua specific	MF	GO:0000981	Unknown	ND		ND	ND	ND
6279.g7933	DNA-binding transcription factor activity, RNA polymerase II-specific	Mobilome: prophages, transposons	Aaqua specific	MF	GO:0000981	Unknown	ND		ND	ND	ND
7148.g8922	DNA-binding transcription factor activity, RNA polymerase II-specific	Mobilome: prophages, transposons	Aaqua specific	MF	GO:0000981	Unknown	ND		ND	ND	ND
7404.g9265	DNA-binding transcription factor activity, RNA polymerase II-specific	Mobilome: prophages, transposons	Aaqua specific	MF	GO:0000981	Unknown	ND		ND	ND	ND
8307.g10501	DNA-binding transcription factor activity, RNA polymerase II-specific	Mobilome: prophages, transposons	Aaqua specific	MF	GO:0000981	Unknown	ND		ND	ND	ND
8963.g11631	DNA-binding transcription factor activity, RNA polymerase II-specific	Mobilome: prophages, transposons	Aaqua specific	MF	GO:0000981	Unknown	ND		ND	ND	ND
C476312.g11973	DNA-binding transcription factor activity, RNA polymerase II-specific	Mobilome: prophages, transposons	Aaqua specific	MF	GO:0000981	Unknown	ND		ND	ND	ND
7764.g9792	DNA-binding transcription repressor activity, RNA polymerase II-specific	Mobilome: prophages, transposons	Aaqua specific	MF	GO:0001227	19243at7147	Post-translational modification, protein turnover, and chaperones		Basic	Basic	Basic
968.g11866	DNA-binding transcription repressor activity, RNA polymerase II-specific	Mobilome: prophages, transposons	Aaqua specific	MF	GO:0001227	41306at7147	ND		ND	ND	ND
5337.g6696	DNA-binding transcription repressor activity, RNA polymerase II-specific	Mobilome: prophages, transposons	Aaqua specific	MF	GO:0001227	83012at7147	ND		ND	ND	ND
8369.g10576	DNA-dependent ATPase activity	Mobilome: prophages, transposons	Aaqua specific	MF	GO:0008094	62843at7147	ND		ND	ND	ND
5899.g7431	DNA-directed 5'-3' RNA polymerase activity	Transcription, transcription factor	Aaqua specific	MF	GO:0003899	10764at7147	Cell wall/membrane/envelope biogenesis		Post-translational modification, protein turnover, and chaperones	Signal transduction mechanisms	Basic
147.g938	DNA-directed 5'-3' RNA polymerase activity	Transcription, transcription factor	Aaqua specific	MF	GO:0003899	1427at7147	Transcription, transcription factor		Replication, recombination and repair	Defense and Detoxification mechanisms	Basic
5212.g6538	DNA-directed 5'-3' RNA polymerase activity	Transcription, transcription factor	Aaqua specific	MF	GO:0003899	3647at7147	Coenzyme transport and metabolism		Translation, ribosomal structure and biogenesis	Transcription, transcription factor	Signal transduction mechanisms
1734.g1525	DNA-directed 5'-3' RNA polymerase activity	Transcription, transcription factor	Aaqua specific	MF	GO:0003899	3753at7147	Coenzyme transport and metabolism		Translation, ribosomal structure and biogenesis	Transcription, transcription factor	Signal transduction mechanisms
8833.g11384	DNA-directed 5'-3' RNA polymerase activity	Transcription, transcription factor	Aaqua specific	MF	GO:0003899	44475at7147	Nucleotide transport and metabolism		Transcription, transcription factor	Basic	Basic
1458.g904	DNA-directed 5'-3' RNA polymerase activity	Transcription, transcription factor	Aaqua specific	MF	GO:0003899	55254at7147	ND		ND	ND	ND
2107.g2155	DNA-directed 5'-3' RNA polymerase activity	Transcription, transcription factor	Aaqua specific	MF	GO:0003899	59634at7147	ND		ND	ND	ND
4242.g5358	DNA-directed 5'-3' RNA polymerase activity	Transcription, transcription factor	Aaqua specific	MF	GO:0003899	62500at7147	ND		ND	ND	ND
4009.g5009	DNA-directed 5'-3' RNA polymerase activity	Transcription, transcription factor	Aaqua specific	MF	GO:0003899	64402at7147	ND		ND	ND	ND
997.g11922	DNA-directed 5'-3' RNA polymerase activity	Transcription, transcription factor	Aaqua specific	MF	GO:0003899	65849at7147	ND		ND	ND	ND
2132.g2210	DNA-directed 5'-3' RNA polymerase activity	Transcription, transcription factor	Aaqua specific	MF	GO:0003899	71842at7147	ND		ND	ND	ND
1636.g1171	DNA-directed 5'-3' RNA polymerase activity	Transcription, transcription factor	Aaqua specific	MF	GO:0003899	73829at7147	ND		ND	ND	ND
6500.g8202	DNA-directed 5'-3' RNA polymerase activity	Transcription, transcription factor	Aaqua specific	MF	GO:0003899	76322at7147	ND		ND	ND	ND
2454.g2689	DNA-directed 5'-3' RNA polymerase activity	Transcription, transcription factor	Aaqua specific	MF	GO:0003899	810at7147	ND		ND	ND	ND
1416.g813	DNA-directed 5'-3' RNA polymerase activity	Transcription, transcription factor	Aaqua specific	MF	GO:0003899	Unknown	ND		ND	ND	ND
2172.g2262	DNA-directed DNA polymerase activity	Replication, recombination and repair	Aaqua specific	MF	GO:0003887	2361at7147	Transcription, transcription factor		Replication, recombination and repair	Mobilome: prophages, transposons	Basic
4990.g6257	DNA-directed DNA polymerase activity	Replication, recombination and repair	Aaqua specific	MF	GO:0003887	4496at7147	Transcription, transcription factor		Replication, recombination and repair	Mobilome: prophages, transposons	Basic
4424.g5605	DNA-directed DNA polymerase activity	Replication, recombination and repair	Aaqua specific	MF	GO:0003887	7011at7147	ND		ND	ND	ND
8748.g11232	DNA-templated transcription, initiation	Transcription, transcription factor	Aaqua specific	BP	GO:0006352	29088at7147	Transcription, transcription factor		Basic	Basic	Basic
1966.g1919	DNA-templated transcription, initiation	Transcription, transcription factor	Aaqua specific	BP	GO:0006352	50288at7147	ND		ND	ND	ND
1966.g1918	DNA-templated transcription, initiation	Transcription, transcription factor	Aaqua specific	BP	GO:0006352	54193at7147	ND		ND	ND	ND
167.g1294	DNA-templated transcription, initiation	Transcription, transcription factor	Aaqua specific	BP	GO:0006352	54335at7147	ND		ND	ND	ND
7843.g9869	DNA-templated transcription, initiation	Transcription, transcription factor	Aaqua specific	BP	GO:0006352	67302at7147	ND		ND	ND	ND
5293.g6608	dolichol biosynthetic process	Post-translational modification, protein turnover, and chaperones	Aaqua specific	BP	GO:0019408	66876at7147	ND		ND	ND	ND
4254.g5371	dolichol metabolic process	Post-translational modification, protein turnover, and chaperones	Aaqua specific	BP	GO:0019348	77849at7147	ND		ND	ND	ND
3883.g4791	dolichol-linked oligosaccharide biosynthetic process	Post-translational modification, protein turnover, and chaperones	Aaqua specific	BP	GO:0006488	50649at7147	ND		ND	ND	ND
6040.g7589	dolichyl monophosphate biosynthetic process	Post-translational modification, protein turnover, and chaperones	Aaqua specific	BP	GO:0043048	59678at7147	ND		ND	ND	ND
2865.g3360	dolichyl pyrophosphate Glc1Man9GlcNAc2 alpha-1,3-glucosyltransferase activity	Post-translational modification, protein turnover, and chaperones	Aaqua specific	MF	GO:0042283	41004at7147	ND		ND	ND	ND
2409.g2625	dolichyl pyrophosphate Man9GlcNAc2 alpha-1,3-glucosyltransferase activity	Post-translational modification, protein turnover, and chaperones	Aaqua specific	MF	GO:0042281	28226at7147	Nucleotide transport and metabolism		Post-translational modification, protein turnover, and chaperones	Signal transduction mechanisms	Basic
122.g358	dolichyldiphosphatase activity	Post-translational modification, protein turnover, and chaperones	Aaqua specific	MF	GO:0047874	64403at7147	ND		ND	ND	ND
4392.g5536	dolichyl-diphosphooligosaccharide-protein glycotransferase activity	Post-translational modification, protein turnover, and chaperones	Aaqua specific	MF	GO:0004579	12962at7147	Post-translational modification, protein turnover, and chaperones		Basic	Basic	Basic
8937.g11573	dolichyl-diphosphooligosaccharide-protein glycotransferase activity	Post-translational modification, protein turnover, and chaperones	Aaqua specific	MF	GO:0004579	12962at7147	Post-translational modification, protein turnover, and chaperones		Basic	Basic	Basic
4392.g5539	dolichyl-diphosphooligosaccharide-protein glycotransferase activity	Post-translational modification, protein turnover, and chaperones	Aaqua specific	MF	GO:0004579	19071at7147	ND		ND	ND	ND
1290.g496	dolichyl-phosphate beta-D-mannosyltransferase activity	Post-translational modification, protein turnover, and chaperones	Aaqua specific	MF	GO:0004582	50127at7147	ND		ND	ND	ND
4006.g4992	dolichyl-phosphate-glucose-glycolipid alpha-glucosyltransferase activity	Post-translational modification, protein turnover, and chaperones	Aaqua specific	MF	GO:0004583	55235at7147	ND		ND	ND	ND
7229.g9010	dolichyl-phosphate-mannose-protein mannosyltransferase activity	Cell wall/membrane/envelope biogenesis	Aaqua specific	MF	GO:0004169	10797at7147	Coenzyme transport and metabolism		Cell wall/membrane/envelope biogenesis	Post-translational modification, protein turnover, and chaperones	Basic
1742.g1557	dolichyl-phosphate-mannose-protein mannosyltransferase activity	Post-translational modification, protein turnover, and chaperones	Aaqua specific	MF	GO:0004169	12087at7147	Cell wall/membrane/envelope biogenesis		Post-translational modification, protein turnover, and chaperones	Signal transduction mechanisms	Basic
2438.g2657	dolichyl-phosphate-mannose-protein mannosyltransferase activity	Post-translational modification, protein turnover, and chaperones	Aaqua specific	MF	GO:0004169	12087at7147	Cell wall/membrane/envelope biogenesis		Post-translational modification, protein turnover, and chaperones	Signal transduction mechanisms	Basic
6611.g8291	dolichyl-phosphate-mannose-protein mannosyltransferase activity	Cell wall/membrane/envelope biogenesis	Aaqua specific	MF	GO:0004169	12554at7147	Coenzyme transport and metabolism		Cell wall/membrane/envelope biogenesis	Post-translational modification, protein turnover, and chaperones	Basic
7952.g10001	dolichyl-phosphate-mannose-protein mannosyltransferase activity	Post-translational modification, protein turnover, and chaperones	Aaqua specific	MF	GO:0004169	16385at7147	Cell wall/membrane/envelope biogenesis		Post-translational modification, protein turnover, and chaperones	Signal transduction mechanisms	Basic
6430.g8056	dolichyl-phosphate-mannose-protein mannosyltransferase activity	Cell wall/membrane/envelope biogenesis	Aaqua specific	MF	GO:0004169	59583at7147	ND		ND	ND	ND
4150.g5190	dolichyl-phosphate-mannose-protein mannosyltransferase activity	Cell wall/membrane/envelope biogenesis	Aaqua specific	MF	GO:0004169	Unknown	ND		ND	ND	ND
4150.g5191	dolichyl-phosphate-mannose-protein mannosyltransferase activity	Cell wall/membrane/envelope biogenesis	Aaqua specific	MF	GO:0004169	Unknown	ND		ND	ND	ND
3924.g4843	dolichyl-P-Man:Man(7)GlcNAc(2)-PP-dolichol alpha-1,6-mannosyltransferase	Cell wall/membrane/envelope biogenesis	Aaqua specific	MF	GO:0052917	35253at7147	Cell wall/membrane/envelope biogenesis		Basic	Basic	Basic
7000.g8694	dol-P-Man:Man(8)GlcNAc(2)-PP-Dol alpha-1,2-mannosyltransferase activity	Replication, recombination and repair	Aaqua specific	MF	GO:0052918	10311at7147	Lipid transport and metabolism		Replication, recombination and repair	Cell wall/membrane/envelope biogenesis	Secondary metabolites biosynthesis, transport, and catabolism
8697.g11136	dopamine:sodium symporter activity	Inorganic ion transport and metabolism	Aaqua specific	MF	GO:0005330	72431at7147	ND		ND	ND	ND
4045.g5039	dorsal vessel heart proper cell fate commitment	Transcription, transcription factor	Aaqua specific	BP	GO:0035053	52170at7147	ND		ND	ND	ND
7622.g9511	double-strand break repair	Replication, recombination and repair	Aaqua specific	BP	GO:0006302	70178at7147	ND		ND	ND	ND
8987.g11662	double-strand break repair via homologous recombination	Replication, recombination and repair	Aaqua specific	BP	GO:0000724	20452at7147	ND		ND	ND	ND
7867.g9892	double-strand break repair via homologous recombination	Replication, recombination and repair	Aaqua specific	BP	GO:0000724	51233at7147	ND		ND	ND	ND
5860.g7379	double-strand break repair via homologous recombination	Replication, recombination and repair	Aaqua specific	BP	GO:0000724	7384at7147	ND		ND	ND	ND
1588.g1121	double-strand break repair via nonhomologous end joining	Replication, recombination and repair	Aaqua specific	BP	GO:0006303	68236at7147	ND		ND	ND	ND
8798.g11310	double-stranded DNA binding	Chromatin structure and dynamics	Aaqua specific	MF	GO:0003690	15773at7147	ND		ND	ND	ND
553.g6943	double-stranded DNA binding	Chromatin structure and dynamics	Aaqua specific	MF	GO:0003690	57419at7147	ND		ND	ND	ND
4730.g5965	double-stranded DNA binding	Chromatin structure and dynamics	Aaqua specific	MF	GO:0003690	71453at7147	ND		ND	ND	ND
920.g11749	double-stranded RNA binding	Chromatin structure and dynamics	Aaqua specific	MF	GO:0003725	24409at7147	ND		ND	ND	ND
5132.g6397	double-stranded RNA binding	Chromatin structure and dynamics	Aaqua specific	MF	GO:0003725	63821at7147	ND		ND	ND	ND
6279.g7939	double-stranded RNA binding	Chromatin structure and dynamics	Aaqua specific	MF	GO:0003725	75068at7147	ND		ND	ND	ND
1733.g1506	DRM complex	Transcription, transcription factor	Aaqua specific	CC	GO:0070176	73279at7147	ND		ND	ND	ND
3883.g4790	dTTP diphosphatase activity	Nucleotide transport and metabolism	Aaqua specific	MF	GO:0036218	63882at7147	ND		ND	ND	ND
2803.g3273	dUTP diphosphatase activity	Nucleotide transport and metabolism	Aaqua specific	MF	GO:0004170	61621at7147	ND		ND	ND	ND
4990.g6255	dynactin complex	Cell motility	Aaqua specific	CC	GO:0005869	24076at7147	ND		ND	ND	ND
2017.g2009	dynactin complex	Cell motility	Aaqua specific	CC	GO:0005869	57168at7147	ND		ND	ND	ND
6646.g8361	dynactin complex	Cell motility	Aaqua specific	CC	GO:0005869	59918at7147	ND		ND	ND	ND
7599.g9480	dynactin complex	Cell motility	Aaqua specific	CC	GO:0005869	63383at7147	ND		ND	ND	ND
459.g5798	dynein complex	Cell motility	Aaqua specific	CC	GO:0030286	4853at7147	ND		ND	ND	ND
2902.g3390	dynein complex	Cell motility	Aaqua specific	CC	GO:0030286	51at7147	ND		ND	ND	ND
3932.g4881	dynein complex	Cell motility	Aaqua specific	CC	GO:0030286	73431at7147	ND		ND	ND	ND
2080.g2101	dynein complex	Cell motility	Aaqua specific	CC	GO:0030286	75281at7147	ND		ND	ND	ND
2381.g2548	dynein heavy chain binding	Cell motility	Aaqua specific	MF	GO:0045504	50643at7147	ND		ND	ND	ND
8749.g11241	dynein heavy chain binding	Cell motility	Aaqua specific	MF	GO:0045504	62087at7147	ND		ND	ND	ND
7513.g9395	dynein intermediate chain binding	Cell motility	Aaqua specific	MF	GO:0045505	72797at7147	ND		ND	ND	ND
7513.g9393	dynein intermediate chain binding	Cell motility	Aaqua specific	MF	GO:0045505	74257at7147	ND		ND	ND	ND
1485.g956	dystrophin-associated glycoprotein complex	Post-translational modification, protein turnover, and chaperones	Aaqua specific	CC	GO:0016010	15730at7147	ND		ND	ND	ND
1260.g440	dystrophin-associated glycoprotein complex	Post-translational modification, protein turnover, and chaperones	Aaqua specific	CC	GO:0016010	19787at7147	Transcription, transcription factor		Post-translational modification, protein turnover, and chaperones	Signal transduction mechanisms	Basic
8620.g11024	early endosome	Signal transduction mechanisms	Aaqua specific	CC	GO:0005769	30439at7147	Replication, recombination and repair		Signal transduction mechanisms	Basic	Basic
1146.g256	early endosome	Signal transduction mechanisms	Aaqua specific	CC	GO:0005769	40988at7147	ND		ND	ND	ND
164.g1190	early endosome	Signal transduction mechanisms	Aaqua specific	CC	GO:0005769	51259at7147	ND		ND	ND	ND
1017.g42	early endosome membrane	Signal transduction mechanisms	Aaqua specific	CC	GO:0031901	40100at7147	ND		ND	ND	ND
2439.g2676	early endosome membrane	Signal transduction mechanisms	Aaqua specific	CC	GO:0031901	41927at7147	ND		ND	ND	ND
1894.g1801	early endosome to late endosome transport	Signal transduction mechanisms	Aaqua specific	BP	GO:0045022	42257at7147	ND		ND	ND	ND
352.g4333	ecdysis-triggering hormone activity	Signal transduction mechanisms	Aaqua specific	MF	GO:0008255	76584at7147	ND		ND	ND	ND
3674.g4579	ecdysis-triggering hormone activity	Signal transduction mechanisms	Aaqua specific	MF	GO:0008255	Unknown	ND		ND	ND	ND
8290.g10472	ecdysone binding	Signal transduction mechanisms	Aaqua specific	MF	GO:0035100	19474at7147	ND		ND	ND	ND
5198.g6506	ecdysone binding	Signal transduction mechanisms	Aaqua specific	MF	GO:0035100	75571at7147	ND		ND	ND	ND
8290.g10473	ecdysone binding	Signal transduction mechanisms	Aaqua specific	MF	GO:0035100	76398at7147	ND		ND	ND	ND
1727.g1488	EKC/KEOPS complex	Translation, ribosomal structure and biogenesis	Aaqua specific	CC	GO:0000408	10883at7147	Carbohydrate transport and metabolism		Translation, ribosomal structure and biogenesis	Post-translational modification, protein turnover, and chaperones	Basic
1727.g1487	EKC/KEOPS complex	Translation, ribosomal structure and biogenesis	Aaqua specific	CC	GO:0000408	36668at7147	Carbohydrate transport and metabolism		Translation, ribosomal structure and biogenesis	Post-translational modification, protein turnover, and chaperones	Basic
5344.g6723	EKC/KEOPS complex	RNA processing and modification	Aaqua specific	CC	GO:0000408	Unknown	ND		ND	ND	ND
3341.g4125	elongator holoenzyme complex	Signal transduction mechanisms	Aaqua specific	CC	GO:0033588	13772at7147	Transcription, transcription factor		Signal transduction mechanisms	Basic	Basic
2080.g2103	elongator holoenzyme complex	Signal transduction mechanisms	Aaqua specific	CC	GO:0033588	24934at7147	Replication, recombination and repair		Signal transduction mechanisms	Basic	Basic
7371.g9250	elongator holoenzyme complex	Signal transduction mechanisms	Aaqua specific	CC	GO:0033588	57159at7147	ND		ND	ND	ND
1148.g261	elongin complex	RNA processing and modification	Aaqua specific	CC	GO:0070449	28735at7147	ND		ND	ND	ND
1535.g1018	embryonic body morphogenesis	Cell cycle control, cell division, chromosome partitioning	Aaqua specific	BP	GO:0010172	10672at7147	ND		ND	ND	ND
4867.g6142	embryonic body morphogenesis	Cell cycle control, cell division, chromosome partitioning	Aaqua specific	BP	GO:0010172	37400at7147	ND		ND	ND	ND
6460.g8146	EMC complex	Nuclear structure	Aaqua specific	CC	GO:0072546	51316at7147	ND		ND	ND	ND
8833.g11387	EMC complex	Nuclear structure	Aaqua specific	CC	GO:0072546	58775at7147	ND		ND	ND	ND
4239.g5343	EMC complex	Nuclear structure	Aaqua specific	CC	GO:0072546	62207at7147	ND		ND	ND	ND
8928.g11558	EMC complex	Nuclear structure	Aaqua specific	CC	GO:0072546	69914at7147	ND		ND	ND	ND
1894.g1802	EMC complex	Nuclear structure	Aaqua specific	CC	GO:0072546	75637at7147	ND		ND	ND	ND
6454.g8116	EMC complex	Nuclear structure	Aaqua specific	CC	GO:0072546	75710at7147	ND		ND	ND	ND
6164.g7756	endocytic recycling	Post-translational modification, protein turnover, and chaperones	Aaqua specific	BP	GO:0032456	13719at7147	Post-translational modification, protein turnover, and chaperones		Basic	Basic	Basic
4798.g6070	endocytic recycling	Replication, recombination and repair	Aaqua specific	BP	GO:0032456	18529at7147	Carbohydrate transport and metabolism		Replication, recombination and repair	Signal transduction mechanisms	Basic
7730.g9719	endocytic vesicle	Intracellular trafficking, secretion, and vesicular transport	Aaqua specific	CC	GO:0030139	967at7147	ND		ND	ND	ND
1566.g1062	endocytosis	Cell wall/membrane/envelope biogenesis	Aaqua specific	BP	GO:0006897	18544at7147	ND		ND	ND	ND
8013.g10118	endocytosis	Cell wall/membrane/envelope biogenesis	Aaqua specific	BP	GO:0006897	2021at7147	ND		ND	ND	ND
3381.g4163	endocytosis	Cell wall/membrane/envelope biogenesis	Aaqua specific	BP	GO:0006897	312at7147	Carbohydrate transport and metabolism		Cell wall/membrane/envelope biogenesis	Intracellular trafficking, secretion, and vesicular transport	Basic
2053.g2029	endocytosis	Cell wall/membrane/envelope biogenesis	Aaqua specific	BP	GO:0006897	46346at7147	ND		ND	ND	ND
5071.g6346	endocytosis	Cell wall/membrane/envelope biogenesis	Aaqua specific	BP	GO:0006897	59434at7147	ND		ND	ND	ND
C535316.g12259	endocytosis	Cell wall/membrane/envelope biogenesis	Aaqua specific	BP	GO:0006897	745at7147	ND		ND	ND	ND
1465.g923	endocytosis	Cell wall/membrane/envelope biogenesis	Aaqua specific	BP	GO:0006897	9566at7147	ND		ND	ND	ND
1167.g275	endocytosis	Cell wall/membrane/envelope biogenesis	Aaqua specific	BP	GO:0006897	Unknown	ND		ND	ND	ND
2088.g2138	endocytosis	Cell wall/membrane/envelope biogenesis	Aaqua specific	BP	GO:0006897	Unknown	ND		ND	ND	ND
6425.g8053	endocytosis	Cell wall/membrane/envelope biogenesis	Aaqua specific	BP	GO:0006897	Unknown	ND		ND	ND	ND
C504396.g12114	endocytosis	Cell wall/membrane/envelope biogenesis	Aaqua specific	BP	GO:0006897	Unknown	ND		ND	ND	ND
8369.g10577	endodeoxyribonuclease activity, producing 5'-phosphomonoesters	Chromatin structure and dynamics	Aaqua specific	MF	GO:0016888	51767at7147	ND		ND	ND	ND
122.g362	endonuclease activity	Replication, recombination and repair	Aaqua specific	MF	GO:0004519	13604at7147	Replication, recombination and repair		Basic	Basic	Basic
95.g11823	endonuclease activity	Replication, recombination and repair	Aaqua specific	MF	GO:0004519	21514at7147	RNA processing and modification		Signal transduction mechanisms	Basic	Basic
1223.g368	endonuclease activity	Replication, recombination and repair	Aaqua specific	MF	GO:0004519	33443at7147	Replication, recombination and repair		Post-translational modification, protein turnover, and chaperones	Basic	Basic
5144.g6437	endonuclease activity	Replication, recombination and repair	Aaqua specific	MF	GO:0004519	33513at7147	ND		ND	ND	ND
1691.g1356	endonuclease activity	Replication, recombination and repair	Aaqua specific	MF	GO:0004519	40537at7147	Amino acid transport and metabolism		Nucleotide transport and metabolism	Post-translational modification, protein turnover, and chaperones	Basic
95.g11822	endonuclease activity	Replication, recombination and repair	Aaqua specific	MF	GO:0004519	43175at7147	Carbohydrate transport and metabolism		Signal transduction mechanisms	Intracellular trafficking, secretion, and vesicular transport	Basic
6815.g8543	endonuclease activity	Replication, recombination and repair	Aaqua specific	MF	GO:0004519	61898at7147	ND		ND	ND	ND
4962.g6224	endonuclease activity	Replication, recombination and repair	Aaqua specific	MF	GO:0004519	Unknown	ND		ND	ND	ND
4711.g5939	endopeptidase inhibitor activity	Immune response	Aaqua specific	MF	GO:0004866	1727at7147	Post-translational modification, protein turnover, and chaperones		Inorganic ion transport and metabolism	Basic	Basic
7997.g10098	endopeptidase inhibitor activity	Post-translational modification, protein turnover, and chaperones	Aaqua specific	MF	GO:0004866	5019at7147	ND		ND	ND	ND
189.g1794	endopeptidase inhibitor activity	Immune response	Aaqua specific	MF	GO:0004866	Unknown	ND		ND	ND	ND
189.g1797	endopeptidase inhibitor activity	Immune response	Aaqua specific	MF	GO:0004866	Unknown	ND		ND	ND	ND
C524242.g12229	endopeptidase inhibitor activity	Immune response	Aaqua specific	MF	GO:0004866	Unknown	ND		ND	ND	ND
3883.g4783	endopeptidase inhibitor activity	Post-translational modification, protein turnover, and chaperones	Aaqua specific	MF	GO:0004866	Unknown	ND		ND	ND	ND
6557.g8248	endopeptidase inhibitor activity	Post-translational modification, protein turnover, and chaperones	Aaqua specific	MF	GO:0004866	Unknown	ND		ND	ND	ND
8971.g11640	endoplasmic reticulum	Cell wall/membrane/envelope biogenesis	Aaqua specific	CC	GO:0005783	32239at7147	Energy production and conversion		Carbohydrate transport and metabolism	Signal transduction mechanisms	Basic
5212.g6544	endoplasmic reticulum	Cell wall/membrane/envelope biogenesis	Aaqua specific	CC	GO:0005783	37092at7147	ND		ND	ND	ND
4935.g6207	endoplasmic reticulum	Cell wall/membrane/envelope biogenesis	Aaqua specific	CC	GO:0005783	54897at7147	ND		ND	ND	ND
3071.g3689	endoplasmic reticulum	Cell wall/membrane/envelope biogenesis	Aaqua specific	CC	GO:0005783	65211at7147	ND		ND	ND	ND
167.g1285	endoplasmic reticulum	Cell wall/membrane/envelope biogenesis	Aaqua specific	CC	GO:0005783	72056at7147	ND		ND	ND	ND
7952.g10004	endoplasmic reticulum	Cell wall/membrane/envelope biogenesis	Aaqua specific	CC	GO:0005783	72866at7147	ND		ND	ND	ND
4935.g6208	endoplasmic reticulum	Cell wall/membrane/envelope biogenesis	Aaqua specific	CC	GO:0005783	Unknown	ND		ND	ND	ND
4958.g6220	endoplasmic reticulum calcium ion homeostasis	Cell wall/membrane/envelope biogenesis	Aaqua specific	BP	GO:0032469	60161at7147	ND		ND	ND	ND
459.g5797	endoplasmic reticulum lumen	Cell wall/membrane/envelope biogenesis	Aaqua specific	CC	GO:0005788	18233at7147	Cell cycle control, cell division, chromosome partitioning		Cell wall/membrane/envelope biogenesis	Post-translational modification, protein turnover, and chaperones	Basic
C557912.g12373	endoplasmic reticulum lumen	Post-translational modification, protein turnover, and chaperones	Aaqua specific	CC	GO:0005788	38188at7147	Coenzyme transport and metabolism		Post-translational modification, protein turnover, and chaperones	Signal transduction mechanisms	Basic
7047.g8801	endoplasmic reticulum lumen	Cell wall/membrane/envelope biogenesis	Aaqua specific	CC	GO:0005788	61027at7147	ND		ND	ND	ND
2083.g2118	endoplasmic reticulum membrane	Intracellular trafficking, secretion, and vesicular transport	Aaqua specific	CC	GO:0005789	22575at7147	Intracellular trafficking, secretion, and vesicular transport		Basic	Basic	Basic
8533.g10888	endoplasmic reticulum membrane	Lipid transport and metabolism	Aaqua specific	CC	GO:0005789	30809at7147	ND		ND	ND	ND
304.g3634	endoplasmic reticulum membrane	Lipid transport and metabolism	Aaqua specific	CC	GO:0005789	33240at7147	Lipid transport and metabolism		Signal transduction mechanisms	Basic	Basic
3550.g4373	endoplasmic reticulum membrane	Lipid transport and metabolism	Aaqua specific	CC	GO:0005789	34498at7147	Lipid transport and metabolism		Basic	Basic	Basic
6408.g8034	endoplasmic reticulum membrane	Lipid transport and metabolism	Aaqua specific	CC	GO:0005789	41421at7147	Coenzyme transport and metabolism		Lipid transport and metabolism	Signal transduction mechanisms	Basic
7772.g9797	endoplasmic reticulum membrane	Lipid transport and metabolism	Aaqua specific	CC	GO:0005789	48299at7147	Energy production and conversion		Translation, ribosomal structure and biogenesis	Post-translational modification, protein turnover, and chaperones	Inorganic ion transport and metabolism
146.g909	endoplasmic reticulum membrane	Lipid transport and metabolism	Aaqua specific	CC	GO:0005789	49141at7147	ND		ND	ND	ND
4875.g6150	endoplasmic reticulum membrane	Lipid transport and metabolism	Aaqua specific	CC	GO:0005789	52551at7147	ND		ND	ND	ND
1622.g1149	endoplasmic reticulum membrane	Lipid transport and metabolism	Aaqua specific	CC	GO:0005789	55210at7147	ND		ND	ND	ND
1705.g1389	endoplasmic reticulum membrane	Lipid transport and metabolism	Aaqua specific	CC	GO:0005789	55216at7147	ND		ND	ND	ND
C561106.g12428	endoplasmic reticulum membrane	Lipid transport and metabolism	Aaqua specific	CC	GO:0005789	57513at7147	ND		ND	ND	ND
6440.g8102	endoplasmic reticulum membrane	Lipid transport and metabolism	Aaqua specific	CC	GO:0005789	59202at7147	ND		ND	ND	ND
1744.g1565	endoplasmic reticulum membrane	Lipid transport and metabolism	Aaqua specific	CC	GO:0005789	62774at7147	ND		ND	ND	ND
4238.g5324	endoplasmic reticulum membrane	Lipid transport and metabolism	Aaqua specific	CC	GO:0005789	63685at7147	ND		ND	ND	ND
3572.g4432	endoplasmic reticulum membrane	Lipid transport and metabolism	Aaqua specific	CC	GO:0005789	65376at7147	ND		ND	ND	ND
8251.g10403	endoplasmic reticulum membrane	Lipid transport and metabolism	Aaqua specific	CC	GO:0005789	66874at7147	ND		ND	ND	ND
1327.g562	endoplasmic reticulum membrane	Lipid transport and metabolism	Aaqua specific	CC	GO:0005789	70775at7147	ND		ND	ND	ND
2843.g3334	endoplasmic reticulum membrane	Lipid transport and metabolism	Aaqua specific	CC	GO:0005789	8001at7147	ND		ND	ND	ND
51.g6365	endoplasmic reticulum membrane	Lipid transport and metabolism	Aaqua specific	CC	GO:0005789	Unknown	ND		ND	ND	ND
2967.g3534	endoplasmic reticulum organization	Cell wall/membrane/envelope biogenesis	Aaqua specific	BP	GO:0007029	61628at7147	ND		ND	ND	ND
1185.g300	endoplasmic reticulum signal peptide binding	Post-translational modification, protein turnover, and chaperones	Aaqua specific	MF	GO:0030942	26799at7147	Cell wall/membrane/envelope biogenesis		Post-translational modification, protein turnover, and chaperones	Signal transduction mechanisms	Basic
658.g8262	endoplasmic reticulum signal peptide binding	Cell wall/membrane/envelope biogenesis	Aaqua specific	MF	GO:0030942	73978at7147	ND		ND	ND	ND
147.g935	endoplasmic reticulum to Golgi vesicle-mediated transport	Carbohydrate transport and metabolism	Aaqua specific	BP	GO:0006888	4227at7147	Energy production and conversion		Carbohydrate transport and metabolism	Signal transduction mechanisms	Basic
5169.g6480	endoplasmic reticulum to Golgi vesicle-mediated transport	Intracellular trafficking, secretion, and vesicular transport	Aaqua specific	BP	GO:0006888	47642at7147	ND		ND	ND	ND
6437.g8088	endoplasmic reticulum to Golgi vesicle-mediated transport	Intracellular trafficking, secretion, and vesicular transport	Aaqua specific	BP	GO:0006888	66028at7147	ND		ND	ND	ND
2935.g3455	endoplasmic reticulum tubular network maintenance	Intracellular trafficking, secretion, and vesicular transport	Aaqua specific	BP	GO:0071788	46873at7147	ND		ND	ND	ND
553.g6946	endoplasmic reticulum-Golgi intermediate compartment membrane	Intracellular trafficking, secretion, and vesicular transport	Aaqua specific	CC	GO:0033116	33162at7147	ND		ND	ND	ND
7008.g8738	endoplasmic reticulum-Golgi intermediate compartment membrane	Intracellular trafficking, secretion, and vesicular transport	Aaqua specific	CC	GO:0033116	38577at7147	ND		ND	ND	ND
553.g6944	endoplasmic reticulum-Golgi intermediate compartment membrane	Intracellular trafficking, secretion, and vesicular transport	Aaqua specific	CC	GO:0033116	Unknown	ND		ND	ND	ND
3196.g3862	endoplasmic reticulum-Golgi intermediate compartment organization	Intracellular trafficking, secretion, and vesicular transport	Aaqua specific	BP	GO:0097111	51771at7147	ND		ND	ND	ND
2902.g3404	endoplasmic reticulum-plasma membrane tethering	Intracellular trafficking, secretion, and vesicular transport	Aaqua specific	BP	GO:0061817	8259at7147	ND		ND	ND	ND
726.g9057	endoribonuclease activity	Cell wall/membrane/envelope biogenesis	Aaqua specific	MF	GO:0004521	38471at7147	ND		ND	ND	ND
7008.g8768	endoribonuclease activity	Cell wall/membrane/envelope biogenesis	Aaqua specific	MF	GO:0004521	72554at7147	ND		ND	ND	ND
354.g4351	endosomal vesicle fusion	Intracellular trafficking, secretion, and vesicular transport	Aaqua specific	BP	GO:0034058	Unknown	ND		ND	ND	ND
5208.g6521	endosome	Intracellular trafficking, secretion, and vesicular transport	Aaqua specific	CC	GO:0005768	12916at7147	ND		ND	ND	ND
4730.g5966	endosome	Intracellular trafficking, secretion, and vesicular transport	Aaqua specific	CC	GO:0005768	25688at7147	ND		ND	ND	ND
212.g2195	endosome	Intracellular trafficking, secretion, and vesicular transport	Aaqua specific	CC	GO:0005768	36524at7147	Translation, ribosomal structure and biogenesis		Cell wall/membrane/envelope biogenesis	Post-translational modification, protein turnover, and chaperones	Basic
238.g2542	endosome	Intracellular trafficking, secretion, and vesicular transport	Aaqua specific	CC	GO:0005768	43696at7147	Post-translational modification, protein turnover, and chaperones		Basic	Basic	Basic
7426.g9296	endosome membrane	Intracellular trafficking, secretion, and vesicular transport	Aaqua specific	CC	GO:0010008	62037at7147	ND		ND	ND	ND
3775.g4674	endosome organization	Translation, ribosomal structure and biogenesis	Aaqua specific	BP	GO:0007032	42944at7147	Cell cycle control, cell division, chromosome partitioning		Translation, ribosomal structure and biogenesis	Basic	Basic
1822.g1702	enzyme-directed rRNA 2'-O-methylation	Translation, ribosomal structure and biogenesis	Aaqua specific	BP	GO:0000453	12257at7147	Lipid transport and metabolism		Translation, ribosomal structure and biogenesis	Replication, recombination and repair	Basic
243.g2641	enzyme-directed rRNA pseudouridine synthesis	RNA processing and modification	Aaqua specific	BP	GO:0000455	59443at7147	ND		ND	ND	ND
5315.g6675	ephrin receptor activity	Cell cycle control, cell division, chromosome partitioning	Aaqua specific	MF	GO:0005003	5086at7147	ND		ND	ND	ND
7914.g9939	ephrin receptor activity	Cell cycle control, cell division, chromosome partitioning	Aaqua specific	MF	GO:0005003	Unknown	ND		ND	ND	ND
8680.g11089	epidermal growth factor receptor signaling pathway	Signal transduction mechanisms	Aaqua specific	BP	GO:0007173	53499at7147	ND		ND	ND	ND
5206.g6507	epidermal growth factor receptor signaling pathway	Signal transduction mechanisms	Aaqua specific	BP	GO:0007173	64747at7147	ND		ND	ND	ND
2359.g2484	epidermis morphogenesis	General function prediction only	Aaqua specific	BP	GO:0048730	33223at7147	ND		ND	ND	ND
1727.g1461	epithelial cell maturation involved in prostate gland development	Signal transduction mechanisms	Aaqua specific	BP	GO:0060743	24051at7147	Cell wall/membrane/envelope biogenesis		Signal transduction mechanisms	Basic	Basic
8318.g10508	epithelial cilium movement involved in extracellular fluid movement	Signal transduction mechanisms	Aaqua specific	BP	GO:0003351	17686at7147	Replication, recombination and repair		Signal transduction mechanisms	Basic	Basic
6756.g8490	epsilon DNA polymerase complex	Replication, recombination and repair	Aaqua specific	CC	GO:0008622	1224at7147	Transcription, transcription factor		Replication, recombination and repair	Mobilome: prophages, transposons	Basic
6756.g8489	epsilon DNA polymerase complex	Replication, recombination and repair	Aaqua specific	CC	GO:0008622	32844at7147	Cell cycle control, cell division, chromosome partitioning		Replication, recombination and repair	Basic	Basic
8638.g11038	ER retention sequence binding	Transmembrane transport	Aaqua specific	MF	GO:0046923	55847at7147	ND		ND	ND	ND
334.g4109	error-prone translesion synthesis	Replication, recombination and repair	Aaqua specific	BP	GO:0042276	8820at7147	ND		ND	ND	ND
7011.g8776	erythrocyte maturation	Cell cycle control, cell division, chromosome partitioning	Aaqua specific	BP	GO:0043249	30097at7147	ND		ND	ND	ND
8395.g10631	ESCRT I complex	Intracellular trafficking, secretion, and vesicular transport	Aaqua specific	CC	GO:0000813	55164at7147	ND		ND	ND	ND
8006.g10111	ESCRT I complex	Intracellular trafficking, secretion, and vesicular transport	Aaqua specific	CC	GO:0000813	62825at7147	ND		ND	ND	ND
888.g11452	ESCRT II complex	Intracellular trafficking, secretion, and vesicular transport	Aaqua specific	CC	GO:0000814	54268at7147	ND		ND	ND	ND
95.g11824	ESCRT II complex	Intracellular trafficking, secretion, and vesicular transport	Aaqua specific	CC	GO:0000814	61047at7147	ND		ND	ND	ND
1778.g1659	establishment of body hair or bristle planar orientation	Cell wall/membrane/envelope biogenesis	Aaqua specific	BP	GO:0048104	337at7147	ND		ND	ND	ND
4608.g5830	establishment of epithelial cell planar polarity	Cell cycle control, cell division, chromosome partitioning	Aaqua specific	BP	GO:0090163	50189at7147	ND		ND	ND	ND
8783.g11279	establishment of epithelial cell polarity	Transcription, transcription factor	Aaqua specific	BP	GO:0090162	27064at7147	Nucleotide transport and metabolism		Transcription, transcription factor	Post-translational modification, protein turnover, and chaperones	Basic
3021.g3610	establishment of left/right asymmetry	Lipid transport and metabolism	Aaqua specific	BP	GO:0061966	24349at7147	Nucleotide transport and metabolism		Lipid transport and metabolism	Defense and Detoxification mechanisms	Basic
1834.g1729	establishment of planar polarity	Cell cycle control, cell division, chromosome partitioning	Aaqua specific	BP	GO:0001736	11623at7147	ND		ND	ND	ND
8986.g11656	establishment of protein localization to peroxisome	Post-translational modification, protein turnover, and chaperones	Aaqua specific	BP	GO:0072663	12185at7147	Cell cycle control, cell division, chromosome partitioning		Post-translational modification, protein turnover, and chaperones	Signal transduction mechanisms	Basic
341.g4189	establishment or maintenance of cell polarity	Post-translational modification, protein turnover, and chaperones	Aaqua specific	BP	GO:0007163	27201at7147	Cell wall/membrane/envelope biogenesis		Post-translational modification, protein turnover, and chaperones	Signal transduction mechanisms	Basic
1823.g1710	eukaryotic initiation factor 4E binding	Cell cycle control, cell division, chromosome partitioning	Aaqua specific	MF	GO:0008190	51884at7147	ND		ND	ND	ND
5117.g6381	eukaryotic initiation factor 4E binding	Cell cycle control, cell division, chromosome partitioning	Aaqua specific	MF	GO:0008190	70593at7147	ND		ND	ND	ND
2185.g2282	eukaryotic translation elongation factor 1 complex	Translation, ribosomal structure and biogenesis	Aaqua specific	CC	GO:0005853	47805at7147	Translation, ribosomal structure and biogenesis		Basic	Basic	Basic
2438.g2667	eukaryotic translation elongation factor 1 complex	Translation, ribosomal structure and biogenesis	Aaqua specific	CC	GO:0005853	60267at7147	ND		ND	ND	ND
3381.g4160	eukaryotic translation initiation factor 2alpha kinase activity	Translation, ribosomal structure and biogenesis	Aaqua specific	MF	GO:0004694	2213at7147	Cell wall/membrane/envelope biogenesis		Post-translational modification, protein turnover, and chaperones	Signal transduction mechanisms	Basic
1429.g846	eukaryotic translation initiation factor 3 complex	Translation, ribosomal structure and biogenesis	Aaqua specific	CC	GO:0005852	16125at7147	ND		ND	ND	ND
8097.g10214	eukaryotic translation initiation factor 3 complex	Translation, ribosomal structure and biogenesis	Aaqua specific	CC	GO:0005852	17947at7147	Cell wall/membrane/envelope biogenesis		Post-translational modification, protein turnover, and chaperones	Signal transduction mechanisms	Basic
917.g11741	eukaryotic translation initiation factor 3 complex	Translation, ribosomal structure and biogenesis	Aaqua specific	CC	GO:0005852	47730at7147	Translation, ribosomal structure and biogenesis		Transcription, transcription factor	Basic	Basic
7008.g8756	eukaryotic translation initiation factor 3 complex, eIF3e	Translation, ribosomal structure and biogenesis	Aaqua specific	CC	GO:0071540	25438at7147	ND		ND	ND	ND
2546.g2832	eukaryotic translation initiation factor 3 complex, eIF3m	Translation, ribosomal structure and biogenesis	Aaqua specific	CC	GO:0071541	31537at7147	ND		ND	ND	ND
8825.g11374	eukaryotic translation initiation factor 4F complex assembly	Translation, ribosomal structure and biogenesis	Aaqua specific	BP	GO:0097010	51365at7147	ND		ND	ND	ND
8154.g10285	exocyst	Intracellular trafficking, secretion, and vesicular transport	Aaqua specific	CC	GO:0000145	11777at7147	ND		ND	ND	ND
1706.g1402	exocyst	Intracellular trafficking, secretion, and vesicular transport	Aaqua specific	CC	GO:0000145	13072at7147	ND		ND	ND	ND
1009.g33	exocyst	Intracellular trafficking, secretion, and vesicular transport	Aaqua specific	CC	GO:0000145	15072at7147	ND		ND	ND	ND
5975.g7501	exocyst	Intracellular trafficking, secretion, and vesicular transport	Aaqua specific	CC	GO:0000145	15888at7147	ND		ND	ND	ND
8381.g10593	exocyst	Intracellular trafficking, secretion, and vesicular transport	Aaqua specific	CC	GO:0000145	8729at7147	ND		ND	ND	ND
1325.g553	exocytosis	Intracellular trafficking, secretion, and vesicular transport	Aaqua specific	BP	GO:0006887	28459at7147	Cell cycle control, cell division, chromosome partitioning		Replication, recombination and repair	Post-translational modification, protein turnover, and chaperones	Basic
1030.g51	exocytosis	Intracellular trafficking, secretion, and vesicular transport	Aaqua specific	BP	GO:0006887	6466at7147	ND		ND	ND	ND
2726.g3148	exocytosis	Intracellular trafficking, secretion, and vesicular transport	Aaqua specific	BP	GO:0006887	8099at7147	ND		ND	ND	ND
5671.g7095	exon-exon junction complex	Transcription, transcription factor	Aaqua specific	CC	GO:0035145	35655at7147	ND		ND	ND	ND
2483.g2732	exon-exon junction complex	Transcription, transcription factor	Aaqua specific	CC	GO:0035145	64601at7147	ND		ND	ND	ND
212.g2197	exon-exon junction complex disassembly	Transcription, transcription factor	Aaqua specific	BP	GO:1903259	64846at7147	ND		ND	ND	ND
8626.g11027	exonuclease activity	Replication, recombination and repair	Aaqua specific	MF	GO:0004527	15135at7147	RNA processing and modification		Replication, recombination and repair	Signal transduction mechanisms	Basic
C539366.g12273	exonuclease activity	Replication, recombination and repair	Aaqua specific	MF	GO:0004527	39206at7147	RNA processing and modification		Replication, recombination and repair	Signal transduction mechanisms	Basic
624.g7873	exonuclease activity	Translation, ribosomal structure and biogenesis	Aaqua specific	MF	GO:0004527	45773at7147	Nucleotide transport and metabolism		Translation, ribosomal structure and biogenesis	Basic	Basic
277.g3202	exonuclease activity	Replication, recombination and repair	Aaqua specific	MF	GO:0004527	50388at7147	ND		ND	ND	ND
5169.g6478	exonuclease activity	Replication, recombination and repair	Aaqua specific	MF	GO:0004527	65846at7147	ND		ND	ND	ND
5408.g6777	exosome (RNase complex)	Defense and Detoxification mechanisms	Aaqua specific	CC	GO:0000178	22819at7147	Translation, ribosomal structure and biogenesis		Defense and Detoxification mechanisms	Basic	Basic
6863.g8579	exosome (RNase complex)	RNA processing and modification	Aaqua specific	CC	GO:0000178	50502at7147	ND		ND	ND	ND
766.g9586	exosome (RNase complex)	RNA processing and modification	Aaqua specific	CC	GO:0000178	54914at7147	ND		ND	ND	ND
1722.g1433	exosome (RNase complex)	RNA processing and modification	Aaqua specific	CC	GO:0000178	55362at7147	ND		ND	ND	ND
4474.g5634	exosome (RNase complex)	RNA processing and modification	Aaqua specific	CC	GO:0000178	57140at7147	ND		ND	ND	ND
C560220.g12415	exosome (RNase complex)	RNA processing and modification	Aaqua specific	CC	GO:0000178	63803at7147	ND		ND	ND	ND
3901.g4821	extracellular ligand-gated ion channel activity	Inorganic ion transport and metabolism	Aaqua specific	MF	GO:0005230	19118at7147	Amino acid transport and metabolism		Mobilome: prophages, transposons	Basic	Basic
4910.g6186	extracellular ligand-gated ion channel activity	Inorganic ion transport and metabolism	Aaqua specific	MF	GO:0005230	19118at7147	Amino acid transport and metabolism		Mobilome: prophages, transposons	Basic	Basic
5164.g6476	extracellular ligand-gated ion channel activity	Inorganic ion transport and metabolism	Aaqua specific	MF	GO:0005230	20350at7147	Amino acid transport and metabolism		Mobilome: prophages, transposons	Basic	Basic
4513.g5681	extracellular ligand-gated ion channel activity	Inorganic ion transport and metabolism	Aaqua specific	MF	GO:0005230	25100at7147	Amino acid transport and metabolism		Mobilome: prophages, transposons	Basic	Basic
550.g6867	extracellular ligand-gated ion channel activity	Inorganic ion transport and metabolism	Aaqua specific	MF	GO:0005230	25640at7147	Amino acid transport and metabolism		Mobilome: prophages, transposons	Basic	Basic
397.g4947	extracellular ligand-gated ion channel activity	Inorganic ion transport and metabolism	Aaqua specific	MF	GO:0005230	28103at7147	Amino acid transport and metabolism		Mobilome: prophages, transposons	Basic	Basic
1662.g1254	extracellular ligand-gated ion channel activity	Inorganic ion transport and metabolism	Aaqua specific	MF	GO:0005230	32117at7147	Amino acid transport and metabolism		Mobilome: prophages, transposons	Basic	Basic
7001.g8706	extracellular ligand-gated ion channel activity	Inorganic ion transport and metabolism	Aaqua specific	MF	GO:0005230	37078at7147	Amino acid transport and metabolism		Mobilome: prophages, transposons	Basic	Basic
4887.g6167	extracellular ligand-gated ion channel activity	Inorganic ion transport and metabolism	Aaqua specific	MF	GO:0005230	54575at7147	ND		ND	ND	ND
262.g3021	extracellular ligand-gated ion channel activity	Inorganic ion transport and metabolism	Aaqua specific	MF	GO:0005230	56806at7147	ND		ND	ND	ND
C531610.g12252	extracellular ligand-gated ion channel activity	Inorganic ion transport and metabolism	Aaqua specific	MF	GO:0005230	58060at7147	ND		ND	ND	ND
1685.g1344	extracellular ligand-gated ion channel activity	Inorganic ion transport and metabolism	Aaqua specific	MF	GO:0005230	Unknown	ND		ND	ND	ND
5246.g6571	extracellular ligand-gated ion channel activity	Inorganic ion transport and metabolism	Aaqua specific	MF	GO:0005230	Unknown	ND		ND	ND	ND
1955.g1899	extracellular matrix	Cell wall/membrane/envelope biogenesis	Aaqua specific	CC	GO:0031012	20310at7147	Cell wall/membrane/envelope biogenesis		Post-translational modification, protein turnover, and chaperones	Basic	Basic
3067.g3672	extracellular matrix	Cell wall/membrane/envelope biogenesis	Aaqua specific	CC	GO:0031012	25369at7147	Cell wall/membrane/envelope biogenesis		Post-translational modification, protein turnover, and chaperones	Basic	Basic
647.g8169	extracellular matrix	Cell wall/membrane/envelope biogenesis	Aaqua specific	CC	GO:0031012	32743at7147	Cell wall/membrane/envelope biogenesis		Post-translational modification, protein turnover, and chaperones	Mobilome: prophages, transposons	Basic
2602.g2992	extracellular matrix organization	Cell wall/membrane/envelope biogenesis	Aaqua specific	BP	GO:0030198	27824at7147	Energy production and conversion		Secondary metabolites biosynthesis, transport, and catabolism	Basic	Basic
2950.g3512	extracellular matrix organization	Cell wall/membrane/envelope biogenesis	Aaqua specific	BP	GO:0030198	6534at7147	ND		ND	ND	ND
504.g6303	extracellular matrix structural constituent	Cell wall/membrane/envelope biogenesis	Aaqua specific	MF	GO:0005201	10651at7147	Carbohydrate transport and metabolism		Cell wall/membrane/envelope biogenesis	Post-translational modification, protein turnover, and chaperones	Basic
7554.g9437	extracellular matrix structural constituent	Cell wall/membrane/envelope biogenesis	Aaqua specific	MF	GO:0005201	3851at7147	Cell cycle control, cell division, chromosome partitioning		Intracellular trafficking, secretion, and vesicular transport	Basic	Basic
7623.g9514	extracellular matrix structural constituent	Cell wall/membrane/envelope biogenesis	Aaqua specific	MF	GO:0005201	3851at7147	Cell cycle control, cell division, chromosome partitioning		Intracellular trafficking, secretion, and vesicular transport	Basic	Basic
5402.g6769	extracellular matrix structural constituent	Cell wall/membrane/envelope biogenesis	Aaqua specific	MF	GO:0005201	Unknown	ND		ND	ND	ND
608.g7652	extracellular region	Cell wall/membrane/envelope biogenesis	Aaqua specific	CC	GO:0005576	12106at7147	ND		ND	ND	ND
2099.g2146	extracellular region	Cell wall/membrane/envelope biogenesis	Aaqua specific	CC	GO:0005576	14503at7147	ND		ND	ND	ND
1726.g1442	extracellular region	Cell wall/membrane/envelope biogenesis	Aaqua specific	CC	GO:0005576	18090at7147	ND		ND	ND	ND
3670.g4556	extracellular region	Cell wall/membrane/envelope biogenesis	Aaqua specific	CC	GO:0005576	18090at7147	ND		ND	ND	ND
3670.g4558	extracellular region	Cell wall/membrane/envelope biogenesis	Aaqua specific	CC	GO:0005576	18090at7147	ND		ND	ND	ND
1763.g1621	extracellular region	Cell wall/membrane/envelope biogenesis	Aaqua specific	CC	GO:0005576	18435at7147	Carbohydrate transport and metabolism		Defense and Detoxification mechanisms	Basic	Basic
968.g11858	extracellular region	Cell wall/membrane/envelope biogenesis	Aaqua specific	CC	GO:0005576	18435at7147	Carbohydrate transport and metabolism		Defense and Detoxification mechanisms	Basic	Basic
6002.g7538	extracellular region	Cell wall/membrane/envelope biogenesis	Aaqua specific	CC	GO:0005576	2768at7147	Replication, recombination and repair		Inorganic ion transport and metabolism	Basic	Basic
8305.g10496	extracellular region	Cell wall/membrane/envelope biogenesis	Aaqua specific	CC	GO:0005576	32470at7147	Amino acid transport and metabolism		Carbohydrate transport and metabolism	Post-translational modification, protein turnover, and chaperones	Basic
5463.g6821	extracellular region	Immune response	Aaqua specific	CC	GO:0005576	36369at7147	Transcription, transcription factor		Inorganic ion transport and metabolism	Signal transduction mechanisms	Basic
2587.g2940	extracellular region	Cell wall/membrane/envelope biogenesis	Aaqua specific	CC	GO:0005576	44318at7147	Cell wall/membrane/envelope biogenesis		Secondary metabolites biosynthesis, transport, and catabolism	Signal transduction mechanisms	Basic
1861.g1750	extracellular region	Cell wall/membrane/envelope biogenesis	Aaqua specific	CC	GO:0005576	45033at7147	ND		ND	ND	ND
6800.g8515	extracellular region	Cell wall/membrane/envelope biogenesis	Aaqua specific	CC	GO:0005576	45033at7147	ND		ND	ND	ND
6298.g7971	extracellular region	Cell wall/membrane/envelope biogenesis	Aaqua specific	CC	GO:0005576	45130at7147	Cell wall/membrane/envelope biogenesis		Secondary metabolites biosynthesis, transport, and catabolism	Signal transduction mechanisms	Basic
4736.g5976	extracellular region	Cell wall/membrane/envelope biogenesis	Aaqua specific	CC	GO:0005576	47852at7147	Cell wall/membrane/envelope biogenesis		Secondary metabolites biosynthesis, transport, and catabolism	Signal transduction mechanisms	Basic
7303.g9107	extracellular region	Cell wall/membrane/envelope biogenesis	Aaqua specific	CC	GO:0005576	50588at7147	ND		ND	ND	ND
4238.g5340	extracellular region	Cell wall/membrane/envelope biogenesis	Aaqua specific	CC	GO:0005576	50724at7147	ND		ND	ND	ND
1123.g229	extracellular region	Cell wall/membrane/envelope biogenesis	Aaqua specific	CC	GO:0005576	50875at7147	ND		ND	ND	ND
2829.g3292	extracellular region	Cell wall/membrane/envelope biogenesis	Aaqua specific	CC	GO:0005576	50875at7147	ND		ND	ND	ND
2888.g3382	extracellular region	Cell wall/membrane/envelope biogenesis	Aaqua specific	CC	GO:0005576	50875at7147	ND		ND	ND	ND
324.g3952	extracellular region	Cell wall/membrane/envelope biogenesis	Aaqua specific	CC	GO:0005576	50875at7147	ND		ND	ND	ND
3747.g4646	extracellular region	Cell wall/membrane/envelope biogenesis	Aaqua specific	CC	GO:0005576	50875at7147	ND		ND	ND	ND
829.g10463	extracellular region	Cell wall/membrane/envelope biogenesis	Aaqua specific	CC	GO:0005576	50875at7147	ND		ND	ND	ND
829.g10466	extracellular region	Cell wall/membrane/envelope biogenesis	Aaqua specific	CC	GO:0005576	50875at7147	ND		ND	ND	ND
4217.g5278	extracellular region	Cell wall/membrane/envelope biogenesis	Aaqua specific	CC	GO:0005576	52224at7147	ND		ND	ND	ND
3883.g4792	extracellular region	Cell wall/membrane/envelope biogenesis	Aaqua specific	CC	GO:0005576	53815at7147	ND		ND	ND	ND
1193.g311	extracellular region	Cell wall/membrane/envelope biogenesis	Aaqua specific	CC	GO:0005576	64515at7147	ND		ND	ND	ND
5565.g6977	extracellular region	Cell wall/membrane/envelope biogenesis	Aaqua specific	CC	GO:0005576	64910at7147	ND		ND	ND	ND
6932.g8630	extracellular region	Cell wall/membrane/envelope biogenesis	Aaqua specific	CC	GO:0005576	68953at7147	ND		ND	ND	ND
6371.g8024	extracellular region	Cell wall/membrane/envelope biogenesis	Aaqua specific	CC	GO:0005576	69053at7147	ND		ND	ND	ND
7313.g9130	extracellular region	Cell wall/membrane/envelope biogenesis	Aaqua specific	CC	GO:0005576	69177at7147	ND		ND	ND	ND
4145.g5170	extracellular region	Cell wall/membrane/envelope biogenesis	Aaqua specific	CC	GO:0005576	74033at7147	ND		ND	ND	ND
8806.g11349	extracellular region	Cell wall/membrane/envelope biogenesis	Aaqua specific	CC	GO:0005576	77188at7147	ND		ND	ND	ND
189.g1795	extracellular region	Cell wall/membrane/envelope biogenesis	Aaqua specific	CC	GO:0005576	Unknown	ND		ND	ND	ND
4093.g5105	extracellular region	Cell wall/membrane/envelope biogenesis	Aaqua specific	CC	GO:0005576	Unknown	ND		ND	ND	ND
6987.g8681	extracellular region	Cell wall/membrane/envelope biogenesis	Aaqua specific	CC	GO:0005576	Unknown	ND		ND	ND	ND
829.g10464	extracellular region	Cell wall/membrane/envelope biogenesis	Aaqua specific	CC	GO:0005576	Unknown	ND		ND	ND	ND
8759.g11259	extracellular region	Cell wall/membrane/envelope biogenesis	Aaqua specific	CC	GO:0005576	Unknown	ND		ND	ND	ND
C509316.g12152	extracellular region	Cell wall/membrane/envelope biogenesis	Aaqua specific	CC	GO:0005576	Unknown	ND		ND	ND	ND
1034.g57	extracellular space	Cell wall/membrane/envelope biogenesis	Aaqua specific	CC	GO:0005615	19562at7147	ND		ND	ND	ND
8806.g11341	extracellular space	Cell wall/membrane/envelope biogenesis	Aaqua specific	CC	GO:0005615	22760at7147	ND		ND	ND	ND
189.g1796	extracellular space	Immune response	Aaqua specific	CC	GO:0005615	5019at7147	ND		ND	ND	ND
6430.g8057	extracellular space	Immune response	Aaqua specific	CC	GO:0005615	5019at7147	ND		ND	ND	ND
881.g11356	extracellular space	Immune response	Aaqua specific	CC	GO:0005615	6133at7147	ND		ND	ND	ND
6452.g8114	extracellular space	Cell wall/membrane/envelope biogenesis	Aaqua specific	CC	GO:0005615	8630at7147	ND		ND	ND	ND
1386.g758	extrinsic component of mitochondrial inner membrane	Cytoskeleton	Aaqua specific	CC	GO:0031314	54095at7147	ND		ND	ND	ND
7708.g9666	FACT complex	Post-translational modification, protein turnover, and chaperones	Aaqua specific	CC	GO:0035101	7775at7147	ND		ND	ND	ND
1918.g1845	F-actin capping protein complex	Cytoskeleton	Aaqua specific	CC	GO:0008290	45223at7147	ND		ND	ND	ND
4154.g5199	F-actin capping protein complex	Cytoskeleton	Aaqua specific	CC	GO:0008290	45771at7147	ND		ND	ND	ND
8097.g10196	Fanconi anaemia nuclear complex	Cell cycle control, cell division, chromosome partitioning	Aaqua specific	CC	GO:0043240	56852at7147	ND		ND	ND	ND
5363.g6741	fatty acid biosynthetic process	Lipid transport and metabolism	Aaqua specific	BP	GO:0006633	47770at7147	Energy production and conversion		Carbohydrate transport and metabolism	Cell wall/membrane/envelope biogenesis	Basic
938.g11785	fatty acid biosynthetic process	Lipid transport and metabolism	Aaqua specific	BP	GO:0006633	62882at7147	ND		ND	ND	ND
3019.g3598	fatty acid metabolic process	Lipid transport and metabolism	Aaqua specific	BP	GO:0006631	40114at7147	Lipid transport and metabolism		Basic	Basic	Basic
3656.g4532	fatty acid synthase activity	Lipid transport and metabolism	Aaqua specific	MF	GO:0004312	992at7147	ND		ND	ND	ND
1324.g543	fatty-acyl-CoA binding	Lipid transport and metabolism	Aaqua specific	MF	GO:0000062	49153at7147	Lipid transport and metabolism		Secondary metabolites biosynthesis, transport, and catabolism	Basic	Basic
8330.g10521	fatty-acyl-CoA binding	Lipid transport and metabolism	Aaqua specific	MF	GO:0000062	67184at7147	ND		ND	ND	ND
1433.g851	fatty-acyl-CoA binding	Lipid transport and metabolism	Aaqua specific	MF	GO:0000062	75289at7147	ND		ND	ND	ND
1151.g264	fatty-acyl-CoA biosynthetic process	Lipid transport and metabolism	Aaqua specific	BP	GO:0046949	22904at7147	Coenzyme transport and metabolism		Lipid transport and metabolism	Secondary metabolites biosynthesis, transport, and catabolism	Basic
7816.g9836	fatty-acyl-CoA biosynthetic process	Lipid transport and metabolism	Aaqua specific	BP	GO:0046949	22904at7147	Coenzyme transport and metabolism		Lipid transport and metabolism	Secondary metabolites biosynthesis, transport, and catabolism	Basic
5539.g6950	fatty-acyl-CoA reductase (alcohol-forming) activity	Lipid transport and metabolism	Aaqua specific	MF	GO:0080019	19641at7147	Amino acid transport and metabolism		Lipid transport and metabolism	Cell wall/membrane/envelope biogenesis	Secondary metabolites biosynthesis, transport, and catabolism
8150.g10274	fatty-acyl-CoA reductase (alcohol-forming) activity	Lipid transport and metabolism	Aaqua specific	MF	GO:0080019	20586at7147	Amino acid transport and metabolism		Lipid transport and metabolism	Cell wall/membrane/envelope biogenesis	Secondary metabolites biosynthesis, transport, and catabolism
1327.g565	fatty-acyl-CoA reductase (alcohol-forming) activity	Lipid transport and metabolism	Aaqua specific	MF	GO:0080019	20778at7147	Amino acid transport and metabolism		Lipid transport and metabolism	Cell wall/membrane/envelope biogenesis	Secondary metabolites biosynthesis, transport, and catabolism
1327.g569	fatty-acyl-CoA reductase (alcohol-forming) activity	Lipid transport and metabolism	Aaqua specific	MF	GO:0080019	20780at7147	Amino acid transport and metabolism		Lipid transport and metabolism	Cell wall/membrane/envelope biogenesis	Secondary metabolites biosynthesis, transport, and catabolism
7191.g8973	fatty-acyl-CoA reductase (alcohol-forming) activity	Lipid transport and metabolism	Aaqua specific	MF	GO:0080019	24220at7147	Amino acid transport and metabolism		Lipid transport and metabolism	Cell wall/membrane/envelope biogenesis	Secondary metabolites biosynthesis, transport, and catabolism
8353.g10554	fatty-acyl-CoA reductase (alcohol-forming) activity	Lipid transport and metabolism	Aaqua specific	MF	GO:0080019	27545at7147	Amino acid transport and metabolism		Lipid transport and metabolism	Cell wall/membrane/envelope biogenesis	Secondary metabolites biosynthesis, transport, and catabolism
7349.g9209	fatty-acyl-CoA reductase (alcohol-forming) activity	Lipid transport and metabolism	Aaqua specific	MF	GO:0080019	29144at7147	Amino acid transport and metabolism		Lipid transport and metabolism	Cell wall/membrane/envelope biogenesis	Secondary metabolites biosynthesis, transport, and catabolism
4698.g5906	fatty-acyl-CoA reductase (alcohol-forming) activity	Lipid transport and metabolism	Aaqua specific	MF	GO:0080019	Unknown	ND		ND	ND	ND
7349.g9210	fatty-acyl-CoA reductase (alcohol-forming) activity	Lipid transport and metabolism	Aaqua specific	MF	GO:0080019	Unknown	ND		ND	ND	ND
8127.g10252	fatty-acyl-CoA reductase (alcohol-forming) activity	Lipid transport and metabolism	Aaqua specific	MF	GO:0080019	Unknown	ND		ND	ND	ND
4378.g5509	female germline ring canal formation	Cell cycle control, cell division, chromosome partitioning	Aaqua specific	BP	GO:0007301	16752at7147	ND		ND	ND	ND
3282.g4004	female germ-line stem cell asymmetric division	Cell cycle control, cell division, chromosome partitioning	Aaqua specific	BP	GO:0048132	5131at7147	ND		ND	ND	ND
2080.g2096	female germ-line stem cell population maintenance	Cell cycle control, cell division, chromosome partitioning	Aaqua specific	BP	GO:0036099	25963at7147	ND		ND	ND	ND
3721.g4604	ferric iron binding	Inorganic ion transport and metabolism	Aaqua specific	MF	GO:0008199	61699at7147	ND		ND	ND	ND
2394.g2583	ferric-chelate reductase activity	Inorganic ion transport and metabolism	Aaqua specific	MF	GO:0000293	55223at7147	ND		ND	ND	ND
723.g9019	ferrochelatase activity	Coenzyme transport and metabolism	Aaqua specific	MF	GO:0004325	33117at7147	Carbohydrate transport and metabolism		Coenzyme transport and metabolism	Inorganic ion transport and metabolism	Basic
7170.g8956	Fibrinogen_beta_and_gamma_chains_C-terminal_globular_domain	Cell cycle control, cell division, chromosome partitioning	Aaqua specific	CC	GO:0062023	18383at7147	Cell cycle control, cell division, chromosome partitioning		Basic	Basic	Basic
2969.g3549	Fibrinogen_beta_and_gamma_chains_C-terminal_globular_domain	Cell cycle control, cell division, chromosome partitioning	Aaqua specific	CC	GO:0062023	38190at7147	Cell cycle control, cell division, chromosome partitioning		Basic	Basic	Basic
C554610.g12343	Fibrinogen_beta_and_gamma_chains_C-terminal_globular_domain	Cell cycle control, cell division, chromosome partitioning	Aaqua specific	CC	GO:0005615	38190at7147	Cell cycle control, cell division, chromosome partitioning		Basic	Basic	Basic
5843.g7364	Fibrinogen_beta_and_gamma_chains_C-terminal_globular_domain	Immune response	Aaqua specific	BP	GO:0072574	38190at7147	Cell cycle control, cell division, chromosome partitioning		Basic	Basic	Basic
2176.g2266	Fibrinogen_beta_and_gamma_chains_C-terminal_globular_domain	Immune response	Aaqua specific	CC	GO:0062023	49112at7147	Cell cycle control, cell division, chromosome partitioning		Basic	Basic	Basic
3190.g3843	Fibrinogen_beta_and_gamma_chains_C-terminal_globular_domain	Immune response	Aaqua specific	CC	GO:0062023	49112at7147	Cell cycle control, cell division, chromosome partitioning		Basic	Basic	Basic
6684.g8414	Fibrinogen_beta_and_gamma_chains_C-terminal_globular_domain	Immune response	Aaqua specific	CC	GO:0062023	49112at7147	Cell cycle control, cell division, chromosome partitioning		Basic	Basic	Basic
6884.g8592	Fibrinogen_beta_and_gamma_chains_C-terminal_globular_domain	Immune response	Aaqua specific	CC	GO:0005576	49112at7147	Cell cycle control, cell division, chromosome partitioning		Basic	Basic	Basic
8913.g11525	Fibrinogen_beta_and_gamma_chains_C-terminal_globular_domain	Cell cycle control, cell division, chromosome partitioning	Aaqua specific	MF	GO:0005102	65279at7147	ND		ND	ND	ND
3722.g4607	Fibrinogen_beta_and_gamma_chains_C-terminal_globular_domain	Cell cycle control, cell division, chromosome partitioning	Aaqua specific	CC	GO:0062023	Unknown	ND		ND	ND	ND
2132.g2211	fibroblast growth factor binding	Cell cycle control, cell division, chromosome partitioning	Aaqua specific	MF	GO:0017134	26791at7147	ND		ND	ND	ND
2950.g3489	fibroblast growth factor binding	Cell cycle control, cell division, chromosome partitioning	Aaqua specific	MF	GO:0017134	36171at7147	ND		ND	ND	ND
2080.g2104	filopodium membrane	Extracellular structures	Aaqua specific	CC	GO:0031527	59370at7147	ND		ND	ND	ND
98.g11895	filopodium tip	Extracellular structures	Aaqua specific	CC	GO:0032433	64980at7147	ND		ND	ND	ND
33.g4061	flagellated sperm motility	Cell motility	Aaqua specific	BP	GO:0030317	5037at7147	ND		ND	ND	ND
5695.g7116	flavin-linked sulfhydryl oxidase activity	Post-translational modification, protein turnover, and chaperones	Aaqua specific	MF	GO:0016971	30153at7147	Energy production and conversion		Post-translational modification, protein turnover, and chaperones	Inorganic ion transport and metabolism	Basic
530.g6626	FMN binding	Amino acid transport and metabolism	Aaqua specific	MF	GO:0010181	16466at7147	Energy production and conversion		Amino acid transport and metabolism	Cell wall/membrane/envelope biogenesis	Basic
5337.g6694	FMN transmembrane transporter activity	Transmembrane transport	Aaqua specific	MF	GO:0044610	43857at7147	ND		ND	ND	ND
646.g8137	forebrain anterior/posterior pattern specification	Cell cycle control, cell division, chromosome partitioning	Aaqua specific	BP	GO:0021797	42761at7147	ND		ND	ND	ND
129.g489	formate-tetrahydrofolate ligase activity	Coenzyme transport and metabolism	Aaqua specific	MF	GO:0004329	41938at7147	Nucleotide transport and metabolism		Coenzyme transport and metabolism	Translation, ribosomal structure and biogenesis	Replication, recombination and repair
1095.g148	formation of cytoplasmic translation initiation complex	Signal transduction mechanisms	Aaqua specific	BP	GO:0001732	43998at7147	Replication, recombination and repair		Signal transduction mechanisms	Basic	Basic
4421.g5601	formation of cytoplasmic translation initiation complex	Signal transduction mechanisms	Aaqua specific	BP	GO:0001732	67879at7147	ND		ND	ND	ND
6118.g7686	formation of translation preinitiation complex	Signal transduction mechanisms	Aaqua specific	BP	GO:0001731	35208at7147	Amino acid transport and metabolism		Coenzyme transport and metabolism	Translation, ribosomal structure and biogenesis	Basic
147.g936	fructose-2,6-bisphosphate 2-phosphatase activity	Carbohydrate transport and metabolism	Aaqua specific	MF	GO:0004331	35421at7147	Carbohydrate transport and metabolism		Replication, recombination and repair	Signal transduction mechanisms	Defense and Detoxification mechanisms
397.g4953	fructose-2,6-bisphosphate 2-phosphatase activity	Carbohydrate transport and metabolism	Aaqua specific	MF	GO:0004331	38344at7147	Carbohydrate transport and metabolism		Replication, recombination and repair	Signal transduction mechanisms	Defense and Detoxification mechanisms
312.g3746	fructose-bisphosphate aldolase activity	Carbohydrate transport and metabolism	Aaqua specific	MF	GO:0004332	36341at7147	Carbohydrate transport and metabolism		Basic	Basic	Basic
2097.g2141	fucosyltransferase activity	Amino acid transport and metabolism	Aaqua specific	MF	GO:0008417	39451at7147	ND		ND	ND	ND
885.g11405	fucosyltransferase activity	Amino acid transport and metabolism	Aaqua specific	MF	GO:0008417	39451at7147	ND		ND	ND	ND
912.g11734	fucosyltransferase activity	Amino acid transport and metabolism	Aaqua specific	MF	GO:0008417	39451at7147	ND		ND	ND	ND
7001.g8731	fumarate hydratase activity	Amino acid transport and metabolism	Aaqua specific	MF	GO:0004333	23080at7147	Energy production and conversion		Amino acid transport and metabolism	Nucleotide transport and metabolism	Basic
2544.g2829	fumarylacetoacetase activity	Replication, recombination and repair	Aaqua specific	MF	GO:0004334	1875at7147	Translation, ribosomal structure and biogenesis		Replication, recombination and repair	Secondary metabolites biosynthesis, transport, and catabolism	Basic
8217.g10361	G protein-coupled acetylcholine receptor activity	Signal transduction mechanisms	Aaqua specific	MF	GO:0016907	21207at7147	ND		ND	ND	ND
3923.g4840	G protein-coupled acetylcholine receptor activity	Signal transduction mechanisms	Aaqua specific	MF	GO:0016907	49606at7147	ND		ND	ND	ND
1034.g61	G protein-coupled GABA receptor activity	Signal transduction mechanisms	Aaqua specific	MF	GO:0004965	4042at7147	Amino acid transport and metabolism		Cell wall/membrane/envelope biogenesis	Basic	Basic
6289.g7951	G protein-coupled GABA receptor activity	Signal transduction mechanisms	Aaqua specific	MF	GO:0004965	4453at7147	Amino acid transport and metabolism		Cell wall/membrane/envelope biogenesis	Basic	Basic
922.g11773	G protein-coupled glutamate receptor binding	Signal transduction mechanisms	Aaqua specific	MF	GO:0035256	30711at7147	ND		ND	ND	ND
7034.g8790	G protein-coupled peptide receptor activity	Signal transduction mechanisms	Aaqua specific	MF	GO:0008528	32770at7147	ND		ND	ND	ND
C519156.g12200	G protein-coupled peptide receptor activity	Signal transduction mechanisms	Aaqua specific	MF	GO:0008528	32770at7147	ND		ND	ND	ND
4566.g5768	G protein-coupled peptide receptor activity	Signal transduction mechanisms	Aaqua specific	MF	GO:0008528	49216at7147	ND		ND	ND	ND
7702.g9651	G protein-coupled peptide receptor activity	Signal transduction mechanisms	Aaqua specific	MF	GO:0008528	49216at7147	ND		ND	ND	ND
3560.g4401	G protein-coupled receptor activity	Signal transduction mechanisms	Aaqua specific	MF	GO:0004930	11153at7147	Transcription, transcription factor		Signal transduction mechanisms	Basic	Basic
6684.g8415	G protein-coupled receptor activity	Signal transduction mechanisms	Aaqua specific	MF	GO:0004930	11205at7147	ND		ND	ND	ND
4547.g5728	G protein-coupled receptor activity	Signal transduction mechanisms	Aaqua specific	MF	GO:0004930	11528at7147	ND		ND	ND	ND
715.g8924	G protein-coupled receptor activity	Signal transduction mechanisms	Aaqua specific	MF	GO:0004930	12525at7147	ND		ND	ND	ND
3109.g3727	G protein-coupled receptor activity	Signal transduction mechanisms	Aaqua specific	MF	GO:0004930	13382at7147	ND		ND	ND	ND
2643.g3037	G protein-coupled receptor activity	Signal transduction mechanisms	Aaqua specific	MF	GO:0004930	20379at7147	ND		ND	ND	ND
2896.g3386	G protein-coupled receptor activity	Signal transduction mechanisms	Aaqua specific	MF	GO:0004930	24048at7147	ND		ND	ND	ND
328.g3993	G protein-coupled receptor activity	Signal transduction mechanisms	Aaqua specific	MF	GO:0004930	27110at7147	ND		ND	ND	ND
471.g5920	G protein-coupled receptor activity	Signal transduction mechanisms	Aaqua specific	MF	GO:0004930	27323at7147	Replication, recombination and repair		Signal transduction mechanisms	Basic	Basic
5506.g6882	G protein-coupled receptor activity	Signal transduction mechanisms	Aaqua specific	MF	GO:0004930	27361at7147	ND		ND	ND	ND
880.g11326	G protein-coupled receptor activity	Signal transduction mechanisms	Aaqua specific	MF	GO:0004930	29072at7147	ND		ND	ND	ND
2528.g2778	G protein-coupled receptor activity	Signal transduction mechanisms	Aaqua specific	MF	GO:0004930	29772at7147	Transcription, transcription factor		Basic	Basic	Basic
2177.g2270	G protein-coupled receptor activity	Signal transduction mechanisms	Aaqua specific	MF	GO:0004930	31364at7147	ND		ND	ND	ND
342.g4214	G protein-coupled receptor activity	Signal transduction mechanisms	Aaqua specific	MF	GO:0004930	31364at7147	ND		ND	ND	ND
6433.g8073	G protein-coupled receptor activity	Signal transduction mechanisms	Aaqua specific	MF	GO:0004930	31525at7147	ND		ND	ND	ND
2232.g2343	G protein-coupled receptor activity	Signal transduction mechanisms	Aaqua specific	MF	GO:0004930	33236at7147	ND		ND	ND	ND
1727.g1496	G protein-coupled receptor activity	Signal transduction mechanisms	Aaqua specific	MF	GO:0004930	34862at7147	ND		ND	ND	ND
6299.g7974	G protein-coupled receptor activity	Signal transduction mechanisms	Aaqua specific	MF	GO:0004930	34896at7147	ND		ND	ND	ND
3936.g4884	G protein-coupled receptor activity	Signal transduction mechanisms	Aaqua specific	MF	GO:0004930	35282at7147	ND		ND	ND	ND
1364.g683	G protein-coupled receptor activity	Signal transduction mechanisms	Aaqua specific	MF	GO:0004930	37472at7147	ND		ND	ND	ND
6252.g7908	G protein-coupled receptor activity	Signal transduction mechanisms	Aaqua specific	MF	GO:0004930	37472at7147	ND		ND	ND	ND
5515.g6901	G protein-coupled receptor activity	Signal transduction mechanisms	Aaqua specific	MF	GO:0004930	38040at7147	ND		ND	ND	ND
558.g6992	G protein-coupled receptor activity	Signal transduction mechanisms	Aaqua specific	MF	GO:0004930	38910at7147	ND		ND	ND	ND
349.g4289	G protein-coupled receptor activity	Signal transduction mechanisms	Aaqua specific	MF	GO:0004930	43513at7147	ND		ND	ND	ND
6433.g8080	G protein-coupled receptor activity	Signal transduction mechanisms	Aaqua specific	MF	GO:0004930	45814at7147	ND		ND	ND	ND
1663.g1256	G protein-coupled receptor activity	Signal transduction mechanisms	Aaqua specific	MF	GO:0004930	46019at7147	ND		ND	ND	ND
8947.g11590	G protein-coupled receptor activity	Signal transduction mechanisms	Aaqua specific	MF	GO:0004930	46666at7147	ND		ND	ND	ND
417.g5223	G protein-coupled receptor activity	Signal transduction mechanisms	Aaqua specific	MF	GO:0004930	50753at7147	ND		ND	ND	ND
1891.g1799	G protein-coupled receptor activity	Signal transduction mechanisms	Aaqua specific	MF	GO:0004930	50973at7147	ND		ND	ND	ND
5515.g6902	G protein-coupled receptor activity	Signal transduction mechanisms	Aaqua specific	MF	GO:0004930	53615at7147	ND		ND	ND	ND
604.g7582	G protein-coupled receptor activity	Signal transduction mechanisms	Aaqua specific	MF	GO:0004930	57947at7147	ND		ND	ND	ND
6011.g7550	G protein-coupled receptor activity	Signal transduction mechanisms	Aaqua specific	MF	GO:0004930	61219at7147	ND		ND	ND	ND
2381.g2545	G protein-coupled receptor activity	Signal transduction mechanisms	Aaqua specific	MF	GO:0004930	62687at7147	ND		ND	ND	ND
1097.g167	G protein-coupled receptor activity	Signal transduction mechanisms	Aaqua specific	MF	GO:0004930	64119at7147	ND		ND	ND	ND
2377.g2530	G protein-coupled receptor activity	Signal transduction mechanisms	Aaqua specific	MF	GO:0004930	66167at7147	ND		ND	ND	ND
2377.g2531	G protein-coupled receptor activity	Signal transduction mechanisms	Aaqua specific	MF	GO:0004930	68038at7147	ND		ND	ND	ND
7761.g9779	G protein-coupled receptor activity	Signal transduction mechanisms	Aaqua specific	MF	GO:0004930	73126at7147	ND		ND	ND	ND
4827.g6087	G protein-coupled receptor activity	Signal transduction mechanisms	Aaqua specific	MF	GO:0004930	91492at7147	ND		ND	ND	ND
3668.g4553	G protein-coupled receptor activity	Signal transduction mechanisms	Aaqua specific	MF	GO:0004930	9222at7147	ND		ND	ND	ND
6011.g7551	G protein-coupled receptor activity	Signal transduction mechanisms	Aaqua specific	MF	GO:0004930	Unknown	ND		ND	ND	ND
C484990.g12010	G protein-coupled receptor activity	Signal transduction mechanisms	Aaqua specific	MF	GO:0004930	Unknown	ND		ND	ND	ND
C487546.g12020	G protein-coupled receptor activity	Signal transduction mechanisms	Aaqua specific	MF	GO:0004930	Unknown	ND		ND	ND	ND
C506020.g12124	G protein-coupled receptor activity	Signal transduction mechanisms	Aaqua specific	MF	GO:0004930	Unknown	ND		ND	ND	ND
279.g3218	G protein-coupled receptor kinase activity	Signal transduction mechanisms	Aaqua specific	MF	GO:0004703	13155at7147	Cell wall/membrane/envelope biogenesis		Post-translational modification, protein turnover, and chaperones	Signal transduction mechanisms	Basic
295.g3468	G protein-coupled receptor kinase activity	Signal transduction mechanisms	Aaqua specific	MF	GO:0004703	14333at7147	Cell wall/membrane/envelope biogenesis		Post-translational modification, protein turnover, and chaperones	Signal transduction mechanisms	Basic
295.g3467	G protein-coupled receptor kinase activity	Signal transduction mechanisms	Aaqua specific	MF	GO:0004703	Unknown	ND		ND	ND	ND
1586.g1119	G1/S transition of mitotic cell cycle	Cell cycle control, cell division, chromosome partitioning	Aaqua specific	BP	GO:0000082	40405at7147	Transcription, transcription factor		Basic	Basic	Basic
24.g2592	G2/M transition of mitotic cell cycle	Cell cycle control, cell division, chromosome partitioning	Aaqua specific	BP	GO:0000086	28115at7147	RNA processing and modification		Signal transduction mechanisms	Basic	Basic
8715.g11152	G2/M transition of mitotic cell cycle	Cell cycle control, cell division, chromosome partitioning	Aaqua specific	BP	GO:0000086	30703at7147	RNA processing and modification		Signal transduction mechanisms	Basic	Basic
1854.g1742	GABA-A receptor activity	Signal transduction mechanisms	Aaqua specific	MF	GO:0004890	23871at7147	Amino acid transport and metabolism		Mobilome: prophages, transposons	Basic	Basic
6807.g8527	GABA-A receptor activity	Signal transduction mechanisms	Aaqua specific	MF	GO:0004890	24544at7147	Amino acid transport and metabolism		Mobilome: prophages, transposons	Basic	Basic
3707.g4595	GABA-A receptor activity	Signal transduction mechanisms	Aaqua specific	MF	GO:0004890	39904at7147	Amino acid transport and metabolism		Mobilome: prophages, transposons	Basic	Basic
4029.g5025	galactokinase activity	Carbohydrate transport and metabolism	Aaqua specific	MF	GO:0004335	31503at7147	Amino acid transport and metabolism		Carbohydrate transport and metabolism	Lipid transport and metabolism	Basic
296.g3527	galactokinase activity	Carbohydrate transport and metabolism	Aaqua specific	MF	GO:0004335	37286at7147	Amino acid transport and metabolism		Carbohydrate transport and metabolism	Lipid transport and metabolism	Basic
6269.g7930	galactose catabolic process via UDP-galactose	Carbohydrate transport and metabolism	Aaqua specific	BP	GO:0033499	32865at7147	Carbohydrate transport and metabolism		Basic	Basic	Basic
3496.g4302	galactosylgalactosylxylosylprotein 3-beta-glucuronosyltransferase activity	Carbohydrate transport and metabolism	Aaqua specific	MF	GO:0015018	37744at7147	ND		ND	ND	ND
7587.g9474	galactosylgalactosylxylosylprotein 3-beta-glucuronosyltransferase activity	Carbohydrate transport and metabolism	Aaqua specific	MF	GO:0015018	49380at7147	ND		ND	ND	ND
148.g950	galanin receptor activity	Signal transduction mechanisms	Aaqua specific	MF	GO:0004966	18219at7147	Signal transduction mechanisms		Basic	Basic	Basic
7613.g9494	gamma DNA polymerase complex	Replication, recombination and repair	Aaqua specific	CC	GO:0005760	2628at7147	Transcription, transcription factor		Replication, recombination and repair	Mobilome: prophages, transposons	Basic
2483.g2725	gamma-glutamylaminecyclotransferase activity	Secondary metabolites biosynthesis, transport, and catabolism	Aaqua specific	MF	GO:0061929	72032at7147	ND		ND	ND	ND
2483.g2724	gamma-glutamylaminecyclotransferase activity	Secondary metabolites biosynthesis, transport, and catabolism	Aaqua specific	MF	GO:0061929	Unknown	ND		ND	ND	ND
5492.g6854	gamma-glutamylcyclotransferase activity	Secondary metabolites biosynthesis, transport, and catabolism	Aaqua specific	MF	GO:0003839	62878at7147	ND		ND	ND	ND
2049.g2025	gamma-tubulin binding	Intracellular trafficking, secretion, and vesicular transport	Aaqua specific	MF	GO:0043015	11797at7147	ND		ND	ND	ND
3174.g3824	gamma-tubulin binding	Intracellular trafficking, secretion, and vesicular transport	Aaqua specific	MF	GO:0043015	15208at7147	ND		ND	ND	ND
6179.g7771	gamma-tubulin binding	Intracellular trafficking, secretion, and vesicular transport	Aaqua specific	MF	GO:0043015	37116at7147	ND		ND	ND	ND
299.g3574	gamma-tubulin binding	Intracellular trafficking, secretion, and vesicular transport	Aaqua specific	MF	GO:0043015	4886at7147	ND		ND	ND	ND
1668.g1273	gamma-tubulin binding	Intracellular trafficking, secretion, and vesicular transport	Aaqua specific	MF	GO:0043015	8106at7147	ND		ND	ND	ND
4974.g6235	gamma-tubulin complex	Intracellular trafficking, secretion, and vesicular transport	Aaqua specific	CC	GO:0000930	25401at7147	Cell cycle control, cell division, chromosome partitioning		Cell wall/membrane/envelope biogenesis	Cell motility	Extracellular structures
7313.g9118	gamma-tubulin complex localization	Intracellular trafficking, secretion, and vesicular transport	Aaqua specific	BP	GO:0033566	80290at7147	ND		ND	ND	ND
3219.g3904	gap junction	Intracellular trafficking, secretion, and vesicular transport	Aaqua specific	CC	GO:0005921	31237at7147	ND		ND	ND	ND
8362.g10565	gap junction	Intracellular trafficking, secretion, and vesicular transport	Aaqua specific	CC	GO:0005921	32144at7147	ND		ND	ND	ND
752.g9417	gap junction	Intracellular trafficking, secretion, and vesicular transport	Aaqua specific	CC	GO:0005921	32645at7147	ND		ND	ND	ND
3890.g4803	gap junction	Intracellular trafficking, secretion, and vesicular transport	Aaqua specific	CC	GO:0005921	37139at7147	ND		ND	ND	ND
6938.g8634	gap junction	Intracellular trafficking, secretion, and vesicular transport	Aaqua specific	CC	GO:0005921	38642at7147	ND		ND	ND	ND
7173.g8958	gap junction	Intracellular trafficking, secretion, and vesicular transport	Aaqua specific	CC	GO:0005921	68015at7147	ND		ND	ND	ND
6566.g8253	gap junction-mediated intercellular transport	Intracellular trafficking, secretion, and vesicular transport	Aaqua specific	BP	GO:1990349	Unknown	ND		ND	ND	ND
2242.g2363	garland nephrocyte differentiation	Cell wall/membrane/envelope biogenesis	Aaqua specific	BP	GO:0061321	16128at7147	Carbohydrate transport and metabolism		Cell wall/membrane/envelope biogenesis	Basic	Basic
5975.g7500	garland nephrocyte differentiation	Cell cycle control, cell division, chromosome partitioning	Aaqua specific	BP	GO:0061321	58197at7147	ND		ND	ND	ND
997.g11923	GARP complex	Intracellular trafficking, secretion, and vesicular transport	Aaqua specific	CC	GO:0000938	7181at7147	ND		ND	ND	ND
8097.g10206	GARP complex	Intracellular trafficking, secretion, and vesicular transport	Aaqua specific	CC	GO:0000938	9260at7147	ND		ND	ND	ND
7349.g9204	gastrulation involving germ band extension	Cell cycle control, cell division, chromosome partitioning	Aaqua specific	BP	GO:0010004	38589at7147	ND		ND	ND	ND
854.g10906	GATOR1 complex	Translation, ribosomal structure and biogenesis	Aaqua specific	CC	GO:1990130	46249at7147	Translation, ribosomal structure and biogenesis		Basic	Basic	Basic
2935.g3454	GATOR2 complex	Signal transduction mechanisms	Aaqua specific	CC	GO:0061700	18017at7147	Replication, recombination and repair		Signal transduction mechanisms	Basic	Basic
1749.g1577	GDP-dissociation inhibitor activity	Carbohydrate transport and metabolism	Aaqua specific	MF	GO:0005092	42281at7147	ND		ND	ND	ND
7924.g9970	GDP-fucose import into Golgi lumen	Carbohydrate transport and metabolism	Aaqua specific	BP	GO:0036085	40875at7147	Amino acid transport and metabolism		Carbohydrate transport and metabolism	Basic	Basic
164.g1189	GDP-Man:Man2GlcNAc2-PP-dolichol alpha-1,6-mannosyltransferase activity	Carbohydrate transport and metabolism	Aaqua specific	MF	GO:0102704	37209at7147	Carbohydrate transport and metabolism		Coenzyme transport and metabolism	Cell wall/membrane/envelope biogenesis	Basic
471.g5914	GDP-Man:Man3GlcNAc2-PP-Dol alpha-1,2-mannosyltransferase activity	Carbohydrate transport and metabolism	Aaqua specific	MF	GO:0004377	34806at7147	Carbohydrate transport and metabolism		Coenzyme transport and metabolism	Cell wall/membrane/envelope biogenesis	Basic
5307.g6667	GDP-mannose 4,6-dehydratase activity	Carbohydrate transport and metabolism	Aaqua specific	MF	GO:0008446	33362at7147	Replication, recombination and repair		Cell wall/membrane/envelope biogenesis	Mobilome: prophages, transposons	Basic
qpid	Gene Name	Functional Group	Evolutionary Position	ontology	GO:goid	OrthoDB	KOG 1		KOG 2	KOG 3	KOG 4
835.g10543	gene silencing by RNA	RNA processing and modification	Aaqua specific	BP	GO:0031047	28428at7147	ND		ND	ND	ND
798.g10070	generation of catalytic spliceosome for first transesterification step	Cell cycle control, cell division, chromosome partitioning	Aaqua specific	BP	GO:0000349	57063at7147	ND		ND	ND	ND
1146.g257	generation of catalytic spliceosome for second transesterification step	Cell cycle control, cell division, chromosome partitioning	Aaqua specific	BP	GO:0000350	51005at7147	ND		ND	ND	ND
2017.g2005	germ cell development	Signal transduction mechanisms	Aaqua specific	BP	GO:0007281	30411at7147	Transcription, transcription factor		Signal transduction mechanisms	Basic	Basic
4201.g5264	germ-band shortening	Cell cycle control, cell division, chromosome partitioning	Aaqua specific	BP	GO:0007390	28538at7147	ND		ND	ND	ND
2368.g2495	germ-line stem cell division	Cell cycle control, cell division, chromosome partitioning	Aaqua specific	BP	GO:0042078	56230at7147	ND		ND	ND	ND
6716.g8441	GID complex	Signal transduction mechanisms	Aaqua specific	CC	GO:0034657	14535at7147	Replication, recombination and repair		Signal transduction mechanisms	Basic	Basic
5738.g7235	GINS complex	Replication, recombination and repair	Aaqua specific	CC	GO:0000811	64967at7147	ND		ND	ND	ND
8378.g10589	glial cell apoptotic process	Cell wall/membrane/envelope biogenesis	Aaqua specific	BP	GO:0034349	45755at7147	Carbohydrate transport and metabolism		Cell wall/membrane/envelope biogenesis	Mobilome: prophages, transposons	Basic
756.g9445	glial cell growth	Cell wall/membrane/envelope biogenesis	Aaqua specific	BP	GO:0042065	10064at7147	ND		ND	ND	ND
1071.g116	gluconolactonase activity	Carbohydrate transport and metabolism	Aaqua specific	MF	GO:0004341	39286at7147	Carbohydrate transport and metabolism		Inorganic ion transport and metabolism	Basic	Basic
5515.g6904	gluconolactonase activity	Carbohydrate transport and metabolism	Aaqua specific	MF	GO:0004341	39286at7147	Carbohydrate transport and metabolism		Inorganic ion transport and metabolism	Basic	Basic
6987.g8679	gluconolactonase activity	Carbohydrate transport and metabolism	Aaqua specific	MF	GO:0004341	39286at7147	Carbohydrate transport and metabolism		Inorganic ion transport and metabolism	Basic	Basic
8792.g11299	glucosamine 6-phosphate N-acetyltransferase activity	Carbohydrate transport and metabolism	Aaqua specific	MF	GO:0004343	58635at7147	ND		ND	ND	ND
1217.g338	glucosamine-6-phosphate deaminase activity	Carbohydrate transport and metabolism	Aaqua specific	MF	GO:0004342	47106at7147	Carbohydrate transport and metabolism		Basic	Basic	Basic
1250.g421	glucose-6-phosphatase activity	Carbohydrate transport and metabolism	Aaqua specific	MF	GO:0004346	48780at7147	Lipid transport and metabolism		Post-translational modification, protein turnover, and chaperones	Basic	Basic
6745.g8466	glucose-6-phosphate 1-epimerase activity	Carbohydrate transport and metabolism	Aaqua specific	MF	GO:0047938	44253at7147	Amino acid transport and metabolism		Carbohydrate transport and metabolism	Cell wall/membrane/envelope biogenesis	Basic
8887.g11469	glucose-6-phosphate isomerase activity	Carbohydrate transport and metabolism	Aaqua specific	MF	GO:0004347	18309at7147	Carbohydrate transport and metabolism		Basic	Basic	Basic
5611.g7032	glucosylceramidase activity	Immune response	Aaqua specific	MF	GO:0004348	35005at7147	Carbohydrate transport and metabolism		Lipid transport and metabolism	Cell wall/membrane/envelope biogenesis	Basic
2904.g3405	glucosylceramide catabolic process	Carbohydrate transport and metabolism	Aaqua specific	BP	GO:0006680	7032at7147	ND		ND	ND	ND
3232.g3924	glucuronosyltransferase activity	Carbohydrate transport and metabolism	Aaqua specific	MF	GO:0015020	21647at7147	Carbohydrate transport and metabolism		Cell wall/membrane/envelope biogenesis	Signal transduction mechanisms	Basic
C560340.g12416	glucuronosyltransferase activity	Carbohydrate transport and metabolism	Aaqua specific	MF	GO:0015020	22315at7147	Carbohydrate transport and metabolism		Cell wall/membrane/envelope biogenesis	Basic	Basic
189.g1793	glucuronosyltransferase activity	Carbohydrate transport and metabolism	Aaqua specific	MF	GO:0015020	29931at7147	ND		ND	ND	ND
2575.g2911	glucuronosyltransferase activity	Carbohydrate transport and metabolism	Aaqua specific	MF	GO:0015020	30419at7147	Carbohydrate transport and metabolism		Cell wall/membrane/envelope biogenesis	Basic	Basic
2575.g2912	glucuronosyltransferase activity	Carbohydrate transport and metabolism	Aaqua specific	MF	GO:0015020	30419at7147	Carbohydrate transport and metabolism		Cell wall/membrane/envelope biogenesis	Basic	Basic
1692.g1360	glucuronosyltransferase activity	Carbohydrate transport and metabolism	Aaqua specific	MF	GO:0015020	31140at7147	Carbohydrate transport and metabolism		Cell wall/membrane/envelope biogenesis	Basic	Basic
5285.g6595	glucuronosyltransferase activity	Carbohydrate transport and metabolism	Aaqua specific	MF	GO:0015020	51205at7147	ND		ND	ND	ND
4711.g5942	glucuronosyltransferase activity	Carbohydrate transport and metabolism	Aaqua specific	MF	GO:0015020	6234at7147	ND		ND	ND	ND
8612.g11008	glucuronosyltransferase activity	Carbohydrate transport and metabolism	Aaqua specific	MF	GO:0015020	6234at7147	ND		ND	ND	ND
1924.g1864	glutamate 5-kinase activity	Amino acid transport and metabolism	Aaqua specific	MF	GO:0004349	14254at7147	Energy production and conversion		Amino acid transport and metabolism	Nucleotide transport and metabolism	Lipid transport and metabolism
6868.g8586	glutamate-ammonia ligase activity	Amino acid transport and metabolism	Aaqua specific	MF	GO:0004356	27134at7147	Amino acid transport and metabolism		Coenzyme transport and metabolism	Basic	Basic
1672.g1302	glutamate-ammonia ligase activity	Amino acid transport and metabolism	Aaqua specific	MF	GO:0004356	30657at7147	Amino acid transport and metabolism		Coenzyme transport and metabolism	Basic	Basic
5515.g6915	glutamate-cysteine ligase activity	Amino acid transport and metabolism	Aaqua specific	MF	GO:0004357	17781at7147	ND		ND	ND	ND
240.g2608	glutamate-cysteine ligase catalytic subunit binding	Amino acid transport and metabolism	Aaqua specific	MF	GO:0035226	63993at7147	ND		ND	ND	ND
1368.g707	glutamate-tRNA ligase activity	Amino acid transport and metabolism	Aaqua specific	MF	GO:0004818	20938at7147	Translation, ribosomal structure and biogenesis		Replication, recombination and repair	Intracellular trafficking, secretion, and vesicular transport	Basic
7513.g9394	glutaminase activity	Amino acid transport and metabolism	Aaqua specific	MF	GO:0004359	11681at7147	Amino acid transport and metabolism		Signal transduction mechanisms	Intracellular trafficking, secretion, and vesicular transport	Basic
1284.g481	glutamine-fructose-6-phosphate transaminase (isomerizing) activity	Amino acid transport and metabolism	Aaqua specific	MF	GO:0004360	5800at7147	ND		ND	ND	ND
1284.g482	glutamine-fructose-6-phosphate transaminase (isomerizing) activity	Amino acid transport and metabolism	Aaqua specific	MF	GO:0004360	6751at7147	ND		ND	ND	ND
7379.g9254	glutaminyl-peptide cyclotransferase activity	Amino acid transport and metabolism	Aaqua specific	MF	GO:0016603	55813at7147	ND		ND	ND	ND
C531692.g12254	glutaminyl-tRNAGln biosynthesis via transamidation	Amino acid transport and metabolism	Aaqua specific	BP	GO:0070681	35123at7147	Amino acid transport and metabolism		Translation, ribosomal structure and biogenesis	Secondary metabolites biosynthesis, transport, and catabolism	Basic
7613.g9496	glutaminyl-tRNAGln biosynthesis via transamidation	Amino acid transport and metabolism	Aaqua specific	BP	GO:0070681	72373at7147	ND		ND	ND	ND
330.g4065	glutathione binding	Amino acid transport and metabolism	Aaqua specific	MF	GO:0043295	22630at7147	ND		ND	ND	ND
6490.g8183	glutathione binding	Amino acid transport and metabolism	Aaqua specific	MF	GO:0043295	Unknown	ND		ND	ND	ND
190.g1805	glutathione catabolic process	Amino acid transport and metabolism	Aaqua specific	BP	GO:0006751	17034at7147	Amino acid transport and metabolism		Lipid transport and metabolism	Secondary metabolites biosynthesis, transport, and catabolism	Intracellular trafficking, secretion, and vesicular transport
7734.g9734	glutathione hydrolase activity	Amino acid transport and metabolism	Aaqua specific	MF	GO:0036374	30541at7147	Amino acid transport and metabolism		Signal transduction mechanisms	Intracellular trafficking, secretion, and vesicular transport	Basic
8020.g10140	glutathione hydrolase activity	Amino acid transport and metabolism	Aaqua specific	MF	GO:0036374	30541at7147	Amino acid transport and metabolism		Signal transduction mechanisms	Intracellular trafficking, secretion, and vesicular transport	Basic
8020.g10141	glutathione hydrolase activity	Amino acid transport and metabolism	Aaqua specific	MF	GO:0036374	30541at7147	Amino acid transport and metabolism		Signal transduction mechanisms	Intracellular trafficking, secretion, and vesicular transport	Basic
8097.g10212	glutathione metabolic process	Amino acid transport and metabolism	Aaqua specific	BP	GO:0006749	42306at7147	Energy production and conversion		Post-translational modification, protein turnover, and chaperones	Basic	Basic
571.g7155	glutathione metabolic process	Amino acid transport and metabolism	Aaqua specific	BP	GO:0006749	48222at7147	Energy production and conversion		Post-translational modification, protein turnover, and chaperones	Basic	Basic
7047.g8802	glutathione metabolic process	Amino acid transport and metabolism	Aaqua specific	BP	GO:0006749	52182at7147	ND		ND	ND	ND
8852.g11410	glutathione metabolic process	Amino acid transport and metabolism	Aaqua specific	BP	GO:0006749	52479at7147	ND		ND	ND	ND
2565.g2880	glutathione metabolic process	Amino acid transport and metabolism	Aaqua specific	BP	GO:0006749	54840at7147	ND		ND	ND	ND
527.g6581	glutathione metabolic process	Amino acid transport and metabolism	Aaqua specific	BP	GO:0006749	55542at7147	ND		ND	ND	ND
7371.g9248	glutathione metabolic process	Amino acid transport and metabolism	Aaqua specific	BP	GO:0006749	55609at7147	ND		ND	ND	ND
7371.g9249	glutathione metabolic process	Amino acid transport and metabolism	Aaqua specific	BP	GO:0006749	55609at7147	ND		ND	ND	ND
527.g6583	glutathione metabolic process	Amino acid transport and metabolism	Aaqua specific	BP	GO:0006749	56428at7147	ND		ND	ND	ND
527.g6584	glutathione metabolic process	Amino acid transport and metabolism	Aaqua specific	BP	GO:0006749	56428at7147	ND		ND	ND	ND
527.g6585	glutathione metabolic process	Amino acid transport and metabolism	Aaqua specific	BP	GO:0006749	56428at7147	ND		ND	ND	ND
2565.g2881	glutathione metabolic process	Amino acid transport and metabolism	Aaqua specific	BP	GO:0006749	56591at7147	ND		ND	ND	ND
2565.g2882	glutathione metabolic process	Amino acid transport and metabolism	Aaqua specific	BP	GO:0006749	56591at7147	ND		ND	ND	ND
2865.g3354	glutathione metabolic process	Amino acid transport and metabolism	Aaqua specific	BP	GO:0006749	56591at7147	ND		ND	ND	ND
2565.g2879	glutathione metabolic process	Amino acid transport and metabolism	Aaqua specific	BP	GO:0006749	58088at7147	ND		ND	ND	ND
798.g10072	glutathione metabolic process	Amino acid transport and metabolism	Aaqua specific	BP	GO:0006749	58914at7147	ND		ND	ND	ND
8715.g11147	glutathione metabolic process	Amino acid transport and metabolism	Aaqua specific	BP	GO:0006749	59509at7147	ND		ND	ND	ND
8715.g11148	glutathione metabolic process	Amino acid transport and metabolism	Aaqua specific	BP	GO:0006749	59509at7147	ND		ND	ND	ND
2865.g3351	glutathione metabolic process	Amino acid transport and metabolism	Aaqua specific	BP	GO:0006749	59591at7147	ND		ND	ND	ND
2865.g3352	glutathione metabolic process	Amino acid transport and metabolism	Aaqua specific	BP	GO:0006749	60126at7147	ND		ND	ND	ND
8715.g11150	glutathione metabolic process	Amino acid transport and metabolism	Aaqua specific	BP	GO:0006749	60837at7147	ND		ND	ND	ND
C548242.g12310	glutathione metabolic process	Amino acid transport and metabolism	Aaqua specific	BP	GO:0006749	62742at7147	ND		ND	ND	ND
716.g8939	glutathione metabolic process	Amino acid transport and metabolism	Aaqua specific	BP	GO:0006749	64309at7147	ND		ND	ND	ND
527.g6580	glutathione metabolic process	Amino acid transport and metabolism	Aaqua specific	BP	GO:0006749	65340at7147	ND		ND	ND	ND
3548.g4363	glutathione peroxidase activity	Immune response	Aaqua specific	MF	GO:0004602	64523at7147	ND		ND	ND	ND
3956.g4924	glutathione peroxidase activity	Amino acid transport and metabolism	Aaqua specific	MF	GO:0004602	66132at7147	ND		ND	ND	ND
3548.g4365	glutathione peroxidase activity	Immune response	Aaqua specific	MF	GO:0004602	66132at7147	ND		ND	ND	ND
4141.g5165	glutathione specific gamma-glutamylcyclotransferase activity	Amino acid transport and metabolism	Aaqua specific	MF	GO:0061928	43432at7147	Inorganic ion transport and metabolism		Basic	Basic	Basic
8858.g11413	glutathione specific gamma-glutamylcyclotransferase activity	Amino acid transport and metabolism	Aaqua specific	MF	GO:0061928	Unknown	ND		ND	ND	ND
1376.g723	glutathione transferase activity	Amino acid transport and metabolism	Aaqua specific	MF	GO:0004364	62445at7147	ND		ND	ND	ND
1376.g724	glutathione transferase activity	Amino acid transport and metabolism	Aaqua specific	MF	GO:0004364	62445at7147	ND		ND	ND	ND
3556.g4383	glutathione transferase activity	Amino acid transport and metabolism	Aaqua specific	MF	GO:0004364	72115at7147	ND		ND	ND	ND
5303.g6652	glutathione transferase activity	Amino acid transport and metabolism	Aaqua specific	MF	GO:0004364	72115at7147	ND		ND	ND	ND
6689.g8418	glycerate kinase activity	Carbohydrate transport and metabolism	Aaqua specific	MF	GO:0008887	56890at7147	ND		ND	ND	ND
968.g11859	glycerol kinase activity	Carbohydrate transport and metabolism	Aaqua specific	MF	GO:0004370	15731at7147	Energy production and conversion		Carbohydrate transport and metabolism	Basic	Basic
2865.g3363	glycerol kinase activity	Carbohydrate transport and metabolism	Aaqua specific	MF	GO:0004370	18729at7147	Energy production and conversion		Carbohydrate transport and metabolism	Basic	Basic
5307.g6660	glycerol kinase activity	Carbohydrate transport and metabolism	Aaqua specific	MF	GO:0004370	18729at7147	Energy production and conversion		Carbohydrate transport and metabolism	Basic	Basic
7313.g9128	glycerol kinase activity	Carbohydrate transport and metabolism	Aaqua specific	MF	GO:0004370	28062at7147	Energy production and conversion		Carbohydrate transport and metabolism	Basic	Basic
5307.g6662	glycerol kinase activity	Carbohydrate transport and metabolism	Aaqua specific	MF	GO:0004370	58491at7147	ND		ND	ND	ND
122.g352	glycerol-3-phosphate dehydrogenase activity	Carbohydrate transport and metabolism	Aaqua specific	MF	GO:0004368	12063at7147	Energy production and conversion		Amino acid transport and metabolism	Carbohydrate transport and metabolism	Signal transduction mechanisms
7478.g9361	glycerophosphocholine phosphodiesterase activity	Carbohydrate transport and metabolism	Aaqua specific	MF	GO:0047389	7137at7147	ND		ND	ND	ND
3637.g4512	glycine C-acetyltransferase activity	Carbohydrate transport and metabolism	Aaqua specific	MF	GO:0008890	32140at7147	Amino acid transport and metabolism		Coenzyme transport and metabolism	Transcription, transcription factor	Basic
8457.g10745	glycine cleavage complex	Carbohydrate transport and metabolism	Aaqua specific	CC	GO:0005960	63025at7147	ND		ND	ND	ND
4851.g6128	glycine hydroxymethyltransferase activity	Carbohydrate transport and metabolism	Aaqua specific	MF	GO:0004372	25522at7147	Amino acid transport and metabolism		Carbohydrate transport and metabolism	Signal transduction mechanisms	Basic
1744.g1570	glycine N-methyltransferase activity	Carbohydrate transport and metabolism	Aaqua specific	MF	GO:0017174	44284at7147	Coenzyme transport and metabolism		Lipid transport and metabolism	Translation, ribosomal structure and biogenesis	Replication, recombination and repair
5339.g6705	glycine-tRNA ligase activity	Carbohydrate transport and metabolism	Aaqua specific	MF	GO:0004820	10826at7147	Coenzyme transport and metabolism		Translation, ribosomal structure and biogenesis	Transcription, transcription factor	Signal transduction mechanisms
3734.g4626	glycogen (starch) synthase activity	Carbohydrate transport and metabolism	Aaqua specific	MF	GO:0004373	15060at7147	Carbohydrate transport and metabolism		Cell wall/membrane/envelope biogenesis	Basic	Basic
7256.g9050	glycogen binding	Carbohydrate transport and metabolism	Aaqua specific	MF	GO:2001069	45475at7147	ND		ND	ND	ND
342.g4203	glycogen metabolic process	Carbohydrate transport and metabolism	Aaqua specific	BP	GO:0005977	53650at7147	ND		ND	ND	ND
1065.g91	glycolytic process	Carbohydrate transport and metabolism	Aaqua specific	BP	GO:0006096	37432at7147	Carbohydrate transport and metabolism		Basic	Basic	Basic
3814.g4713	glycoprotein 3-alpha-L-fucosyltransferase activity	Carbohydrate transport and metabolism	Aaqua specific	MF	GO:0018392	20453at7147	ND		ND	ND	ND
7001.g8727	glycoprotein 6-alpha-L-fucosyltransferase activity	Carbohydrate transport and metabolism	Aaqua specific	MF	GO:0008424	26954at7147	ND		ND	ND	ND
248.g2717	glycoprotein-N-acetylgalactosamine 3-beta-galactosyltransferase activity	Carbohydrate transport and metabolism	Aaqua specific	MF	GO:0016263	44532at7147	ND		ND	ND	ND
8533.g10890	glycoprotein-N-acetylgalactosamine 3-beta-galactosyltransferase activity	Carbohydrate transport and metabolism	Aaqua specific	MF	GO:0016263	46176at7147	ND		ND	ND	ND
3880.g4780	glycylpeptide N-tetradecanoyltransferase activity	Carbohydrate transport and metabolism	Aaqua specific	MF	GO:0004379	35569at7147	Amino acid transport and metabolism		Translation, ribosomal structure and biogenesis	Post-translational modification, protein turnover, and chaperones	Basic
C561300.g12439	GMP synthase (glutamine-hydrolyzing) activity	Carbohydrate transport and metabolism	Aaqua specific	MF	GO:0003922	14914at7147	Amino acid transport and metabolism		Nucleotide transport and metabolism	Coenzyme transport and metabolism	Basic
[truncated: 10,452 more rows]

## Sheet: ORs
Odorant Receptors
		Aaquasalis	Aaegypti	Aalbimanus	Adarlingi	Agambiae	Astephensi	Dmelanogaster
OR	56928at7147	6	20	14	4	15	10	2
OR	25842at7147	1	1	1	1	1	1	1
OR	67567at7147	2	2	2	2	2	1	1
OR	31412at7147	0	0	0	0	0	0	10
OR	53346at7147	1	1	0	1	1	1	1
GR	32430at7147	3	4	3	2	4	3	2
IR	5549at7147	1	2	1	0	1	1	1

## Sheet: Aquaporins & Vacuolar ATPases
		Aaqu	Adar	Aalb	Aste	Agam	Amer	Aaqu	Adar	Aalb	Aste	Agam	Amer
V-ATPase	180736at7147	1	1	0	2	2	2	714.g8911	ADAC002548-PA	UNK	ASTEI04435-PA	AGAP000721-PA	AMEM21_001853.P3459
V-ATPase	182402at7147	1	1	1	1	1	1	4401.g5573	ADAC007554-PA	AALB008925-P4160	ASTEI00222-PA	AGAP003153-PA	AMEM21_002651.P4959
V-ATPase	193349at7147	1	1	1	1	1	3	8966.g11633	ADAC001545-PA	AALB002924-PA	ASTEI09873-PA	AGAP010298-PA	AMEM21_001898.P3521
V-ATPase	198045at7147	1	1	1	1	1	1	295.g3482	ADAC008492-PA	AALB007176-PA	ASTEI08956-PA	AGAP002401-PA	AMEM21_005534.P10768
V-ATPase	20808at7147	1	1	1	1	1	1	4775.g6052	ADAC001959-PA	AALB007020-PA	ASTEI05408-PA	AGAP028154-PA	AMEM21_015556.P30433
V-ATPase	52835at7147	1	1	1	1	1	1	7316.g9146	ADAC001145-PA	AALB003657-PA	ASTEI00470-PA	AGAP002884-PA	AMEM21_007457.P14702
V-ATPase	53844at7147	1	1	1	1	1	1	6821.g8548	ADAC009152-PA	AALB005999-PA	ASTEI08520-PA	AGAP005845-PA	AMEM21_007463.P14712
V-ATPase	54688at7147	1	1	1	0	1	1	1733.g1509	ADAC003862-PA	AALB016663-PA	UNK	AGAP003588-PA	AMEM21_006661.P13159
V-ATPase	55882at7147	1	1	1	1	1	1	1823.g1720	ADAC007691-PA	AALB001614-PA	ASTEI03853-PA	AGAP009486-PA	AMEM21_011612.P22726
V-ATPase	56323at7147	1	1	1	1	1	1	1583.g1112	ADAC004361-PA	AALB017311-P3275	ASTEI05512-PA	AGAP001587-PA	AMEM21_006603.P13061
V-ATPase	59748at7147	2	2	2	2	2	2	3560.g4390	ADAC002486-PA	AALB002219-PA	ASTEI00143-PA	AGAP001823-PA	AMEM21_002724.P5097
V-ATPase	97648at7147	1	1	1	1	1	1	2950.g3493	ADAC004281-PA	AALB009730-PA	ASTEI00696-PA	AGAP002473-PA	AMEM21_008826.P17331
		13	13	12	13	14	16
Carbonic anydrase	17249at7147	1	1	1	1	1	1	6757.g8492	ADAC001996-PA	AALB010624-PA	ASTEI09672-PA	AGAP010844-PA	AMEM21_009977.P19481
Carbonic anydrase	179412at7147	1	0	1	1	1	1	3947.g4891	UNK	AALB016615-PA	ASTEI03928-PA	AGAP010052-PA	AMEM21_004080.P7830
Carbonic anydrase	179738at7147	1	1	1	1	2	1	4183.g5251	ADAC009373-PA	AALB005603-PA	ASTEI08440-PA	AGAP005066-PA	AMEM21_004166.P8011
Carbonic anydrase	179844at7147	1	1	1	1	1	1	988.g11907	ADAC004560-PA	AALB015852-PA	ASTEI03269-PA	AGAP002992-PA	AMEM21_005826.P11474
Carbonic anydrase	192578at7147	1	1	1	1	1	1	7849.g9872	ADAC004898-PA	AALB005462-PA	ASTEI01458-PA	AGAP007550-PA	AMEM21_004751.P9211
Carbonic anydrase	202133at7147	1	1	2	2	2	2	837.g10581	ADAC007108-PA	AALB006388-PA	ASTEI01166-PA	AGAP000688.P359	AMEM21_009530.P18624
Carbonic anydrase	39698at7147	1	1	0	0	1	1	1672.g1308	ADAC006567-PA	UNK	UNK	AGAP002359-PA	AMEM21_007777.P15308
Carbonic anydrase	42592at7147	1	1	1	0	1	1	3630.g4495	ADAC004946-PA	AALB007719-PA	UNK	AGAP004895.P38	AMEM21_010264.P20051
Carbonic anydrase	57146at7147	1	1	1	1	1	1	1561.g1052	ADAC010406-PA	AALB008873-P4308	ASTEI08877-PA	AGAP003289-PA	AMEM21_005083.P9849
Carbonic anydrase	62611at7147	1	1	2	1	2	2	1672.g1307	ADAC006568-PA	AALB016475-PA	ASTEI04330-PA	AGAP002360-PA	AMEM21_000654.P1021
		10	9	11	9	13	12
K+/Na+ ATPase exchanger 3	22933at7147	2	2	2	1	2	3	3353.g4127	ADAC000320-PA	AALB010440-P4458	ASTEI05156-PA	AGAP010973-PA	AMEM21_004485.P8664
K+/Na+ ATPase exchanger 4	55926at7147	1	1	1	1	1	2	59.g7435	ADAC007996-PA	AALB000527-PA	ASTEI03752-PA	AGAP009595-PA	AMEM21_004066.P7809
K+/Na+ ATPase exchanger 5	53848at7147	1	1	1	1	1	1	953.g11842	ADAC005766-PA	AALB008986-P4492	ASTEI00450-PA	AGAP002858-PA	AMEM21_011776.P23070
K+/Na+ ATPase exchanger 6	121705at7147	1	1	1	1	1	1	544.g6793	ADAC001448-PA	AALB008019-PA	ASTEI01665-PA	AGAP007790-PA	AMEM21_006724.P13276
		5	5	5	4	5	7
Aquaporin	62806at7147	2	1	1	2	2	2	8802.g11334	ADAC011159-PA	AALB015765-PA	ASTEI04778-PA	AGAP008766-PA	AMEM21_009258.P18133
Aquaporin	65744at7147	2	2	2	1	2	4	4332.g5456	ADAC002539-PA	AALB007363-PA	ASTEI06691-PA	AGAP027999.P104	AMEM21_005223.P10142
Aquaporin	194872at7147	1	2	1	1	1	1	3174.g3820	ADAC001357-PA	AALB000470-PA	ASTEI05011-PA	AGAP008843-PA	AMEM21_001712.P3221
Aquaporin	196390at7147	1	1	1	1	1	1	658.g8269	ADAC002535-PA	AALB000468-PA	ASTEI05012-PA	AGAP008842-PA	AMEM21_011067.P21709
Aquaporin	65918at7147	1	1	0	0	0	0	7305.g9110	ADAC002537-PA	UNK	UNK	UNK	UNK
		7	7	5	5	6	8

## Sheet: Ion Metabolism Transport
Gene	Function	Family	Evolution	GO Term	GO num	ODBv10	Aaqu	Adar	Aalb	Aste	Agam	Amer	Aaeg	Dmel
775.g9750	2 iron, 2 sulfur cluster binding	Inorganic ion transport and metabolism	Multicopy all Diptera	MF	GO:0051537	57239at7147	1	1	1	1	1	1	1	1
8747.g11222	2 iron, 2 sulfur cluster binding	Inorganic ion transport and metabolism	Multicopy all Diptera	MF	GO:0051537	191244at7147	1	1	1	1	1	1	1	1
5510.g6893	2 iron, 2 sulfur cluster binding	Inorganic ion transport and metabolism	Singlecopy all Diptera	MF	GO:0051537	91290at7147	1	1	1	1	1	2	1	1
6174.g7758	2 iron, 2 sulfur cluster binding	Inorganic ion transport and metabolism	Aaqua specific	MF	GO:0051537	60201at7147	1	0	0	1	0	1	0	0
8445.g10736	4 iron, 4 sulfur cluster binding	Inorganic ion transport and metabolism	Multicopy all Diptera	MF	GO:0051539	184678at7147	1	1	1	1	1	1	1	1
3820.g4720	ATPase-coupled cation transmembrane transporter activity	Inorganic ion transport and metabolism	Multicopy all Diptera	MF	GO:0019829	191379at7147	1	1	1	1	1	1	1	1
2984.g3572	ATPase-coupled transmembrane transporter activity	Inorganic ion transport and metabolism	Multicopy all Diptera	MF	GO:0042626	38315at7147	1	1	1	1	1	1	1	1
307.g3681	ATPase-coupled transmembrane transporter activity	Inorganic ion transport and metabolism	other	MF	GO:0042626	224951at7147	1	0	3	0	0	0	1	0
6015.g7562	ATPase-coupled transmembrane transporter activity	Inorganic ion transport and metabolism	Multicopy all Diptera	MF	GO:0042626	193760at7147	1	2	2	1	2	1	3	1
2572.g2907	ATPase-coupled transmembrane transporter activity	Inorganic ion transport and metabolism	Multicopy all Diptera	MF	GO:0042626	193159at7147	1	1	1	1	1	1	1	1
8019.g10130	ATPase-coupled transmembrane transporter activity	Inorganic ion transport and metabolism	Multicopy all Diptera	MF	GO:0042626	218242at7147	1	0	2	0	2	1	3	1
7336.g9189	ATPase-coupled transmembrane transporter activity	Inorganic ion transport and metabolism	Multicopy all Diptera	MF	GO:0042626	116835at7147	1	1	1	1	1	1	1	1
8150.g10273	ATPase-coupled transmembrane transporter activity	Inorganic ion transport and metabolism	Singlecopy all Diptera	MF	GO:0042626	61178at7147	1	1	1	1	1	1	1	1
5990.g7510	ATPase-coupled transmembrane transporter activity	Inorganic ion transport and metabolism	Multicopy all Diptera	MF	GO:0042626	59983at7147	1	1	1	1	1	1	1	1
2988.g3573	ATPase-coupled transmembrane transporter activity	Inorganic ion transport and metabolism	Singlecopy all Diptera	MF	GO:0042626	80999at7147	1	1	1	1	1	1	1	1
342.g4205	ATPase-coupled transmembrane transporter activity	Inorganic ion transport and metabolism	Multicopy all Diptera	MF	GO:0042626	185298at7147	1	1	1	1	1	1	1	1
334.g4112	ATPase-coupled transmembrane transporter activity	Inorganic ion transport and metabolism	Anophelinae	MF	GO:0042626	61552at7147	1	1	1	1	1	1	1	1
6015.g7560	ATPase-coupled transmembrane transporter activity	Inorganic ion transport and metabolism	Anophelinae	MF	GO:0042626	23618at7147	1	0	0	0	0	0	0	0
2007.g1966	ATPase-coupled transmembrane transporter activity	Inorganic ion transport and metabolism	Singlecopy all Diptera	MF	GO:0042626	16142at7147	1	1	1	1	1	1	1	1
1282.g452	ATPase-coupled transmembrane transporter activity	Inorganic ion transport and metabolism	Singlecopy all Diptera	MF	GO:0042626	55525at7147	1	1	1	1	1	1	1	1
849.g10808	ATPase-coupled transmembrane transporter activity	Inorganic ion transport and metabolism	Culicidae	MF	GO:0042626	59924at7147	1	1	0	0	0	0	0	0
1361.g679	ATPase-coupled transmembrane transporter activity	Inorganic ion transport and metabolism	Multicopy all Diptera	MF	GO:0042626	128266at7147	1	1	1	1	1	1	1	1
320.g3873	ATPase-coupled transmembrane transporter activity	Inorganic ion transport and metabolism	Culicidae	MF	GO:0042626	60224at7147	1	1	1	1	1	3	1	0
8966.g11633	ATPase-coupled transmembrane transporter activity	Inorganic ion transport and metabolism	Multicopy all Diptera	MF	GO:0042626	193349at7147	1	1	1	1	1	3	1	2
181.g1696	ATPase-coupled transmembrane transporter activity	Inorganic ion transport and metabolism	Singlecopy all Diptera	MF	GO:0042626	131673at7147	1	1	1	1	1	1	1	1
6015.g7561	ATPase-coupled transmembrane transporter activity	Inorganic ion transport and metabolism	Aaqua specific	MF	GO:0042626	36219at7147	1	1	0	0	0	0	0	0
7128.g8902	ATPase-coupled transmembrane transporter activity	Inorganic ion transport and metabolism	Aaqua specific	MF	GO:0042626	65668at7147	1	0	0	0	0	0	0	0
3811.g4698	ATPase-coupled transmembrane transporter activity	Inorganic ion transport and metabolism	Culicidae	MF	GO:0042626	61593at7147	2	2	2	2	2	2	2	2
C547222.g12306	ATPase-coupled transmembrane transporter activity	Inorganic ion transport and metabolism	Multicopy all Diptera	MF	GO:0042626	55213at7147	2	2	2	2	2	2	2	1
1096.g166	ATPase-coupled transmembrane transporter activity	Inorganic ion transport and metabolism	Culicidae	MF	GO:0042626	39889at7147	2	3	2	0	3	2	3	1
849.g10807	ATPase-coupled transmembrane transporter activity	Inorganic ion transport and metabolism	Culicidae	MF	GO:0042626	191273at7147	2	2	2	0	2	2	2	1
7754.g9758	ATPase-coupled transmembrane transporter activity	Inorganic ion transport and metabolism	Aaqua specific	MF	GO:0042626	unknown	1	0	0	0	0	0	0	0
1281.g449	ATP-binding cassette (ABC) transporter complex	Inorganic ion transport and metabolism	Multicopy all Diptera	CC	GO:0043190	189975at7147	1	1	0	1	1	1	1	1
4840.g6103	calcium ion binding	Inorganic ion transport and metabolism	Multicopy all Diptera	MF	GO:0005509	52779at7147	1	1	1	1	1	1	1	1
7711.g9685	calcium ion binding	Inorganic ion transport and metabolism	Multicopy all Diptera	MF	GO:0005509	57698at7147	1	1	1	1	1	1	1	0
1421.g826	calcium ion binding	Inorganic ion transport and metabolism	Multicopy all Diptera	MF	GO:0005509	19193at7147	1	1	1	0	1	1	1	0
8607.g11001	calcium ion binding	Inorganic ion transport and metabolism	Culicidae	MF	GO:0005509	42473at7147	1	1	1	1	2	2	1	0
7952.g10002	calcium ion binding	Inorganic ion transport and metabolism	Culicidae	MF	GO:0005509	207523at7147	1	1	1	0	1	1	2	1
7946.g9991	calcium ion binding	Inorganic ion transport and metabolism	Multicopy all Diptera	MF	GO:0005509	54520at7147	1	1	1	1	1	1	1	1
168.g1322	calcium ion binding	Inorganic ion transport and metabolism	Multicopy all Diptera	MF	GO:0005509	198992at7147	1	1	1	1	1	1	1	1
6214.g7832	calcium ion binding	Inorganic ion transport and metabolism	Multicopy all Diptera	MF	GO:0005509	179752at7147	1	1	1	1	1	1	1	1
839.g10624	calcium ion binding	Inorganic ion transport and metabolism	Multicopy all Diptera	MF	GO:0005509	202049at7147	1	1	1	1	1	1	1	1
5059.g6322	calcium ion binding	Inorganic ion transport and metabolism	Neo	MF	GO:0005509	38725at7147	1	1	1	0	1	1	1	1
6590.g8275	calcium ion binding	Inorganic ion transport and metabolism	Multicopy all Diptera	MF	GO:0005509	12003at7147	1	1	1	1	1	1	1	1
527.g6579	calcium ion binding	Inorganic ion transport and metabolism	Multicopy all Diptera	MF	GO:0005509	205109at7147	1	1	1	1	1	1	1	1
5695.g7119	calcium ion binding	Inorganic ion transport and metabolism	Diptera	MF	GO:0005509	145501at7147	1	0	0	0	1	1	1	1
734.g9198	calcium ion binding	Inorganic ion transport and metabolism	Multicopy all Diptera	MF	GO:0005509	2802at7147	1	1	0	0	0	0	0	0
357.g4421	calcium ion binding	Inorganic ion transport and metabolism	Multicopy all Diptera	MF	GO:0005509	180346at7147	1	1	1	1	1	1	1	1
550.g6866	calcium ion binding	Inorganic ion transport and metabolism	Multicopy all Diptera	MF	GO:0005509	179996at7147	1	1	1	1	3	1	1	1
4974.g6236	calcium ion binding	Inorganic ion transport and metabolism	Multicopy all Diptera	MF	GO:0005509	125323at7147	1	1	1	1	1	1	1	1
2218.g2323	calcium ion binding	Inorganic ion transport and metabolism	Culicidae	MF	GO:0005509	10313at7147	1	1	1	1	1	1	1	1
5660.g7086	calcium ion binding	Inorganic ion transport and metabolism	Multicopy all Diptera	MF	GO:0005509	198355at7147	1	1	1	1	1	1	1	1
4311.g5428	calcium ion binding	Inorganic ion transport and metabolism	Multicopy all Diptera	MF	GO:0005509	194876at7147	1	1	1	1	1	1	1	1
6653.g8372	calcium ion binding	Inorganic ion transport and metabolism	Culicidae	MF	GO:0005509	65364at7147	1	1	1	1	1	1	1	0
5054.g6309	calcium ion binding	Inorganic ion transport and metabolism	Diptera	MF	GO:0005509	198231at7147	1	1	1	1	1	1	1	1
6244.g7879	calcium ion binding	Inorganic ion transport and metabolism	Culicidae	MF	GO:0005509	62675at7147	1	1	1	1	1	1	1	1
4608.g5839	calcium ion binding	Inorganic ion transport and metabolism	Multicopy all Diptera	MF	GO:0005509	65801at7147	1	1	1	1	1	1	1	1
8917.g11539	calcium ion binding	Inorganic ion transport and metabolism	Multicopy all Diptera	MF	GO:0005509	59797at7147	1	1	1	1	1	1	1	1
3814.g4701	calcium ion binding	Inorganic ion transport and metabolism	Multicopy all Diptera	MF	GO:0005509	182033at7147	1	1	1	1	1	1	1	1
1861.g1751	calcium ion binding	Inorganic ion transport and metabolism	Multicopy all Diptera	MF	GO:0005509	188664at7147	1	1	1	1	1	1	1	1
8738.g11208	calcium ion binding	Inorganic ion transport and metabolism	Multicopy all Diptera	MF	GO:0005509	77102at7147	1	1	1	1	1	1	1	2
5733.g7220	calcium ion binding	Inorganic ion transport and metabolism	Multicopy all Diptera	MF	GO:0005509	79825at7147	1	1	1	1	1	1	2	1
1684.g1343	calcium ion binding	Inorganic ion transport and metabolism	Diptera	MF	GO:0005509	93948at7147	1	0	1	1	1	1	1	1
8852.g11408	calcium ion binding	Inorganic ion transport and metabolism	Multicopy all Diptera	MF	GO:0005509	193907at7147	1	1	1	1	1	1	0	1
1733.g1502	calcium ion binding	Inorganic ion transport and metabolism	Multicopy all Diptera	MF	GO:0005509	53818at7147	1	1	1	1	1	1	1	1
1737.g1548	calcium ion binding	Inorganic ion transport and metabolism	Multicopy all Diptera	MF	GO:0005509	191438at7147	1	1	1	2	1	1	1	1
328.g3992	calcium ion binding	Inorganic ion transport and metabolism	Multicopy all Diptera	MF	GO:0005509	57750at7147	1	1	1	1	2	1	1	1
8551.g10929	calcium ion binding	Inorganic ion transport and metabolism	Multicopy all Diptera	MF	GO:0005509	24117at7147	1	1	1	1	1	1	1	1
5643.g7072	calcium ion binding	Inorganic ion transport and metabolism	Multicopy all Diptera	MF	GO:0005509	182505at7147	1	1	1	1	1	1	1	1
1744.g1566	calcium ion binding	Inorganic ion transport and metabolism	Singlecopy all Diptera	MF	GO:0005509	187185at7147	1	1	1	1	1	2	1	1
8541.g10914	calcium ion binding	Inorganic ion transport and metabolism	Multicopy all Diptera	MF	GO:0005509	56699at7147	1	1	1	1	1	1	1	1
1350.g650	calcium ion binding	Inorganic ion transport and metabolism	Multicopy all Diptera	MF	GO:0005509	200150at7147	1	1	1	1	1	1	1	1
3372.g4144	calcium ion binding	Inorganic ion transport and metabolism	Multicopy all Diptera	MF	GO:0005509	193823at7147	1	1	1	1	2	1	1	1
4750.g6010	calcium ion binding	Inorganic ion transport and metabolism	Singlecopy all Diptera	MF	GO:0005509	61362at7147	1	1	1	1	1	1	1	1
4798.g6069	calcium ion binding	Inorganic ion transport and metabolism	Anophelinae	MF	GO:0005509	5171at7147	1	1	0	0	0	0	0	0
1744.g1563	calcium ion binding	Inorganic ion transport and metabolism	Culicidae	MF	GO:0005509	85948at7147	1	1	1	1	1	2	1	0
471.g5916	calcium ion binding	Inorganic ion transport and metabolism	Multicopy all Diptera	MF	GO:0005509	183768at7147	1	1	1	1	1	1	1	1
2394.g2579	calcium ion binding	Inorganic ion transport and metabolism	Culicidae	MF	GO:0005509	37838at7147	1	1	1	0	1	1	1	0
2218.g2322	calcium ion binding	Inorganic ion transport and metabolism	Culicidae	MF	GO:0005509	29918at7147	1	1	1	1	1	1	1	0
7514.g9404	calcium ion binding	Inorganic ion transport and metabolism	Diptera	MF	GO:0005509	200322at7147	1	1	0	1	1	1	2	2
4521.g5699	calcium ion binding	Inorganic ion transport and metabolism	Multicopy all Diptera	MF	GO:0005509	27385at7147	1	1	1	1	6	1	1	1
2222.g2329	calcium ion binding	Inorganic ion transport and metabolism	Aaqua specific	MF	GO:0005509	22at7147	1	0	0	0	0	0	0	0
3462.g4262	calcium ion binding	Inorganic ion transport and metabolism	Aaqua specific	MF	GO:0005509	224827at7147	1	0	0	0	0	0	0	0
8199.g10333	calcium ion binding	Inorganic ion transport and metabolism	Aaqua specific	MF	GO:0005509	31406at7147	1	0	0	0	1	0	0	0
8661.g11063	calcium ion binding	Inorganic ion transport and metabolism	Aaqua specific	MF	GO:0005509	16at7147	1	1	1	1	1	1	0	0
417.g5224	calcium ion binding	Inorganic ion transport and metabolism	Multicopy all Diptera	MF	GO:0005509	17272at7147	2	2	2	1	2	2	2	3
6202.g7822	calcium ion binding	Inorganic ion transport and metabolism	Anophelinae	MF	GO:0005509	11411at7147	2	2	2	2	2	3	1	0
6202.g7825	calcium ion binding	Inorganic ion transport and metabolism	Aaqua specific	MF	GO:0005509	11411at7147	2	2	2	2	2	3	1	0
2074.g2076	calcium ion binding	Inorganic ion transport and metabolism	Multicopy all Diptera	MF	GO:0005509	unknown	1	0	0	0	0	0	0	0
397.g4957	calcium ion binding	Inorganic ion transport and metabolism	Anophelinae	MF	GO:0005509	unknown	1	0	0	0	0	0	0	0
1060.g87	calcium ion binding	Inorganic ion transport and metabolism	Aaqua specific	MF	GO:0005509	unknown	1	0	0	0	0	0	0	0
319.g3842	calcium ion binding	Inorganic ion transport and metabolism	Aaqua specific	MF	GO:0005509	unknown	1	0	0	0	0	0	0	0
45.g5663	calcium ion binding	Inorganic ion transport and metabolism	Aaqua specific	MF	GO:0005509	unknown	1	0	0	0	0	0	0	0
4521.g5700	calcium ion binding	Inorganic ion transport and metabolism	Aaqua specific	MF	GO:0005509	unknown	1	0	0	0	0	0	0	0
2829.g3297	calcium ion transport	Inorganic ion transport and metabolism	Multicopy all Diptera	BP	GO:0006816	76982at7147	1	1	1	1	1	1	1	1
4710.g5937	calcium ion transport	Inorganic ion transport and metabolism	Multicopy all Diptera	BP	GO:0006816	44368at7147	1	1	1	1	1	1	1	1
3353.g4129	calcium ion transport	Inorganic ion transport and metabolism	Diptera	BP	GO:0006816	196245at7147	1	1	1	0	1	1	1	1
3353.g4128	calcium ion transport	Inorganic ion transport and metabolism	Culicidae	BP	GO:0006816	192044at7147	1	1	1	1	1	1	1	0
417.g5226	calcium ion transport	Inorganic ion transport and metabolism	Diptera	BP	GO:0006816	25032at7147	2	0	1	2	1	2	1	4
3353.g4127	calcium ion transport	Inorganic ion transport and metabolism	Multicopy all Diptera	BP	GO:0006816	22933at7147	2	2	2	1	2	3	3	1
C494916.g12066	calcium ion transport	Inorganic ion transport and metabolism	Aaqua specific	BP	GO:0006816	unknown	1	0	0	0	0	0	0	0
6192.g7791	calcium transmembrane transporter activity, phosphorylative mechanism	Inorganic ion transport and metabolism	Anophelinae	MF	GO:0005388	18224at7147	1	1	0	0	0	0	0	0
2302.g2411	calcium transmembrane transporter activity, phosphorylative mechanism	Inorganic ion transport and metabolism	Multicopy all Diptera	MF	GO:0005388	193482at7147	1	1	1	1	1	1	1	0
6192.g7794	calcium transmembrane transporter activity, phosphorylative mechanism	Inorganic ion transport and metabolism	Multicopy all Diptera	MF	GO:0005388	56470at7147	1	1	1	1	1	1	1	1
7957.g10008	calcium, potassium:sodium antiporter activity	Inorganic ion transport and metabolism	Multicopy all Diptera	MF	GO:0008273	225968at7147	1	0	0	0	0	0	0	0
C513002.g12172	calcium, potassium:sodium antiporter activity	Inorganic ion transport and metabolism	Anophelinae	MF	GO:0008273	17430at7147	2	0	1	1	1	1	2	1
953.g11843	calcium:sodium antiporter activity	Inorganic ion transport and metabolism	Anophelinae	MF	GO:0005432	153151at7147	1	1	1	1	1	1	1	1
4147.g5175	calcium:sodium antiporter activity	Inorganic ion transport and metabolism	Anophelinae	MF	GO:0005432	11064at7147	1	1	0	1	0	0	0	0
6296.g7966	calcium-dependent cysteine-type endopeptidase activity	Inorganic ion transport and metabolism	Culicidae	MF	GO:0004198	37414at7147	1	1	0	1	1	1	1	0
5738.g7234	calcium-dependent cysteine-type endopeptidase activity	Inorganic ion transport and metabolism	Culicidae	MF	GO:0004198	56509at7147	1	1	1	1	1	1	1	0
6296.g7965	calcium-dependent cysteine-type endopeptidase activity	Inorganic ion transport and metabolism	Anophelinae All	MF	GO:0004198	37329at7147	1	1	1	1	2	1	1	0
7047.g8805	calcium-dependent cysteine-type endopeptidase activity	Inorganic ion transport and metabolism	Anophelinae All	MF	GO:0004198	184820at7147	1	1	1	1	1	1	1	1
8619.g11021	calcium-dependent cysteine-type endopeptidase activity	Inorganic ion transport and metabolism	Multicopy all Diptera	MF	GO:0004198	77240at7147	1	1	1	1	1	1	1	1
248.g2716	calcium-dependent cysteine-type endopeptidase activity	Inorganic ion transport and metabolism	Anophelinae	MF	GO:0004198	55551at7147	1	1	0	1	1	1	1	0
6296.g7969	calcium-dependent cysteine-type endopeptidase activity	Inorganic ion transport and metabolism	Anophelinae	MF	GO:0004198	3153at7147	1	0	0	0	1	1	0	0
248.g2718	calcium-dependent cysteine-type endopeptidase activity	Inorganic ion transport and metabolism	Anophelinae	MF	GO:0004198	601at7147	1	1	0	0	0	0	0	0
3730.g4622	carbonate dehydratase activity	Inorganic ion transport and metabolism	Multicopy all Diptera	MF	GO:0004089	76378at7147	1	1	0	0	0	0	0	0
3947.g4891	carbonate dehydratase activity	Inorganic ion transport and metabolism	Diptera	MF	GO:0004089	179412at7147	1	0	1	1	1	1	1	1
1561.g1052	carbonate dehydratase activity	Inorganic ion transport and metabolism	Singlecopy all Diptera	MF	GO:0004089	57146at7147	1	1	1	1	1	1	1	1
6757.g8492	carbonate dehydratase activity	Inorganic ion transport and metabolism	Culicidae	MF	GO:0004089	17249at7147	1	1	1	1	1	1	1	0
7849.g9872	carbonate dehydratase activity	Inorganic ion transport and metabolism	Multicopy all Diptera	MF	GO:0004089	192578at7147	1	1	1	1	1	1	1	1
988.g11907	carbonate dehydratase activity	Inorganic ion transport and metabolism	Multicopy all Diptera	MF	GO:0004089	179844at7147	1	1	1	1	1	1	1	1
4183.g5251	carbonate dehydratase activity	Inorganic ion transport and metabolism	Multicopy all Diptera	MF	GO:0004089	179738at7147	1	1	1	1	2	1	1	1
3630.g4495	carbonate dehydratase activity	Inorganic ion transport and metabolism	Diptera	MF	GO:0004089	42592at7147	1	1	1	0	1	1	2	1
1672.g1306	carbonate dehydratase activity	Inorganic ion transport and metabolism	Anophelinae All	MF	GO:0004089	unknown	1	0	0	0	0	0	0	0
2793.g3240	catalase activity	Inorganic ion transport and metabolism	Multicopy all Diptera	MF	GO:0004096	180572at7147	1	1	1	1	1	1	1	2
4401.g5582	catalytic activity	Inorganic ion transport and metabolism	Multicopy all Diptera	MF	GO:0003824	46248at7147	1	1	1	1	1	1	1	0
765.g9573	catalytic activity	Inorganic ion transport and metabolism	Multicopy all Diptera	MF	GO:0003824	217967at7147	1	0	0	0	0	0	0	0
765.g9575	catalytic activity	Inorganic ion transport and metabolism	Multicopy all Diptera	MF	GO:0003824	193359at7147	1	1	1	1	1	1	1	1
2119.g2186	catalytic activity	Inorganic ion transport and metabolism	Diptera	MF	GO:0003824	98077at7147	1	1	1	1	1	1	1	0
1795.g1677	catalytic step 2 spliceosome	Inorganic ion transport and metabolism	Singlecopy all Diptera	CC	GO:0071013	53583at7147	1	1	1	1	1	1	1	0
6054.g7625	cation channel activity	Inorganic ion transport and metabolism	Diptera	MF	GO:0005261	60218at7147	1	1	0	1	1	1	1	2
2700.g3134	cation channel activity	Inorganic ion transport and metabolism	Multicopy all Diptera	MF	GO:0005261	192531at7147	1	1	1	1	1	1	1	1
8474.g10776	cation channel activity	Inorganic ion transport and metabolism	Multicopy all Diptera	MF	GO:0005261	185728at7147	1	1	1	1	1	1	1	1
5710.g7165	cation transmembrane transporter activity	Inorganic ion transport and metabolism	Aaqua specific	MF	GO:0008324	unknown	1	0	0	0	0	0	0	0
449.g5655	cation:chloride symporter activity	Inorganic ion transport and metabolism	Multicopy all Diptera	MF	GO:0015377	197803at7147	2	1	2	1	1	1	1	2
2520.g2770	chloride channel complex	Inorganic ion transport and metabolism	Multicopy all Diptera	CC	GO:0034707	58618at7147	1	1	1	1	1	1	2	2
295.g3481	copper ion homeostasis	Inorganic ion transport and metabolism	Multicopy all Diptera	BP	GO:0055070	4355at7147	1	1	1	1	1	1	1	1
1616.g1142	copper ion transmembrane transporter activity	Inorganic ion transport and metabolism	Culicidae	MF	GO:0005375	17687at7147	1	0	1	1	1	1	1	0
3631.g4496	copper ion transmembrane transporter activity	Inorganic ion transport and metabolism	Multicopy all Diptera	MF	GO:0005375	63576at7147	2	1	1	1	0	1	1	1
C500868.g12096	copper ion transmembrane transporter activity	Inorganic ion transport and metabolism	Aaqua specific	MF	GO:0005375	63576at7147	2	1	1	1	0	1	1	1
612.g7688	cystathionine beta-synthase activity	Inorganic ion transport and metabolism	Multicopy all Diptera	MF	GO:0004122	61880at7147	1	1	1	1	1	1	2	1
1823.g1717	cytidine deaminase activity	Inorganic ion transport and metabolism	Diptera	MF	GO:0004126	59639at7147	1	1	1	0	1	1	2	1
6116.g7678	cytochrome-c oxidase activity	Inorganic ion transport and metabolism	Anophelinae	MF	GO:0004129	26564at7147	1	1	0	0	1	0	0	0
752.g9411	diuretic hormone activity	Inorganic ion transport and metabolism	Multicopy all Diptera	MF	GO:0008613	9140at7147	1	1	1	1	1	1	1	1
8331.g10527	diuretic hormone receptor activity	Inorganic ion transport and metabolism	Multicopy all Diptera	MF	GO:0008036	43585at7147	2	2	2	2	1	2	1	2
8697.g11136	dopamine:sodium symporter activity	Inorganic ion transport and metabolism	Anophelinae	MF	GO:0005330	14072at7147	1	0	1	1	0	0	0	0
3901.g4821	extracellular ligand-gated ion channel activity	Inorganic ion transport and metabolism	Multicopy all Diptera	MF	GO:0005230	54763at7147	1	1	1	1	1	1	1	0
5164.g6476	extracellular ligand-gated ion channel activity	Inorganic ion transport and metabolism	Multicopy all Diptera	MF	GO:0005230	52707at7147	1	1	2	2	1	1	1	1
4513.g5681	extracellular ligand-gated ion channel activity	Inorganic ion transport and metabolism	Multicopy all Diptera	MF	GO:0005230	63262at7147	1	1	1	1	4	0	0	0
550.g6867	extracellular ligand-gated ion channel activity	Inorganic ion transport and metabolism	Multicopy all Diptera	MF	GO:0005230	4608at7147	1	1	1	1	3	1	1	1
397.g4947	extracellular ligand-gated ion channel activity	Inorganic ion transport and metabolism	Multicopy all Diptera	MF	GO:0005230	181625at7147	1	1	1	1	1	2	1	1
7001.g8706	extracellular ligand-gated ion channel activity	Inorganic ion transport and metabolism	Singlecopy all Diptera	MF	GO:0005230	55573at7147	1	1	1	1	1	1	1	1
262.g3021	extracellular ligand-gated ion channel activity	Inorganic ion transport and metabolism	other	MF	GO:0005230	8995at7147	1	2	1	2	2	2	1	1
C531610.g12252	extracellular ligand-gated ion channel activity	Inorganic ion transport and metabolism	Anophelinae	MF	GO:0005230	29161at7147	1	1	1	1	1	1	0	0
5246.g6571	extracellular ligand-gated ion channel activity	Inorganic ion transport and metabolism	Aaqua specific	MF	GO:0005230	180511at7147	1	1	1	1	2	1	1	1
1662.g1254	extracellular ligand-gated ion channel activity	Inorganic ion transport and metabolism	Diptera	MF	GO:0005230	197103at7147	2	1	2	1	1	1	3	2
4887.g6167	extracellular ligand-gated ion channel activity	Inorganic ion transport and metabolism	Anophelinae All	MF	GO:0005230	unknown	1	0	0	0	0	0	0	0
1685.g1344	extracellular ligand-gated ion channel activity	Inorganic ion transport and metabolism	Aaqua specific	MF	GO:0005230	unknown	1	0	0	0	0	0	0	0
3721.g4604	ferric iron binding	Inorganic ion transport and metabolism	Singlecopy all Diptera	MF	GO:0008199	63855at7147	1	1	1	1	1	1	1	1
2394.g2583	ferric-chelate reductase activity	Inorganic ion transport and metabolism	Multicopy all Diptera	MF	GO:0000293	45557at7147	1	1	1	1	1	1	2	1
4356.g5482	heme binding	Inorganic ion transport and metabolism	Multicopy all Diptera	MF	GO:0020037	186780at7147	1	1	1	1	1	1	2	1
7008.g8747	heme binding	Inorganic ion transport and metabolism	Multicopy all Diptera	MF	GO:0020037	23064at7147	1	1	1	1	1	1	1	1
7855.g9879	heme binding	Inorganic ion transport and metabolism	Multicopy all Diptera	MF	GO:0020037	183505at7147	1	1	1	1	1	1	1	1
8615.g11017	heme binding	Inorganic ion transport and metabolism	Culicidae	MF	GO:0020037	9308at7147	1	1	1	1	1	1	2	1
4542.g5724	heme binding	Inorganic ion transport and metabolism	Singlecopy all Diptera	MF	GO:0020037	65079at7147	1	1	1	1	1	1	1	1
2906.g3419	inorganic anion exchanger activity	Inorganic ion transport and metabolism	Multicopy all Diptera	MF	GO:0005452	189292at7147	1	1	1	1	1	1	1	0
2116.g2177	inorganic anion exchanger activity	Inorganic ion transport and metabolism	Multicopy all Diptera	MF	GO:0005452	187864at7147	1	1	1	1	2	2	1	1
3462.g4261	inorganic diphosphatase activity	Inorganic ion transport and metabolism	Diptera	MF	GO:0004427	57380at7147	1	1	0	1	1	2	1	1
5928.g7453	inorganic phosphate transmembrane transporter activity	Inorganic ion transport and metabolism	Multicopy all Diptera	MF	GO:0005315	200426at7147	1	1	1	1	1	2	1	1
1778.g1661	ion channel activity	Inorganic ion transport and metabolism	Multicopy all Diptera	MF	GO:0005216	2363at7147	1	0	1	1	0	0	0	0
2763.g3188	ion channel activity	Inorganic ion transport and metabolism	Multicopy all Diptera	MF	GO:0005216	187633at7147	1	1	1	1	1	1	0	1
1039.g67	ion channel activity	Inorganic ion transport and metabolism	Multicopy all Diptera	MF	GO:0005216	128679at7147	1	1	1	1	1	1	1	1
4791.g6063	ion channel activity	Inorganic ion transport and metabolism	Multicopy all Diptera	MF	GO:0005216	62450at7147	1	1	1	1	2	3	1	1
8806.g11348	ion channel activity	Inorganic ion transport and metabolism	Anophelinae All	MF	GO:0005216	197321at7147	1	1	1	1	1	1	1	1
4728.g5956	ion channel activity	Inorganic ion transport and metabolism	Multicopy all Diptera	MF	GO:0005216	57442at7147	1	1	2	2	2	2	2	1
7295.g9103	ion channel activity	Inorganic ion transport and metabolism	Multicopy all Diptera	MF	GO:0005216	189827at7147	1	1	1	1	1	1	1	1
1234.g380	ion channel activity	Inorganic ion transport and metabolism	Aaqua specific	MF	GO:0005216	151634at7147	1	0	0	0	0	0	0	0
2479.g2707	ion channel activity	Inorganic ion transport and metabolism	Multicopy all Diptera	MF	GO:0005216	42244at7147	2	2	2	1	1	1	1	0
7218.g8995	ion transport	Inorganic ion transport and metabolism	Multicopy all Diptera	BP	GO:0006811	62520at7147	1	1	1	1	1	1	1	1
8956.g11609	ion transport	Inorganic ion transport and metabolism	Multicopy all Diptera	BP	GO:0006811	147337at7147	1	1	1	1	1	1	1	1
C556276.g12353	ion transport	Inorganic ion transport and metabolism	Multicopy all Diptera	BP	GO:0006811	193305at7147	1	1	1	1	1	1	1	1
530.g6621	ion transport	Inorganic ion transport and metabolism	Multicopy all Diptera	BP	GO:0006811	43456at7147	1	1	1	1	1	1	1	1
666.g8382	ion transport	Inorganic ion transport and metabolism	Culicidae	BP	GO:0006811	15023at7147	1	1	0	0	1	1	1	0
3022.g3615	ion transport	Inorganic ion transport and metabolism	Anophelinae All	BP	GO:0006811	184535at7147	1	1	1	1	1	1	1	2
772.g9696	ion transport	Inorganic ion transport and metabolism	Anophelinae	BP	GO:0006811	17034at7147	1	0	1	1	2	1	1	0
6418.g8045	ion transport	Inorganic ion transport and metabolism	Diptera	BP	GO:0006811	55606at7147	1	1	1	0	0	1	1	1
3974.g4964	ion transport	Inorganic ion transport and metabolism	Culicidae	BP	GO:0006811	19914at7147	2	1	1	1	1	1	1	0
5419.g6784	ion transport	Inorganic ion transport and metabolism	Aaqua specific	BP	GO:0006811	199031at7147	2	1	1	1	3	1	1	1
6431.g8059	ion transport	Inorganic ion transport and metabolism	Aaqua specific	BP	GO:0006811	19914at7147	2	1	1	1	1	1	1	0
3022.g3614	ion transport	Inorganic ion transport and metabolism	Aaqua specific	BP	GO:0006811	unknown	1	0	0	0	0	0	0	0
6807.g8529	iron import into the mitochondrion	Inorganic ion transport and metabolism	Multicopy all Diptera	BP	GO:0048250	58276at7147	1	1	1	1	1	1	1	1
8599.g10991	iron ion binding	Inorganic ion transport and metabolism	Multicopy all Diptera	MF	GO:0005506	218533at7147	1	0	0	0	0	0	0	0
4392.g5549	iron ion binding	Inorganic ion transport and metabolism	Culicidae	MF	GO:0005506	1760at7147	1	1	1	1	1	1	1	0
1419.g816	iron ion binding	Inorganic ion transport and metabolism	Multicopy all Diptera	MF	GO:0005506	54242at7147	1	1	1	1	1	2	1	1
3999.g4981	iron ion binding	Inorganic ion transport and metabolism	Multicopy all Diptera	MF	GO:0005506	190796at7147	3	3	1	2	2	1	2	4
6252.g7896	iron ion homeostasis	Inorganic ion transport and metabolism	Multicopy all Diptera	BP	GO:0055072	180986at7147	1	1	1	1	1	0	1	1
8267.g10431	iron ion transport	Inorganic ion transport and metabolism	Multicopy all Diptera	BP	GO:0006826	61580at7147	1	1	1	1	1	1	2	1
4076.g5072	iron-sulfur cluster assembly	Inorganic ion transport and metabolism	Multicopy all Diptera	BP	GO:0016226	182612at7147	1	1	1	1	1	1	1	1
2520.g2768	iron-sulfur cluster assembly	Inorganic ion transport and metabolism	Singlecopy all Diptera	BP	GO:0016226	190535at7147	1	1	1	1	1	1	1	1
6192.g7800	iron-sulfur cluster assembly	Inorganic ion transport and metabolism	Multicopy all Diptera	BP	GO:0016226	196463at7147	1	1	1	1	1	1	1	3
7411.g9277	iron-sulfur cluster assembly	Inorganic ion transport and metabolism	Multicopy all Diptera	BP	GO:0016226	54488at7147	1	1	1	1	2	1	1	1
2392.g2561	iron-sulfur cluster assembly	Inorganic ion transport and metabolism	Singlecopy all Diptera	BP	GO:0016226	139858at7147	1	1	1	1	1	1	1	1
3146.g3759	ligand-gated ion channel activity	Inorganic ion transport and metabolism	Multicopy all Diptera	MF	GO:0015276	54536at7147	1	1	0	1	1	1	1	1
8331.g10529	ligand-gated ion channel activity	Inorganic ion transport and metabolism	Multicopy all Diptera	MF	GO:0015276	27842at7147	1	1	3	1	1	1	1	0
8039.g10151	ligand-gated ion channel activity	Inorganic ion transport and metabolism	Diptera	MF	GO:0015276	193888at7147	1	1	0	0	1	1	1	1
3784.g4679	ligand-gated ion channel activity	Inorganic ion transport and metabolism	Singlecopy all Diptera	MF	GO:0015276	194089at7147	1	1	1	1	1	1	1	1
1763.g1622	ligand-gated ion channel activity	Inorganic ion transport and metabolism	Diptera	MF	GO:0015276	203582at7147	1	0	1	1	0	1	2	1
237.g2513	ligand-gated ion channel activity	Inorganic ion transport and metabolism	Singlecopy all Diptera	MF	GO:0015276	190744at7147	1	1	1	1	1	1	1	1
5301.g6643	ligand-gated ion channel activity	Inorganic ion transport and metabolism	Aaqua specific	MF	GO:0015276	unknown	1	0	0	0	0	0	0	0
2438.g2662	ligase activity	Inorganic ion transport and metabolism	Culicidae	MF	GO:0016874	11626at7147	1	1	1	1	1	1	1	0
7059.g8822	metal ion binding	Inorganic ion transport and metabolism	Culicidae	MF	GO:0046872	189285at7147	1	0	0	0	0	1	0	0
1182.g288	metal ion binding	Inorganic ion transport and metabolism	Multicopy all Diptera	MF	GO:0046872	188920at7147	1	2	2	2	3	2	4	2
2355.g2478	metal ion binding	Inorganic ion transport and metabolism	Diptera	MF	GO:0046872	217869at7147	1	1	1	1	1	1	0	0
3054.g3657	metal ion binding	Inorganic ion transport and metabolism	Culicidae	MF	GO:0046872	173186at7147	1	1	1	1	1	1	2	1
8381.g10607	metal ion binding	Inorganic ion transport and metabolism	Multicopy all Diptera	MF	GO:0046872	160854at7147	1	1	1	1	1	1	1	1
6440.g8101	metal ion binding	Inorganic ion transport and metabolism	Diptera	MF	GO:0046872	56080at7147	1	1	0	0	1	1	1	1
7221.g9002	metal ion binding	Inorganic ion transport and metabolism	Multicopy all Diptera	MF	GO:0046872	152630at7147	1	1	1	1	1	1	1	1
5159.g6474	metal ion binding	Inorganic ion transport and metabolism	Culicidae	MF	GO:0046872	63535at7147	1	1	1	1	1	1	1	0
169.g1347	metal ion binding	Inorganic ion transport and metabolism	Multicopy all Diptera	MF	GO:0046872	193503at7147	1	1	1	1	1	1	1	1
798.g10071	metal ion binding	Inorganic ion transport and metabolism	Multicopy all Diptera	MF	GO:0046872	54801at7147	1	1	1	1	1	1	1	2
1622.g1150	metal ion binding	Inorganic ion transport and metabolism	Culicidae	MF	GO:0046872	179413at7147	1	1	1	1	2	1	2	1
2290.g2399	metal ion binding	Inorganic ion transport and metabolism	Diptera	MF	GO:0046872	147888at7147	1	1	1	1	0	2	1	1
6000.g7535	metal ion binding	Inorganic ion transport and metabolism	Singlecopy all Diptera	MF	GO:0046872	154023at7147	1	1	1	1	1	1	1	1
5606.g7028	metal ion binding	Inorganic ion transport and metabolism	Culicidae	MF	GO:0046872	202703at7147	1	1	1	1	1	1	1	1
7720.g9698	metal ion binding	Inorganic ion transport and metabolism	Multicopy all Diptera	MF	GO:0046872	55376at7147	1	1	1	1	1	1	1	1
3814.g4702	metal ion binding	Inorganic ion transport and metabolism	Multicopy all Diptera	MF	GO:0046872	193306at7147	1	1	1	1	1	1	1	1
8464.g10769	metal ion binding	Inorganic ion transport and metabolism	Multicopy all Diptera	MF	GO:0046872	203922at7147	1	1	1	1	1	1	3	1
6614.g8301	metal ion binding	Inorganic ion transport and metabolism	Culicidae	MF	GO:0046872	40430at7147	1	1	1	1	1	0	1	0
2011.g1975	metal ion binding	Inorganic ion transport and metabolism	Culicidae	MF	GO:0046872	30367at7147	1	1	1	1	1	1	1	0
7337.g9191	metal ion binding	Inorganic ion transport and metabolism	Culicidae	MF	GO:0046872	62169at7147	1	1	1	1	1	1	1	0
2238.g2354	metal ion binding	Inorganic ion transport and metabolism	Culicidae	MF	GO:0046872	59914at7147	1	1	1	1	1	1	1	1
4217.g5279	metal ion binding	Inorganic ion transport and metabolism	Multicopy all Diptera	MF	GO:0046872	193632at7147	1	1	1	1	1	2	1	1
3496.g4303	metal ion binding	Inorganic ion transport and metabolism	Culicidae	MF	GO:0046872	29880at7147	1	1	1	1	1	1	1	0
1734.g1529	metal ion binding	Inorganic ion transport and metabolism	Culicidae	MF	GO:0046872	182350at7147	1	1	0	1	1	1	1	0
8862.g11417	metal ion binding	Inorganic ion transport and metabolism	Multicopy all Diptera	MF	GO:0046872	65237at7147	1	2	2	2	2	2	2	2
2717.g3142	metal ion binding	Inorganic ion transport and metabolism	Multicopy all Diptera	MF	GO:0046872	64596at7147	1	1	1	1	1	1	1	1
5828.g7345	metal ion binding	Inorganic ion transport and metabolism	Multicopy all Diptera	MF	GO:0046872	190239at7147	1	1	1	1	1	1	1	1
1803.g1680	metal ion binding	Inorganic ion transport and metabolism	Diptera	MF	GO:0046872	193047at7147	1	0	1	1	1	1	1	1
1433.g852	metal ion binding	Inorganic ion transport and metabolism	Multicopy all Diptera	MF	GO:0046872	193953at7147	1	1	1	1	1	1	1	1
1705.g1380	metal ion binding	Inorganic ion transport and metabolism	Diptera	MF	GO:0046872	58122at7147	1	1	1	1	2	1	2	1
6653.g8369	metal ion binding	Inorganic ion transport and metabolism	Singlecopy all Diptera	MF	GO:0046872	57825at7147	1	1	1	1	1	1	1	1
1788.g1670	metal ion binding	Inorganic ion transport and metabolism	Multicopy all Diptera	MF	GO:0046872	18309at7147	1	2	1	1	1	1	1	1
7356.g9235	metal ion binding	Inorganic ion transport and metabolism	Multicopy all Diptera	MF	GO:0046872	57566at7147	1	1	1	2	1	1	1	2
8913.g11531	metal ion binding	Inorganic ion transport and metabolism	Multicopy all Diptera	MF	GO:0046872	197567at7147	1	1	1	1	1	1	1	1
1421.g824	metal ion binding	Inorganic ion transport and metabolism	Multicopy all Diptera	MF	GO:0046872	61577at7147	1	1	1	1	1	1	1	1
7082.g8831	metal ion binding	Inorganic ion transport and metabolism	Singlecopy all Diptera	MF	GO:0046872	64017at7147	1	1	1	1	1	1	1	1
1756.g1602	metal ion binding	Inorganic ion transport and metabolism	Multicopy all Diptera	MF	GO:0046872	198970at7147	1	1	1	1	1	1	1	1
6616.g8302	metal ion binding	Inorganic ion transport and metabolism	Diptera	MF	GO:0046872	61575at7147	1	1	1	1	0	0	1	1
8489.g10803	metal ion binding	Inorganic ion transport and metabolism	Multicopy all Diptera	MF	GO:0046872	185094at7147	1	1	1	1	1	1	1	1
4421.g5603	metal ion binding	Inorganic ion transport and metabolism	Multicopy all Diptera	MF	GO:0046872	141654at7147	1	1	1	1	1	1	2	1
428.g5392	metal ion binding	Inorganic ion transport and metabolism	Multicopy all Diptera	MF	GO:0046872	84496at7147	1	1	1	1	1	1	1	1
8886.g11461	metal ion binding	Inorganic ion transport and metabolism	Culicidae	MF	GO:0046872	65609at7147	1	1	1	1	1	1	1	1
3192.g3854	metal ion binding	Inorganic ion transport and metabolism	Multicopy all Diptera	MF	GO:0046872	55239at7147	1	1	1	1	1	1	1	3
6716.g8440	metal ion binding	Inorganic ion transport and metabolism	Culicidae	MF	GO:0046872	144330at7147	1	1	1	1	1	1	1	3
7337.g9193	metal ion binding	Inorganic ion transport and metabolism	Diptera	MF	GO:0046872	19279at7147	1	1	0	1	1	1	1	1
4879.g6161	metal ion binding	Inorganic ion transport and metabolism	Singlecopy all Diptera	MF	GO:0046872	158872at7147	1	1	1	1	1	1	1	1
8862.g11419	metal ion binding	Inorganic ion transport and metabolism	Singlecopy all Diptera	MF	GO:0046872	41420at7147	1	1	1	1	1	2	1	1
686.g8573	metal ion binding	Inorganic ion transport and metabolism	Multicopy all Diptera	MF	GO:0046872	198786at7147	1	1	1	1	1	1	1	2
6257.g7917	metal ion binding	Inorganic ion transport and metabolism	Multicopy all Diptera	MF	GO:0046872	55755at7147	1	1	1	1	1	1	1	1
530.g6625	metal ion binding	Inorganic ion transport and metabolism	Culicidae	MF	GO:0046872	41219at7147	1	1	1	1	0	1	1	0
265.g3043	metal ion binding	Inorganic ion transport and metabolism	Multicopy all Diptera	MF	GO:0046872	58372at7147	1	1	1	1	1	0	0	1
7441.g9324	metal ion binding	Inorganic ion transport and metabolism	Culicidae	MF	GO:0046872	187728at7147	1	1	1	1	1	1	1	0
8114.g10231	metal ion binding	Inorganic ion transport and metabolism	Anophelinae	MF	GO:0046872	104230at7147	1	2	0	1	3	1	1	1
6230.g7858	metal ion binding	Inorganic ion transport and metabolism	Anophelinae	MF	GO:0046872	219726at7147	1	0	0	0	0	0	0	0
6976.g8669	metal ion binding	Inorganic ion transport and metabolism	Anophelinae	MF	GO:0046872	585at7147	1	1	1	1	1	0	1	1
121.g333	metal ion binding	Inorganic ion transport and metabolism	Culicidae	MF	GO:0046872	205643at7147	1	1	1	1	1	1	1	1
4521.g5693	metal ion binding	Inorganic ion transport and metabolism	Aaqua specific	MF	GO:0046872	33502at7147	1	0	0	0	1	1	1	0
5859.g7372	metal ion binding	Inorganic ion transport and metabolism	Aaqua specific	MF	GO:0046872	186678at7147	1	1	1	1	1	1	1	0
7385.g9258	metal ion binding	Inorganic ion transport and metabolism	Aaqua specific	MF	GO:0046872	30944at7147	1	0	1	2	0	0	0	0
8489.g10801	metal ion binding	Inorganic ion transport and metabolism	Aaqua specific	MF	GO:0046872	196755at7147	1	0	0	0	0	0	0	0
7008.g8771	metal ion binding	Inorganic ion transport and metabolism	Multicopy all Diptera	MF	GO:0046872	183126at7147	2	2	2	2	2	2	1	1
518.g6494	metal ion binding	Inorganic ion transport and metabolism	Multicopy all Diptera	MF	GO:0046872	190408at7147	2	2	1	3	3	2	1	3
388.g4777	metal ion binding	Inorganic ion transport and metabolism	Multicopy all Diptera	MF	GO:0046872	204957at7147	2	1	2	2	1	2	2	1
4375.g5498	metal ion binding	Inorganic ion transport and metabolism	Aaqua specific	MF	GO:0046872	204957at7147	2	1	2	2	1	2	2	1
2662.g3069	metal ion binding	Inorganic ion transport and metabolism	Culicidae	MF	GO:0046872	185366at7147	3	2	3	4	4	3	5	0
415.g5186	metal ion binding	Inorganic ion transport and metabolism	Aaqua specific	MF	GO:0046872	185366at7147	3	2	3	4	4	3	5	0
8223.g10378	metal ion binding	Inorganic ion transport and metabolism	Culicidae	MF	GO:0046872	unknown	1	0	0	0	0	0	0	0
6929.g8622	metal ion binding	Inorganic ion transport and metabolism	Culicidae	MF	GO:0046872	unknown	1	0	0	0	0	0	0	0
4009.g5007	metal ion binding	Inorganic ion transport and metabolism	Diptera	MF	GO:0046872	unknown	1	0	0	0	0	0	0	0
3834.g4729	metal ion binding	Inorganic ion transport and metabolism	Culicidae	MF	GO:0046872	unknown	1	0	0	0	0	0	0	0
7774.g9801	metal ion binding	Inorganic ion transport and metabolism	Anophelinae	MF	GO:0046872	unknown	1	0	0	0	0	0	0	0
212.g2191	metal ion binding	Inorganic ion transport and metabolism	Aaqua specific	MF	GO:0046872	unknown	1	0	0	0	0	0	0	0
304.g3637	metal ion binding	Inorganic ion transport and metabolism	Aaqua specific	MF	GO:0046872	unknown	1	0	0	0	0	0	0	0
4282.g5399	metal ion binding	Inorganic ion transport and metabolism	Aaqua specific	MF	GO:0046872	unknown	1	0	0	0	0	0	0	0
5829.g7353	metal ion binding	Inorganic ion transport and metabolism	Aaqua specific	MF	GO:0046872	unknown	1	0	0	0	0	0	0	0
8321.g10512	metal ion transport	Inorganic ion transport and metabolism	Diptera	BP	GO:0030001	196651at7147	1	1	0	1	1	1	1	1
7759.g9777	metal ion transport	Inorganic ion transport and metabolism	Multicopy all Diptera	BP	GO:0030001	83019at7147	1	1	1	1	2	2	1	1
6054.g7623	metal ion transport	Inorganic ion transport and metabolism	Diptera	BP	GO:0030001	194256at7147	1	1	1	1	1	1	1	1
6252.g7907	metal ion transport	Inorganic ion transport and metabolism	Multicopy all Diptera	BP	GO:0030001	198722at7147	1	1	1	1	1	1	1	3
1004.g16	metal ion transport	Inorganic ion transport and metabolism	Diptera	BP	GO:0030001	58662at7147	1	0	1	0	1	1	3	1
4988.g6248	metal ion transport	Inorganic ion transport and metabolism	Diptera	BP	GO:0030001	57577at7147	1	1	1	0	1	1	1	1
527.g6578	metal ion transport	Inorganic ion transport and metabolism	Multicopy all Diptera	BP	GO:0030001	56506at7147	1	1	1	1	1	1	1	1
1115.g207	metal ion transport	Inorganic ion transport and metabolism	Multicopy all Diptera	BP	GO:0030001	60439at7147	1	1	1	1	1	1	2	1
5643.g7078	metalloaminopeptidase activity	Inorganic ion transport and metabolism	Multicopy all Diptera	MF	GO:0070006	192203at7147	1	1	1	1	1	1	1	1
4224.g5311	metalloaminopeptidase activity	Inorganic ion transport and metabolism	Multicopy all Diptera	MF	GO:0070006	119348at7147	1	1	1	1	2	1	1	1
2912.g3427	metalloaminopeptidase activity	Inorganic ion transport and metabolism	Multicopy all Diptera	MF	GO:0070006	135844at7147	1	1	1	1	1	1	1	1
1392.g774	metalloaminopeptidase activity	Inorganic ion transport and metabolism	Multicopy all Diptera	MF	GO:0070006	56487at7147	1	1	1	1	1	1	1	1
2905.g3408	metalloaminopeptidase activity	Inorganic ion transport and metabolism	Diptera	MF	GO:0070006	37118at7147	1	1	1	0	1	1	1	1
5918.g7447	metalloaminopeptidase activity	Inorganic ion transport and metabolism	Aaqua specific	MF	GO:0070006	208186at7147	1	0	0	0	0	0	0	0
2608.g2997	metalloaminopeptidase activity	Inorganic ion transport and metabolism	Multicopy all Diptera	MF	GO:0070006	197631at7147	2	2	2	2	2	1	2	1
3932.g4869	metalloaminopeptidase activity	Inorganic ion transport and metabolism	Multicopy all Diptera	MF	GO:0070006	9282at7147	2	2	2	2	2	2	3	5
407.g5064	metalloaminopeptidase activity	Inorganic ion transport and metabolism	Multicopy all Diptera	MF	GO:0070006	9282at7147	2	2	2	2	2	2	3	5
277.g3198	metallocarboxypeptidase activity	Inorganic ion transport and metabolism	Multicopy all Diptera	MF	GO:0004181	60156at7147	1	1	1	1	1	1	1	1
3560.g4396	metallocarboxypeptidase activity	Inorganic ion transport and metabolism	Multicopy all Diptera	MF	GO:0004181	192872at7147	1	1	1	1	1	1	1	1
C560142.g12412	metallocarboxypeptidase activity	Inorganic ion transport and metabolism	Multicopy all Diptera	MF	GO:0004181	187020at7147	1	1	1	1	1	1	1	1
107.g101	metallocarboxypeptidase activity	Inorganic ion transport and metabolism	Singlecopy all Diptera	MF	GO:0004181	198426at7147	1	1	1	1	1	1	1	1
3192.g3853	metallocarboxypeptidase activity	Inorganic ion transport and metabolism	Diptera	MF	GO:0004181	181067at7147	1	1	1	1	2	1	1	1
4318.g5436	metallocarboxypeptidase activity	Inorganic ion transport and metabolism	Multicopy all Diptera	MF	GO:0004181	60808at7147	1	1	1	1	2	2	2	2
277.g3195	metallocarboxypeptidase activity	Inorganic ion transport and metabolism	Anophelinae	MF	GO:0004181	53967at7147	1	1	0	1	1	1	0	0
8269.g10441	metallocarboxypeptidase activity	Inorganic ion transport and metabolism	Anophelinae	MF	GO:0004181	32260at7147	1	1	1	0	1	1	0	0
3724.g4613	metallocarboxypeptidase activity	Inorganic ion transport and metabolism	Aaqua specific	MF	GO:0004181	221696at7147	1	0	0	0	0	0	0	0
6116.g7679	metallocarboxypeptidase activity	Inorganic ion transport and metabolism	Aaqua specific	MF	GO:0004181	33201at7147	1	0	0	0	0	0	0	0
3883.g4785	metallocarboxypeptidase activity	Inorganic ion transport and metabolism	Multicopy all Diptera	MF	GO:0004181	119805at7147	2	2	0	1	1	4	3	2
277.g3197	metallocarboxypeptidase activity	Inorganic ion transport and metabolism	Aaqua specific	MF	GO:0004181	59662at7147	2	2	1	2	2	2	2	0
1602.g1133	metallocarboxypeptidase activity	Inorganic ion transport and metabolism	Multicopy all Diptera	MF	GO:0004181	unknown	1	0	0	0	0	0	0	0
6116.g7680	metallocarboxypeptidase activity	Inorganic ion transport and metabolism	Aaqua specific	MF	GO:0004181	unknown	1	0	0	0	0	0	0	0
7618.g9500	metallodipeptidase activity	Inorganic ion transport and metabolism	Multicopy all Diptera	MF	GO:0070573	109675at7147	1	1	1	1	1	1	1	1
3729.g4617	metallodipeptidase activity	Inorganic ion transport and metabolism	Singlecopy all Diptera	MF	GO:0070573	12844at7147	1	1	1	1	1	1	1	1
7903.g9929	metallodipeptidase activity	Inorganic ion transport and metabolism	Culicidae	MF	GO:0070573	44362at7147	1	0	0	1	2	2	1	0
7483.g9371	metallodipeptidase activity	Inorganic ion transport and metabolism	Multicopy all Diptera	MF	GO:0070573	8192at7147	2	1	1	1	2	1	2	0
28.g3267	metallodipeptidase activity	Inorganic ion transport and metabolism	Anophelinae All	MF	GO:0070573	61318at7147	2	2	2	2	3	3	2	0
C536382.g12263	metallodipeptidase activity	Inorganic ion transport and metabolism	Anophelinae	MF	GO:0070573	57412at7147	2	1	2	1	1	1	1	1
7483.g9370	metallodipeptidase activity	Inorganic ion transport and metabolism	Aaqua specific	MF	GO:0070573	8192at7147	2	1	1	1	2	1	2	0
1239.g395	metallodipeptidase activity	Inorganic ion transport and metabolism	Aaqua specific	MF	GO:0070573	unknown	1	0	0	0	0	0	0	0
2377.g2536	metalloendopeptidase activity	Inorganic ion transport and metabolism	Multicopy all Diptera	MF	GO:0004222	190382at7147	1	1	1	1	1	1	1	1
4154.g5193	metalloendopeptidase activity	Inorganic ion transport and metabolism	Multicopy all Diptera	MF	GO:0004222	59902at7147	1	1	1	1	1	2	1	2
2457.g2693	metalloendopeptidase activity	Inorganic ion transport and metabolism	Multicopy all Diptera	MF	GO:0004222	206339at7147	1	1	1	1	2	1	1	1
2661.g3068	metalloendopeptidase activity	Inorganic ion transport and metabolism	Singlecopy all Diptera	MF	GO:0004222	181788at7147	1	1	1	1	1	1	1	1
3225.g3910	metalloendopeptidase activity	Inorganic ion transport and metabolism	Multicopy all Diptera	MF	GO:0004222	107076at7147	1	1	1	1	1	1	2	1
6148.g7727	metalloendopeptidase activity	Inorganic ion transport and metabolism	Diptera	MF	GO:0004222	189173at7147	1	1	1	0	0	0	1	1
4386.g5516	metalloendopeptidase activity	Inorganic ion transport and metabolism	Singlecopy all Diptera	MF	GO:0004222	132621at7147	1	1	1	1	1	1	1	1
2172.g2264	metalloendopeptidase activity	Inorganic ion transport and metabolism	Anophelinae All	MF	GO:0004222	40241at7147	1	1	1	1	1	1	2	0
5712.g7167	metalloendopeptidase activity	Inorganic ion transport and metabolism	Multicopy all Diptera	MF	GO:0004222	180183at7147	1	1	1	1	1	1	1	1
3784.g4678	metalloendopeptidase activity	Inorganic ion transport and metabolism	Culicidae	MF	GO:0004222	22422at7147	1	0	1	1	1	0	2	0
5208.g6520	metalloendopeptidase activity	Inorganic ion transport and metabolism	Diptera	MF	GO:0004222	180044at7147	1	1	1	0	0	0	1	1
1453.g884	metalloendopeptidase activity	Inorganic ion transport and metabolism	Culicidae	MF	GO:0004222	27647at7147	1	1	1	1	1	1	0	0
1409.g806	metalloendopeptidase activity	Inorganic ion transport and metabolism	Diptera	MF	GO:0004222	192293at7147	1	1	0	1	1	1	1	1
4865.g6137	metalloendopeptidase activity	Inorganic ion transport and metabolism	Culicidae	MF	GO:0004222	18501at7147	1	1	1	1	1	1	1	0
4865.g6138	metalloendopeptidase activity	Inorganic ion transport and metabolism	Culicidae	MF	GO:0004222	40176at7147	1	2	1	1	2	1	1	0
1583.g1099	metalloendopeptidase activity	Inorganic ion transport and metabolism	Diptera	MF	GO:0004222	183712at7147	1	1	1	1	1	1	2	1
2743.g3166	metalloendopeptidase activity	Inorganic ion transport and metabolism	Multicopy all Diptera	MF	GO:0004222	60068at7147	1	1	1	1	1	1	1	1
7991.g10092	metalloendopeptidase activity	Inorganic ion transport and metabolism	Culicidae	MF	GO:0004222	17971at7147	1	1	1	1	1	1	1	0
8998.g11701	metalloendopeptidase activity	Inorganic ion transport and metabolism	Multicopy all Diptera	MF	GO:0004222	123340at7147	1	1	1	1	1	1	1	1
2483.g2736	metalloendopeptidase activity	Inorganic ion transport and metabolism	Multicopy all Diptera	MF	GO:0004222	185774at7147	2	2	2	2	2	2	1	3
7202.g8978	metalloendopeptidase inhibitor activity	Inorganic ion transport and metabolism	Singlecopy all Diptera	MF	GO:0008191	102521at7147	1	1	1	1	1	1	1	1
7260.g9060	metallopeptidase activity	Inorganic ion transport and metabolism	Multicopy all Diptera	MF	GO:0008237	55041at7147	1	1	1	1	1	1	3	1
8097.g10199	metallopeptidase activity	Inorganic ion transport and metabolism	Multicopy all Diptera	MF	GO:0008237	56697at7147	1	1	1	1	1	1	1	1
3951.g4909	metallopeptidase activity	Inorganic ion transport and metabolism	Diptera	MF	GO:0008237	59249at7147	1	1	0	1	3	1	1	2
3530.g4343	metallopeptidase activity	Inorganic ion transport and metabolism	Culicidae	MF	GO:0008237	55718at7147	1	1	1	1	1	1	1	0
3924.g4842	metallopeptidase activity	Inorganic ion transport and metabolism	Multicopy all Diptera	MF	GO:0008237	180370at7147	1	1	1	1	1	1	1	0
2306.g2430	metallopeptidase activity	Inorganic ion transport and metabolism	Aaqua specific	MF	GO:0008237	129245at7147	2	2	1	1	5	3	2	1
3687.g4589	metallopeptidase activity	Inorganic ion transport and metabolism	Aaqua specific	MF	GO:0008237	5367at7147	2	0	0	0	1	0	0	0
747.g9345	mitochondrial inner membrane	Inorganic ion transport and metabolism	Anophelinae All	CC	GO:0005743	191281at7147	1	1	1	1	1	1	1	1
2132.g2207	mitochondrial inner membrane	Inorganic ion transport and metabolism	Multicopy all Diptera	CC	GO:0005743	197333at7147	1	1	1	1	1	2	1	1
1350.g644	mitochondrion	Inorganic ion transport and metabolism	Culicidae	CC	GO:0005739	158579at7147	1	1	1	1	1	4	2	0
5702.g7138	molybdenum ion binding	Inorganic ion transport and metabolism	Multicopy all Diptera	MF	GO:0030151	184553at7147	2	2	2	2	2	2	2	1
8812.g11361	molybdopterin synthase activity	Inorganic ion transport and metabolism	Aaqua specific	MF	GO:0030366	55790at7147	1	1	1	1	1	1	0	0
28.g3266	negative regulation of phosphatase activity	Inorganic ion transport and metabolism	Multicopy all Diptera	BP	GO:0010923	143155at7147	1	1	1	1	1	1	1	1
[truncated: 290 more rows]
