# Supplementary material for: Unravelling the genome of the brackish water malaria vector Anopheles aquasalis
Source: Sci Rep. 2023 Nov 22;13:20472. doi: 10.1038/s41598-023-47830-1 (PMC10665375; doi:10.1038/s41598-023-47830-1)
Supplement: Supplementary file 4 — Supplementary Information 4. [file 41598_2023_47830_MOESM4_ESM.txt]

>10.g1
atgctgtccgactgcccgcggtttgccgacacccgaaggatactgctcgggcacggtggtcgtcacccagtcacggccag
caacctgggaaaggagctgctgcgcagcccgcagcgatggagggagataagccaggcgtgtcggcttatcatcaccgcgc
tccaggaacgctggacgatggatagtgccagcaccgctgcggaagctgcagaggtaagagcagcggagcgggaagaagca
catcggcagctggtgcagcgtcggcaacgtaggcagtcgacaccgaccgaggcagaggtccacggcccccctctatag
>100.g2
atgtcgaggcgagcgacgttgcgcaagatgctaccggccagctggctgtgcgtcttgccgcagaaacactacgcggccga
acgcacggacgccgaaggcgaccacgacgaccattattgtgggcggaaaaagtcacaccaaccactgcttccgaaggtac
agctggagagcgacaagatccggcgggagcggagcgataccacaacgcacctgttcgattcgcggcccgaactggccagc
ctgagcggtacgcggaacgcgttccgtggcggtcgtagcaccatgatcgacgcccacggcaatgcgctgccaccgctcag
cccgccctccagtaacaacaactcgacgaccgagctggaatccgacaaaccgacgttaccaatgacacccgcaagagcct
gggatcagtatggacaccagatgacagactacgagaagcaggagatcgaaaagtataaagagatctactatctcggtctg
gacgctcgcaagatccacggcaaggcgggtctcggagccaaccttggcttcgacgatgagaatggttgctatcagaagat
tgtgcacgatcacatctgctaccggtacgagatcctggagatcatcggtaagggcagcttcggccaggtgatccgggcac
tcgaccacaaaaccaagcagtacgtcgcgatcaaaatcatccgcaacaagaaacgcttccaccatcaggccctggtcgag
gtgcggatactggacgagctgaggaagaaggacgccgacggtagccacaatgtcatccacatgctcgactacttctactt
ccgcaaccatctctgcatcaccttcgagcttatgagcctgaacctgtacgagttgatcaagaagaacaactaccagggct
tcagcctcagcctgatccggcggttctgcaactcgatcgtcaagtgcttgcggttcctcgacgagctcaatatcatacac
tgtgatctgaaaccggagaatgtgctgctaaaacagcgcggtagcagctcgataaaggtcatcgatttcggcagcagctg
cttctcggaccgcaccgtctacacctacatccagtcacggttctaccggtcaccggaagtgatcctgggctacccgtacg
gcaaatcgatcgatatgtggagcttaggatgcattctggcagagttgtacaccgggtatccgctgtttccgggcgaaaat
gaagtcgagcagctggcgtgcataatggagatcctgggcgtaccgccgaacgatgttttccagctggccacccggaaaag
actattcttcgattcacgaggagtaccgcggtgcataacgaactcgaagggccgcaagaggaagccgggctcgaagaccc
tgtcgcaggcgctgcgatgcaacgataccgtattcatcgatttcgtcagcaaatgtttggacaacgtcagtgtgctggtg
gtgctggtggtggtggtgctactggggcacgcaaaggcggtcccggaaggaccgtgcttgctggtgcggcgcccgtggcc
tcgtcaatga
>1000.g3
atggcccctcatacacagacgggcggcataacgataaagcaacccttctccccgcaccatcgccagtggccatggagcaa
tagtggcattgcgaacggtggcattgttgtcccacagacacagtcaactagcggcactgccacagcattgaacggtagta
atagtgctaacggcgctagcggaggtagtataagcatcagtagtagtagccacggaatgacagccgctgtcaacggcagt
ggactgccggccgcggtgggtgcaggaacgttggaacaacaatcaaccagcggcaccagtagtaacagtagcaccagcaa
caacagcaacaccagtaacagtagtaatggtagcaacgggagtggccccaacaacagcgtcgtcacagtgagtccttcga
acaagctgaaacgcttgcagcctactgcggttgcagtagcgacgggtactacgacgacgcagcaagccttgacgccagca
caaccatcgcttcaacaaccaaccaccaccggtgttcagacggacggaaatggcaaaagcaatagtagcagcagcaatag
tagcagtaaccagaacagcaatagtagcaccggaggtgccggaacgaacagcaacgcggcaaagcgttcccgtcccaaca
cgcaggaaccccggaccgtgtgcaaatcggtcggcacaaacaccgcgggtacgacggtggccagaattggtgcagccgtc
ggtagtggtgctgctgctggtggccctttgaatggtggcccaccggcgctggtggccgtcggtagtatcactagccagtc
cactcagtcatcgtccatcggtaatgtaacacaaaagaagctaacacagatggcggccatcattgcggcgaatgctgccg
cgactgccacactaacgagcgtgaggacgacgagtaacaacggaacggcgggcacggcctcgatggcagttgctgcggcc
gcggccagtgagttgacgaagccaaacaagattaccggttacttcaagtcccagatgaaatccaccaatccgttcaatac
gctcaagagaaacattaaaaccgtagccggacgtgcaatcacgatgcagcagcgcaaacagcagcagcaacagctgacga
cgacgaccacgatcgctgcttccggtgttgcagccggtgttggggtagctggtggtgaaacgttggcggcagctgccgca
gaattgcttaccaccacgaccactaccaccacagagctgcgcacctgcgggacggctgtgttgcaaaagaagagcatcat
ccaaacggcggcggcagcatccaccagcgcatcttcagtgtgctccacggcaccagcggttgtgagcagcagcagtacca
gcagcaacactagtagcagcaacggcagcattgctggtagcaacactaacaacgtccctccacctgcaccgttggatggt
gcggattatgaaaagtatctcaaattgatccagcaacaccagattcagttgatgaaaagttcctccggtaccgaactatc
gaccggcagcggtggtgggataacgacgaaggaggaagcggaagctgtggccacgttagctgcggcagctgcagcagcta
ctgctgcggccgcggcagcagcagccgctactacgtcgaacaacattcttaccagcatcgcaaccgttgccagtggtggc
agtagtagcaccagcagcagcagcagcagcagcagtgctaatgtgatgaagaaagttgaacgaaagacggctcgcattgc
accgacacgcaagctgacaacgagcagtggcagcagcacagccagtaacggacagacaggagcattgttgggagtgaccg
cagctggacaaccgaagaaaccggtcaacatagcgccgcgtacgaccagcaccagcagctcgctgcagcacaacaacatc
gttggcaacaacagtattgatgcagttgctgccaaggcggcggctgttacggcgagcagcagcagcagcagtagcaccac
aatggttagcttcaatcacctccaggcaatgtcctcctcgacgtcctcgctggtgacggctgcttcctctgccactacta
cctaccaacaccagcaccacctgcatcatcagcaaatggctgccgctagtaacacaacgctcacgatgaagagcgaagcg
aagctagtgcaatcgcagcaaccatcggttgcgacagctcctgccggtgcgggaaccgtactgctgacggccattcggtt
gccaacgggcaatgggacgccagtaagctcctctgcgtcgaccgtaacaacgctcgggacgtcgactgcttctgggccac
agtacaaaccgatcgcaccccaaccaaatggtggaaatttgttgaagagtggagcaagtggtggcacatcgattgctccc
aagctgatggcgcaacctgcacaaccgaacccacccacggccgtttatcagtttcatcaacaatcgtctgccgggggtgc
agcaacgatggcagccggtacgctgccaggcactgctggtatgcaaccgatcggccagcttccgaatctggtgcagatca
cgaacgtactaccgatggcaacgagtaaaccatcggctaacagtgtagcgacgtccagcaccaccaacatgctggtagcg
acgaacggagggttgaccgcggcgcgaccaccaacactcgccggtaatcaccataccggagccaccacgaccagcgtagc
gcctccgccacagctctacatgaacgccacgatcatcaagtttcagcaacatcagcagcaagcggcagcagctgcggccg
tagccgctcaacagcaagcgatggcagcggtggccaattcgctggctaccggtaaccatcagcaacaacagcaccagccg
cagcagcagcaacaacagcaaagcttcacactggaagcgtcagcaatgaacatgaactttggtggcatgtttgccacggc
caagccggcttctccgactaccacgctcgtaccgttctcctcctgcccagtaacggcagcgcagacgaaaggcatcacag
tgcactcgtcaccggcgctttatccgcaagtgagccaagcgtttgcgccccagcaactcatcatgacctccaacgggggc
gtctttgtcaatacggccgcctttccgatctttaactcgcttgtaccggccagtctggcgacgcagaccgccaacattcc
cgcgttgcatccattgcagccggcaacggcaccgggggcagcgggtccaccaactggcccagcgtctacggccgcccatc
agctatccaactactctgccctgatggcagcagtagcagcagcccagcagcaacaccagcaacagcagcaacaacaacac
catcaacagcagcagcagcagcaacagcagttccagcaacatgcgcagcactcactgttggcactcaccacgaaccttca
gtcgcaggtagccgctgcagctgcggcggcagcagcagcagcatcagcagcagcgaattcttcgggtaaactaaacaccg
tgggttgtcagcccgtgactacccagccgcaggctgtcctaccttcgccacagtacgttccgatcaccccgacagcactg
tacgccgcggccgccgcagcagcagcagcagcagcaggagctggaacaacttcaggacaaggagcaacgacactgccaca
gttaccgtcagcacctacgacgcaaacgttcgtatcatcgggagcgacaccgcaccacaaccttaccacaacgagtgtcg
tgtctacaaccgctcagggtgctccggttgctaacagcggcaccacggcactagccgctgccatccagtcactgtctcca
ccgccgctcgttgccacggtaccagcgtacgcgaccagcaccgcaagcaaagccccgctcttgactggtggtggccagaa
agtgaccacagtggccagtgagccacccggattggtaccggtaaagatgccatcagcgcacaacaaaccaccatcggcag
tagcagcggctgcagcagcagtgacctccaagacaatgccaaagttagttcgccgtacctcgacaacggcagcagtatct
tctacagcgccggccaccgttcgtccatcggtaccgttaaccgttgcaagcagtaccggtgggcgtactaatggttccac
gcaaacaccatcatcaatcaatgcaggtggagtggccggaacaacagcagtggtccaatccgaaacggcgcatatcacca
ccagcagcagcagcagcaaatcgtcaccggcaatgaccaccgcactatcgctcgattgtggcagcagcaacgatagtgga
attgtggccaattcgagtgacagtgaggataagtcactaacaatcgatctctgttcaccgggatcaccggattccggggc
accaccaccggtgaaaaaggctctccatcatcaccaccatcaccatcatcatcatcatcgtcggcgaagcctgaaggacg
atgactcaccaatgatgcattcctcgcaatcaccaaccctctcttcctcctcgtctatttcggatgattccgaggatcag
ctggaaccagcgccaccgatttcgtcgcaaccgaaaccaccagcgtcatcagcgggttcctcgtctgcgttggcaccatc
gccaccaccgctgcgattactgtccgatgtggcggtagcagcggcggaagcggaagctgtcgcgttccagcaaccatcga
cggttgcggtacagtcagcaccactgcaaccatcagcagtaccaccggtctccacagtagtagctaccacagccctaacc
gcactatcactgtcgtcctcctccattacggtcaccggaacgggctcgtccccatgccagaagtcaccgaagagtacggt
cctggagctgatccgcggcaagcaatcgatgatggatatcgatgatcagcaggcgccctcggaagcaccgatgtcggtgg
cctcgtcctcgtcttcgaacgatctgcaggaggattgtgtcagtctcagtggcagtggcagtgccgttgatggtggtggt
ggtgctgctgttgctgctgcagataagcgacagcaaccaacggcttgtccgagcatcgatatcgatccgcagacgagcat
cgcagatgcagcatcgaccagtgccctgagtccgattctttcgcaaccgaaaacgatccgcttcccagtgccgtctggta
cgactgtgccgcaccatcacttcggtcgcaagggtttccggcggtccggcgatgggcggctgtacggtgcctgctattgg
cgcgactgtgaggccaagttcgacagtgtgtcgcaactgctggaccatctgcaggcggcgcacgttaacacgcagaagga
atcgtaccggtgcctgtgggttggctgcaaggtgcacaacaaggagtgtaccaagttcaactggctcgagaagcacgtcc
tgtcgcacgggggctccaagctgcacaagtgcatcgtccccgggtgcggtatgcgtttcgccacgcaggccgcattggag
aaacacgtcaatggacactttgccagcacggacggtgctagtacgagcaaacgatcgtccaccgatttaccgatgccgaa
ggtgctgcgaaagacgggcaaaaaggttcgctatcgtcgtcaacccgtttcagcccgtcgttccgatttcttcgattccg
gcataatggagggtctgcagcatcgcctgatgcgtatcgggagcgtcgccagtggtccacaagggacattgctgttccgg
ggacgtcagatggcacgccgtaagccaataggcaaggcggcggaagtgctaatccgctggtttcccgcagagatcatacc
cgatgagtggataccagaggcaagtgtgcagctcgagaagcaggttgaggtgcaccagcttacgcacgagcagcaaaacg
atctgttggattatctgaaaaacgatcgactcagcacgaaacctatggtggaccacaatccgctcgtggcccttcaccag
tacagcctgatgttgcaaaaggaacaatctgcaacggctagcaacagcaatcggatgggcacagtcgccagtagcagcag
cagcagtagtagcagtagtagcagtatcagcagcagccgtagtggcagcaattcgaacctcagcatcaatacctggaaca
gtgttagctcctcagcactgagtactcgcctttccgcgagtagcggcatcttccggctagctccgaagcaacagcgaaag
ccccagcgacaaccgatgagcaacgaacagcagcagcgtagtgacggtggttcatccgcctcgtgtcagtcaacttcaac
aaaggatgacaacacatccggtggcaagacggacttttcggccctcttctcgacctccatgacctcgcttccttcgtcgg
gcagtggatctcaggcttcctttgaggcttcgagagagagtaatggccggagcaacagtagcaccagcacgaatgcacct
atcggaggaggaagctgtggttcgatgcaagtttcttcgtccgtctcatctcccgctccctccggttctctgtcgttctc
tacctcttcgtcgatgtcatcatcagcatcgtcctcatcgtcatcttcctgctcttccgcatcagcaccgggacgggatt
ccgctccgatggcgccagcagctgccgccgtcacacgaacgttggcgacggctgtgacgcccgctagtgcatccgtttcc
tga
>1001.g4
atgagtggattagtgagcaagttagagcagcaagaagcactgctaccccccaacgagatcgacagtgattggctgctggc
aactcgctcgattgaaccgtcgtttgggctgctgttcggcgatctgctgacagatctgcaggtcggcacaaccggtgccg
ccatcatcatcagtgcactggatgtgatgatgaatttctccggtctttttgtcgggcccctgctcaaggagttttcctac
cgtaaggtggcgattgccggttcgctgctgtgctggattggactggcccttacctcgcctgctaccagcatggcgcacat
tctagccacctatagtgtgatcaatggaatcggtgttgggttggcaacatcagctgcgttcgtggcacttaatcactact
ttgcgaagaagcgagggcaagcggtcgggctatcgatggccggcactgccctcggtatgctgatcatgccccagctagta
cgcattctgctagagctgtacgatttccgtggtgcggtgctcgtgcttagcggtatggcactgcacgcgacggtcggtgc
gatgctcctgcagcccatcaaatggcatctacgcgaggaggaggttgacattgagatggtggaagcgacaccggcaatgg
gcatcatattggagcaggaggatgatggcgataacgattcgctgcccgagatcaaatcgctactcttcccgcgccgcatc
ggtagcgaacggaagcactcggacacgggcacgatcggcggacccgctggaggagcagtggccgcgggagcaggcacagt
gaacggagccggtggtgcaccgggcggaccgattggcctaccgaagcgaccaacctttccgcgcattacctccagcgtta
gcatacagaatgggcctccgagtgcgggtgcgttgggcatgcggacgagaccctccttcccacgaattgcttcgaccgcc
agcatgggtctggccctgcggaagcgccgcgagtccgttgtttcccagctgtctacactcgacttcaccggcagtggaag
ctgcatgcacattcatgtcgatactggagacgctgatgcagaggacgtggactatcagataattcggcgcgttaacacgc
acgctggcgtatcgttgaactcgttcgcccgcgtgccatcgcgcaccggatcaaggcgcatggaaacggtcaagtcggag
ttggggctcgagatggtgaaaccaaaggtttcgtttctgcagcgctttacggccctgatggatgtcgggctgctgcgcga
ccccatctatctgaacatcctgttcggtttgtcgatcttctacgtggccgagatgaacttcaaaatggtgacaccattct
tcatggctagcctgggcttcgacaagagtgagacggcgttcgtcctatccgtgtccgcgctgactgacattgcggcccgt
ataattgtgccaccgatcggagatcggttgaaattacgcaagcgctacatcttcatggtgtcgctgattttcgtcgccat
ttcgcgatcgatcgtcgcacatcagcagacgtacattgaggtgatgacatggctgtcgatcaccggattcttccgggggg
ttgccctagctaacttcacgctctgtgtgtccgagtactcgtccctggagaagctaccagctgcgttcggttggcatatg
gtaggcaagggtgtgtttgtgatcctgtttggaccgctgattggggcgatccgcgattggaccgacagctacgcgatctg
catccattcacaatcgttttgcattttcctgtgcgttaccgcctggtccatcgagctcctgctcaagcggtgccgtacga
agaaaatcaccgaggctaccccttcgcccaatccggctgtctag
>1001.g5
atgaatggcaacgcgggcagcggcagatactcgcgccaagtgacgatgcgcatcgatgagatgcgacccaatgacggcag
gaacagaacgcagaaaccgcagacgcagcagacgccgaagaaccgatcacagttgggtagtgacttcatagcaccggatg
gtggttggggttgggtggtagtgtttgccgccggtttttccaacctctgtacgtttccggtgctgcaacagtttgggttg
ctgttccgcgagcggatgaccgagctgtcgattggtgggtccgaggtgacgaccatcatcaacacccactcggcactcac
ctcgatcgtcgggctggcgaacgggccaatgttccggcgcttcacctaccggcaggtggcattcggtggcgctctgctcg
tcgccatcgccatcatgctgacggcctgcatggacagcttcgccggctacatggtgacgttcgccgtgctatacggtgcc
ggtgtcggcatcaatgcgtccgccaattcgctcgccctcaacacctacttcaagcggaagcgacgcctggcaaccgggtt
cgcgtggacgctgaccggcttgggaccgatcattgcgccccacctgatcacgctgatgcagcggcagctcggtctggccg
gcacagtcctcgtattcggtgggttcgcctgccacgccatcgcctgggccctgctctaccagcccgtccagtggcacgcg
cgacggtcgaacgctagtgccggtggggagccaatcactgccgttccggtggactatggaagggaggaggtggtgcccgt
cacgcctgctccgagtgctcgctgtagtttctgccaggccgagggtgaaatcgtgccaatggtccacgatggcgtaaccg
gagcaacggagctggtggcggcctacgatgcgatggtgatggacacgggcaccccgatgcttgcgttggccaacgatggt
tggtattcgcgaaactcgctccgctccctgtacagctcacggcacagcctcaccacaccgcgctacctgtccctgcgccc
atcgatgctgaacctaagtggtggtggtggtggtggtggtggtgcagcaggaccaccaccgggaccggtcgcattggcca
aggactcggctgccggcaagatcgacgagtgccacacggaggactgcccgcaggtacaggccgaacacgagccgctccgg
cggccacagcaaacatgggtggcgtctcccaccctgcaaccaccctcagccattcctccgaacttggtgttcgacacttc
gaaggcggtcgccttaccagttgcgcgagaagatccgatacccgatgcgccaggcggtcggcgaacgatcagctctggtg
agcgggaggtgctaaagcaggcctcccggcgtctcgagcagctcgtggtcgagcagcaccactcccagcgtcagcagcaa
cagcagcatggtgggcgagcctgcacttgctgttcggcggcactgcccctggcggtgcctcgagtccccggtggccttcg
cggtaccgagccgcagatcgcggcgaatccggactcgctgacacccctgcagcggctggtcgtctttttcgatctcgatc
tgctgcgcgatcgcgtgtacgttaatatcatggtcggcatcacgatcgccaactttgccgagctcaacttctccatcctc
acgccgttcgtgctggctgagttcgggtgcaaccggcaccagatcgcgaccgccatgtcgctgctcgccgcgaccgacat
ctgttgccgcttcctcgttccgttcatcgcgaaccggctcgactggcagaaccgcaccttcttcctgctcggcgtctgca
acatggcgctcggacggatcgtgctggcccacttccacagctacccggtggtgctggccgtcgcctgttggattgggttt
aacaagggcctgcggacggtgttcatggcgctggccataccgtcgcacgttccgctggatcggctacctggcgctaccgg
tattcacctcgtgtttgccggcatcttctatctgctcgctggtccgctggtcggtaagtga
>1002.g6
atggaagatgatgcccagatgggaacggtgcaggaattgtgtgacatgttcacaaaggctggcctgcatcgtgagtgcgt
aagacgtgagatagagacttccggtggtaaggcggcgatggccaccataatagcaaatcacgacgcgacggtgataccga
gaagcaaagcgcaagaggaggccattggcagcaacgacgaaaacgacgacaacgataacgatgctaaagacgacggagga
gatacaagtgagattggcagcgtcgcagcgagtacgccgtattacgcaatgcttaagtaa
>1003.g7
atggcgaccatcgaacagctaggctatagtgcgtttttcatcgcactgacctgcatttttgcgtccgtcgcgcgtaaact
aaacgaacgtttgtcgaaggatgggctagtgaaagaactgttctttgaggcgatagcggccgcagaactgtgcggatgtt
gtttcgaactgatcatcgtggcggacaactttggtgtcgcaacgtatgccgtgttcctgttcgcgctcactatctggtgg
ggccgttgctggggatcggccacggcctgcccctacacctacatggagcaaattgtcgaaggttag
>1003.g8
atgttcctgagggaaattattcgccaaaatagcagactcaatcggtgcagattgcagcaggtttcctatcagcgagcggc
atgcaccggcagctaccacaccggcaaaggaggcgcagagcaaacagtaggcctcaaatcggcttcgcaaaggggccatc
aatcaaacggtgatgattcgagaggtgataatttgttgtctacgacagccgtcatcttcggtggatcactgttgacgtat
ctgataacggagaagataaagaaagatgcggcgacgatttatgcaaaggaaccggcatcgcttgaccagatccggaagct
gcacgatacccggcgcacagatttgcccgaatacacgatggatgaaatcgtgaagcacaactcaccgtcatccggcatct
gggtaacgtacgggattggcgtttacgatattactacgtttgtgccgaagcacccgggcagcgacaaggtaatgctggcc
gccggtggtgcaatcgaccctttctggcacatctttcagcagcacaacacgcaggaagtgttgacactgttggaaacgta
ccggatcggaaacctgcgaccggacgaagccatcggtacgaaggatctgcacgatccgtgggcagcggaaccgaaacgcc
atcccattctgaaggcagccacagcgaaaccattcaatgccgaaccgcccgcatcggtgctggtcgatagtttcctgaca
ccaaacgaatttttctacgtccgcaatcacctgcccgtgccggaggtggacattaagagctacgaactggagctggaaaa
tgaaaagacgggaaagggcaagtcgctgcgcttcgatgatctgctccgcttcccaaagcacaccgtcacggcaacgatca
tgtgtggcggtaatcgacgaggcgaaatgatggaagtcaaaccgatcaaagggttaccatggggaccatctgcagtaggc
aacgctgaatggagtggtgcccggcttcgagatgtactgcttgcggccggtgtccgcgatggtgacgaagaaggccatgt
acagttcgagggactcgataccgatccaaccagcacaccgtacggtgcctcaataccactcgccaaagcgatggatccgc
gtggtgacgtcctgctcgcttacgaaatgaacggtcagccgctaaaccgggaccatggattcccggtgcgcgtaatcgtg
cccggtgtggttggatcgcggaacgtgaaatggcttggccggattgtgatttcgcgcgatgaaagcggttcccattggca
gcagaacgattacaaatcgttcagtcccagtacggactgggatacggtggacttcaaatcggcaccggccatccagaaca
tgccgatcacgtcggccatctgtgtgccagcgaatggtgagacagtagccgaggccactaaggatgggttcgtgacggtg
aaaggttatgcgtggtctggcggtggttccgagatcatacgggtcgatcttacagcggacggtggtaaaagctggatcgt
tgctaacctggaagaaacggagcaaggtaccggtcctgggcggcactggtcttggacgctctggacggcccagatcccca
tacggcccgggcagaagggaccgatcgaaatttggtccaaagcagtcgactccaactacaacacgcaaccggaaacgttc
ggcaacatctggaatctgcgcggtgtcgtcgggaatgcgtacagtcgagtgaaggtgaaccttaagtga
>1003.g9
atgttgaaggcagccaaatatctgtcccgcacgctggtggaaaaccgcggattgctgcagaatggaggagctctgtccaa
caatgtgctggcccggttcaagtcggagcaggttaagggcgccgtcatcggtatcgatctgggaacgaccaactcttgcg
tcgccgtgatggagggcaaaaatcccaaagtgatcgaaaatgccgagggtgcccgtaccaccccctcgcacgtggctttc
acgaaggacggcgaacggttggtcggtatgccggcgaagcgccaggcagtgaccaactcggccaacacgttctacgccac
caagcggttgatcggtcgccgctttgatgatgccgaaatcaagaaagatctagcgaacctctcgtacaaggtggtgaaag
cttcgaacggtgatgcctgggtgcagggtagcgacgggaaggtgtactcccccagccagatcggtgcgttcgtgctgatg
aagatgaaggaaacggccgaagcgtacctgaacacaccgattaagaacgccgtcattacggtaccggcctacttcaacga
ttcccagcgacaggccacgaaggacgccggtcagattgccggtttgaacgtgctgcgtgtgattaacgaaccgacggcgg
ccgcactggcctacggtatggataagagtgaagacaaaatcatcgccgtctacgatctgggcggtggtacgttcgatgtg
tcgatcctggaaatccagaagggtgtgttcgaggttaagtcgaccaacggtgacaccctgctcggaggggaggactttga
taaccacatcctcgactatctggcacaagagttcaagaaggagcagggcatcgacatcaagaaggatgcgatggctatgc
agcggttgaaggaagcggccgagaaggccaagtgcgaactgtcctcgtcggtgcagacggacatcaatctgccctacctc
acgatggacgcttccggaccgaagcatctgaatctgaagctaacgcgcgccaagctggaaacactggtcggtgatctgat
caagcgtacgatcgccccctgccagaaagcgatgtccgatgcggaggtaaagaagtcggacatcggggaggtgctgctgg
tcggcggtatgtcacgtatgccgaaggtacaatcgttggtacaggaagtgttcggtcgtcaaccgtcccgggcggtgaat
cccgatgaagcggttgcagtaggcgctgccgtacagggaggtgtactggctggtgacgttaccgatgtgctgctgcttga
cgttacgcccctgtcgctcggtatcgaaacacttggcggtgtgtttacgcgtctcatcaaccgcaacaccaccattccga
cgaagaaatctcaagtcttctcgacggccgccgatggtcagacgcaggtggagatcaaggtgcaccagggtgaacgtgag
atggcgaacgataacaaaatgctcggctcgttcacactcgtcggtattccgccggcaccgcgcggtgttccacagattga
ggtcgtgttcgatatcgacgccaacggtatcgtgcacgtgtcggcgcgtgacaagggaacgggcaaggaacagcaaattg
tcatccaatcgtctggtggactgagcaaggatgagattgaaaatatggtcaagaatgccgaacagtacgcacaggccgac
aagctgaagagggatcgcatcgaagcgatcaaccaggcagagggcatcgtgcacgataccgagagcaagatggaggagtt
caaagatcagctaccaaaggaagagtgcgacaagctgcgagaagagatcacgaaggtgcgagaagttcttgccaacaagg
aggaagccgatccagaggaagtccgcaaaacgaccagtgccctgcaacagtcatccttgaagctgttcgagatggcgtac
aaaaagatggcttccgagcgggagggcagcagcggtagcagcagtaacaccggtagcagtagcggatcggaagagggaga
gaagaaggagaacaaaaactaa
>1003.g10
atgaatattccaagctacacaccgaattattacagcctggccgatattacggtgacccaggagcgggttccgtgccgtac
actgcaggatttatacatgatgggttttctggattcgtcggaaaagtctccgaatttggcaagcaaccacaagatggaac
tgcccctgtgggtagtactgcagcaggacgataggaatccacactttgaggcgcaaataccggacatctacagtgcggcc
tacaaggagatctacaaagcggacgccagttacgtcgagctgggagcgttgaacaaattctactacgagctcggcatgta
tcttacgcgctacgacccatcgaacaatgtgtcggaaatgctgctcaccactgcctgggagcgattgaagagcctgaagg
attcgtgccaaaacgatggcaacgatagtttgaacattaacagcaagttcgagttcctcgagcgtttactgttcagtgag
ggatgtaaaacgaacaaactgttcgacgattggttgtacgaaaaacaggtgtacctgaaatcgaccgagatagctgttaa
catccgtaagcggaagcgcagtccggacggtgaacccgaagatgagcagtaa
>1003.g11
atgctacgatttaccgaagatggtttcgatagcgaccaagcgcttacgatcggagtggactttaaaacgaaaaccctcga
cgtggacggcgtcaaggtgaagctggcgatctgggatacggccggccaggagcggttccgtacgcttacaccgagctact
accgtgacgcccaaggtgcaattctggtgtatgacgtcaccaagaaggacacattccagaagctcgaatcgtggctgaac
gagctggaaatctacggcacgcgcaataatatggccaaaatgatcgtgggcaataagatcgaccaaccggaccggtgcat
cacacgggatgaagggttccggtttgccaaaaaacaccgcatgatgttcatcgaaacgtccgccaagacgagcgaaggtg
tgaaggatgcgttcgaggaggtagtacgtaagataatggaaacggatggattgtgggaacggaacgagtacggtgatggg
gtcgatcttcacggtaaccgaacaccatcagcggccggttcctgcccgtgctaa
>1003.g12
atgacatcgccgaagagctccacaacaccggcactggcggtcaccaaccgtatcctgcgctcgccatcgcacgagagctt
ttctaccgatctctcgctgatatcgatttccgtctcatcgatgaactcggaagcgacgagcgtgctgaatcggtccagct
gcagtctgttgaatcgcaccatggaggaaaagctgggcaatttgctcaatcccaaggacagtaagcgaaatcgctcgtcg
acgctcacggagcggtggaacgaaagtaacgatctcatacgaaactgtgccacactgtcggccgcgctcggtattcacaa
aagcttcagcacgaccgacatctaccagctaccatcggatcagcagaacctgggccgcctgtcctcgtccgaactagcgc
taacaccgttccaaaaggttggctacctctttgatcattcccgactggagcatgcgtcgcgctcctactctacctgggta
gcggtcggtgagctagcttccacttcgcagcttccctcaccgcacggtggccagacgtcgcaagtaccgacgctgaccag
cagctgccagcagcagcagcagcagcagcagcagtccactactagcttcacggtgaccgatctgatcagctcggtaaaca
agaaaatccgtcagaactatatccggcgacgactatttacaacttaccgcgctctcgagcggttatcacagagcgagttc
aacctggaccgactggaggcggccgccttcgcagccaccaatccggggccgacggagctgatcgttccatcgaccagcat
gtcgaatgcatccgcatcgccagtagccggtaagtccactagctcaccggctcctggggaagagggtggtagtggcggtt
ctgcattgagaaaagcgaccggcaatagcatcggaccgacaggtaatgcgaccggatcccgggcagcgcatcatggaccg
aagaagcatctcacgtttcacgatatcgagaacgagcgcggtaaaccgctgtcgaagtacgaacggcacatgctaatctt
caactggctgcacaccatcgacgacacggccatggagatcgaaaactga
>1004.g13
atggtgaaactaatttcagagaacccgcagggtcagttctcgatcgaggactataccgtgtttacgatcatgctcggtgt
gtccactgccatcggggtgtactttggatttttccaacgcaagacaaaccaaacgaccgaggagtatctgctgggcgggc
ggaagatgaaaacgtttccgatcgcgatttcactgatcgccagccagctctccggcgtgtcaataatgtcagttccggcg
gaaatgtactcgtacggagcgcagtactggatcattgcaccgacaatgctgattatcacgctgatcatcaactacatctt
cgtgccggtgttctacaacaaccagatcaccaactgctaccagtatctggaggatcgcttcagcccgtcggtgaagaagt
tcgtcacgtttacctacgtgctgaatatctatctggtgctgccgatcttcatcttcataccggccctggcgttctcgcag
gtcagcgatatcaacattcacgttatcaatggcatcgtgtgtggtgtttgcatcttctacacgatgctcggtggcattaa
ggcggtcgtgtggacggatgtggtgcagggcatgatcatgttcgcgtcctgttttctggtggtgatcattggtgtgatca
agattggggggctatcggctgtgtttgagcgggcagcggaaggtgatcgattggaaattttcgacctaacactggacgct
acgacacggcagacgttctggacatccagtgttggcaacatattcctctggaccggctacctggggctgagccagagctg
cgtacagcgaatcgtagccgtaccgagcatgaaccatgctcgatcagctctctggattttctgcgtcggtttcttcatca
taacatcgctgaactgcttcacgggcatcgttatgtttgcaaagtacttcgattgcgatccgatcaaggttgggctggtg
cagaaggccgacaaactgttaccatttttcgttcaggatgtggtcggtaatctaaagggcatgcctggggtgtttatctc
ctgtgttttcagtgccggtttaagcacgatgtcggccaatctcaactccctggcggggctggtttacgaggattacattc
gcccgtacaaactgtttaagcacacggatgcatcagcgaatctcacgatgaaggtgctcattttggtcagcggtgtgtac
tgcattgcgatgggtctgatcgtggaacagttcgggcatctgctgcagatggtggtaacgatcgcgagcgtgacgcaggg
tgcggtcatgggtatattctgtctcggaatgctgtggccatgggccaacaaacacggtgccctgtggggatcggcttcga
gcgttatcgtggtgtcctggatcatctccggtgcccagctggccatcagcaacaaacagctcgcgtacccaccaaagtcg
accagcgtcgaaagttgctacgagtacggattcaacgtgaccgcggatgacttccctaccttccatgcgccacaggacga
cgcagagttttccatctacaacatctctttcgtttggtactcgaccgttggcacgttgatagtgttcctggttggcattc
cggtcagctacttgacgggatcacaggatatgcgtaactttaaggcgaaactgatcgctccccttgcacagtggatgctt
ccggaggaggtgcgccagaacgatttctcactgaaggaagttaaccgaacatcggacccaacgacggtgaaagaatggac
gttcaccgtcaacgaaactcagaaatataaggagcgcaatggtgcgatcgaacagacactttaa
>1004.g14
atgacacacaaccttggtatggcgtcgtatcggttaccaggacccggcggactctgtccgtccgatttcaaatccccctc
cgagtcgccgcagctgcccatctcggcgccaagcaacccgaagaagcgaaggaaaacgtcgaacgtcgcgaacgcgaacg
cagtgacagcgcagcctactccgacgccctcacctcaagatctcctgccaccgccaccgacggggtacggggacacgata
gtggcctcaaatcccttcgacgacaccccgcctccctcggtggcctccgtggcatcgccgcacatgggccacatgggtca
ccatcacggtccgccgcatcacggtggccacggagggcccggaccgggccctatgatgggaggccacatgggtggtggtg
gtggcggtggtatgctggggcacggtggtggcggtccgatgggcatgaaccatatgggcccgatgcacggtcaccatatg
ggcccgatgggtggtggtggacatccgcacgggccaccacatggtcccccgcacggtggtggtccgatgggtggtggtgg
tatgccccacggtatgccaccgcacggtatgggccatccaggcggtccaggcggtcatggcggttcaccacaccccggta
tgggaggcccgggccccggaggtccgatggtggtcggtccgggaggccctcaaggaccaccgatgcgcggcatgagcccg
atgggcatgggcaaccatcccgggatgggtcatcccggcatgcacatgaacgccggtggcggtggtggtggcggcggcgg
tatgggcccgatgggcggtggcggaatgatgcagcgtgtcggaggcatgagcccgatgggtgcgatgggcccgggcgccc
aaatgggtggcctcagtccgatgggggcggccggaggcggtatgaaccagagcatgtcaccgatgggcccgatgggcgga
ctctcaccgatgagccaacagcagcagcagcagatgggcgccaaatccgtcggtagtccgatgagtggcggcattggcag
tcccatgaactccgtccctggcatgggctccccgcacggaccgggcggtggaactggcgggatgctcggtagtccgatga
acacgagtggtggccacatgagcaacggaccgatgatgggcccaccgatgaacagtccgcttggcaatggaccaccgaat
catgtgcccctgggaccgaactcggccggtcatccgagtcaaggtggaccgcccggtgcaggtgtactgccgccgtcgtc
ggtcaacaacagcgtggcggtcggaggccaaacctcaccgaatgtggtcgttagtggggccggtggtgctggccccggtg
gcaacaacatgaacagtagtaatagccggatgcagcagaacctaccgaacggtgcaatgacaaatcagcaatcagggaac
ctaaatcaattacctcatcaacttggcgttggaccgatgggcggtggtccgaaccaacagcagcagcagcagcagcaagg
cggtccgaaccagcagcagcagcagcacaacagcaatagtagtcagggtcccggagggccaaacaacggcaacaacaaca
gcaacatgaacaatcaggtgcaaacgtcgacgatccagcaacagcaggcgagcccccacggtggcggtggcggtccacca
tcgtcggcgcaacagtcccaaccactccaacctcatccaccatcgcacggaggactcggaccaccgggaggcggtggtca
aatgccacttcctcaacagtcaccacacgggcaccagcagcagcaagggcctggtggtggaggcggtcctcccggacaga
tgaacgcgatgggaggaccgatgggcggtggtggtggaatgatgggtcccgggcccaacatgaactcgatgggtggcggt
ggcggaatgaatcatcatcatccgcatccacacccgcatcaccaccaccatcaccatcatcatccggggcaccaccatcc
gggcaatcatcaacaaccgaatcagggcatgggaatgggcggcggcggtggaccaaacagcatgcatcatcatatgggcg
gcggaatgggcggtggtatgccgcccggacacgggcccaacatgggcccaggtggcggtggtggtggcggcggcggtcat
cgaccaccgatgcacggaggaggaggcatgatgggtcccggtcccggtatgatgggaggtggtggtccaatgggtggccc
catgggtcatatgggtggcggtggcatgggtggcatgggaggaagtccaatgcaatcaccgcacatggtaggaggcggcg
gaatgggcggtggtggtggtgggatgggcggcatgccaccgatgggcgccggaccacagatgggtggtggcggtggtctt
ggcggaccgggtccgggaaacggaccgaatggaccgaaccatcaccatcatatgggtatgtttggcccgaaacccatgcc
cgtcacctccggtaagctgtacccgcccgatcagtcgaaggtcttcaacccccagaacccgaacgccccgcccatctacc
cctgcggagggtgccataaggaggtccacgacaacgatcagggcatcctgtgtgagtcgggttgcaacttttggttccat
cgaacttgcagtggactgacggaggccgccttcaatctgatacacgcggaagtgtacgccgagtggtgctgcgataagtg
tttaaactcgaaaaacataccgctggtgaaattcaaaccatag
>1004.g15
atgatgagccgtaactcccaaaaaccaagcaaaccggggttggtgaaaagctcgagcgaagatgcggacacaaacgagga
atcctcgtccggatcgacggaaacgggcagcagctccgaaaccgaatcggagatggacaccaccgagacgtccttctcgt
cgaagagtgccaccgagtgcggtggccatggatcgggatgcagccaacagcagcagcagcagcagcagcaacaccaacaa
caatcgcagcaaggcttgctccgggtgcacaaccgcaactacggcgtgtacggtggtggtactggtggagccgagctaaa
aaattccaaaaactcctgccacaatcatcaccatcatcatcaccaccaccatcaccatcatcatcatcatggagaggacg
agtgtaagaaggatgcgaaactaccgatcagtatttgtatactcaactgccgctacgacatcatttcgcgggtggtgaag
cggctcggctaccggctagttgctgagtcggacctatggaacgtctgctggaccgactcgttcgtcggggtggacttttg
ccgcgatatgcgccgcttccagaaggtgaaccactttcccgggatgttcgagatttgccgcaaggatctgctggcccgaa
acctgaaccgcatgctcaagctgttcccgatcgactatcagatcttcccgaaaacctggtgcttcccggcagacttgggc
gatgcgatcgcttacagcaggacacatcgaagcaaaaccttcatcctgaagccggaccagggctcacaggggaagggtat
cttcctgacgaaaaacctgaaggagatcaacccgaaggatcgtatgatctgccaggtgtacatcacgaaaccgctgctga
tcgatggctacaagtttgatctgcgcgtgtacacgctgatcacgtccaccgatccgttgcggatcttcgtctacaacgag
ggtctagccaggtttgcgacgaacaagtacaaggaaccgtgcgtgacgaatgcatcgaacaatttcatgcacttgacgaa
ctactcggtgaacaagtacagccggacgttctcgaacgatgatgaggcgggctcgaagcgtcggttctccaccctgaacc
gcattctgacggccgagggttacgacattgccgagctgtggagcaacattgacgacgtgatcgtgaagacggtgatgagc
gcctggccaatgctaaagcacacctacacggccagcttcccaacgcacgacatcatacaggcgtgcttcgagatcctcgg
gttcgatatcctgatcgaccacaagctgaaaccgtacgtgctggaggtgaaccactcgccgtcgttccacacggatgaag
cgatcgacaaggagatcaaggaagcgctgatccgcgatacgttcgtgatgctcaacctgaacggagaggtgaagaagcgc
gtgctggaggaggacaagcgacgcatccagaaccggttgctgcagcggctccgggattactcgaaacagacgggcccaaa
gaccggggacactgcggcacagggaggtggccgtggagatggaacagtggccggtggggacggtgaggctgacgaggagc
tgtacggtgaggatggcacgggcccgtgggcagagcagattaactgggaggaaacgcatctcggaggctaccgaagaatc
ctgccggctcccggcgatccgaaccgttacctgcagttctttatcgcccagagtcaggcctcggtgtacaacgagacggc
cgctagtaagcgccgggaagagtgtgccaagcagcagcggattgaactggaggagcgctttcgcctcaatcaggccatcc
tgcacaagcacaatcggaaactccagaagggcagtggactgtgtccgggtgaggatgcggccggtggcggtggttcactc
ggggcgaagaaaaagatccgcaagcggaagctgctaaaggtgacgaagaaacacgatgactacacgcccgatcagattgc
ggactacgaggagcgggaacggatggcattgctcggtcagcgggactttctcatccgaacctgcggcttggtgcaaagca
tgtacatcaacttccaccgcaacaagctactgacggattcggatcggcggaagtacaaggagacatacgctaagctgatt
gcaaacgatcagctgcatcagtcggaatcatcgccccaatcgaaccacaccttatcgaccatcagtaccgtggccggttc
ggttgcttcgactgcgtacggtggagttccggcagcagggacaaacagtagcaataccaacaccacctgtctacctagtc
tggcgaataatggctcaggccctggggcccaccatctgcatcatcatcaccaactgccacaacctcaaacctcgaccacg
acggcaacgctgcagtcgaatcagttgcagaagctccagatcaagagccttgtcgcgatcaacgatgtgacctcgtggat
gcagtgcacggaagtgcccgttccgagtcggccacctcttccctatctactggcaactcaaccgacaaactatcgcagca
ccaaatcgaccatggcacgccaggtgacgaacgtggtgaagcgccacagtctcgagtcgcgccagtactacacctcggac
aagatcatctag
>1004.g16
atggagcttgcaacggttatgccggatccaaccatggatccggccggtatcactcgcaacgaagccaaactgctggcgat
cgtggcccttggcgctggtagctttatatgtggtgttctgccgctctgttgctcgcagcgtaaccgtgagcgctatccac
ggctgctctcgtttctgctgtgcttcggagcgggcgtcctgttggctacggccatcgtgcatatgctaccagagatccgt
tcggcgttgcagcagtacgcggagatcgtgttctgtggagggttctttcttatgtacaccatcgacgagctgatggtgct
gtgtggtgttggagagcacaatcacgagggcgagagtagtgcagagcaaagtacggcagtagtccggcgacggaacagcc
tggacacggaatcggatgccgccagtacgattagcggagggcgaggatatggttcgaacgccgaaacggaatcattgcta
aaattccagcaaagaagcatatcggaaacgaagttgccagttgcaagtgagccacatcccggaccatccaacagcaatcg
ttgcgcggctccgagaggatctgttcaaccttcgaacgaagtgcatctgaccggtgtgttcgggctgctgctggcactca
gtctacactcgctgctggaagggctagcgattggagtgcagaactcgcccaccaaggtcctgctcctgcttggtgccgta
agcgcgcacaaattcgtcgtcggttttgcgctcggtgtggagctgtgtacgcacggatcgcgtcatcgttgctcacacgt
gctgcaggtgctcacgttttcgctcggatcggtggccggcatcggtatgggtatgggcctcgatggtttgaacgaagcgt
tgaccaatgtggtgatgccggtcctgcagggactggccggtggtactttgctctacgtcacggtgagcgaggttttaccg
cgcgaacgacgcaaacgaacacgaatctcagcaggcgttggaccgctgcagctggttgcagtgttgctcgggttttcgct
gatgtctgcccttagcctactactcactgacgaatga
>1004.g17
atgaagggcataattatcagtgtagcgatgcccggtataatcctgcaactcgcactagtgcttaccattgtcggtgtgtc
cagcgttggagggatttatgtgatcgaaaatggtggcaagaaatcgttcatccgccttggagcgcaccactggaccgatg
gaccggaggagggaggaccgtggtccagcgtactggaggagtacacgtttcgattggacagcaccaatgtcagtgcgccg
agggaaagtcgggtaatgcaggcggtacccaagtacataccgacctccagtttctacatcaacaagcgcatcggtgaggt
accgctcgagatggacggcagcggtggtgtgagtctgcagcagcagcagcagcagcagcagcaacagcatcacgtgctcc
acggccatcgccttcaatcggcacctccggtggggaaagtgatcgcaacggccagcggcagctcactgttcggtgacaat
cagctgggtggcggtgttggtggtggtggcggcgccaccttcacaccgatgcgccaaacgttcggtggagccagtccgac
cgagttactatcctcgccgcgcgaagtctccgaaacggatctgtatctgctgggcgcgatcgagaagctagtctaccggg
tcgactacatggagaaccgattgcggcgggccgaacagatcatctactttctgatggcgggcaacaatcagaagcatgag
ccttgtccacagaacttcacgcaagtacacgatcggtgctatcacttcgatatcgagcgcggcctaaactggaagtcggc
cagtacgatgtgccgatcgtacggagcgcatctggccgagtttgagacggtggccgagttccaggacgtggtcgcctaca
tactgaacaatccggtgaaccggggtaaggacttttggctcggtgggcttaatccggggctgctgtggatctgggccaac
tcggccaaaccggtcaaccccaacacgaacctcagctcgatcaccagcaccacctcgaagccatcgggcaagggaactag
tgccaccacgacgacgaccacgacgacgaccacgtcggcaccgtcttcatcacagggcaccaagatcgtgaacaatgcga
acaagcaaccgacactggagattaccggcaatggccggtgtctccggttggcctacaattccgcactctacacctacggc
taccggggtgaggattgctccgcccagtacagctacgtttgcgagctgaagaacaaatcgctcgacaacgaaatctcgcg
gatagccaaggaactgaaactggacgatcagcctgcgtag
>1004.g18
atgtctcaagcgaactcattccagccgtggaaacaaacgctccccgtcggtctaccgtcgaacctggcgtcggcgatctt
cggtgcaggtggcggtgcagtaggctatgggaaaataccgcagccgcagccgcctccttcgatacaacaaccgtcgtcca
gcactggcgcctgtccgccgttgcaaccttccccatcgccctcatcgtcctcgtcgtccacggcatcgtcaaccgttccg
gcacacggtactgctgagggaggccgccgcgagatgtcccttctaccaggcgctccaacgccgggagggccacacagtgc
tggttccctgacgtcgtttcattccactggcggcggcgttcacaatgggacgggaagtgactttctcgctcaggtggccg
tcaacaagctgaagctgggcaaactgaacaccagttatgaactgacggccgcggccacggcagcagcagcagcagcgaca
gccaccccgggtgatgatggtggtggtttgctcgatctcggctccgatccgaatgtggcggctatgcgtacactgctggc
taatgcggcaggtcaaaccggaaccggaccactcggggacaaggaacgggagcaccagatacagcaattattcgaaaaaa
ccgtcagtgataacaccaagaagcagattgttgagatattggataagatttcggttctgcgacccccggaacggttgctg
ctttatctgcgcatgcccggaggctaccccgagacagatccgctgcggcaatcgcagaatccgctgggaacccgacttga
gatcaaccacacgatcaattgggtccgttcgcatctggagcacgacccgaatgtgtcaattcccaagcaagaagtgtacg
acgattacgtggcgtactgtgcgaggatcaatattaaaccattgtcaacggccgacttcgggaaggtgatgaaacaggtg
tttcctggcattcggccacggcgacttggcacacgcggacattccaggtactgctacgcggccatgcgcaaagcaacgaa
actcccgacacctaagctacccgatctgaccgatccaaacggtggccctagcgagcagaaaaatggcggcagtgccggcg
ccgaaagtgcgaaccttagtgacgaggagtcctggaaggtgatcaagacgtgggccgaagcgatgctgccggcgtgcttc
ggaaccattaacgatctggcggcgttcattgcgaagaacaacctcaactcaccgaccggcaacaccggcagccggcagca
gctccagaagaagattcttcagcgagaaatgaaggagaaacggaagctctcggcggtggcactgaaaaaacgacgcaaga
aacgccgaagaaccatttccaccagcattagcgaggcagcgtcagagctcaggaacggcacaccggaagcagattgcaac
cagcagccggaagcgttcggtttgccaggaaccgtaagtacaaagcaaacagctaccattggccagcagcagcagcaaca
acatcttcatccgccgtctatggtcgatcatcagttgttattacagcagcacatgatcaagcgtgaacagcaggactgtt
tggatgaggataacaacaataccaccactagcggcgcactaggacccggtgctgccagtggcaagctgctgattctgcaa
cgccagcagcagcagcagcaacaacaacaacagcagcaaagtacaaatctaaactgtgataacagaagcgacactggtgc
attcgaatcaattggcaaagaactgctggctgctgcagccagctacagcggcgaagctcaagtgcacggtcaatcactga
tgggtccgacaaatcatctaccgccaacaccaccgcaaagcctgcagcagtcacagttgatccatcagcgattgctcgaa
ggtggagaagagatgcgcagcccccaggagcagccaagctatctggcgaacgtttactgcaaaaaggtacgccaagcgca
acaactgaaagccgtacagcagcagcagcaacaacagcaattacaacagcaactacaacagcagcagcatctagctccac
cacatccactacaccaacagcagctgttcttcccgaaccggccagcgagcgctagcaagcggcaactaacaaacagtctg
ggttacgcgagccgtcagaagcgcttgaagctgctacaagcgcgccagcagcgttcgctcgagtcacagaacaacagtgc
cccacggtacgacgaacagggcaatctgattctgatcgaatcgcaagatccgagccgggacgagttcatcataccacgcg
aacgggtgatcagtatttgcaacatggacaagaacgcactggacgactatctgaactgcgatgatgaggaaaactcgcag
gatcaggaccaggagctgctgaagtacttccctcaggaggaggacgacgacaccgttctggcgaacgtccaaccttcctc
tgttgggctcggtccagcgacaccaacgtccagcacggctcaggacgcggatactaccaccggtgggtacggtggagccc
tgggagacgattgcgaggagaagctcgtccagatccgtatgatcctccagaaaaaccaatcgaatcagaacaagcagctg
cagcaatcgttggcagaggcccagctagcgaatgcatcttcttcaggatccttggcgtcctgtactgctactggctacga
acatcagtcagcagggataagtcttccggccggttcggctgctgcttcactcgccatgctatcgcagcgtcacaacacgc
acggcggtgctgcggtgtcggtaccggaaccatctggtgccaccggtgggaaacaaaagttttgtggaacgctcgatctg
aaacaatgctcagcatcatccggcggagcaattgacggaggaaccggttatgagctcggtgggggcggttcgtcgtcgat
ggtgctacaaagtccaacagctcgtcgtagaaattgtagcttcgtaccgatatcacagccgaattcgggtggcaaacaac
atctccatcaacagcagcagcagcagcagcagcaacagcatcaaacgcctaatgtaagcccattcgttagtcctcgcagc
accccgatccatagaaaaccaccgaagggaccgatgaacagcgctcacacactaaacatgttggaggctaaactcaatca
tcagttgcaacagcagcagcagcaacaacaacaacagctacagtccagtggaggacccttccttcagcaacatctccatc
accagcagccgcagccgcagcaacaacaacatccgttccgatcatccggcagcgtgtacattaagaatgagcttccggca
tcagcaccaccatcaccttcgcttatgcaaccgtttcgcttcatttcaagcatgggcagcactggcggcggtggtctaaa
ctgtggagctctcctatcccaaccgaccgctttccaacccatcgctggtccgcaccagcaacaacttcaaactgccaaca
tgcatagcagcaccacaaccactaccacgcccggtggtctatcgatgtcgctcgagtcacgttcgagcagtgtgccgctg
ttaccgaactatgatagctactgcaactcgagctacaactccgtctcgcaaacgccggtaccgtcggagtacgacgactt
taccgataccggcattctcgacatgctcaacgaacaatcctcttctgcccagctaacgtcaacctcatcgatcaaaatcg
aggacgccgcggaactatcgatgcttcctgccgatctgctcgatcaacagcagtccctacagcagcaggaacaagatagg
gcggccagttccggtggaactggaggcttctactcgcgtggtgatggcagtggaagcatttttaacatcatatcccgttc
cgtgccttccacgcctttgccaatgcttggaggagggggaatgttcggtgctacgggtggtaagttgggtgcaagtttcg
ctggcaacggtggaggaacccttgtcggtggtggtggtggtgggatgggatcgcgcggaaggtctatgtttgagctgcca
aaatcggtcccctcgacaccgatcatgctcggtggtggtggcggcgacggtagttgccaagatataccacgaatgttcca
gttcagccctgaaccgtcgcgcgatttccttatcaatgggaactcggtcgatcgaagcaaatcgtcctcggcggctagtg
cttcgaacttttactcttcggcacttggcagtgcaagcgttggcggcggtggtggcggtggtagtggtggtttgaccgga
ggcaccggtcttggcatagctagcgtgaacagtgtcaccgatgccaatgggaacgtggtgagtggttccgagatgacatc
gctgccaacgcgagttggtggtgtcagtggtgtcagtggtggtaatggcgtcggatctgcctgctcattgcattcaacgg
gtagcggcaacaaccaccatcatccccacgcttccagtaccgttccggaaccaccgacgaccgatatggcgaatcttacc
gatggcattgaaggactatccagcgatctggatgccgtgaccgattcgatgatcgactcggacattctccagaatcttta
a
>1004.g19
atggttttccagctcttaagttcccggtgcatcccgtcgtccttcgtaaggtgccactcgctgattcaatatcctcgcaa
aatactgaattctgccggtacggataggcagctggcgatactgcggtacacacgcaatggccgcaacccgcgggcagaat
cgttcgctccaaagcaaacgatcgtaccgacgcaggtgcagggaatcgtgatagaatcgggctacattgatccttccacc
atctggcgatcgttcctgtttaccgtggcgtttacgacgggcagtttcgtcggagtaacgatctgggagtatgagacggt
acggtctcgtgcgatgcaggcactacggagcaaactgagtttgaattggttccgggagcgagcgaaacaacagcgccagg
aggtggaccagtggcgtcgggaggtaaccaactggtggaacaaactgtcgcccggtgaacgagtttttgcgccaatctgc
gcccttaacgcgattgtgtacggattatggcgaataccgagcctcgcaccaacgatggtccgctattttgcctccaaccc
ggcagcaaaggcggtttgctggcccatgtttttgtccacttttagccactactcgttactgcacatcatggcgaacatgt
acgtgctgcacagcttttcccatgctgccgttgcgacactgggccgggaacagttcctgggaatgtatctgagtgcgggt
gtgattgcttcgttcgctagccacgtatttaagacggttgcaaggcaaccgggactatcgttgggcgcctctggtgccat
catgggtgtgttggcctatgtttgctgcgagtatcccgacacacagcttagtattctgttccttccgatgtacacattct
ctgccggagcggcaatcaaagtgataatgggtatcgatttggcgggcatattgatgggatggaaaattttcgatcatgcc
gcccatctcggcggggcgacgtttggcctgttttggtgttacttcggcgcccagaacctgtggccacttcgggaacgttt
cgttggctactggcacgagttgagaggcccgcccaaaaaatga
>1004.g20
atgaccgcgataacgctcgtatcgtcgaacaaagtcttcggcggcctgcagaaagtgtactcgcacctgtcgaagcagtt
gaaatgtgaaatgaaattcgccatcttcctgcctccgtccgcggaagaccgcaaattgccggttctgttctggctgtcgg
gactgacctgcaacgaaacgaacttcatacaaaaagccggcgcgcagcggtacgcggtcgagcacaacctgatcatcgtt
tgcccggatacgtcgccacggaatgtggaagtgcccggacaggacgattcgtgggactttggatccggtgccgggttcta
cgtagacgctacgcaggaaccgtggtccaagcactaccgcatgttcagctacgtgacggacgagctggtggagttgatca
acaacaatttcccgacactcaaggacaagctcagcatctccggccacagtatgggcggtcacggtgcgctgatttgtgcg
ctgaagaatcccggactctacaaatcggtgtcggcatttgctccgatcagtaatcccaccaagtgtccgtggggcgagaa
agccttcggtggttatctgggcgcgagcgacaaggaagaatggaagcgttgggacgcttccgagctagtggccggctaca
atggtcctccgctggagctgtacctcgatcaaggctcggaagatagtttcctcaaggacggtcaactgttgccccaaaat
ctggtcgatgcttgccgggctgcccaagttccgtgcgtgttgaatatgcgcgaagggtacgatcacagctacttctatgt
ggcttcattcattggcgagcacatcgcctaccatgcgaggcatctgcagtag
>1007.g21
atgtcttctagcgcggccacgacagcagcttcgtccgagccaacggccgccgacgatctccaaatggcatcaccggcgcg
tagcgattcaccgttgtcaccgaggcccgccggcggtggaagcataccaccaccgttggccaacttctccgtcataaact
acgttggtaaaagccagaagcaatcgacggtgtgtaggctttcaggacgtagcagggcagcaccgtacgggaagagtagt
ccccggccatgcgtcatcagtggactcgagccgcaagttgatgaaacgacaagctcatcctcgacttcgtccaccagcga
gttcagctgcggaagtatcagtaacaacagtagcaccgtcagcaatagtaacagcagcagcagcagtagcagcagcagca
gcagtagcagcagtagcagtggtgcaaacatccactgtggtaccagctcagaaccgagcgatccgatggacagtatcgat
tcgacggaagatagcagcagcttgggtggacaccgggtgcgaagtcgtcgatcgatgagtgtctcatcaagcggctgttc
cagctcgatggacgatcggaattgtgatttctcacccttgggaagcatcattagctgccgatgcaactcgtacagtatgt
ccgattttgatgacgatggatttcgcgaggatagcagcgtttcgaccgcgtacgcagtattgtccgcctcgcgatcatac
cagtcgcaccatccgctgcaccataaccatcagaatgtaccgcatcatccaaacaaccacaaggggctgttcgatatagc
gctgaagacggtacggttgatccggcgcaatcaggagctccagctacggctgtcccagctgcaggaggaaacgaatgcgt
tcatcgaatcggtgatggccaatccggagaacgaaacgttacgcagccagttctacggaccgcagagtaaacagaggata
acagctccagtgacggtacaaaagtga
>1007.g22
atggttgcgctgatactcgtgacgatgggtacgctcgtgcagacgcaaagtggtccctcgtacgtgctggaaacgctgtt
cgatgagctgagcttgctgatgcgccgtggcccaaacgcatccataccgatcccggaggcaccgaagcagctgcgcaagg
agtacgatttcgtggtgattggtgccggatccggtggatcggtgatggccaaccggttaagtgagatgagtggctggaat
gtgctgctgctggaggtgggcaaagaggagaatgccgtttcgaatgtgccactgacggcgggcttgaccacggctactgg
ttacagctggggctatcgatcggatccgatgaagaacgcatgccgtggcctcgagcacggtgtctgctactggccgaaag
ggcgcggcctaggtggcactagcctaatcaacttcctcctgtatggccgcggtcacgagcgggactacgacgagtgggaa
caggccggcaacagtggctggggtgcccgggacgtgtggaagtacttcgagaaggccgagctggtcaaaggccgccccgc
gaaccccgacggttatctgaacatcgaggagagcaccttcgaaacaccgatgttggcccggtacattgaggctggccggc
gattaggctaccggcacattgctcccgacgatccggtacagctcggcttctacaaagcacaggccaccatggtggacggg
gaacggtgtagtgcggcccgggcctacctcaaaccggccgccggaagaccgaaccttcacatcgcaacccgttcctgggc
tacccgcatcctgatcgatccgatcacgaagacggccttcggggtggagtttacgaggaataagcgatcgcacacgatcc
gggtgcggaaggaagtgatcttggccgccggtgccatcgcttcgccccagctgctgatgctctcggggatcggtccaaag
gagcatctggcggagcttggcattccggtggtgaaggatctacgcgtcggttacaatctgcaggaccactcgacactgtc
cgggctcgtgttcaccgtaaacagtcccgttacgatccgggagcgcgatatgcgtcgtccggttaacttccttaactatt
tgatcgctcgacgaggaccctttacggtgccaggcggtgcggagggtattgcgtttgtcaagacgaacggttcacggtca
ccggacgattatccggatgtggagctggtgctggggacgggtgcggtcaataacgatgagtccggtgcactgcgccacac
cttcggtatgacgcgagagttctacgagcgtacgtttgggggtgcacgcggacagcatgcgttcggtatcgcgcccgtgc
tgatgcgtccgaagagtcgtggtcgcgtgtggttgaaaagccgcaatccgttccagtggccgcacatggagggtaacttc
tttgatcatccggacgacctggcgaccatggtcgagggtattaagctggccgtggccatcggtgagtcggaagcgttcgc
gaagtacgaggcgcggctcctcgagacgcccttttacggttgcgaggcgcatcgcttccggtcggatgagtactggcggt
gttgtttgcggcaggtgggcgccagtatacagcatcagtccggaacgtgcaagatgggtccggctagtgatccggaggcg
gtagtcgatcccgaactgcgggtgcacggtatacgggggttgcgggttgtggatgcttccatcttccccattattccgtc
ggcacataccaatggggtggtgattatggtcggtgaaaaggcggccgatctggtaaagcaacactggagcaatcaggtgc
agtag
>1008.g23
atgaaccggttcagtgcgatctttctgctggttgcggccacggtggcggtggtgtcggctgaaccgccagtcctgagcgg
cggatactcttactccagcgctggtggtggtggtggtggtcatggtcatggccatggtggcggcggtggttacgacgatg
gtggctacattgccgttagccctggacaccaaacttccgaaggtctgcacgtcgatcacagcctactgcacaaggtgaag
gaggcgctgctggagcacgagaactccggatcttacagcggcggtggtggtggctactctggcggtcacggtggatccat
ctccacctcttacggagtaccatcgagctcttacggaccaccatcgccggtttatggcgttccgtcgtactctggacatg
gttacgggaaaactaccggaatcgagctcggtcacgtgcagcagggcattcaggttgctgagtactacaaggcatcccat
ggaccagcttcctcgtacgcgtctggttactcttcgtcctactcggcgccatcatactcatccggacattcgtcatcata
ctcggctccatcgtactcctcaggacactcgtcatcgtactccgctccttcctactcctcaggacactcgtcatcgtatg
cggttccatccttctcatctggacactcgtcctcctactcggcaccgtcgtactcttcgggacactcgtcgttcacgcca
tcgcacggctactcctccggtggctcatcgcacgctatctcttcctcttactctgctccttctatctcctcgcactactc
tgcaccttccatctcttcgcactactctgctcctgctatctcttcgcactactcggcaccatcctcgtcgtacggtgtcc
cttccatctcttccagctacggtgtcccctcgttctcggggcactcgggcggctcttcctactcgcacgcttcatctcac
tcatccggccactccggattcgctgccgccatcccatcctcctcgtacggtgtaccatcgttcggtagcggaggtagcgg
aggtggtcactaccatcgcccatcgcaccactcgatctcctcctaccgtccaccgtcctcgtcgtacggaccgccccgtt
ccacgtacggtgtcccgcaccatcactaa
>1008.g24
atgaacactgccgccgcttcgacttccttggaaaagtcgtacgagcttcccgatggccaggtcatcacggtcggcaacga
gcgtttccgcgctccggaggctctgttccagccttcgttcctgggaatggaaacggctggtgttcacgagacggtctaca
atgccatcatgcgttgcgatgtggacatccgcaaggatctgtacgctaacattgtgctctcgggtggcactaccatgtac
ccaggtattgccgatcgtatgcagaaggaaattaccgcgatggcaccgggcacgatcnnnnnnnnccaccttccagacga
tgtggatctcgaagcaggaagcttaaacaaatcctcgaacatgcatcgaaaccatctcactctgctgctgtttgtcggcg
tcgtcgcgatgccgcactcgataggggccacgtttgcatcctcccaacgcaatcccatcggccgtgagcggggcaatgta
ctgaaaaacataaccggaacgcaagagtacgaaaatcacatcgtcaccagccagctcgatgcatcggaaccggtacggat
gatgtaccgtgggatccgcgaagtgtacaaccgattgctgggcccgacgggaatgcgtgacgagggtgtctcgttgcagg
cacgcgttccaccccacgtaccgttcccatgcgatgtgcgcggataccggagctcaccggtgccccgcagtgtacaccag
ttacggcccggtgattttgatgtggtcgcggccctgggtgattcgttgacgagtgccaccggtgccaactcgcgccaatt
ctgggagctgctgatcgataatcggggcctatcgtggtgtatcggtgggcagggaaactggcgtacccacctgacgttgc
cgaatatcctgaaagagttcaacccacgcttgtttgggtactccttcgcggactcatacaatgtgcatctgccgtcgcag
tttaatgtggcagaaatcattgcgacgacgagcgatatgccgtacaatgcggcatcgttggtggagcgaatgaggtccga
tccaagagttgactggaagaatcattggaagctgctgacgatcatgatcggtggaaacgatttctgctcagatgtgtgct
tccaaacgaatgcgaccgagtggatcaaccgggatcaggagaagtatcttctgaccacgctgcattatctcaagaaaacg
atgccaaggacgctcgtgaatctcgtaccatcaccgctgatcaatctgtccttttcgatcgacaaagtgcaagcaccgct
aacctgtcagtttgtgcgtcccatcgagtgttcctgtttgtacggaccgaaatattccgcccgccgtaacctctaccgcc
agctcgagcgtcggtttgtgcagatcatggagcgtgttagccatcggccagagtttcacagcgacgagttcaccgtcgtc
tatcaaccgttctatcgcgacgcaagtgtgttctatcgtcgggacggtaaaccggacctgtcgatcatggcgatcgattg
tgtgcacctgagccagaagggtcacgccgtatcggcgaacggtctgtggaacaacatgctcgagccgacccgtcacaaaa
cgacggcattgcgcgaactgttcgagcagttccggtgtccaacgccacaaaatccttacattaaaacgtactacaatagc
tag
>1009.g25
ctggaccttatcaaacgattagccgcccagccaaagctttgcgaatcgcttcggtcatggctgttggcgctaccggatgt
gcggcctcagggagagctaaagtccaaccagtaccgcgaacggggcaatgaaatcttcaagagcaagcagagcaatcacc
ttgcactcgaggtgtacagtaaagcgatcttcgaggcaccggccggtacggaagcgcttgcactggctcatgcgaaccgt
gccatcctgctgattcgcttcggacgctaccgggaagcgttccaagactgccagctagcactggcctcgggctatccgga
acaaaaccgtagtaaagtgctccttcggcaggccgagtgtgcccaacacttacaggatgcccttgcgatacggcagacgg
tggatggttttgtggcgctatcttcccagaggtccttgtcgcgactggagcaggaaaagctgcattcactgcaggcgatg
cttgaacagcggaacgacgaagcttcctatgaaggtagcggtagttctgcggaagatgaaatccctttaccaagattgaa
agaagtaactggaacgaaagtgggccgctacatggtcacagaggatggcatacaaacggatggattaatcagccgcgaga
aagcggtttcttttgttccggtgtatggtgtgcaccaccgcacaacaattcctgccttcgattgccagcagtgtgcccgg
gtgaacgtgattcctttcccttgctatacatgcgggcgagcctgctactgcagcacaaattgtcgtgaaaagcatgaacc
ggtgcaccggtacgaatgctacggctatcggaagcacctctggtaccttatcggaatagcacatttaggtatacgcagtt
ttctcgatggaacctcaacgatagtatccgccgtaaactgcgaaacgaaagatgccaccaatctattccaagagcttctc
gatggcacgcaacacgaggataatcgattcctcgagtacggtagggtgtttcgcttggtgacgaatttcgatcgtatgga
accagaagatgtccttcaatacgctctgacaggtttaatgcttgcaatttatctcgaaaactgcacggatttcttcacca
ccggggcgctgcattcaatactcccgaaagagcagctgttgctgtttacgggtgctttaatcattcgtcacattggtcaa
ctgatatgcaacggacatgcgatcagtgagttacaagcagcgctgccgtctgttgcgagttgtctcgaggaggatgggtt
tcgcttgaaaccgggtctactgcatcggtactacagcagtgaacgcgtattcaccgctatcttcccacgaataagcatgt
ttaatcactcctgcgatcccaacattcggaactgtttcgaaggatcaacgctcacggtttatgctacgcggcctatccgg
acggggggagagattttcaattgctacggccccaactataagctgatgccggcaagcgagcgttcgatgtgccttcggcg
acagtactgtttcgattgtagctgtgaccgttgtgacgcagggaatgatacaccctacgaagagtgttaccttgtacgat
gtccagcaatcggttgcgccgcacacttctcgctcgaaatcgatgccaagctttgctcggacggtggctttaaatgtccg
gcatgtggccacactatagactgctcgtggtttcaaacgattatggacatcacggaaacgaatagtgactatacgaacga
tctgttccggacatgtgcaaaggcctacgagaagggtgaaaagctgctggtcgggaacaatcagaataagagcctcttgt
tgcgcctgattatcgatcgattcttaccgactgcagcgatggatgcagcctgcctggttcgactgaaaaccatggccaga
gagcttgtatctatccaagggcatcttttcggccgcatgactcccgagtacatcgtggcctggttctacctagcggacct
attggccttggaacactgcattacgggtggcttagtagcttcggatggcggtttacgtaaaatgttggcagatttccaaa
aggacactaggacacggtcccgtgaaccggctcgctcggacaacacttcccctccacggcaaactatggctcagcaagca
ccggaaggcttggatgttacggatcttaagtttaagctgcaaagtaaggtaccgatattcaagggcaatggcaacgcgaa
ggatggctgcaatttgctggccgccgccagtgttcacgggctggtatttgccggtacggttggagcggagctgcgcgtcc
tgaagctgcgcgacatcaccaccgatcgggtgatcaacgaggtggttccactgcgtacggtaccgttgcctagcgaagcg
ttccagttggccgtgagctgtgaccatgcgcttcttgcggtggatgtggtctcgaatggggtcccgtttgtgttcatcta
ctcggtaccttcgtttgtgaccggttccgtacagaagctacacgagatccgtacgtcaccacaacccggagttcgcagta
cacagctgtgctggaatccggtgctacacaacatgctatcggtgcgcacggagaccggcggactgtcggtgtacacgttg
aaagagcccgccggtatggagttccattcgctcggtgatggcagcaatccggccgaacgggcccagtgtgtatgctggag
cccgaaaggaaagcagctagtggtggccttcgtcaacggtaagctggtgcagtacaaacccgacctcaagccggcccgta
cgatcgtttgcccaccgggagtggtggagggaggtgggtccttcgatgtgcttgctgtgcagtggcttagcacgtaccag
tttgcggccgtgttcctaccgcacgcggccgactccgtaccggccctgttcatcgtgaacgcaccaaagaccggtaatcc
ggtgttcatcaattacgacgacatctgctacagccaaagtggcccccggaaggggcaagtgtttctgcagcacattctac
cctggaacctgctgctgatggcttcggcgaatagcatggaggtgggcatactgggcacgaccgagagcggtgaagcaccg
acctggtaccagtggacgacgacggatgaggcccgcgccgaactgcccctgacggcggacaagcaggaaacgtttccggt
gggcctagcgctcgaaacgggctgcacgcacgaggtcgtgatcggtgagcaaacgttcccggtgatgccgatgatacatc
tgctctccacctacggccagctggtctcgttcaacgtgctcaacacgatgcctaaggtaccgagcatctgttcaccgccg
aaaccgatccaggacagttcgggacagtttgttaagatcgattttgatcaagccgtcggtggtggcatggtgacggtggc
tcctaccccgcagccagccactatggcagtaccgtcaccgatcgtatcggaaatatcgttctcgctgccgagctgtgcca
cttcgacaccggccatccagaaaacaaaatcattctttagccccggggcggctggtgtggagcaaaaatctccgatgaat
ctgttcgggactggtgcggcgggaggtaccacagaccagcaaaaacctgccgctccagcaacatcaattgcaccgacgtt
tggcaaacagatcaccttcggtggtcggatgactgcaacggccacggtggaagccagcggcactagcgcacccgacaaca
agaccactccatttggatcattcggtggatcagcgacgtccactgccagcggtggtactggatatggcttgacagccagt
ggcttaccaactatgtccgcaccatcatttcaatctgcattggccgctgcagcgatgcaacctccagccaccgttcaacc
atctaccgttcagccacagcaacccccaacgcaacagcaacaggactcgaacaaaccgctcgttaccgttccaccaacgt
acgtccctagccctcaatcgatcggtgccaccagcaactccaccacacaacagacgacagcaagccgtccagcagccagt
ggctcatcgaagaaacccaccgatcacctctcttcggaagacaataatcgaatcattctgtcgctcacggtggatgagct
gaagaggttctcgcgcgagctgaccgatcttcagcagcgatcacgctccatcaacgtacagatcggtgcgaaggaagaat
cggccaccatcgtacggaatttgcgtgaactggaggatatcattgcgcaggcgaacgagagcacggaatcgctcgtggcg
gatgtgcaggcattgcgcctcggattgaacgaagcattcgccatggtggcggaggcaaacagcaagaccgcaatctacaa
caatccaaccgtccaccagtaccaggaggcgcacgtgatgtcacaaacgagccgtcggcagctgtcttcactcgaaagca
tgctcaaggtgaacgagaaccagctgcgcacgatcacaaaacagctcgatgcgcaatgggtaacgctcgagcagacgcgc
caatcgaacgcacggcaacggatgcacatccccagcctagaggtcctctaccagacgctctcgaagcaacaggaaattct
gaaccgacagcgcgaaaaactcggttgcctcaaacacaagctaggcttgcgcggaagcatcaaaggactggaagagcagc
accagaaggcggtatccggcaaacagcaaacaaggacaccgctcggcctcaatggtggtggtgcatttgcggaggatgac
ggcgatacggcgattgaatcgttaaccgattccatcatttcgctctcgctcagcgaacaggtggcggccgatgcgaaacg
gttaagcgaaacgaaactgaacgccctccggaaggtgctcactggccgtaaggtggtgacggtgaaaccgaagcgtcccg
atcgtgtcgggcttagctcggaagtgatacgggagcacattaacgaggttcgaaggaatgtcagtctggaaaaatccaaa
gcacaacaggcggcagcgaatgcagcagcaactaaaaaggaaaccgaacagaagaaagcccagcaacagaaacaatccca
aaaaccaccactaccaactgctgctgctgctccagcgacatccgctaaaccgttctcctttgatgttccggcccaaccga
aagcatcggtcactggtggagcgttctcgttcggtcaggtcactggtgctacagtgccggaagcaagagtcgaagctccc
gtggctaaacctacgatcactagtggcggtaccagcgtaaccaatggaccagcagcaaagccagggaaagaaaatattga
gaaaaaggaggaaccagcgaaaacgatcacttcttcgggaagcagtagtttgtttagcttcggagcaaatcaaaacgcac
tggctgggtcaatctttaagccatcagccgcgtcgtcgaacgaagcaagcgctggtgcgcccgtcaaacccgtcttctcc
ttcggtggatcctcggcagccaatcagcagcaaccggtgatgtcgttcggatcactcccgaaaccatcattttcttttga
tgcagcggccaacactggtgctggctccggtaccgccagtggaattacgttcggtgcgcccaaggaaccaacttcgggag
cgctaaacttgggtaaaccaaaggcaccaccagcgaagaacgatgagaatgtgccaccggtggactgtaaggatatacct
ttgccaccatccttcggccctactgatgctactacggccactaaaacggccgcaccactgccagcactcaccagtctgtt
acagaaggtggattcgctggaggtgacgaaggtagcaacgtcaacaccatcgcagcagcagcagacgaaattctcggcaa
cggcagagattgtttccagtagcagcagcagtaccgctgccaacgcttcatcaccatcgttagtgtcatcgagcggtggt
ggtctgttcggtagcatcgggggaagtagtctctttggtggtgcagctaccagcaccactggtggcttatttggatcgat
taaagccacgagtgagacaacggcggacccagcgaaacccacatcgggtgggggactcttttctggacttacattcggtg
ccactactatcacaccggtggcttccagcacagcggtatcatccggtggatcactctttggaagcgtcaaaccagcagcc
accagtagcactggaagtttatcgtttggagagggtttcactgcgggctttggtggatcatcaaaaccaaatgctgccac
gggtgctgcggtcaacaccagcaccgacgaggcaaagaagctagaaacgaaaacggaatcaaccgtgtccagcagtgcta
cggtcaccgttagtgcaccacaaaccagcactgttgcatcgcctacatccattgctacaaccgcaacaacgacagctggt
ggtttctcgtcctttggttcaattcccttcgctaaaccattgccaacgattgcagcctcatccacgggcaccacggctac
cagtgagacaacgacttccgatgctaccactggtatcttcggctcgataagcatctgctctccgaatggggccaaatcac
catcagcgacagcaggtggtaacatattcggttccgccttcggtggtggtactccaaaagccacggaaacaacatcctcg
actgcttccagcatctttggtggtggtgtctcgggtggatcaatctttggtacagtcacgaaaccagccagtaccaccgg
tagtagcagccttttcggttctgtcgcttcacccagcacggcttcgagtgcaccgtccgttttcggtgggaccagtggta
caaccacctcgtcgctcttcggtggtaacactacaggaggaggaagtttcttcggagcagcagcagccgctgcttcgtcc
accgcaacgacggcagcagcagcaacaggaagtggtggatccttcttcggaggaggtagtgcgaattcgatctttggtag
caccacaacgacgagctctcaggcagcagcaccactggcagcagcagcagcaccagcttcgggaggcagtatttttggag
gtcttggtgccagtggcacgacggcaggcagcggcagtacttcgactggactcttcggaagcgtcaccagtggcggaagc
ggtggatcgatctttggcggatcctcagtgtttggtgcttcgaatggtaacgcgactggcacagccgccaccactggtgg
caacattttcggtagcccagtcgcaccggcaacagcaggtacgggaggtggtggtctgtttggttcggcagcagccccaa
cggcggcatccccggggaatatccttcccttcggtagcccacagccagccgcatcgcctgcatcgtccaccacacaatcc
atctttggtggaggaaccgccggaggagctttcggtgctgcggcgacagccagcaccggtggaccattcagccaaccggc
tgctgcagcaggtacggtgaacgcgttctcttctcccaccggtggaaatgcatctgccttcagcaaaccacccgggggtt
tcggtgccgctccggtagcattcggtggcacaccaacgtttggtggtgcgccgacgttcggcggtgcaccgacgttcggt
ggagcaccatccttcggtagcccaaagggggcttttggtggtggttcagcattcggtgcagcgacgtcggctagtacggt
tggtggtgtgatcggtgctggtggtggaatggcaggagcggcgattggatcaccgacacagtccaacaatctgttcgaac
aactgggctcctcatcggcgggcgtttcattcggtggactggcccagcaaccgctagccaaaccgagccagttcggtgga
tcttcattctccagctggcggtcctag
>1009.g26
atggcgttcagcttccccgcattcagttacatcgtagcgctgattatcgatgcgtttctgatctttttctcgatctttca
cgtgattgccttcgacgaactgaagacggattacaaaaatccgatcgaccagtgcaactcgcttaatccgctcgtcctac
cggagtatgccctacatctgctgttcaatctgctgtttttgttttcgggtgagtggctctcattggccctcaatataccg
cttatcgcgtaccacgtttggaggtatgcgaaccgaccggtcatgtccactcccgggttgtacgatccaaccagcatcat
gaataacgacgtcctgcgaagctgccaacgggaaggctggatcaagctagccctctacctgttatcattcttttactacc
tctacggtatgatcatgtcgcttattgcttcataa
>1009.g27
atgagcgaaaccgaaggcgctcagatggggcgtggtgacatcattgtctgtcgcgaaggtgtcacagcagcctgcacccc
aaaactgaaccccacgacaccacacccggagcccgccctcggttgcaacgacgatgatcatctcatcactcatcgacggc
tgatcgccaatgatgtcacgaacgttacgagcaaggatgatggggatgagaacaccgcattgtccgacgacagcgaaagt
cactatccaccagcctacaaaacacactttacgatcgatttctgggcggaagcgcgctag
>1009.g28
atgcacatcaacgcccatcctgcgacctacaccaatggataccaccatctacagcagcagcagcagcaaccccatttcta
caacaatcatcagcaccatcagcagcagcagcagcagcaacatcaacattacagtctggtgtaccaccagcaccaacctc
agtactttccctatcagcaaccgctgtggcagcaccagcgcgacatttcgccgtatctgcgccctactcatcatcagtct
caccaccgtcaccgctag
>1009.g29
atgagttcatacggtgccggcagtgaccatgggtcgaaccagcaatcgacacagagcatagccgactatctggcccaact
gctgaaggatcgcaaacagttggccgcgttcccgaacgtgttccagcacgtcgagcggctgctggacgaagagatctcga
aagtgcgcgcctccctgttccacataaacggtgtcacgaaggaaccgctacagctacccgacccggacggcgagacggtc
accctgaacgagaaggtgtacgtcccggtgaaggagcatcctgactttaactttgtcggccgcatcctgggcccgcgcgg
tatgaccgcgaaacagctcgaacaggagacgggttgcaagatcatggtccgggggaagggttcgatgcgtgacaagaaga
aggaggacgccaaccggggcaaaccgaactgggaacacctgtcggacgatctgcacgtgctgatcacggtcgaggacacg
gaaaaccgggcctcgatcaagctgaagcgtgcgctagaggaggtaaagaagctgctggtcccgcacgccgagggtgagga
cgagctgaagaagcggcagctgatggagctggccatcatcaacggcacgtaccgggattcgaccgcgaaggcggcggccg
ccgagttcaccttcgatccgcaacagtttgtcgacgaacggtggaagcagcaggtagccgcggcgaccgatgcgcgtatg
ctaaacccggccctggcggccgccaatctggctgcggctgcatcgaaccagctggccggccgcacggctgggaatccgct
cggtgcaccgatcatcctgtcgccccgcatctccgtgccgacgacggcggccagcctgatggccggttccgctccgccac
cgacgatcgatcacacgaccggtttgatctacgcgtcgcccttctccgactacaactatgcgctggcagccgccggtaac
ccgctgctcgccgagtacgccgatcacagcgtaggtgcaatcaaaaatcagagacggcatttcgcgcctcgagatcatcc
ctactaa
>1009.g30
atggagctaaggacgaccgaaaatcggcacacctgtaccatcgaggagacgcgcacctcccaggccgaagctgccgcgct
gccccgacgtgaaaaggtgtggcgatacctattggccctccggttggcctccgatcagcacccatcgacacggaagcatc
tgaaaagcacttaccaaatctacaaagaaaatgagcggttactcgagtgtttcccgttctacatcgtccaccccttcagc
cggttgcgggcgtacgcggatatggtgacattcgtcgtgatgaacctgcacctgatgttactcccgttcgcgttcagttt
tctcaccttccgagcccatcccacctcaccgctcaatcgcatcgagtcgtacgatctggagctgtgcttcctgcttgccg
gcgagtttctgctaaagttctgcaccggctacgtcgaccaggacactttcgagatcgtgctcgatccgaaacggatcgtc
tggaggcgtttgcgcccggtgcgcctactgtacgatctcgctctcttcatgccgtacattctgctgctggaggtgtttag
ggagtggatactggatgctggggcggaagtatgcctggcgttcgtgtccctgctgtacctgagtaatatcggccgcttcc
acgatagtaaccgctactttcaagtgattccacgcaccctgggcgtaccggagggtaggaagcgcatcattcagatcatc
atgaacacgttgtacgtactgcactggaccacttgtctgggatacatcataccgctgctactgaaggcccatccgagcgc
ggaatcctccgatcagcggcatctactggacgtcctgcggatgatggaggagcaaccgacgatgcatcggaacctgagcg
atcttcgcatcgtaaccgatccgttcgtgaggcgacggttaacagacatccagacgaacgcttccacctcgtaccggtac
ttccgcagcatgatgatgacgctgcgcctcggtttggcctcgtgcgaacggaccgatctcgagcaacacttcatgtacca
gtggacgatgtggctcgtcatgtttctcggttggctgtggtttaactacgtgccggttgtactctgccgggcactggatt
cacccgaaatggccaacgatcagtacgatcgcttcctgtcgaatctgcacgcttacgccctcaacaagcgcctcagtccg
cagctggagcgtagtttgcgggagaactttgcgacccgcttccgggcccgcttcttcgatgagtccatgatcatgggttt
gttcccgcgtaatctgcgcagcagcatcaagatggaaacctgtcgccatttggtggccagtgtggatctgttcaagaacc
ttccctactcgatcctggccgatatcgtggactgtttgcaactggaggtgtacctcgagggtgacgtcatcatagcggcc
ggtagctacggtgattccatgtactttctggccaccggtacggtcgcggtttacgcgatgcacggccgggagctcggtca
tctttccgatggtgcttactttggcgaaatctcactgatcaagcggaaccaacagcgaacggccaacgtggtggcactgg
aaccgtgcgaaatctatcgtctgccgcacgaagacttccagagcgtaatccagccgcatacgtatctgctgaaccgcatt
aggaagcaggcggaacagcggttggccgcgatgaagcgcaaaaaagacaaaatgtaccgcaagaagctgatcgaagcatt
tttgcagtga
>1009.g31
atggaacatacggtgcatcgtagcaacagtgccggtttctcggtaaccgatttaccaccaacggtacgagcagcattcgc
gaaccttcgatcttttaacaaaatccagcaaaccgttgctccgacgatcctgcaagcggacgattcgctggtggtgaacg
caccaacaggatcgggcaaaacggtcatccttgagttggcaatcgccaagctagcgatgcaatctggtagccaacgtgac
ttccgtatcatctacctggccccaacgagatcgctgtgcgccgagaagtacaccgattggaagggccgcctaacaccgct
cggtatcgagtgcatccagtacgacggtgataacgtagtggaggacatacgcaaactcagcaactatcagctcatcctta
gcacgccggagaaatgggaagtgtttacgcggcactgggccgaccggaatgcagcaacggtgctgcgtcccatcaagctg
ttcctgatcgacgaagtgcaggtgatcgaggatagtgagcgtggcgctaatctggagctggtagtagcccgcatgaagta
cattgacacacgtttgcacggccagacggacgggacggggcccaccttgggtgagccagcggcatccgttacctcgattc
gtttcattgccgtatccgcttgcatcccaaatgtcgatgactttgcccggtggctgcagaacgatcggaaagtggtgcct
ttcagctttgccgaaacggatcgccagacaacgctcgaacggcacgtactcggctatccgttccactcgagtccgttcaa
gttcgagctgaacctcaattacaagctggtggacattatcgcccagtattcgtgctccaaaccgacgctcatattctgtt
cctcgcgcaagagtgccgaaacgacggccagctacctagcacgcactccaggccagtcgctgacattaccatcggccgcg
gttctacgggagattggctccgggctggtgggtaaacagttgcaggaactcatcggcaaaggggtggcctaccatcatgc
cggactgttggcaagtgatcgaatccggatcgagagcagcttccgcgagggacacatcggagtgctctgctgtacgagta
cgctctgtatgggtgtgaacctgccggcctatcttgtcatcatcaaggcgaccttcaatcatatgggcaaggattacgca
aacaactacctgctacagatgatgggccgtgcgggacgctcccagtacaacgagcacggtgtcgccgttgtcatgacaac
ggaagccaacgttgaacgctaccggaagctggtgagcgatacgctgccgatcgagtctcagctgcaccagaagctaccgg
aactgctcaactccgagatagcgcacgggatcatctacgatcgggcggccgtccgggagtggatccgttcgacgttcttc
tacgtccgggcccagactaacccgggccactatcaactatcggccggcccggtttacaacatgaacgatcagatcgagcg
gctgtgcgaaaccaccctggagtcactgcagaccagtggattgatcgtagcgaatcgtccggccatcctgcaaccagccc
catccggccggttgatggcgcgcaatcatctttccttcaaaagcatgcaactgctgctggccgagatggtgggcgatgag
acggtggcgaagatgctgtcgttgattgcccgggccgacgagttcagtgcgttcaagtgtcggaacaacgagaagcggct
cctgaatgcactcaacacgccgatcggatcgacgaccggcggtgcggagtgtgctggcgttcggttccggtggccgggac
gcatcagcacaaccgatgccaaggtgtactgtctgatacaggccgtgttcggctgtttacccatccacgaccacagcctg
caccaggaagcggccaagatgatcactctcggagcgcgcatttgccggtgtatcatcggattgctgaacgcaaatcggaa
ccgcttccacggtgaccgtgctgccggaagtttccgtgccctcgccagtgcctgcacgttggcacaatgtttcgaggtga
aactgtgggaaaacagtccgctcgtctcgtgccagctacgtggaataggaccccggttggcgcagcatcttgccgatcga
ggaaagtgcacgttccgtgccattcgaagctcggacccgcgagaactggagtgcatcgttaagaagcaaccgccgttcgg
gaatgagctgatcggattggccagcgaattgcccgagttcgccatcgagctgtcgaaaacgatgttggaaggggagcagc
agccacggaatgagatcgtctgcacggtacagcaacggaacggtcaatatctggccaggggaactcctccaattgagttc
agtcttcttgttggagattcaagcaaccggctgttactgtatgaagcgggattgtccatcgataggataccggcggctgg
aggcaaacgttggacaattcagcttccggatgccacagtggaatcgatccaggctcatctcatctgttgcgagtgggctg
gactggatggtcatcatacgttggcgttggttggcgatcgtgagatcatcgcaacgaagcaaaccaccattaccagcttc
ttcccgagtgaaacggccaatgacacgctgcattccatgaaggatatgagcttccagggaccgcctgttatcgatacgct
acattccatgaacgacatgagcttcccggaaccggctgctctcgatacatcgcgctggaacagcacatccgtgatggagc
gctcctatctgttagccacttcgaatggcacctgtaaagtaactattgagccaacacgtgtactggctaccagtactagc
accgatgctgatacgtcgatccgcttaccggtgctgccaccaggcactaccagtacgttaccactgcgatcgatcttgaa
gaaacccgttgatgttccctaccgatccgcaccatttgtagctcctcggacagcttttccgaggctggaaacctccggca
atcttctaaatgattccagcattcccacctgcttcgaagaggccagagaagcgttcaaacggatgcatacttccgcgccg
tttttcgatgaaaacgaacgccggtatctgtttcgccggtctgttgactgccatgcgccacctccacccagttcgtggtt
cggtggttcggatgcggaggatatactggcacactttaaacactgcaacgtatttgtgtccctatccggcgtaaaacgtg
ggcttgcacaaggattcatcgaaagcgaaaccactaaacctctccaggagtcgtgcgtctcggcttcgaatgtaaccagc
aactggtcgtttacgagccgatccgtccaggcgtcgggaggaaggaaaaggaaaaagtttgacctgggaccggcggcaga
tgttatttgtgctgattga
>1009.g32
atgaccgaggcccagatctgtgatatcagccgggaggcaaaggacgaaattagcaagtttcgattccggcgcaacgccac
caacaccgcactgattctgaaaatcgatcgcgaaaagcaggtggtcacggtggacgagctgctggaggatgtggcgatcg
aggagctgcaggaacagcttccatcgcaccagccccgctacatcatttacagctacaagatggagcacgacgatggccgg
acctcgtacccgatgtgtttcatcttctacacgccgcgcgacagccagatggagctgtgcatgctgtacgccaagacacg
tatggcactgcagcgcgaggccgatctgacgcgctactacgaaatccgtgagctggacgacatgaccgaagattggctgc
gggagaaactgcgatag
>1009.g33
atgaatctggaccagatacagcaagaggcgcgccaggcggcactgagcgaggtgaagaacatgttccagcgctcgaacca
aatggaaaaggtggattttcaaagaaggcgaatttaccgcaagaacctgtcgatggatgcccagctgaaatcgtgtatgc
agaaccagacggatgattttaagatcggtgtgaagaagctgcagacagcgctggatcagatcaaagaaatcggcgatcgg
atgaagagtgccttcgcgatgctgtcggatgtcccggcaatctacgatacgctggagagtgtgcgagacgagaacgcaaa
acactcgcagtacatgacggcgatggagaacctgaagcacatcttcaccgttcagtcgagcgtggacaaggcgatgcagt
ggatcgaagaggacaagctgctgcacgcgcaccaatgtctggcggatctggagaattcccgcgatgatctgctgttcgag
ctgcacaagctaccgaagcagaacgctcacgataagatcacgctgaaacggtactttgaaaaggtggaaacggtctcggt
gacgctggaaaagaagatccggctggtgctacagcgtacgctgaacacggtccgcaaggaaccgaccgtcatcgtgacgg
ccttgcgtatcatcgagcgagaagagaaggccgacgctttcgcactgcagcagcagaaaaatacgggattcatcgcaccg
gggcgtccgaagcaatggcgccagaaggctttcgaggtgttgaatgaggcggtcatacagcggatagaaggttcgaagct
ggaggaacggtctgacaataagatgtggctggtacgggacctggagctgacacgacagttccttctggaggatttgcgtg
tcgtaaagtcgctgtgcgttccctgtttcccaccgcattacaacatcgtgaacgagtatgtgaaaatgtaccacaatgcc
atgtcaaaatatctggaagaactgatccaaactgggctagagggtaacgagtatgtgacgattctggcatggattatgaa
cacttatccgggtcctgagctgatgcagcacccggagctgcaaatcgacctgtccgactgtgggccgctggtgagcgagg
aacggatgatggaaatgaaaacggcgtatctgcgcaccatggagcgcaactatatggagtggatgacaaaaacactggaa
acggaaaaggccgactgggccaatggggttgaggtggagtgtaccgatcagtactaccacacacccgcaccgatgatcat
ctatcaaatgatcgaccagaacctgcaggtcaccaacacgacacattccgatctaaccttcaacgcgctcatcctgagca
tccagcagatgacacggtacggccacaactatcgcggtgccatcctcgagtacaaggagcggcacttccgcgatcgtagt
ctggcaccgttcttcacgcatcacatcatcacgatcgtcaacaactgccagcagatgatcgagatcgcgcaacagctgaa
gcaacggtactggccaaaaacaaaaacccagcactacgaagagtttgaaaagctcgtcaaaacctatcaaacattacgcg
acgaaaccgggctggtactgctcgaggaagcctttctcgatctggacgggcactttaatgagctgtttacggtcaagtgg
accacgagctcggtttcggtcgacacgatctgtgtgacgctggaggactacttccaggactacaaccacttgcggccggc
caactttgagtacgttatcggggaggcacagaagctggtagcgaagcggtacatcaaggccatgctatcgaagcggttga
gcaaaacgcgggccgagtgtgagggactggctaagaaaatcgccaaggaggcacgccagatcaagctgttcttcgagaag
gttgcaccgagtgtggcgaaaagcgattctccgatcgacgtaatcgccaacctggccgggctgttgaactgtgatgcgga
gatgctggtgctggatctgcactccctgctctcgtcctacccatcgatcacggaggaccagctggtgcgtttgttccaca
cgcgcaacgatttcaagagcagcgaggtaaaggagaaggtacaagacgcgctggcatcacgcaagtcgaccatcagccac
gataagcaggatgcgatctttaaggaaatcgttttctctgataagctgtggtag
>1009.g34
atggccgataacagtgtcacgccagccagcaacagtttaccgccgcacgccgcacagccgctaaagcagaagccacccac
tggaaccaccaacagcaacagcagcaacagcatctccagcaacgccaacaacgtcgcaggagcaggaggaggaggaggag
gaggcatgcaccatcattatcaccatcatcaccatcaccttcaccacagcagtaaccatcataagtcgctggacatgggc
ggaacgggcaagatgggcggcagcaagcatcacacgaacgtaattcatcggactacgagtgaaagtttacgtctgggtgg
gcccggcggtggcggcggcggcggcaccgggaatggtgcttcattgatgaatagtgttagcggagctgctggaagtgttg
gaggtgcaggaacaggcactggaggaggaggtggcaatggtacatcgacgcacggtggttcgagcaccgaaaactcgatc
agcggcggtggcagtaacagtatggtaccggcacctggcggcggtggtggtcttctgtcccatacgtcgtcctcatcgac
ggtgaacagcagtattggtcggaagggtggtggtggtggtggtggtggcggaggtggctccagtgttagccaaggacaag
gacagggcggtgggaagacgtcctccttcatgatcacctcggtgacggtcggtgcgagccggaacagtgcggacaatggg
gacgactcggcggacgatctggatgagtcgcacacggatgacaacagccggataacggacttcgagaatgagacgcccag
cttctcggaggacacgttcagcaaggaggacgtgtttttcggcacgaacgcgatcggcagtgtgcccgtgatcccgacca
gctcccagtacgggttggcgatcgtttcaccgaacgatcggggccacggtggtgaggtgctagccgacgcgatgcacgtc
agcgtgacggacggtgggctcaatattatggcccacggtaagggtgacatgggcgatggcaaggagctgcaccatcgcaa
cgagcgctttaaggtggtgaagatcgaaagtacggaaccgttcaagcggggccgctgggtctgtatggactttctcgatc
acaccacgctgcagccggcaccggtgaaggagggtccggatgtagtgcccggtagtggcagtggtggtggtgttgctgct
gctgctgctggtgaggtggcctcgatggatggaaatggtgtcggaacgtccgagggtgcgtcatacccggcgacggccga
tccttcgtcaacgctcgagaacgcttcggccgattatcacgcacaccagagcaatgcatctccggccgtgcctcccggag
ggggcggcgtggtgggacctccgacggcgaccacgacgagttcctccaacatcaacagcgcttcgctgctcgggatgctg
aacaacgaatctcctggtcaaagcttaaaccttcctctaccgccgagtggtggtaccgctggtggcggtgttaatggtgc
ccagcaacagcagcagcagcagccgaccatggcggcaccaccgggaactcaacctactagtcatgtgcagtccgtttcca
gcaccacgaccatcagtactgctggccagggtgctggtggtgcaggaggaggcattgcgcacagtttacctcagtcgcag
ctgcagaatgcaatcgctggtcagcagaatgccattcctcaggcggctcagtcatcgcagtccgctgtctacacccagca
gcagcatccacagcttcagcagcaacagcaacaagggcaaacccaatactatccgcacacgatgacgaacctggccgatc
tgaacctgcagcaaacgaatcaagcgccacatcaacatcagcaccaccagcacggtgcgacccttccaagcaacatgcag
atgcacccgcagtcacagtcacagtcacagtcgtcctcccagcaaccaccaaccgtcaccagcagcgttgtctcttccag
cagcattcttccagccgcaaccgccgcctctctcggtgcacagtcgataccaacatcacaggagatgaacatcatcatcg
gcaatccgacgctgcaatcgagcttcccttcgccccatcagcagcagcagcagcaggcacagtacaagcagcagcagact
gccgttgcctcgcagaccaactctccggtcgtggttccatcctcgctcatcacggacaccgttggggccggtgctgatgg
catgattacgtcaacagtccctagcgttctttcgccctcgctggcagcgtcgtccactagcggcaacgcttcatcgttgc
cgagcgctggcgccccccaaccaccatcgtccgatacagccggctctgtatcgatcggcggtgatccgtcaatgatcaac
gcgtcaccatcggccacttcctcgccggtgacctcttcctcgcagctcatttcacagccaccaccaccatcatcctcctc
ctcgtcctcgtcgacggcgacatctgcagcggcagctggagtgcaaccaccgccggcggtgctcgatccttctgtgctgc
catccgctgcagcagcagcagcagcagcagttgccaccggcactagcccagcaacttcttccacttcgacgggtgccgcc
aacagtgcatcggcagtgacagtggccgccggttcaccgtcctcatcatccgttgctgcgagcaccggctccacaacgga
ggccggtgctggtggtgatccggaatcgaaactactgtccgcggtggccggtgttacggcgggcggcagcacgagcgatg
actccgagaaggccggtacggaagatggagaaaggtaa
>1009.g35
atgtcgaatccaccggcacgcaggatcaccatcggtggtgtaccgtcgaagatcatcagcatcccgaggcgcatctcgct
cagcgctgtgttgcagcagccacaccagcagcaacagcagcagcagcagcaacagcaaccacaccccccacaacagccac
aacaacaacaacagtctctgcaatcgcaaccacaacagcagaacgttgccagcaattcagcagcagcagcagcagcagca
gcagccctgttgcagccaccacacgccgatggcgcacaccaccaaccacagcaacaacaacaccaataccctcctattcc
gattgcacacgaaagcttcgcaaacaatgcttccatgcccctcgatcggagtagatccccgctaacggtatcgcacggag
gaggaggaggagggccgcttgccgcaggatggcaccagccgcttcccttgtatccctcggcgcaccatcccgctggtggt
ggtggtgaacagccggccgagcggttctccaaagcgtactcactgcccccgtcgatgagtgcgtcggcaaaggaatcgct
tcgcaaggatctgatcgatcatctgcagcagcagcagcagcagcaaacttcgcattcgttccaacccacagcacgtgctt
tcaatgttgttgttagtagtagtagtagtagtagtagtaatagtaatagcaccaacaacaacaacaacaacatctacacc
aacattgcgctcggcaaaagcatccaaaatctaatgaaacccacaccgacgttggcgacggcagtgacgaatcgattggc
ggccggtggttcgttgcaccgttcgttcggtgccctcggaccatgccgggagttaccggaacatgggccagaggtcgtcg
gccctttcaataccggtgccggatactgccggaccgcgtccagcttgctagggaacttcaccggcagtaacagcgtgagc
ggctgtaccgtgacccatccgcaccggtgtgtgcaggatctgatcaacgaggagctgggtggtggcggtggtcgctcaac
gatcggtgcgatcggtggtggtggtggaggtggggggtaccacaagctgagtaaggcgggcagcatgatcaatatgagca
tcgagtccgatctgtacggcggcggtggcggaggatcgcagtcccatccggcatcgggccgctcgagtccagccttcccg
tacaccgggacaccggtcggtagtccaccgcggttggccgccggtcactatcatctgctcggaccgacgtcgtcgccgtc
gtacggtggcagtccggccggtggcagtgcccgtgtcagtagagcaccttcaccttccttttcccagcaccaacagcact
cgcagcactcgccgcagcagcagcagcagcagcaccaacatcctggtagcggtggtgatcatgcaaggcagcagcagcag
cgtgccattcccgaccggtcgcgatcgaaggcactagaaggaagggccacgaacgcgtacacaagcacactgataaacaa
gggagcaaaaatgaaaagcgacatcatggcgatgcaccaccagtgctcggtgtccggcaaaaaggacatactgcgcgagg
tggtcatcaagtacatcgaccatttctacccgaagtaa
>1011.g36
atgacgtccccgctaccactgttgcgatcgttctcgaccgaaaaccaacgatccagcgactggagcaaacggttttcgct
tcgcatcaagcaaaagagcagcaacgatggcaagctggactttgcgtcgctgcgcaagaacaagttcgcacgccgctgct
cgtcactgcggcagcagccaaccgagcagaccacgtccagtgtcacgctcgagctcgagtccgcctcgccggcacattcc
atgaccatacacgagaacagctcaccgaagaaaccgaaatgggaggtcatcgagcacttcaagtcgaacgtccggggcca
ggagtcaatcagcagcagcctgatagcggctggagtgacggcgttcaacctggacgacaccaactccaactactccggta
caccgtcgataaggaagaagagctttcagatctacagtggcgccggtaagtgtcgctaa
>1012.g37
atgaagatcggactgtgcgcattcagtgggttcaaaatctaccccggtagtggcaagaccctggtgaaggctgacggtaa
gacacatgtcttcctgaacaaaaaatgtgaacgctcgtttttgatgaagcgcaatccgcgcaaggtgaagtggacggtgc
tgtaccgccgcaagcacaagaagggaatcgtggaggaagcgtccaagaaacggacgcgccgcacgcaaaagttccaacgt
gctattgtcggtgcttctatcacggacatcatggctaagcgaaacatgaagccagaagtccgtaaggcgcagcgtgaaca
agccatcaaggtcgccaaggacgccaagaaggcgaagcaggtggagaagaaggtgaagacgcaaccgaacccgaagcaac
agaaaactaaggctaccaaggtatcgcagaaagctgcaccgcgtgtcggaggcaagcgataa
>1012.g38
atgaggctgattctgtctatctttatcattgccgtgatgggcgcttcttgtctcgtacattccaaaacacagaaaagtgc
agttatcgacagtattatcgaaatgaaggaactgaaaaaactgttccgtactaaaacaaacgttctgattctgtttgtgg
ccggcactaaggagaacacggcgatcatctcatcattccgggaagccgccgaaacagtaaaagggcaaggtacgctcgtc
cagttcgactgcaacaattcagagatcaaaaaaatctgtaaaaagctcaaggcacacccggttccctttgtgctaaagca
cttcaaagatggtgactaccataaggactacgatcggcaagcaaccgcgatcagtattgtgaacttcatgcgagatccta
ccggtgatctgccatgggaagaagacgcggtcgggtctgatgttgtgcatgttccggatgcggtggctttagggaaattc
cttaaaaaagaaatcaagccaacactcgtcatgttctacgcgccatggtgtggattctgcaaaacgctgaaaccggaatt
ctctggcgctgcaacggatctgaagggtcgttacgttttggccgcaattgacgtgaatcggcccgaaaactccatcatcc
gcaagcagtacaacattacgggatttccaactttactttactatgaaaacggtcgtatgaagcacacgttcgaaggggaa
aacaatcgtgccgggattgtggcttttatgaaaaatccatccgctccacctcccaccaaacaaaaggaacaggattggtc
ttctgaaagtaattcagagattgtgcatctaacgtcgagtaattttgaaccagcactcaaagacgaacgatctgtgctgg
tgatgttctacgcaccatggtgtggtcactgcaaaaagatgaaaccagagtacgaaaaagcagctgaaattatgaaagcg
aagaacattccaggtgtgctggccgctttagacgccacgaaagagccatcaattggacaacagtttggggttaaaggtta
tcctacggtcaagtacttcagtaatggagatttcaaattcgatgtaaacgtgcgcgaagcgaacaaaattatcgaattta
tgcagaaccctacggaacctccaccaccaccagcccccgaggcaccatgggaggatgaaccttccgatgtagtccatctg
aacgatgaaacttttaaaccttttttgaaaaaaaagaaacacgttttagtgatgttttatgccccttggtgtggtcactg
taaaagggcaaaaccagaattcacgcgaaccgccgaacattttaaggatgatcccaaaacagagctagcagcagttgatt
gcactcgttacagcacgctttgtgcatcgtttgaagttcgtggatatccgaccatcaaatactttagctatctgaaaact
gttcgcgagtataacggtgatcgtacggaaacagatttcattagctttcttaaagacccagacgccgcaccgaaaaagag
tgagaaaacaatagaaccgttcggtgatttccaaggttctaacgaaatattgttactgacggacagtaactttgaagagg
taatcaagcgggaacccagccttctgattatgttctatgcgccatggtgtggtcattgcaaaaatatgaaacctgagttt
gcaaaggccgcccaactattggcagaagaaaaaatatcggccaaggtcgctgctctagattgcacagtgcatacgaaagc
cgcggagcgattcgatattcgtggctacccaacattgaagttcttccgagaaggacaatttcgacgcaattacgagggta
aacgtactgcccaagacatgctcaaatttcttcgctctggaggatcgcccacaaaggatgagttgtaa
>1012.g39
atgagccaaacattgaacatcgctcgaatggatcccacccagattacggcgctggcgaaactgttgaaggaaagcggtga
taaagtcctgaattctgagttcaaacttacgttatcaggatcgctgctgagggcactaaacgattctttcagcttgatcg
tggacaaaaatgaaattctaccaccccaaagcttccaagtagtaaaacccaacaatgccaaatcagacgtgttccgagat
ttgcagtttgtctacgatttcgtacaaaagacagttattctaagcttaaaccagttcatcaacgatgatccctacgagtc
tgccgtggacataagcaagttccgtagtttgcgaacactagaagtgcagaagataccaatcaatcagattatcggcatgc
agcacctcagaggacaacttcaaactctggcctgcgtacggagcatatctgatgtatcggacgtattggttagctgtgga
ggcgacaatttagtggaaggaaatcagtggcgttcactgaaaagcataaattttgcttacaacatgctcgattacgtcga
tagctcgctcgagctgactccttggctcgagttactcgatctgagtcataatcagctggtgagcgtttcggccagagtag
tcgtgaacatctga
>1017.g40
atgggaaatacggacacgaagctaaactttcgaaaagccatcgtacagctaaccagcaagagtcagccgatcgatgcgag
cgatgacacgttttgggagcagttctggtgcgaacacaacaccccggtccaggacgtgtttgcgctcgtgccggccaacg
agatacggaaggtgcgcgatgtgatgccctcgaatctggccaccctctgctacaaggcgaccgagcggatggtccgggcc
gtcgataacagctgtcgcacgcaggcggaacagcagaccgttctcaactgtgtccgcctgctgacccgcatcctgcccta
catcttcgaggacgctcagtggaaggactttttctggtcctcgttgcccagcaacggtgcaggcgaaaaggaggaaaacg
caggaggagcaggcggtggagcggtcccgttagcccagagcctactgaatgcgatctgcgatctgctgttctgtcccgat
ttcagcgtagtaggctaccgcaaatcgggtcccgagaaggccgaagagctgaattcgatcgatagctgcgagtacatctg
ggaggcaggggtggggttcgcccaatcaccaccacggaatggccatctggatgctaggcgtaccgagctgttgaagctgc
tgctgacctgtttcagtgaaaccatgtaccgtccaccgacggccagtgatgaaccgaatcgttggatcgtacactttacc
agtgccgacaatcggcatgcgttgcccctgttcacctcattgctgaacacggtctgtgcctacgatccggtcggtatcgg
tgtaccttacaaccatctgctgtttaccgatacccttgagccgcttgtcgaggtgtgcctgcagctcctgatcgtgacgc
tcgatcatgatatcaccgggaatgctgccggtaccccgggtggccaacaggcgggcggacagtcaccggtagggtacgtg
cacgatgagagcacgattgcggacaatctcttcatcaactatctgtcgcgcatccatcgggacgatgactttcagttcat
cctgaagggagttacgcggttgctgaacaatccgctcgtccaaagctatctgcccaactcgaccaaacggctgcactgtc
accaggagctgctggtgtttttctggaagatctgcgattataacaagaaatttctctactttgtgctgaaaagtagcgac
gtactagacatcctggtgccgatactgtaccatctgaatgattctcgtgccgatcaatctcgtgttggactgatgcatat
cggtgttttcatactgttgctcctgtccggggagcgcaatttcggtgtacgactaaataaaccgtacaccgcgaccgttc
ccatggacattcccgtctttaccggtacccacgccgatctgctgatcacggtgttccacaaaatcattgccaccggtcac
cagcggttacagcctctgttcgattgtctgctcacgatcctggtcaacgtttcgccctacctgaagacactctcgatggt
ggcgagcattaagctgttgcatctgctggaagccttcagtacaccgtggttcctgtactcggccccctcgaaccaccatt
tggtgtttttcctgctcgagatcttcaacaacatcatccagtatcagttcgatggtaactcgaacctggtctacacgatc
atccgcaagcggcaggtgttccatgcgctcgcgaaccttccgaccgatgcggccggcatcgcacggtgtctcagcaatcg
caaaggtgccggtgccggtggtggtggggctcgtatgagtggttctagtcacgcaggaggccacggtggccccggtgccg
ccggtggtcgtgtccagagacacgatgatgaggtggactatcaacagcgaaaagcggcactgactgctcccggacgggat
tcaccaggatcgggagcggccgatgacagtgaggacgatatcagtgatcgtgccggacgggtaacgttgcgtgatgagga
cgatagttccgcttcggccgatgcgcgcagtgatatcgtggaggaatcgatggaaggctcacggccggcacaggaagccg
aaccgggtacgctgcaagcgaccctactcgatactcccaatctggcccagattacggagcgtgaatcggcacatccgacg
tcaccggattcggtgaccgccgctcccattgccacgacaccgatcaaagaagctgatggtagcgagggacaggatgatgg
tggtggtggtggctcaccgaagggtggttcaccgagcaagacaccgtctccactgcgccgagccattgcccaacggggta
gcatccgggtaacacccgcgccacaggcagctaaacagtggcaagcaacacccgaatgggtacaatcgtggcgttcgaag
ctaccactgcagacgatcatgcgtctgctgcaggtactggtaccgcaggtagagaagatctgcatcgacaagggccttac
ggatgagtcggagatactgaagttcctgcagcacggtacgctggtcggtttgctgccggtaccgcacccgatactgattc
gcaagtatcaagcgaacggtggtacgacggcctggttccgcacctacatgtggggtgtcatctatctgcgtaacgtcgac
ccggccgtctggtacgataccgaggtgaagctcttcgagatccagcgtgtctaa
>1017.g41
atgtcgcaagtgaaagttcaccaacatcgtcgccagcagcagcagcagcagcagcagtggcttgggcttggggctgcact
agaacgtgtcactatggtgctggtgcccttgatagtggtactgctgtcagtgacagtgacgaccggtgtccagggactac
aacagcaggagcagcagcagctaccagctgctctgcatccacatcaccatcagcggcatcaacaacagcatcatcatcat
catcatacagacaacgtcatcgattttgataacgccgatcaagatgatgacggtggtggtgggggcagcggtggccgaaa
ggaccacgaaaaacggttggaaaacttcctgctcaccgatttgctcagtgatggtgaacgggaacggcgtctcgtttgga
acggtatcatcggaaaggagaccagcatcgccgacaatagttccaacaaaacgctgatgctctggcagatggccacaccg
aacagcctgatccagatcatctacaacagcgagggcgatatgatggactgcgagtacgtccggcaacgttcgatggtgca
ccagttccgggcccaatttaccgcagaattcgtccaggcacggacacgtaatttcacctcccccttcactggcccagcac
gccattcactcgtctcagatcacgagttccgggagtacatcgaacgggacatagtgacgcccgagatgcaagaactgcag
tacaatgtgtttgagtttccggccagcaacggtgcagcgagctcaagagcactcccacagacctccgccgtcagtgatgc
gtttgggatgcggaacctaacgtacattccactgcgtgcattcgaggagataccggaggagttggccggtttgctgaact
atcaggagctgaagcagcggtgtaacgtgcggcacaggcagctgaaagagatcgctagtggtttgcagagtgcggatccg
gagcgtcagcggatagcgaacgagaagctgcaaaggcacaagcgagcgatcgccgattggttcctgtcgccgaacacaaa
gtggtgcggtaagggccattcggccagcagatataaccagctcggaggcgcatcacgggcggatatgtgctgccggaagc
acgaccactgtcagcttatgattccggccatgggcacccggtggcagttgttcaatttcggagcgatcacgctcagccac
tgtgcctgcgacaagaggcagcggcgcgatctgtccagcatgctgcgcgtcccgggcaccaagtggtgcggtaagggctg
gagtgcccggaattacgtcgagatgggcggcaactcgaaggcggaccggtgctgccggcagcacgatctatcatgcccct
tctgggtgctgggcttcgagacaaagtacggactgttcaactggcgcgtcaacacgctgatgcactgcagttgcgacgaa
aggttccgtacctgcctgaagatggccgactcgagcgacgccaatctggtgggcaagctgttcttcaacatcatgcagat
gaagtgcttcgtgataaagccggagacgcgctgcgtgaagaaatcgtggtggggcaagtgcgaaaagaaggtgcgcgtga
agcgggcccatctgcgggacaatcggcggttctag
>1017.g42
atggacaccaggaccgtcctcgagggctatttgcgcagagccgtcaatccgaataacgatgatctggatgtgtccgcgat
tgatcagttttgcttgacgctcaagaaggacccttcacggatgtcgacggcccgggagttgctggtgaaccggattcagt
cgactaacgcgaaagagtccttgcttgcactcgaggccctcgaagagtgcatggaatcgctggggcgggagtttcgctcc
gagatcaataagttccgcttcctgaacgagctgattaaaatggtttcaaagaagtataacggtgagcagacaccgcgcga
agtttcggaacggatcctaaacattctgctgacctggaccaacaagtacgaaccgtgcgagtgcgataagatacaggaag
cgtacaatctgctcgccagccagggcatccagcatcgatcgcagcagaacgtgatcattcgcaatcccggcggtgctgga
tctcaactccggtcagcaacagccggcgacgatcgatcgaaccagtcggcggacaagcgagagcaaaagctacggcagct
tatcagcagtggcaagcgggaggactttgaaaaggccaacctgctgatacagaacttttgccgcgatgaggaacggcgta
cgcagatgaagagccgccggctgtcggagctacagaaggtggccgaaaatacgaagctactggatgagatgctggatcag
tatcggggtggtagcggtggtgctgacctggaaccgaactcatccgacgatgacctggcagtgctgaatgagatttacga
atcgtgcgaatctgcccatcccacgatcgtacggttggcggaagagacgcagcactgtgaggagatgattgagaaaatct
tcgaagttaacgatgcgttaaaccaagtgctggacaaatatcgtcttaaggtgctaaaccagcagccgaatgtgcatgga
agcggagagccgctactgtctgccattccgtcatcggttggctacgtaccaaacattgtcggtccggacacgctagactg
tctgttcgatgtgtcggatgccgatggaacaacgggctacaatcgaggagcagccaacaaagcggccgcacctccatcat
catcgtccgatcgtaccaactataaggacattctaagcgatatcttcactgcaagtgccactgacggtgcgggcaccgtt
aagccgctgaccagcgttacgaatccaaccagtggcattctcatgccggaaacggtgctcgccggtgcgaaccgatcgtc
ggcgaacgcgacgaatgtgaaggatcatttgctcgagatcaactcgctccttggtggtagcaacagtcaacaccagcagg
gtggtgtggggatggtattgccacaaaacgctagaatcattcccggtaaacccgtcccttcggtggacacggctaatcag
aggcccacgagtctcgtatcgccgggaacgaatggtacgatcacgagcaagaacggaacgacagctgtggctggtgcggc
tggtgtggccactgctgctgctactcctccgtttggtaaaagcatcccagaactcgattccatcattacgggcatgaaag
cgacgctactgtccccaccatccgtaagcagctcttccacgggtgttaagctcgatcctgaatctcgtactgtcgaaccg
aacgagcagcagccggtctcgcacccggttgaagaggatgatccgattctggtggctcccgcgcaacccgtggccatcga
gcagcagcaacagccagtgaaaccggagctgaaagcactagctgatattgtgatcgatctggatgcgatcacaccgagca
aggaaccatcgaggacggtgctggatgataaggagggactacagattacgcttgcctttgcggccgaccatccgaggccc
gacgtcacggttatcgtcatttcgaccatcaatcagggtcgtaccggcattccgagcttccagtttgatgcgagcgtacg
gaagccatgcaagctgcggctactaccaccgtccggtacgagcttgcccggtacgaaaccattccggccaccggccgatg
gcattacgcaggtgctgctgctcgccaatccgtccggtgagcccgtcgatctgacgtgcattctgacgtacctggtaggc
gatgatccggatccgatcaaagagtcgatcgtcatgcaggcagttccatcggtgcgagactaa
>1017.g43
atgtgtgcggcacagaccaacccaccgtccaactttaactacgcctggggctatggcgagaacacgcggggtgaatcggt
ggtcgagatagcgcccaacattacctacaatgtggcagcggacgcatccacgatgccatacttgcagctaccggacggtg
ctagtataatagtgcagaaagatggcaagggagcgatcacacacggcaacaaagccgtccggcggatgatcgtcgtaaac
gatccctctacgctgcaacaaactggaacacagcgaatcatcaccaccagtggtacaacggcaacggtcacaacgggaca
tcagaagaagcatgaagtcataacaaacggaatcatcgagacaaagccgaaaacggccatcctgacgacgggtgccggtg
gtgcattcatgtccccgatcggaccgatacagctgacggcggaggaatgcaacgatatcttgatgaagcgtgcggctgct
gccgtcgccgccaacaaccaacaggccatcaccaacaacaccgatggtcatcatgcatccatctcggtgcaggtgcagaa
ggtgatccagggtctggaggaaggggacgattcgcaggccaccgccacgacccatcagctcaagattgagccaacgttga
gcatttcgccgaagctagaagcggtggagattgattacaatgattacgttcaggaagacaccaccccaacgccgaacgtg
gtaccaaaggagcgtccgtactcgtgcgatcagtgtggtaaatccttcctgttgaagcaccacctcacaacacacgcacg
cgtccacacaggcgaacgtccgcatgtctgcgtgcactgtggcaaggactttgctcacaagcactgtctgaacacgcatc
tgctgctgcactcgaccgaacgaccgtaccagtgtcaggagtgtaagaaaagcttcacgttgaagcaccatctgctgaca
cattcgcgagtgcactcgcgtgaccggccgtttgtgtgccaggagtgtggtcgctcgttcccgttgaagcgtcacctggt
gacgcacagtaagttccatgccggtgagcgaccgtacgtgtgtgaagattgcggtgaaagtttcgcccaaaaggagcatc
tcgtaatgcactcgcggttccacggttctgtcaatccgttcgtctgcgccgactgtggcgctaccttcccgcgtaagttc
cagctggtgaaccatggtaaactgcacggccgcataccgcactcgtgtacgctgtgcggtaaagagttcctccagaagcg
cacccttgcggcccacatgaggatccacaccggagaccagccttttccatgtatcgcctgcggtgaaggattccgtacca
agtcggaactgaacgcgcacaatcggttaacgcacggtggggttaatccgagttcatccaacacgaccatcatcacgaca
aacacggtcgtcacatccaatgcccaacagcagcaacaacagcagcaaactcaggcacagggacagcagcagcagcagca
acagcacatcgaggttcagcagctgcagcaccaccagggccagcagcaacaggtacaggatgtatcgaacgggaacatta
tcacgacgatcgcaaccacggggcaaggttcgcccgatacgtcaccaaggccacagtatgcctgccgggagtgtggcagt
gcctttaacagtcgcgaagcgttggccctccatctgcgtttgcacaccggtgacaagagcctgatgacggatctgtgcgc
cctgacagccgcccttcccggtcatctattcccagctgtcaaccaagtacaaattatcacctcctcggggcaagtggtac
cgcagatccaacctcaaagccctccacagcagcagcagcagcaacagcagcagcagcagcaccatcaacagcagctgcaa
catcagacacaggttgtacagcaacaccaaacgcagacggtagtacaacaacaacaaacccaacaacagcagcagcagca
gctacagcagcaacaacaacaacagcagcaacaacagcaacagcagcagcagcaatccgttgttgtatcgcaaacgaaac
caaaagcgcacgtctgtctcagctgcggcaaaggatttgccaccaagcatggtctgtgtctgcataacaggcgtcacccg
aacggtggctgtacggttcgaacgcacgtgtgcgagtgcggtaaggcgttcttccaaaagaaccatctgatgttgcacca
gcgtcaacatctggagcagaatcagcgtggcgctactggagctaccggtggcaatgccgctgccggtcagcagacgcagc
agcaacaggtgcagggtgctggcggccaacagcaacagctggttgtgattcaacaaccgaaccaggaagcactggttcag
cagcaacagcagcagcaggcagctcagcagcaacagcaacaagcggcagcacagcaacagcatcagcttcaacagcagca
acagcaagccgttgccgtacagcaacaacagaatcaacagaacaatcagcagcacggcatgcgcaaccttgtgattgcga
atcagcccgtccagctacaggtgatgcaggagggtaacgcggctcaagtgatcaagtacgagatcatccacgacacctcg
cggcaatcgaatgtcgatggccccaccgttagcgcttctgcggcagcacactcgtcctcttcggcgacggccactagcac
taccatcatcactggtggcagtagcagtagcaacagcaaccatcagcagcagcagcagcagcagcaagtacaccttcacc
atcatcaacagcatcatgctattgccgttggtgcagatgctaatggtggtactggtagtgctgctgaaggtggagggcac
tatctgatagcgcaaggacaacatcatcatgtgatcggctcgccgacagcagcggtagttggtggggtcattgaagaagc
aaatgatgtggacgataaaagtggtatcatcatcactcaccaccagcagcaacagcaagtccatcatcatcaacaatatc
atagacagcagcaacccttggaggtcactgggcagtctagtttgatttcaccgagtgaccatcataactacgctgccacc
gtttccgatacgcgacacataacgaccacctcgagcacgacctaccaaagctaccatcaccatggaggaggtaccagtaa
cacaacggccgttggagccagcagtataccacagcagcacctatcagatgcatctacacagcagagttccacggttaagc
acgaaaaactgtag
>1024.g44
atggtgataatactgattctactgccagccggatgccatcactaccagccaaaaccaaagaatccgtcgtcgtcggcggc
gccaacgaaatcgcacacaaccagccaccaccaccctcaaccaacgcaacaaccagtacctcatcaatcgggcccagcag
cgccggagcagcggcccggtggcggtggctgctgtgacgcgtgttgccgggcctgcaccaggcggcgctgctgctggtcg
acgccgttcaaccaccggccgccacccggggccaccgatgccaacaacaatgagcagaagccccatcagccaacggcgcc
ggatctcggcagcccgccaggtctcagctatctgacgcgcattatcatttccgacgactattcgcaggtcgctggcagtg
gtgctgctgctgctgctgctgctgctgctgcaggtgcaggtgggcggcagtgtgacatcgtcgacgacaatggcggagga
ggcgcgctgctggtcgagcccgaggtcgaaaccatcaatcgtgaaggtgagtag
>1029.g45
atggtgctaatgtctgcccatccatgctgcaaggtgcaagctgcagaccggctagggtcacagcagcagcagcagcagca
gcagcagcagcagcaggtgccatgctcgaacaacatttttataaatcgatttgtgcagattgtcgtcgtcggcgatggtc
aggtgcaaatcgtggtgcaaccgacactctgtatctccttcgcactcgctatggcgctagacggaaaggcaatcaaagag
gaaatccccgacaaagatacgtacgagacgagtgctcgcaagatgaaaggtagccattga
>103.g46
atgggggatggcggccctggcggaccgttcctgcgcaccatcgagtgggatatgatggataagcgcaaattctttccact
gtcgatgctgagctcgttttcagttcgctgtgccctctatccgctgaccgtgatcaaaacccagctacaagtccaattcc
ggaacgatgtctacaagggtatgatcgacgccggaatcaaaatctatcgcaacgagggtgtgccaggactctaccgtggg
ttttggatttcttcagttcagatcgtaagcggcgtgttctacatcagcacgtacgagggcgtgcgacatgtgctcggtca
atacggagcgaatcaacgagtcaaatcattagttgcaggaggatgcgcttcactcgtcggacagaccatcatcgtaccgt
tcgatgttatttcgcagcacgcgatggtactaggaatgggtgcgcatggcggtaagaatggtcccgttaacccgctaggc
attaacttcgacaagggtagcagccggttacggatcacacgagatattgctcgagaaattttacgccgagacgggtttgg
aggcttctaccgtggttacactgcaagcctgatggcctacgtaccaaactcagccatgtggtgggctttttaccatctgt
accaggacgagttgctaaagatagttccaccgtgggtgtcccatctattcgtgcagtgtgtggccggaagttttggaggc
ttcaccacaactatcatcaccaatccgcttgacattgttcgggcacggttgcaggtgcagcgacttgactcaatgagcgt
cgctttccgcgagctgtggcacgaggaacacttccacatgttcttcaaagggctgacggcccggttagtgcaatcggccg
cattttccttcagtatcatactcgggtacgaaaccattaagcggatttccgtgaacgagcagtacaggcatctaattcga
tggtaa
>103.g47
atgtcggaaggatttggcacaggccatcaggaagcagcagcagcagcagcagcagcggcagcggcggccgcagccggaca
gctaggcgaggacactattctggtgcacggtgacggggatacacacggcgattatcagtgggcgtacggaacgataatgg
actcatcgcgcgtctcgacctgcctcatctccatgctgctgatcgtgtatgggagcttccgcagtctgaacatggagcag
gagcagcgtgaaaaggaaaagaaacgacagagtgaaagtatgaacaatctgctgaccggagagccggtgcaaccagagca
aaacaaattcgctacgttggatacgatgcacgccttgtgtttaccgcttggggcatccatctcgcttctggttatgtttt
tcttcttcgattccatgcaaatgctatttgcggtctgcactgctataattgccaccgttgctttggcttttctgctgcta
ccaatgtgtcagtacatcattcgaccctgcacggacggtaatcggatatcctttggtgtgtgcggtcgttttacggcagc
cgagctgttcagcttctcgctggcagtgtccatcgtatgcatttgggtgctgacggggcactggttgctaatggatgcga
tgggaatgggcctgtgcgtagcgttcattgcgttcgtgcgcctacctagtttgaaggtttctacgctgctgctgactggc
ctcctcatctacgacgtcttctgggtattcttttcgtcctacatattcagcacgaacgtgatggtaaaagtggcgacgag
acccgcagacaacccggttggcattgtagcccgcaagtttaacctgggcggcatcgtgaaggaaccacccaagctaaatt
tacccggaaaactggtatttcctagcattcacaatagtggccacttttcaatgctcggtttaggcgatatcgtgatgccc
ggtttgctgctttgtttcgtgctgcgttacgatgcttacaaaaagtcacagaccacccaaacggctgaaactggcgtccc
accacccagaggcgtcgggtccaggctcacctattttcattgttccttactaggttacttccttggattgctaaccgcga
ctgtcagctcagaagtattcaaagcagcgcaaccggcgttgctgtatctcgtaccgtttacactactacctctcctaacg
atggcgtacttcaagggtgatctacggcgaatgtggagtgaacctttcatcatacagcaagcatcgaagcagctagaagt
ataa
>103.g48
atgggtcaagctgcgagccaggaggatgcagaacaggacggacagccagcggaagcagaggacgacgacgacggaggaat
catcccgatgcgctccgaccgctttctcgtgactgatagtgatattgcttgcgaggaggcagcacgtttaacggctgagc
agcaggaggatccgtcgcctgaagatgatgatgcagcatgtgaatatcatgatatgccaccaccacccgacggcggatat
ggttgggttatcgtgttcgcttccttcatgtgcaacatgatcgtcgacggtatcgcgtacacgttcggtgtatttctgaa
cgagttcgtagtgtattttggcgaagggaagggcacagtggcatgggtgggtagcttactgagtggtatgtacctgagcg
cgggtcccgttgtgtctgcactagcgaacaaattcggttgccgggcggtgtgtatagctggaagtatcatatcggcctct
gcgtttgcactcagtacgcttagtacctcagtaacgatgctaatgctcacgtacggtgtgatgggcggcattggctttgg
attaatctatctgcctgcggttgttgccgtcggatactacttcgaaactaagcgctcattggccaccggtattgcagtgt
gcggttccgggtttggtacattcgcctttgcacccctagcaaacatgctactggcaaactttgactggaaaaactcgaac
ctcatcttggcagggctgattctgaattgtgcgatctttggcgccatgatgcgcccattgacctacccgaaggaggacaa
agtaaaacccttgatgcagcgcatgtacgaagagaaacgccttcagatggagcggggatcgataggtggatcctacttca
tggtacagctgcccgatggtacgatggagaaaagactgaaagccccgctaaacgcggatccgggtgtacactcgagcctg
gccctggatcagctcgcacaacagggtggcatgcatcccgtggccacgttaccaactatctcggaatttaaaacacccga
gcagaacgggagtagcggctcatcgtcagagtcgagtcagatagagatgaagaaaccgttgaacaaaaaacgcaacacca
actccgaatcggatgcgaccgattatggggcagacaatatgccacgcaatgcctcgcagcctgcctttactagccaccaa
tcaggtatcccgaagaatggttccgtgcccacgttcgatcgcgttcggaaacactctaccggcgaacggttcaagccatc
gctggcggccataaaagcgagctcacgcggtgatgtcggtagcaatggtgatgatgatgccagcatgtttacctcgaaag
cttctctgaaagcagaccggccaatgatggtgcgtccgctttctcgtaaggatattttctattccgggtccgtcaccaat
ctaaaagaataccagagtcagaaatctctaaccaactaccgcaactccgttgtttcgctgactaaattcgagaaggaaca
tcgtaacgacgtgcgggatgatgtagagaagggccgagaagagcaatatgatctgtgtccatgcctggcattaccggaat
cgttcaagaacgccattgctgctatgatggatgtcagtctgctgcgggatcccgtctttatgatgatcggtgtttcgaac
atattcggtatggctggcctatacgtcccgttcgtttatctagtcgatgctgccgtccttgatggaattgatcaaagttc
tgcctcgttccttatctcgatcatcggtatcacgaatactgtcggaaggatcgtgtgcggttacgtagccgattttccca
aggtggacgctctcttcctcaacaacatctgtctcgtgatatccacgatagccgttgcgctgacaccgttctgtagtagc
tatgcctcatacgtggtgatggccatcgcgttcggcattgcaattgctggctacatctcgctgacgtcaattattctcgt
ggatctgcttggtctggacaaactgacgaatgcctttggattgttgattttgttccgtggtgcagctacgatcgttggct
caccactggccggtgccctgtacgacgcaactcagtcgtattccataccgttctttgtcgccggaggcctttttgcattg
tcggcaattaccagcttcgctgctccagctatgcaaagattccgaaagcaaacacacgctccggtacacgtggaggtgct
aacccctattgacgaagaaccctcggaggatcttgccgatgatgatcaaccgattacgatggtaccaaagatcattcaaa
ctgccccgagcccgtccaccgagcagcccgtcacgtccaacattacatccacctccacgatcagtaacgatgacaggaag
cacaccaacggtaacagtgcaaaggatatgaataaggaagttagccaaatggagtcggtggtgtaa
>103.g49
atgagcaaacgacgtcgtacaagttctttccaggatgaggaaaacagcgacgaagatgcgtttcccgagcatagtgaaga
gaaaaaggaaagacgaaagaagaaaaagctggatcctggagaactttgtcaacagttgtacgaatcgattcgtaacttta
agaaggaagatggctccacgatttgcgacaccttcatacgagcaccgaaacgccggcaggaaccttcttactacgaggtg
gtggcgaatcccattgacttgctacgagtgcaacaaaagttgaagaccgattcgtacgaggatgtggacgatttggcggc
ggatatcgagctgattgtgaacaacgctaaagccttctataagcccgattcctcggagtttcaggacgcatgccaacttc
tggatgttttcaacaccaacaaaaaacgcatcatggaacaccaagtggaggagggaggcttggaaatgaaacctcgaaag
atcacccggcctcggaaatctttaaccgccgacgacgatgagatggacgagggtttagatttcgatccgtacgaggaatt
gtttactacggtgatgaccgctaccgaccctttggacgaccatgagctgtatcctatgtttcagctgttaccctcaaaga
aactctaccccggctactacgacatcatcgatcacccgatcgatttgaagttcattgcaaccaaaatccaaaccagtgcc
tattctagcctcaacgaaatggaaaaagatctgttgcagatgacgaaaaatgcttgcaccttcaacgaacctggatcgca
gatatataaggacgccaaaatgctgaaaaaaatatttatggcacgcaaggccgatatcgagtcgggtcgctacaaacggc
cggcgatgaagcgaacccgatcgacttcgagtgccgccgtggcagctttaaaagaagaagtcgaaagttcggacgaagat
cttgatgattcgatggaaacagagggtgatggaccactttggcagttgttcgatcaactttacaacacggctaacactaa
cgattactatcaagtaatacaacatcccatcgatatgacgactattgaaaacaacatcaaatctgatcgatatgctacta
tcgatgatattgtcggcgactataggttgatgttctcaaattgtcgcaagtacaatgaagaaggatctatgatctacgaa
gacgcgaatatattagaaacggcactgaatgaaaaactgaaagagttttcgggcataaataagaagttaaacgttggtac
caaagtcgtcaaacaaatgcgcaaaagcaattccactccgcttgagtcaaaactcaagcagatgtacgacactttacgcg
aatacagagaaccgaagcaaaaccgtcagctgtcatacatattcatgaagcttccctccaaaagtgaatatccggattac
tacgatatcattaaaaacccaatagatatagacaaaattgagaaaaaactgcgtcaacaggcttacgagagtatcgaaga
catggcagctgattttatgctcatgtttgaaaatgcctgcaagtataatgaaccagattctcaaatttataaggatgccc
tttgtttgcaacagttggttatacaaacgaaacaatcgttgcgcagtgatgaaacagttccaaatgtacagcaagcggtt
caagagctgttattgtcgttgtttaccacattttataattatcaagatgaagaggggagatgttattcagattcactagc
cgagctcccggaatatgatgattccgatggaaataagtga
>1030.g50
ttggagtttttgatttcgaccgatcgcgctggcagctgcggccaacggtcaaacgaccgccagcatccggatccgaatca
ccatcctccggcggatcggcgcaccgacgacaacaaacccgtttgcgcaggactctccggccaggacgccgtcgccaaag
tccatgggctgcaggacatcctgtgcatcctgctgaactggtgcagtgctggtggagtgctggtggagtgctggcggcgg
gacgcggcagcgccaagtgatcgtccaacgatggccctttcgagcggaaactacgaggagcttggagtgatcggaacggg
agcctacggtaccgtgtaccgggcgcgcgacctcaaaaactcgggaaacatcgtagcactgaagaaggtgcgcgtcgccc
tgaccgaagatggggtgcccatgtcgacgttacgtgaaatcttcatgttaaagcagctggacacctttggccatcccaat
gtggtcaagttgctagacgtgtgccaaggacagcggttggagcgggaggggcagctggtgcttttcctggtgttcgaaca
cctcgataaggatctggacgagtacatcaagcatctaccaccgaagggaatgcctcccgcaacgatccagcgcctggcac
gggagatgctgaccggtatcgacttcctgcactcgcaccgcattgtgcaccgtgacttgaagccccagaatctcctcatt
tcggccgatggtcgcctcaagctggccgatttcgggctggccaagacgtacgatttcgagatgaagctcacgaccgtcgt
ggtaacgctttggtatcgcgctccggaagtgctcctcggcgaagcgtacaactccagcgtagacatctggagtgccggct
gtatcgtggcagaaatgttccaacggagggcactcttccccggtaccgccgagggcaatcagttggagaagatattcgaa
ctgaccggtcgtcccagtgagacccagtggccgcgcggcatttcgatcgtacgggaaaactttcgaccgacgaaaccacg
ggaaccgcgcgatctgtgtccgttactgtgtgaacacgccaacgatctcctgaaaatgatgctcaccttcaaccggcacg
atcgtccgtccgcccggcagtgtctgaatcacatttactttacgcaagaaccgatgccgacgtag
>1030.g51
atgagcttcttcagctcgctacaacagtacgtgacgagcggtgtggctgggctcgggcttaacccgcgccgcttctcact
gtcacgccaggaatcggccgaaggttcatccggagggccctccggtggccactcgtcgtcctcttcctccgtcacctcac
cgtacggtggtatgggtggtggtggtggtggcgctggagggatgggtatgagtggtggtatgggccacagtccgggcctc
agtccaggtgggcccggtagcagtgccagttccgggatgggctcgagccacggttccgtcagctcaccgggtgggacggt
gggtacgagtggtggtggcagcatgggatcgacatcgggcaccgcatacggcaaaggatcagctacgtcgactctggccg
caccaggcacaccaccgattcggcgtcaatcttcgggccgcggactggacgcactggtgcccccgccacgccaaggctca
ttccggggccgcagctcacccatcaatcctaacccaccggacaaaccctcgttctcggtgtggaaacggcgaccatcgtg
gcccgaggtggaaatcaaatcctcatccggttaccctttgcgggctcccctgataatggtgcaaccggtggccgaagagt
gcccttccccgtacgggccgcacgagcacggcgtgacggaaatcgtgtatcgtttcgacaaaatgaacccaccctataac
agtgccatgactgccaatagcaatagcgtccaggagaacgatggttcctacttcgaaagcttcactgccctatcgtggaa
gaacgaaaaccggcgcatgtcggcggtccgggcggtggaaacgcgcgccgaggtcctgccggagaatgacagcgagcggc
aaccggacgatgacgtcgagcggtcggagcagaaggagcacctctacctggacgtgctgtacgcgattgccaacaccgtg
ggggcaccggcacccggcggacagtttgcacactacaaggaagagatgtaccttcaggcgcagcgggtgttcaacgtgtc
cgccgaccggcactaccggctgctgcacgcggccaacgaggaaaagcccaagatcatcgtgctcaccgtcatcgtgcagg
aagcggaaggactcgaggcgaaggacgccaatggtttcagtgatccgtactgtatgctcggtatacaaccttccggtaca
ccaccaccaccgtcaccccagccaccgatgacaccccgcacactgtccgataccggcatggacagtctcgattcaccgga
gcacggtaagctgcgcaaacatcacagctttcggttgagcttcaagcgcaaggatggtcgccagcagcgtgactccgtag
gaccggtgccggccaagttcatccgggccacctccgtcaaaccgcacacactctgtccgaaatggaacgaaaagttcaaa
tttgacatcgatgacatacattcggatcagctgcatctggacatttgggaccacgacgacgagagcagcgtgctagacgc
tgtctcacgactgaacgaggtgcggggcgttaggggtttaggtagatttttcaaacaggtgtgccaatcggcccgccaag
gctcacaggacgacttcctgggttgtatcaatattccagtctgtgatattccttcaactggcctggagggttggttcaag
ctggaggcacggagctcccgtagctcggtgcagggtcgcatccggctgaagatgtggctctcgacgcgggaagaccgcgg
tacgtccgaggaggacaacacactcgaggtgaaaaagttcgaacggctgcagacaatcttcatgacgcacgagctgagcg
tctacgaaccggcgtggaagtggaacggtgagctggccggcccatcgctcacgatcctgcaccagatggcggtgcagagt
gatctgtcggatctacaaatatccttagcaaagttggtagctatcatacgaatcaatcgaaagaaaccactggacaccaa
gttcatccaccggcagctgatcgaggtggacaaactgtggatcaacaactacaacaacgaaccactgacccgggagctgg
agcagtggttggccgacgcactgaacggattcgtcgagcggtccctctgccagatgcgtcgcctgcgagagatctttcca
gcactgcatcccccatcgctggtacggctagagtatctgctccgttgtatgggtttgctcggttcgatgcgagccttccg
ccaggtcagtcccttcagcaaaggtgtccggggtgagatcgttggagcactgcgtaaaggatccacaacctggtcccaag
ctcagttacgcgaatcgcaacgttcaccgaacccccttgtccactacacaacgatcctgatagcggatctacagctcggt
atcacctactatcacggtctgttcgattcgaccaacggtatccagtactttagcatcgtctacaaacagttcgacacact
gctcacggaggaagtgacgaatcgtatcgagtgtggccagctaccgggcacgatagtgaaccactggaccatcctcgatc
acgaccgtgaacccgatacggcaccgttcgagatctacttcgcgctccaggagttccacaacatgaaatcgcacctctcg
gtcactccacaacctccggaaaagccactgggactacagaacttccacgagtggttcgaaccggccgtacagcgctggat
ctcggtcagcaaaaccaaagcgatccagcgcattaaggcggccgtcaacgtggatcaggtgtgcgaaggtgaacggattg
tccgccacagtacctcgtccatcgatacggcctcttgcttctatcagatccgcgagttctggaaaaaccttgcctggcca
gatcacagctcggccgcacactacgaaacgctcatcatcgatctcgtctgcaccacggccaacgtgtactccgatctgat
ccaccaaggccttgcagacagtgccggcagtggtggtggttccgtgtacgggtacgacaaacagaaccaacaacagcaaa
atgcagcccgctcaacggacgaactgtgcgtgatcgtcaacaatctcgagtacgttcgccgaggattggccgagttccac
ccggaaacgcaccaactaccggaaaacgcggaaaccctcctggacaacacgatcgctcaactcgaggccaaagcggaccg
tgtcctcacgaagctgaccgcttcgatgcaggcaccactccagaaatcggtgttccatttggcctggtcaccggactccc
tgccagcgaaccaagccgttatgccactgctcgagtatctcgattcccatctggcgacgctcaacgtgacgctcctgtcg
caaaacttttaccgcgccatgacactcatctggaacagtgtgctgacagagttcgcgaagcagatggatgctggtggtga
aggggaaaagccgaccaactttcacgatcgcatgtacggtgcgctgcagctacttggggagttcttcaacgcagaaggtc
tcggactaccgccggaaatcctgcacagtgatacgttctggcgtgtggagcaacggctgcagtaccacaaaaccgacacg
gaccatctgatcgatctgttttacatgcagcggctccaggagcaactgaacacgggtggaccgactccgctgggaacgct
gtcggtgaaggcgtactacaatcacgattccctgtgcgttgagatactgcacgccaaggatgtgattccgctcgatccga
acggtttcagtgatccgttcgttatcgtggagctaatgccacggcgcgtattttcccactgctcggagcagcagacgaat
gttcacaagaaaacgctcaacccggtgtttgacgagtgtttcgagttctccgtcacgcaggagcagtgccaggtggaggc
cgccatgattgtgttcaccgtaatggatcacgacgtgctgacggcgaacgatttcgcgggcgaagcgttcctcgccctca
ccaacattcccggcgtggcgtccaacttcaacatgaacagcatcgacaactttaacagcctggcaccgatcgagctgccg
ttgctggagatgaaggataaaaatcatccgatactgcagatcctggagggacgagtgaacgataagaatgcgatggactt
tttgcgcaaacagaaagctcgtgtcgtgggttaa
>1030.g52
atggacaaattaaaaggacaaaggaaaacagcggcagcggtaagacttgccctgggccgggtaaatgcatcctttaaaat
cctgatgcaactgggggcagggtgcacgaagctcgaagcggaagaagcagacaaaccgcagacttccatcactcaacgtc
acctaccggccctggagggtggaggcgccctggcgttcaagtacgctcagctggctgaaccggtgattcggtcgaacgtt
acggttacgtccaccaaatcggtttccgatccgatcgtccgttttgcaccaccgccaagcatcacgatgccccctccggg
ggagggtaaaactagcgaaccaaaccgcaatccttgtttgctggggtactacatataa
>1031.g53
atgatcaacgcatgtttggaatgccaaaacttgatcgaggaaaaccgacgcctcatgaacctggccagtgcagggaccgg
tggcggtggtgcaatgtacgcgatcagcaacgggatgctgctgcacggtggcagcggttccggcagcctctcgacgctcg
gcatgggcataccgaatggtgctggtggtggtggtggcaatggcagctataccaacgtcgaatctgtgatcctgcaaacg
caagtcgaaacgctccagtggcagctgaagcaggttgactccagccggcacatgtaccgggcggtgatggaggaggtggt
ccgatttttggaccgctgctaccgttcgctggatgctttgcaggcggccggacagattggacgctcgaagagtgtgttgc
aggtgtcgggtgccaacgctgtgaccgcaaatggcggtagtaaactggccggacaacagcaccacggtaccaccacgatc
aaccaccatcataatcatcatcatcatcatcatcatgattcggatagcagcagtgccagcagtccgagggctcgcagcag
caccaacctgatcgagggcccgaaaacgtacaccaaagcgtcgatgtcgggagtaaacggacgtctggagcagcagcagc
agtcactgtcactgatcaacgcgtccggtgtagcgcccaccgcactgcacgaggacgattgcaacgttccgccatcacct
gccagctcgtacagcacctttagagactttacttggcgacgctcaccgaaacgaacccagactctgccaatttccagcaa
cgaagttgacccggagaagctggcccaggaggcgttccgtttgctgcggacggtacagaatctcctgaacacgcaggaac
cgacgctcgcccagtcgacgaacgcactggacagcctgatctcgtcaacggccgcgtccagctgcggcagcagcaccacc
ctaaccggggtcgggctgtcggcttccgggaacggtatgaacggtggcggcagtggcagtgtcctcggtagcagcatgcc
aacactcaccggcataaatggcgctggaggaggaggaggaacaggagcaggagcagtaacagcagccaacgcaggagccg
cccatacggccaatggaataggaacaggaacaggaggaggaggaggagtcggtctcgctggtaatggattggtcaatacg
cgcagcacggtcggattcagtcgcaagctaaacatgcgtggcagtcggctctcggtccggagcagcacggccgattccgt
gcactcgacgtcttcctcgacgaaaacggaaacggatgaagacagtacggatcgtccgtcgccaccgttgctactgtcgc
atccacaccatcaccatcatttgctgatgcagcatcagaatccgatggcgaacggtggtcacgttggtatggcaaatggt
ggtggtggtggtggtggagctggtggtgccggcccaggctcgattgttggtggaccgatcggtggtagcggtagcagtag
caccagcagcactagcagcaacagtagtagctgcagcagcagcaccacttccggcaatggtcatcatcaccatcatcacc
acaaccaccaccacaccaaccgttacagtgccaacatcgagcggatcaaggagatgatgatctcgagctcggccgaggac
gagagtgggttcagctcgatgaactcgttccaggagatcggccttccgctcatcaactcgacgatgctttcgtcgatcgg
ttccgtcgatagcaacagccatcatggtggcgttagctcgtctgcctcttcggcggacgccggcagcaacaatggcagtg
gtggtgaagggggaaatggctctactggcactggtgctgctagtggtggtggtggtggtggtacgggaacgggaagcaac
agtggaccgttcgggctatcggatgattcctcggtactacgggaaaacaccgtcattccgacgaatgctggctccaccgt
ggttagcagcaatagtgccaacagactagggattccatcgtcaccagccagaacgacggtggcatcgacgacggtgagca
cgagcagctccacttcccccccaacaacgaccacctcgagcaccaacggcatcgccaatggaccggcggcggtcaatgga
agtccgctgcgtgtgactcagaactcgagctatgagcatcatacccacttcgtcaaccatcgacgctgggactctgcccc
ggtggtgccgccaaagctgaagatccacaccggtgaaactgacaccgtttcgcgggtgctctgggtgtag
>1031.g54
atggtgaagtccgtatcatcacatgcaacaccggagctgctgtactggttctcggagcaaacgctacagcccggtccgat
ggtttcgctcaagtgcgtcggcaccggtaacccaccgccacagtttacctggaagttggatggctttccgattccggata
gcccgcggttcgtcgtcggccagtacgttaccatccacgacgacgtcatcagtcacgtgaatatctcgaacgtgaaggag
gaggacgggggcgagtatacctgcgtcgcccagaacggtatcggcagagtatcccacagcgccaaggtgaacatctacgg
gatgccgtacatccgagagatgccgaaaatcacgggcgtctcggggcacgacctcgttatcaagtgcccggtggcgggct
atccgatcgataagatccactgggagcgcgacggtcaaacgctgccaatcaaccggcgccagcgggcgtacaacaacggc
acgttaattatcgagcagttgcagctggcggaagatgcgggcacgtacacgtgtatggcgcagaacaagcagaaacagac
ggcacgccggaacgtcgagatacaggtcatcgtgccaccgaagataatgccgatccaggcgatgacgaatttgctgcgcg
aagggatgcgagccgccatctcgtgccagatcctggagggtgatctgccggtgaactttcgctgggagcgcaacgggaaa
ccggtgctggggacgggcaatgaggtgatccggaggttagacgagtacagtacgagtctggtgattgagcacattacatc
ggagtactcggggaactatacctgcatcgcgagcaatgtggccggtagtgagagctttacggtaccgttgacggtaaatg
tgccaccgaagtggatactggaaccgaaggactctagtgcgcaggctgggcaggatgtggcgctgcactgtcaggccggt
ggccacccgcagccaacggttacgtggaagaaagcgatcggtaatacgccgggcgagtacaaagattttctttatgagcc
aaacgtgtcactgcatccgaatgggacgctacagttccgcaagattgccaaggattcgcagggacactttctgtgcgaag
ccaagaactccatcggatcgggagttagtaaggtgatcttcctcaaagtgaacgttccggcacacttttcgacgaaaagc
aaacaaatcacctcgcctcgaaacaaacaaatccacatccagtgcaacgtacagggcgataatccgatcgacatcaagtg
gaaaatgcaaagctcccagcagcatctcgatgaatcgctggacaatcgatacaacatccgggagcaggtgctggacgatg
gaatggtctccgagctgggcatatcacacacctaccgccaagataccggtgtgtacgtgtgccaagcttcgaacgcattc
ggccaggacgagatgacgattcatctcgtcatccaagaggtcccggaagcaccgaaaaacctacgcatcaactcgcagca
atcgcgcacgctacagctctcctggagtcaaccgtttgccggtaacagtccgatcgagaagtacaacgtcgagtacaagc
tagtgacggaaccgtggcaatccgctgaacacatcacagtggctggcacgcaaacggtgataacacttcagaacctgaaa
cccgccaaagcgtaccatctgaggatctcggccgagaataaactcggcgcatccgaatactccgaggtcattcaagtgac
aacactcgaggaggtaccatcgggccctccgctcaacatcaaaggtgaaccgaaaagctcgaccgagatcttcctctctt
gggaagcaccagatcgtgatcagtggaacgggaatctcctgggttactacgtcggttatcaggttgcgccgggtccgaac
gatcgcgagattaacccaacgcagggttttaacttcaagacggtcgaggtgcggagtcactttggtggtgagacgacgct
gcaaacgttgagcaagtgcacgacgtacaacatcgtcgtccaggcgtacaccagccagggtagtggaccaccgagcaagg
agatatcgctgagcacactcgaggatgtcccctcgagtgcaccggacagtcccaagtgtgatgtgctgagttcgacctcg
atctacatcacctggtcaccgccaccggtcgatggacagaatggtaagatccgtggctacaaagtgtcctacatcgaaat
ggatgacctttatgagaaagaaccgtacacatcgaagaccaacaatcagtacttgacgctggaaaatctgaaaaagttca
ccaactacacgttctgggtgctggcgtttacgaaggtcggtgatggtgtgcggaccagtccattccactgcatcacacag
gaagatgttccctcggcaccgcaagccctcaaagcggtaccatcgtccagctcaaagatcatcatctcctggctaccacc
aacacacaggaacggcctcatcaccgggtacaccttctacatggcactcgtcgacggaggccgagatgagggcgcacaca
agcgcacgctagtaccgtacgccgagtctcacgaaacggttcgattgcaagagcacgcaacgtaccagttctggttgacg
gcttcgacaaaagtgggcgaaggtgacaaatcggaaatcatcacagtaccccccaacaacaaggtaccggcacggatcgt
ttcattcagtcaagaaattgtgacaccatggaaggaaacgctggtactaccgtgccggaaggtcggtgtaccaccaccgg
tcaccatctggcgccaggacgatcaaccaatggacaccggtacaaggaaatcgattgccaaaaatggaacactgttcatc
aaagactgtcagcatacggacgcggggaactatacgtgcagcgtggagaacatctggggccgtgatgagatcgtgtacca
tatccgcatcaaggtgccacccgatccaccgacactaaccatcgttaacacgtacaccgatagccttctgctcgagtgga
ccgacaaccggaacggtggttcaccggtactcggttacgtgatcaactacaagcgcgaaaatggtgattgggaggagcta
cagatcgattcgaaaaccaacacacacctgctggtgaacctttggtgtggtacacgctatcagttgtacattacggcgta
caacaagatcggcaccgggctgccctgtgacattgtgcactcgaacacgaaaggtttgccaccggtccaaccgaaacact
cgcagatgatcaccaacaattcgacgagcgtcacttgctggctagactcgtggggtgatggtggctgtgggattctttac
ttttccatcgagaaccgactgtacggacgggcacagtggaacatggtcgctagccatgtggaagcgacggaacggatttt
caccgtgacggagctacaaccggccaccaagtaccagctgagggtaacggcgtacaacaatgccggtgccacgatggcca
tctacaactatacgacgctaacgacgcaaggagtgatggtctacccggatctaacgaacccagtgtcaccgcacatgggg
gagcatccgttctacgccaacgttaaggtgctgttgcccctctgcctgtccattctgatcctgtttgcgctcgtcgcagc
cgcactgctgatacggaagagaagtatgaagcacgcggaccttggctacgccgagcgtaaggatccgagtaatgatccac
gatcgtatccttcggcagagcttaacaaccagaaccgcatcccgtcgacctcgatgtccgagtcgccgtcgatcgccaac
atgcagaacaagcagaaccgtgaccagcagtacctggcggtgcgcgcacaacagacgagccgcaacagtaactcggtcga
ttcgggtagctataaagcggaaggcaatgagtatatcgaagacatttgcccgtatgcaacgtttcagctgaacaagcaaa
cgtacagcgaaagttcatacagtggaaatgtctacagtggaccgtaccactcgagcaaagagcccgagtacacgaaagta
cgcagaaagggcgggtcccggttgcgggatccggccacctcggaaccaatagaatatgatacgctcggttccgaatccga
caatgatatggcctcgcgctccaaccagtccaactaccgtcaccatcgtgacacgcaagacgaaacgtcttcgtcttccg
aaaactcaccctcgagtatctcgaggaaatccaaaccaccctatccaccgagaaagtctgccaagtctgcacagtcgcaa
aacctgccgaagcgacacgtgcgtagctctagcggttactctagccacaacgaagaaactactttcagcatatcgaatta
tccaaactattccgatcatataacaccgccggcccgtttctccgatctgctcggacgggacgcgacgctcgccgtgtcct
ccgtcaacccgtccagcctcggtagcgccacggagattggcagcaatgctggggccggcggcggcggtggtggtgccagc
aaaaagtcaagcaaccactcgccacggccacgggccggtcagaagctgcagcgagaagcgttccagatcaacgtgtaa
>1033.g55
atgttccgtggacaggagcgtgatgcaccacagatgggcggtggaggttctgcacgttcggaagttcgatacgattcaac
tgttatccccgagtttgataaacggcctgccttcatccacgtgctgctacttaacaaaaccattcgcctattcgtcgtgc
ttggcgttggcagtgtcatcattccggtgtttgcgtatctgttctttttctccaaggaaattggccatggtagcaagcgt
gacatcattggcacctgtggccacccgacgctgtatcacgttccgtgcggcaggaacaacctcagtgagaccgagtgcca
tcaactgggctgttgctataccacgctggcaacctgttatcactcgctaccatcggagcatcagctcatcattggtgacg
attggatccccggaacacctgcaattctgagccctttgcggagcggcactccgtacgtggagttcgctcttccggaagta
cgcttcgatgtaatcatccccgaggacggttcgggacgtttgagctttctgctttccaaagccaatgcaaccagctccac
gagaaaccgaattcctacaaaagttatggaaacacgggatctggcagtgcacgtttacagtccaacattcttcatcgaag
tgaagcgcaaaatcgacgaggaagtaatcttttcaacggctcgtggtccactgattgtgacggaaaatttcatcgaatgg
agcttgcatcttggtgcggacatactatttggtctcggtagtgcctacctggagccgggtagcaagcatctgctactcaa
caaccaaaacacttccgccacaccgattgtgatgggatacaatgcaaagttaaagttgtttaatggcgttatattcaaca
ctcccggactaaccgaggtggagattcttggatctcgtcttatcatcattcgtgctcagtttgacaaaaacttcgaagtt
cagtttatggctggcccaacgccagcacagctccaccggcaatcgaaggctatactgcaaaatcagtacacaccgcccta
ctggacatacggagtacacgtgtgtgatcagtccccgaagcgcaaccttaccatcgtccggcacgatcttgaggtcctgc
tgaacgaaacgatcatgttcgattcacactgcctgcacaatgatcagttctggatttccgacagtatgacactggataag
gagtttgactttttaaggcagctattgcgtggtgctgggaaaaagtttctcccatcgctagttcttgcggtaagctacgg
tggcaatccgacgttcatcgatgcccgggagcatggcattctgttgaggaatccctcgaaccttctagcctaccagggtc
ggttacgtaatcgcaccgttgtgtatgtggattggcgtaccagtcaagcctccaacctatccacctggttcgactcacag
tggcaaaagatcgcgaatctagcggccgatggttacactctggaggaagtgaatcctcgtgacgaacgaaataattcctt
acctggtccagtaaaactgatttatcaaccggagcaattgaatggcacattagaggaactgcttccctggaataccctac
tatccgacagttccgagttggtgctctccaggcacaaccttcttggggttgcattgctcgatctcattcagaaaaggatc
gattcaaccgtaccgctcataaccggagcagctggaatacatagccgagtagcgacactaccctccaatgtaaccgccag
ctggattgcccttcgcagtgaagtggatcgaatcatcggcctttcggtggccgggataagtttcacgggcacaccgatct
gcggtaatgctcctgtgggtgcggtgaacatatcggaggaactgtgtatccgttggtatcagtttggatcgctgttgccg
ctcttccgtgtatcggccgatcggactccgaatcgtttcagtggctatgcacgccgactgatgcatgccgcgctgcgccg
acgctatgtgctactggaggtgctcaacacactgatactggaagatgcggccatcattcggcccatgttttaccactacg
aggagtcggccaactttacgatggaactgtgggaacagtttatgttcggtgaggccgtcctcgtggcaccggtgctgcta
ccccagatgacacagattgctatttacttccccgacacattctatgagctctggagtggtcaacagatgccggccaacga
tgtattgcagtacgcggtggtagaatccgatttgccaatgttcctgcgacccggtttcatcatccctcttcgtgaggtgg
tggaagaggaggtgaccctggaaggcggatccgtggtaccgatgtccgtggagaggtcacgccttaaaccactgctgttg
attggtgctttcacgtgcaatgctcgccgttggaagtgttctaccaccggccacgtgctcttgctggccggctttcaact
tcactttggcgtcgacctggacgagcgcctcgtggtcaatgtgcgtgccaacgtgagcacaccggagctcgcacagcaag
cggcctgttcggagcgggcttcactcaatgcaaccatcgtccgcgttcagctgtacggtcatcccaacacaagccaaccg
ctcgagtacgctgtggactatgattactgccaggagtcggcgaagcaggtggaattcgccaatctgcaccgtaaaggccc
ggtcgatgcttatggaaattttttagcctag
>1033.g56
atgactaccttgaaaagtagctcggcggacgctaatccggccgacaaaaacaaatccccgctctcgtcatcatcctcatc
ctcgtcgtcgtccgattcggacgatgggtccgattcgtctagcgattcggattcttcgtcggcgtctacgagcaaggcta
gtagcaagaaaagcaacaacgtcgttcccgccgataagccccaacaatttagcgtgatgagttccgacagtgccggactt
cgaatgaagatagccattcctcgaagccaatcaagcaacacgccgacgccttccccaacgatcagtgggtcacctggacc
gctactaaatcaacagcgtataccatcgccaggaagtggtgaaaaaatgcaaaacaaaaccggagaagatggtagtgcca
gcgtaaatatcataagcaaaggcggtggctcgcagggagaaggtacatccggtggtaagagtgccatgaaggaatcgaca
agcgctggcgcgactcgtgctggccatggtgacaagccacatcagcaatctcatcatcatcatcatcatcatcatcatca
tcattcatccggaagaccggtcgaaggacggaagcagggatcgagcgagacgcgaaggcaaaatcatccggaaaaggagg
gccccagaccgacgggccgcgttccgacggccgggcaacggaagaagagcgttagtgaaagtgattcgagctctcccagc
tcgtcctattcatcctgcagcagcaacagtgatagcgagtctagcagcagcgatggtgagcataaatcacagcattcggg
caccaagaaggcgatccgaaagagtgccacgggtacggctcggccagggatgacacatacagccaagagcgccggaacgg
tagcaaagaagcaaaagatgctgaaacgaaagaaggcaagtcaaaatctttcatcgagcagtagcgacgaggaggacgat
aagccagcgataagtggcggaagtagtcgcggtgccagaagcagccgtactaacgataccagcgacacggaatcaagttc
atccgaggtggcggtgaaaggattcgctcagcaaccgaaaggagctaagcaagcgagcaaaggtggcgagtacgcagcga
aggaaactcttctcacgttggcaggccctccaggcagtgacatgctcagtatgctcagtaggccacctctatcgacatca
acacccgccaaatcgtcgttcaattcatcgggaacgacaaccaccctactgacagcggctgggacatcaaccagtgcgga
cgatgtgctgacggccgatgcggaaggtggcttttgctccagtgacaatgatttacccgcgctggttagtgccgctatcc
gacgagtagaaagtggatccgacgcggaaagtatccgggggctctcggctccaacgcagcagtacacgtcgagcttgttg
cgggatttcgtggttaaaacacaaatgctcggctccggggcaagtggtgcaggaacaagctcagcgggtattctcggagg
taatggatcagtcgctactgcaatggcggccggtggacctccgatgatcggtggtggtggtggtggtggtggcggccgat
caccttcttcgtcgtcatcatcctcatcctcttcggggtcctcctcttcctcgtcatcgtcatcgatggaggaaagtgcc
gatccggtgatagggagtgctggcccgggacctggtggaggtgccgcggtagagctggatattcgcaaaatcaagactga
atcaccagtacctttggctggagttggtggtcgcaatacgcctctcctgaatggtgctccatcggtggaccggacggcag
gactctcctcgtccgccgttgcaccgatcgctgctccaccggtcgtacgacgccgtggacgtccaccgaaatcgagccta
gcggctacagcaaatgcggctgcagcagctgctgctgcgtcgaaggcagccctacctgccataccaacggttagcgaatc
accggattccggtatcctttccacgcgcagctcgagcggttcacctcgaacggaaaaaccgaaactgggcgcaggaaatt
catcggcaatggctagcagctcttcgcgccgaagcaaatccgaggtacgcgatagtagtaatgccggaggccatgcatcg
tcgtatgcgaccgcttctatgcacatgctgcccttggcaagtggccgcagtgctactagtgccggctattcgctctcttc
ctgcctcgatcgtaatacgtacgcaacggaacgggtcctctatccaccgcgtgcggtcaagaaacgtggtgttggacgac
cgcccaaaaaagattcattggcataccagcagcaacaacaactgctactgcagcagcaacaacaacaagcgggacactcg
gaaggtcatctggatccgcactggcagaagatcgatataagcaaaaagttccacgaaccacgactcagtggctacaagag
tgatggtggtcactcgacgatttgctgcagcaagcggcttgcctcacagagtggctacatcagcgattacgcgggtgtcg
ctagcggtggtgccggccggagtcgtttatcgggctacaagtccgattacagctcccgttcgcggcgcagcacccgtgga
gctggtggctatcgcagtgattatgggcgtgcgagaagctgtggctacagaagcgactgtagcaccaggcatcgtaagca
agttcgacgaaaaaggcgaaagaagatcccgaccgatcagcagaatcagcaacagcaacagcagcatcttaacaacaatg
ttaacgatcgaaagaacaacaatagcgcgatgggtggcagtggtagcaaaacgtcgagtgtgtgtgacctggacataatg
ctactggccggtttaacgctgggtagtacgagcgatgaggatagctccactacaaccagcagtacgagcagtgaaagtag
caacaacagtcgtgattccgtttgctcggcgctctccagtggtgaacaggcgaagggagtagcaaaggaggggacaaaga
agccaaactgcgtagctgtgaccagtaaagcgagaacgagtggtaccactccagtaacagtccccaaacaaacgcagaaa
actccacgaaagccagcgccatctacactaccagcacaaccgaagggtgctggtaggggacgtggccggaaaccggccat
cgtggccagtgacgaggatgtagaaggtagcgaatcaaaacggcgatcacaggccgatcgaaggtatactccaacgatca
ccaccgatcgacaacttgcgttgaagcttcagcagcaacagcaacagcagcagaagcttcccggctcatcaattgcagcg
actgcttcggcggctttgaaacaaaaatcgtccactcccgttccggtgaagaaacctggcacacgagggcggccaccgtc
ggcgaagaagttgcttcagcagaagcaacaacagcaggagcaacttctggaagccgctaagggtacatcagcttcttctt
catcaatcacacctagcagcaccatgatggccgattctggcggcgcacgtagtggactggaagcactgcttgcaccgagc
aacagccaaacgacggcaaagccgatcgtgcccgtcaacaacttcaaccaagtgtttagctcgatgcagaacggtaaggc
aggggttggcggaggcatctatagcttctctagttctactgtcggaccgaagaatgccttcgctgcctatctgctacgtg
gtggcagtagtaataccgcggaagccggcaacggaaaactccccaagaagttgcctctctcgagggcgaatgtcatcaaa
aactccgaagaatgcaatcgaaggttccagaagtcgagctcctcgtttgccctatccgtcggaggagcggcaggtggtgg
tggtggtgcaagtggaactgggatcggaagtttggttggatcgatcgatctgctagcacggatagcggacggtacgattc
caaaggcgtcaccggccaaatcggtttgctcgaagcgcagccgacggaagagctgcatgagcgatcgtttggagtcacta
tcggtcaagagctacggtgtgattggcagctgtggtaagatccggcagcgacggttgagtacgatgagccgttgcagtag
ccggtcggccggttccaagcatgccgctgctcggcgtcgaaggaaaaagcgtctacgatcggtctcggtcgctccgggaa
cactaacatccactggtgcattaccttcgggtgctggtacggctgcgtcaggtggtcagttgggtggttccgatgcaaag
atcaacgtcgagatcgaacgattgagtgaatgtttcagtggcttgtgtcgcatcgtgggtagtgacagtgttacgagtgg
acaaacaacggacgatacccatccggttgtcggtggcaccaccggtggaacagggacggttgctgcagtaccttcttcct
cctcggggaaggcacatcaaacgaaacgctctgtgaagaagagaaaaggttcggagcatgtagagtcgccctcgaccgca
ggtgatcgtggttcagcgggtaccggtggttcgagtggtggtggaggaacgggaggaaccggtaagcggcgtaacaaaaa
gtctggccttcccacacaaagtcccgacgatcataagctgccactgaagaagcgacactatctgctgaccccgggcgaaa
aaggtaacaatagtgacaacaacagcggagttgacgaagcgaagggacatactagtggcagtggaggaacgcccagcgga
caggagtcacttcttgttggaggaacggcgctagttgccgggggaagccatacggtaatcaatccctgtgcattcggtaa
tggacgaatttcggccaactcggcggcggcggcagccgctgcaggatcgtctctttcaggcacagccactaaggccgtaa
caccgaagaagcgccatctgcttaaatctcccgaaccgggaccgattcccgtggacgagctaaacctgcagcagatcaaa
tcgagtgactcaccactcactatcgttaatggagcgatcggattgatggccggtgagtctacgagccattctccaacggg
agcggctagtgcggggtccacaggagcaacagcaccaacgagcaccgctggtggcaagaagaaacatcatcaccggcagc
acgattcatcatcgaaggaacgtcactcgcagtcatcgctggctggaacgggagcagcagcagttggctcaggagcgaat
caagcatcgatcgaacaccgatcgacgcctccatcacgcccctcggtcattcaatcatcctccatgtccagtactgtcag
tgctggtccacctcccggagtgttcgagccaacggttgacttagagctggttattccatccgcctccattccctcgctga
ttgccaaggtggaaatgttggactcaccgcgtctcacgcgggatggcagtggtacgtccggtgcccccactcccgcttcc
gctagtggcattgcaacgaagctggaatctgatgagctgaccgcaacgacggctgcgacaacgacggttggtcaacggaa
atcgctcaaccaaggtagtcccgtggtggtaaccaatgagcctgggagcatgtttaccggtagcagtcttgcctcgtcct
cagtgtcggagaaggtgctcgagaagctgctcaccaagaccggtgcgcatcatttgctgctgaaaaagaagcgcaagaaa
ccgaaccgaaccgggttcccgacggtgaagaagaagaaaaagaaggctggtgaatattgtggcacggcactggggctcgg
gatcgaactgaaacctgaggtcggtccggagctgttcgattcgtcgaatctaacgcgccatgtacccacggaagcggagc
ggtcacggctaaaggagaaatccgagcggcaacaatctgccagttgtgatcgtgtgcccaaggatggtgaaccaacgaat
agcttcatcgagcggcataccggtgcaggtcggccaaggctttccgtggtcagtcttgagaaactccagggtaagctacc
acttggcggtcaccgggaagtggcaaccacccctccggccacgggtggacgaggtagaaagtcgcacgtcatcaatccgc
tagcgacgacgacggaccatctgcagctagcgcagcatcgatcgctggataggatgcgaaaggatggcggtggttcaccg
atgggcagtggtcctggacggaagagtaaagcgaagctgagcgactcgagcgaggctggaaaaggaaaatcatcacgatc
gtcggcgatcgtaggtcgcgcttcacctttgaaagcggatagtccgattgctcgcccggtagaacgctatggcaaggagg
gtagaagccgtagcaagagtgtttgtgcttcggtcttggtagcggcgtccgcatcggagaatcttccaaatattgtaaaa
ttgggcgaaaatctggccaaaaatgcggccaaggagaacaaggaaaataataagctcctgcatagctccacaagtggcaa
gagatcgtctagtaaggaagtgacctccgagacggtcacgcatggggaagacccgttggcagtggcggcaacaacgacgt
cgtcggcttcgggtgtcattcgtcgtactcgcagctcttcgatcgcactggatccatcggaactggtcggtcggttgcca
ggatttgaggatccactgatcccagatcgtaagctgtctcgttcctcggccgccaattcttccatattcccggcgcatca
caacgaagattctacgtcgttggattcgatgccactgctgaagcgggtgcattcacgatccatctcacggttgcagtcag
tcattacaccgtcatccgtcgtcatcgaacctttggtcactgtaccaaaaccaccaggacgcccacgaggacgccctcgg
acgacatctccgatatctggcacggaaataccgaaaccagctcagcccaccacgggaggaggcaatgggcgaggacgtcc
acgtacggcactcgcaatcaccaacgggaagggaggacgtaactgtctctcaccacttgcatcaccgcccatgagccctt
ctgttggtagtggtggtccgccgggaaggaagaagttgcgccgtgatggtcataagtccgttccggtgaccgatggtgag
ccagcggaaacgatagagagcgcacgattggtatctccgacggcggccataccacgagcttcgggaacaaagtcgaccat
cccggtcactccaacgagcaatgttggcacttgtatcgtcgtgacaccacgactgaaacgcggcaaaagcgacgaaacgt
tgcgtgaacagaagttggagcgagcgaccaagaaggccaggaaagatgctgccaccattgagtcgtccactggtgaatcg
atcgtagagcccagtgcaacggtaacccgcggtaacgagaaacgcacagtcgcttcaccgccaatcgtagaacccattga
cccggaagagacggctcatgccgttcaaccgacgagcacggccgaagaggcagaacacgatccactgccgctggaggagg
gcccgagtgatttcttgcgactgctggaaacgccttcaccttcgtcgtgtcccgaatcgcaacgtgacatcgcccgggga
gctggtggaggagcgggaggaggaagtggagctaataccagtcgtaagttgccccgaaagaagtacataacggccggttt
gttctccgattgctacaaggatgacggcacgggtggtggtgatcatcatggacggtcgggtcctaaagtggctccggaaa
cgctgcttccacctccggcctactgtgagcggttcttacgtcagacgatacgtgactttcagttgccgcacgatctgtgg
tggctccacgagaacggaaagctcccggggaggaatgcggtgccgagctggaactatcgaaagattcgcacgaacgtgta
ctacgacgtgaagccaaacccgtcgtcggataatccacagtgtaactgtcgaccggacagtggttgccaggacgattgcc
tcaaccggatggtgtacaccgagtgcgtaccggagcactgtccgtgcggagaccggtgtcagaacacgagcattcagcgg
cacgagtatgcaccggggttagagcgattcatgacggaagagaaaggctggggcatccggtcgcgggatcctatccgtaa
gggaaccttcatcatggaatatctcggcgaggtagtcaccgagaaggagttcaaggagcggatgcgcacactctacctga
acgatacgcatcattactgtctcaatctcgatggtggcctagtgatcgatgggcaccggatgggcagcgattgccggttc
gtgaaccattcgtgcgcaccgaactgtgaaatgcaaaagtggtccgtcaatgggctgttccggatggccctgtttgcctc
gcgggacatttcgccttgcgaggagctgagctacgattacaactttagcctgttcaatccttccgagggacaaccgtgtc
gctgcggatcagatgtatgtcgtggtgtaatcgggggaaaatcgcaacgtatcaaaccgatgccactggggtcttcgtca
ggatcggtttcgggcacaggatccacgggcgcatttggtggtggtgccgatggacggagagatggtggtgatggtgaaag
ctttccacacggccctggcgatggtcagaacggtggtggatctggtagcgtcagtggcggagcgctcgtcgtcgaactga
gtcctcgtagcgccgcacgatcgcgcaaacgacaagcgaagaagaaccaaccgatcacgcatctcaatggcactccaatt
ccaacgtttcaccctccaacggccaaagaacgtagtcttatcgtagagcatcactgctttttgctacgcaatctcaacaa
gatccgcaagcagaaggagcgatcggcggctgccctggtctcatcggcggccacgctggccacgggaggtggactaacgg
cacaagaagctggaggagcagcagcacctaacgccgaagccggtgcgaaaccctcgcttgcctctcagatctctgcccta
cgctacccacgtaacattcgtacccgtgggttagctttcgtcgaggatgatccggagcttgagaagacggcacggattgc
ggtcgccttgaaggagatctgcgtcgagatcgcaacactgaaagatgaaaaaggacatccgtttatcgccaagttgcagc
taccatcgaaaaagaagactccgctctactacgaacgaatcccgaagccgattgatttggcacagatcgaatcgaacatc
gaacagggtgcctaccgtagaccgagagcgttcgaggaagatcttctgatcatgctgagcaatgcgatcaagtactacgg
cattagctcaccggagggaattgcttcggaagccttgaaatcgcactactacacttgcaagcagcaacaggtacccaaac
tgcaggcgtacatcggtgaagacaacgagatcctgcagggttttgtgcccaagaaggaaccggaggagggacaggcaggt
gttgcgggtgcaaaatcgaagcgaggtcgcagacaggagcaaccggaagacattatacgctgtatctgtgggttgttcaa
ggatgaaggactgatgatccagtgttccaagtgtctcgtgtggcagcatatcgagtgcacaaaggctgatccggcggtgg
agaactatctttgcgaaaagtgtgaaccccggacggtcaactatgagatcccgttgaacgagtacacggaagaaggctac
cagtactacatatcgctgatgaggggcagcctgcagatacggcagaccgatacggtgtacgtgctgcgcgacataccgat
ggaaccggatccggacaacccggatgctccggtccggaagcacacgtacgagacgatcggtaagatcgagtacagtgagt
gcgatatcttccgagtggagagcctatggaaggataaggagggacgccggtttgtgtacgggcatcactatttgcggcca
cacgaaacgtatcacgaaccgacgcgtcgattctacccgaacgaggtgatgcgcgtcccactgtacgaagtcattccgat
cgagctggtcgttgatcggtgctgggtgctcgatccgattaccttctgcaagggacgcccagtcgatagttccgagccgc
acgtgtacatctgtgagctgcgagttgacaagagtgcgcgtctgttttcgaagatctcccgtcattcccatccggtgtgc
atgaaatcgtatgctttccacaaatttgaacagaagctcaaaatcgcgaaaacatttgctccacacgatctcgggtcgct
agctcatctgttgtcgatccgggacaagcagaagaagggctcgaagaaagacgaaggcagcaacagtggacaggctggtg
cggttggactgggaggagcaggaggaatcggtgtcggtggtctctgtggtggcactagcagtggaggatcgaagaaaatg
actcccatcgtacagctattgcctcctccaccaaagacactggcagagaagcgcaatcggctggaacaggtgctatcccg
gttgatgcataagctaaacctcgacccgaacgccatgccggtggtggacatttcctatttgctcacggggcgcggtgctc
gtctccgacggaccaacaactcgaccccagtcccggttatttga
>1034.g57
atgctgctgcaaaagttccgattgtcttcgctggtgtgcctgctggccctgctggtggttatcgcccaaggtcaaccgta
ccgttggtgtgttccgttcaatcagcttgccatctgccaacggttgacgggggccgagggcatccggaatcttggctgtg
tcgccggcaacgatcgactggactgtctgcggaaggtgcagagccgggaggcggactttgtcgccgtggatccggaagat
gcgtacgtggcggtcaacatgaacaacgaggactttgtgctgtttgccgagctgcgcaccaccgaggaaccgacggccga
gttccggtacgaaggtattgtgctggtccgtacggccgatgggttcaccagtatggatcagctgcgtggcaagaagtcgt
gccacaccggatacggccgtaacgttggctacaagatcccggtcacgaagctgcgccagatgggtatcttcaagatgccg
acggaacggaaccgttccccgctcgagaacgaacttgccggcctgtcggagttgtttagctcgtcctgcctggtcggaac
gtactccccgaacgccgacatcgatgggctgctgaagaagcgctactcgaacctctgcgaacgctgtgccgatccggaac
ggtgtgccgtcaacgatcgcttctccgggtacgagggtgccattcgttgtctggtggagaacgatggtgatgtggcgttc
accaagaccatcttcgttcgcaagtacttcggtttaccgatcacacccggtgccgttgccaaaccggccgttaatccggc
ggtacgggctcaagattactcgtatctgtgcgaagatggcacaacgcgaccagttagcgacgagaacgtttgttcctggg
cccagcgtccttggccagcgtttatggccaacggtgatctgaccggtaaccgcgtgcaagagctacagacgttgctgcaa
acgttctaccgacattttaccgatgcgtcggtgtctgcggccgatctcgaagcagcacgtaagctaagtgttgaccggga
gcatgtgatcgttaaccgggagcaggtgaccctaccgcagcaatatctggaacgtgccaagtacaaggacgtgatcgagc
gggaaacggcgtacgacttcaagttccgcctttgtgtcagcacggaagcggagcgtcaaaagtgtgaccagatgcagcgg
gccgcttacgcccgtgatgtccgaccaagcttcgagtgtgtcctgaagggtggggatgcttgcgtggccgctgttgagaa
cggggcggccgatgcggttgtactgaaggaaccatcggcagcgcttaaaccgatcgtttgggagaagtacgacgatgcgg
taacgaatgttgataaggatgcgaatggtcgtggccgtaccgcggtctacattcgcaaggaagttgatgaaaccatccaa
gacaacatcgtgcacgcgttcacggcaatttcggacgcgttcggacgaggcaagcgaaatgaggttgtgttcacactgtt
cggtccattccggcttagcgatgcaccggggaacgcgcaggtgcagaatctaatcttcaacgatcaagccagcgccctgg
tgtcttaa
>1034.g58
atgatggaatcggcaaaaaaccctcacgatctgctcgtggcatacaccaagtgtattaactttgcagccattaaacatcg
ggaccaacggcggaaagataaggaagaaacaccgtacatcaatcatccgatcggtgtagcctacattctgtcctcggagg
gtggtatcagcgatagcgatgtgctgtcggccgcaattctgcacgataccgtcgaggatacggacgcaacgtttgaggaa
atcgagaaccacttcggccctacggtacgatcgctggtgcaggaagtaacggacgataagtcgctcccgaagcaggaacg
gaagcgcatgcagattgagcatgcacgcaccatcagccacggggcaaggctggtgaagctggcggataagatctacaatc
tgcgcgatctgcaacgctgccggcccaaagattggaccgaagagcggtgccaggagtacttccggtgggcgaaacaggtg
tgtgataatctgaagggcacgaatgaaccactagaacgcattctgggcgatatattccggcaggaaaatgttatttag
>1034.g59
atggtaatcaactttggggcaggtccggccaagctgccacgtgaggtgctgctcgaggtgcagaaagagctcgtggagca
tggtacgagtgggatgagcgtcatggagatgtcgcaccgtggggcaaactacattgcgctgcatgaagaaacgatcgccc
tggtgaaggagctgctcaatgtgcccgataattacaagattctgctgatgcagggcggtggtacggggatgttttcggcc
gtggcgatgaacctgatgggacgaacgggaaaagcggactacctggtgaccggcacctggtcaacgttggccgctagcga
agggtctcggtacggcaagatcaacctggtcgtaccgaagcaggacaagtattgtaccattccggaccccaaggattgga
agctcgatccacaggcttcctacttttactactgtgataacgagacgatcgggggagtcgagttcgatcagataccggaa
acgaacggtgtaccgttggtggtggacatgtcgtccaacatgatgtcgcgtccgatcgacgttacgaagtacggtgtgat
atttggctgtgcgcagaagaacatgggtacgactggcatcacgttggtgatcgtgcgagaggatctgatcggtcacgcca
tgcccatcacgccgtcaatcttcgactttcagactatggcaaaggcgaactcgattagcaatacgccgcccacctttata
atctggatgatgggacgagtgtttgcttggatcaagcggcacggtggtattacggagatgtacaaacaatcactcatcaa
atcccagctcatctacgatgtggtggagaagtcaagcggattctactactgcccgatcgaggcgcggttccggagccgta
tgaacgtgccgttccgtatcggcggccctaccggcgatgatgagctggagaatctgttcctcaaaggcgccgaagcgctc
ggtatgcagcagctaaagggtcaccgttcggtcggcggcatccgcgtgtccctgtacaacgcggtgacgatcgaggaagc
gaccgccctgcaccagtacatgttggactttttgagcaaacatcgcaagtga
>1034.g60
atgcaactcaaacggttcagcagtttggtggtcgttgtcctaacggtgatgctggtacctggtgacgcctttcccgatgg
tgcaccggccgatacctgcgtcaagagtcgcacgaacgaaccgaaccacggtgcagctcgtacgcaaagccttgcggcgc
taccgtaccaggtggtggcgagtggtaacgcatatggtcccggcaaccagatacaggttaccattcacggccatcgggac
gtgttccgaggcttcttcctgcaggcgcgtgatgcacaaactaacgaatggatcggaacctggtacgagacaccgaatac
gaaatcgatccccgaatgttcctcgataacgcacgccgacaaccgggacaaggagcaggctacgttcgtctggcaggcac
cgaaggatcgtcagggacaggtttactttactggcacgatcgtgaaaaactatggtacctactggtcgggagttattgcc
accgtgccgaacgcttcgttgcgaagctaa
>1034.g61
atgcattcgtcgacggtgttggtgctgatctttgctcaaacggtgctggtgtttgtggggaaccggggtgcgaccggatc
gcgaccgagttccagccaccggatggacgtgtacatcgccggtttcttcccgtacggcgagaacgtcgagcacggccaaa
cgggacggggtgtgatgccgagcgttaagctagcactcgatcacgtcaacgaacactcgacgatcctgcgcaactatcgg
ctccacatgtggtggaacgatacggagtgtaatgcggccgttgggatgaagtcattcttcgacatgatgcactcgggtcc
ccacaaactgatgctgttcggtgcggcctgcacccacgtgacggatccgatcgcaaaagccagcaaacactggcacctga
cgcaactgtcgtacgccgacacacatccaatgttcacgaaggatgcttttccgaactttttccgcgtcgtaccgtcggag
aatgcgttcaatgcgccccggttggcgctgttgaaggagttcaactggacgcggatcgggacgatctaccagaatgaacc
gcggtactcgctaccgcacaaccacatggtggcggatctcgatgcgatgggactggacgtggtggagacgcagagcttcg
tgtacgatgtggaggaatcgttgaggaagctccgggagaaggacgtgcggatcatctacgggaactttaacgagttctgg
gcccggcgtgtgttctgcgaggcgtacaagctggacatgtacggccgctcgtaccagtggctggtgatgggcacgtacgg
gaacgagtggtgggccgagaacgatacggactgtgcggtcgaacaggtggccacagcgctggagtcgacgatcctcgttg
acctgttgcccctgtcgaccagcggtgacatcaccatctccggcatcacggcggatgaatacctgaccgagtacaatagc
cggcggggcagcgagtactcgcgcttccacggttacacgtacgatggcatctgggcggttgccagcgccatccagtacgt
gtcgcagcgcaaggaacactcgctgacccgcttcgagtatcgggtcaagcagtgggaggacatatttttagaagccctca
agaacaccagcttcgagggtgtcacgggaccggtgcggttctacaacaacgagcggaaggcgagctttctgctggagcag
ttccagaacggggaggaggtgaagatcggtgagtacaactcgctgaccggccggctcgaccttagccttggccacccgct
gaaatgggtcggccggagccctccgaaggaccggacactgcgcattatcgagcacagccaggtgaacataacgatcttcg
tcgtgctggcgagcacctcctcgctcggcatcgtcatggcgaccgtcttcctggccgtcaacatcaagttccgcaaccaa
cgctacatcaaaatgtccagtccacacctgaacaacctcatcatcatcgggtgcatcctgacgtacctgagcgtgatatt
cctcggtctggacagtggtctaagcagtgtggccgcctttccgtacatctgtacggcacgggcctggctactgatggccg
gcttcagcctggcgttcggtgccatgttctccaagacctggcgtgtccattcgatcttcaccgatctgaagctgaacaag
aaggtgatcaaggattatcagctgttcatcgtggtcggtgtgctgttggcgatcgatctcgccatcatgacgacctggca
gattgcggatccgttctaccgcgagacgaagtacatcgaaccatcggaacatccgacgctcgaggacgtgattatcgtgc
aggagaacgagtactgccagtccagccggatgacgatcttcatcggcgtgatctacgcgtacaaggggctgctgctcatc
ttcggtgcctttctggcctgggagacgcgccacgtctcgataccggccctgaacgactcgaagcacgttggcctttcggt
gtacaactgtgtcatcatgtgcgtgatgggagcggccatcgcactggtcctttccgatcgcaaggatgccgtcttcatcc
tgatctccctcttcatcatcttctgcacgacggccacactgttcctggtgttcgtaccgaagctggtcgaactgaagcgc
aatccgagcggtgtcgtggacaaaaaggtacgtgccacgttgcggccggtctcgaagaaccggcgcgattcgtcggtgtg
cgagctggagcagcggatgcgcgacgtcaagcagactaactgccgcttccggaaggtgctgatggagaaggaggcagaac
tgcagactctggtgaagcggctagggccggaggcccgcacctggattggtctcgaggcgtccacgtccgaacccgacatc
aacaaggaatcggtgaaagtgctggtgaagaaggactacgctagcgaaggcaccgatttcacctccatcggtagcgttgg
ctccagcaatgacaccctcgactcggccggtccaccaggggaaagaaagcagaagaaaacgacaacgctggtggtgccgg
gtgaggaggtggcagtatcggcggtcaaatcggcggcaccgagcaccatcagtgggtccggatcgcgtgccaatctggcc
acggccattcagacgatggcggttggggccggtgctgggttggcggtcatcgcaacgactacgacgggcgtcggtccgac
taccgcaccagggacgacgggtggcatcgcagcgagcaacagcgcctcccaaactggactccaatcggtggccaccgaac
gtaccgggacgaaaaccgtttcacaagcaacgcaggcatcgtcgatcagtgtcagcgtcagcagcacgagcgtaccggtc
gatccgagcaaaccgatgttcaacgatgtccgccgggagtcggccacactcggctccaagtggtcgcctggacagcaact
gcatcagcagcaacagcaacagcaaacgcaaacgatggatcaccatcggctgtacgaggacgagcgaacgaatggaccga
tgccgcaggcggtttcggtggcgacaaagtttgcaacgcaagccaacagcagctccacgacctcgatcacacactccaac
accgagctgaaccagctgtgccatcacacgaaagcaaacagtaaaagcagagcagatatgagcagcgatggatcgcggcg
cgtcagcgtgcagatgtcgtcgtcgctgaagggtaactttgtcgtctcccagagtgacctctgggacacgcatacactct
cgcacgccaagcagcaccaacggcaatcgccccggtcccaccagagctcgaaccggtgccccgatcatggccacatgagc
caacagcagcaatcggtgcaacaaccgatgcaacagcagcaacagtacgattatgacaatagcgcgactacctcgcccgg
tccgatacagcggagcgtgtcggagaagaaccgcaccaagcatcggcacaaacagcagcacaaaagtaccgcttgccaga
gcgaaacggatagcgagcgggagcagcgtgactaccagggctactccagtgcctcaatctgctcccagacggcggccagt
tcgacggcaaccgtttcgatcgcaacgaccggtaccggacacgccgggtacgtgacgccgaccaagatgtcgtcgaggcg
gctcacaaaatcgcaacactcgcaccaccactcaacaccgaacgtggcgcctggatccgttgttggtgggacgatcgatc
ggaagcaccgatcgagcgattcccgtggtgcggccgatggttgcggcggtggtggtggtggtggtggatcggtgcactct
agtaaacatcgaaagaaggacggtggttcggcatcgaagccgaacctgtacggtgcgtgctccgagtcggagctgctcga
tggtgagaccgccatcttgccaatctttaggaagctcctgaacgagaaggagtctagatttacaaagcctgcgggggctg
cggattgcggtggtggtgagaaaggtggtggcgtcatcatgtag
>1035.g62
ctgtactgggtgggcggtgagctgacggccaacggcaatctcgagtgggccgatggtgcgaagctgaaattcgagggctg
gctgccggggcagcggccagagcagaacaaggccctcaagatgccggcctgcctggggctccagtggaaggtatcgccga
cgccgatgatctcgtccgggctccactggacggcacagcggtgcggtgcgatcggtggttacgtgtgcaagaagcctcgc
ccaacgctggacgagcacacggtacgcaaccagacgcaaacggggacggagggccgcctcctgtcaccggtctatccgaa
cccgtaccccgcccagaccgactactgggtgcggctggtggcacccttgggcagccgcatcatcatccagttccagcggc
tcgatctcgagcagcaggacgagtgcctgtacgactacatcagcatccagagccaaccggtgctcggggcgaaccggagt
ggcggggagcaggtggcggggttacggggccgataccgccgcccggtacacttcatcaatcccggctccgacatcccggg
cagtgtgggtggcgtacggatcgccatcgccgtcgacgtcgacgacagtagcgcgatgggtgcggccacaccggtgacgg
caccggtgacatcttcggcacggtccgggtcgctgctggaaccggcccgcgacgaggctggcccatcgtttcaaccgtac
gttcgctggtgtggcacgcacgacagcaacatgtcgcgcttcgactacatctccgccggtaacgaggcgttcgtgcgctt
ccactcggacttctcgatcaatggggccggcttctcggccacctggagcgcggtcgacgtgtctggctgcccgttgcaga
cgatcacgtcacgcgagggcacgatccggaatcccaactatccgtacttcctgctcgaccatctcgactgtacgtacgtc
atccaggcaccgtacggacggcgcgtttggctcgagttcgtacgggccgacctggccgccgaagccgtcctgctggtcga
catcggtgacggcccgttcgagccgttcggcgatgagtcgcacgtcaacgacggtgtgtttgtcagtaacggcgagcggt
tggtggtgcggctccagaccggtgcgacaccgcgcggcaaaggtttccacgccaacttcaagacgctggcaagcatcaac
gagcagcggttcataacgctcgcaaacaggacaaccggtacgctctactcgctcaactttcctcagccgctgccgtacga
tgtcgactacacacaacacctgattgcaccgctcggtgaggtgatactgctcgagctgtacggggtcggcttcagccagt
atggctgccgtgacaccggtttcattgagcaatcacagcatcacaacaaggcatag
>1037.g63
atgatcggcagcaccgtgtcgctggccactggctggctgttgtcgctcgagggtttactgctgctgggctcgctggcact
gctctactactacgtcgcggtcgccggtcagcggtacttcgaggagcggggcgtaccgcacgaacgaccctcgtcgatcc
tcggcaatggtgcggactttctgctgcgccgccggcacttcaccgacgtgatcaacacactgtacgggcggttccgccgc
caccgtttcttcggttacttcgatttcctctcgccgatctacgtgatccgtgacctggagctggtgaaacagatctgcat
caaagactttgaccactttctcaaccaccgtatcgagctggacgagaatcacgatccactgtttgggcgggcgctgttcg
cgatgcgggacacccgctggcggaacatgcgtgccgtcctcagccccgccttcaccgggagcaagatgcgccaaatgttc
ggcctgataacggcgtactgtgaggcggcggtgcggacgatcgagtgtgaatcgaccggcgctaccggttacgcggatct
ggagatgaaggaactgttccgccggttcggtaacgatattgtggcgacgtgtgcgttcggcatcgagattaactcgttcc
gggatcgcaccaatgcgttctacacgctcgggaaggagctgaccaacctggacggcattcaggggctcaagtttctggcg
ttcagttcgttcccgcggttgatgaagttgctgcggatgcggttgtttagcgacaggatgacgcgcttctttcgccacgt
ggtgctggatacgattgcgcagcgcgaccggaagcgcattgtccggccggatatgatccacctgctgatggaggcccgcc
ggcaggagctgaagctcgacgagaacgggaatgtgcggctcggcaacggagcggcggatgatggtgattcagggaagggt
gcaccgtcgaagcggctgatggattggaccgacgatgatctcgtggcacagtgtacggtgtttttcttcggtggctacga
taccgtgtcgaccctttcctcgttcctggcccacgagctggccgttaacccggacgtgcagcgccggctgcgggcggagg
tggacgaggtgcgcaccgcgctcgccggtgcaccgctcacctacgaaacgatgcaatcgatgcggtacctcgatatggtc
gccatggaaacgatgcgcaagtggacaccggccccgttcctcgaccggatgtgcacgaaaccgtacgtgctggaggacta
cgacgggcgtaaggtgcagctgcgcaaaggtgacggcatctggataccggcgtacgcgatcatgcgcgatccggacctgt
tccccgaaccggaccgcttcgatccggaacggttcgcagcgtccgccggcaagggcaccggcgtcgatccggccaccatg
ctggggttcggcattgggccacggaactgcatcgggtcccggtttgccctgatggaggtgaaggccgtgttttactatct
gcttagccactttcacctggagatggcccccgggacccagcatccgctacgcctgaagatcaccagcttggcaccggccg
ccgagaagggcttctggatacggttccgggagcgcgaaccgaccagcaccggctga
>1039.g64
atggagaaggaaacggtaaagtcgatccgtgctggtgctatgggggccccaccgtggttccagaaggcgtgcatcaagta
cggtgtcgcggatgtcgatctcttccaaacgactgacctgtgggatcgaaaaaacgtcgccctcgtcaccaccaccatct
tcgccgtgggccgtgcgtgctacagacacccggagttccgcggaccgtaccttggcccgagaccggccgaggagaaccgg
cgcgagttcaccgaggagcagctgcgagctggcgagggtctgatcggcctgcaggccggctccaacaagggtgcaacaca
gaccgggctgaacttcggtgcgaccagaaagattctacttggcaagtag
>1039.g65
atggatcaagacgacaacgaggatacacccgcagcctacgagccggactcggctgatatggatttgctacgattgctcgg
tccatttagctctatgatcacaaccgataaagatgagctgattagacagcttcagacgattggagcgaatatgaaccaag
caacagctactttcttcttagaaatgtccaattggaatctgcaggctgccgttggatactatttcgacacccttggccac
gcaggaatgccatcgatgaaattcctcaatgacggtactgttggaaaaggggaaaaaataacgccaaacaccgaatttca
gctgaaatttctggtgcagaacaatggagatatggcatggattagcggaacatacatgtgtctaaagaccccagcagaca
cacaggcgcaagcgacgagtgccctcaacaaaaaattctacgtgccttcgatagccactaatgaatcggtactcgtgaca
gtacaaacggcccgcaccggtggattcattggtcctgtagaatatggcggtaccatcgatgacgataatcctactgcagg
tggtggatccgataatcgcattgctgatggtgccaatgtcggagaggatggtcgtgttgaagatggtgggaccatcgaag
acgttgatatgtgggattag
>1039.g66
atggcgaaagagtacgattatctactgaaagtcctgctggtaggcgacagcgatgtcggtaaacaagagatactttctgg
actggatgacgggtctacggagagtcccttttgcagtggaagcggaactgcgcacaaaacaacaaccattttgctcgacg
gcaaacgcgttaagctgcaaatctgggatacatcgggacaaggcagattttgtacgatcatccggtcgtattcgcgcggc
gctcaaggcatcatactggtgtacgatattaccaacaagtggagcttcgacggactgaatcgatggctgaaagaggtcga
ggaacatgcaccgggcgtcccgaaggtgctggtaggcaatcggctacatttagcattcaagcggcaagtggcggccaagc
aggccgaactgtacgcctcacggaacaagatggcctgcttcgagatatctcccttgtgtgatttcaacatacgcgaatcg
ttttgcgaactcgcccggatggccctgcaccggaacggcatggaacgcatctggcgatcgaacaaagtattatcgctaca
ggaactgtgctgtcgaagcatctgccggcgaacgaattgcgatcccaaagtgccaaagcaacaacaacaacaacaacaac
agcagcggcagtccgagcaccagatgggggaaccttcggcagcgccatcggatgctgatttcgctggctcccggctggtg
caagacgaccaggaagcaccgggatcatcgagctctatcaacactagcacctttaccggtaacaccggtggcggtaacgg
tgacggcggcggcggcggtggcgatggtagcgatgctatcgattccatcaaaaccatatcgaaggacctgttcaacctgc
tctggggcaacaaagtcaagtacgatgtgtttcgaagatggcagcaaggttttgctttcagcgagtacgaaccgtctgcc
ctggtgcagcgtgacggcggaccatgttgtgtaatagcgccagtgcaggcgtacctgctgaagacgctgctgatggaaac
accgggacacagcttcaacgatctaacggccgacaaatgcaaaacactgctgatacaggcggtgtgccagatcctgatga
agtgcaaatccgatatgtaccgtattgtcagcctgcgcagtgatagcgccaacgagccattgcagatgacaacgacgacg
acgaccgacggaccggtggtgcgacaggcgatgggcagcgacgtgccagatgcgctcgggggccacgcactgaaagaggc
ccaggaagcccgctgttccccggcgaccgtggacgatgatccagcggcactcgaaggtgcggccagtctgctagcgaccc
attactaccataggagcatctggacgccggatgcgttccatgggcgcatcgggtaccgcgaactcgagcacatcgacgac
gtacagcggttctacacgcagaacttccatatcctgaccaacgaatgtggcgtgctactgctgctgtacacgatcctgca
gacgaaagggctggacagcatactctctgagatgtcggacccgtcggagccgctcattcacgacacttacggctgcggca
gccaggcactgatcaacctaatgctgactggccgcgccgtaccgcatgtctgggacaacgatcaggatgtcggtggaatg
acgcttcgaggtattaaccagcagtcagacattggtttcatcaccgttatggagcagttgcagtactgcaccgtcggttt
cttctacaaaaatccaaagaacccggtctgggtgatgggcagcgacacccacctcacggtgctgttcagcagcgagaagc
ggctcgtatcaccggaaacgccggccgaggtcgcgcgccgcgtctttcgccagtttgacgcggaaggtagcaacttcatc
cccagcacgatgcttcaggacctgatgtgtacgctcgagctagtcagcgaaccggaatacgttgacctgatgcgcagtcg
gttggatccggaaaacctaggcattatcctattgaacgcatttctgaacgagttttttccgagtgaaaaaaagtccatgc
cggacacattcgatctgttacactacaacggaatcccaaactcgaacatcaacaatcgcgtgctgtacaacaagggccag
gcagtgctgctggagagcgacgtgcgtatgttcaatccatccgacccgatgctgacatgcctgcagaccaagtggcccaa
tatcgaggtaaactggaacggcaaccgtacaccgtcgcttaattga
>1039.g67
atgttcggggccgaacaacagcggcagcagcagcaaccactgcactgtaagggtgttacgtggtgcgtcctcccggatcc
tctcgatatggtgcactttgatctactgcggtactgccgcaagaagcgcaagacgccccagggcggagcgatcctggacc
aggtgatctcgcagtcggcctcagcctcgaaccagtgcctgctgtacaagatggcgaactataagcgcggtggcgacctg
atcgatgcgttccagatcggaggccagaaggccgtggagcagctgatccgggagcagttcggcgtattcatgtactgcaa
gggccgagggcaaatcattaacagggccgagtacctacggtggaagtacatggacaaccacgaagtaatcatcccgatcg
aagcctcgctgtcaccgcacgatccgctgggtaaatgggaggaccataaggcctgctggcagatgcagtaccgtggattg
cttggcgaaagtctcctgcacgtgctcatcatttgcgatacgaagatacatacgaagcttgcccgtatcctgttgcgcgt
gtttcccgagcaggccatcgatgtgatggagggcgaggagtatctgggcgccagtgcgctccacctagcgatagcgtaca
gcaacaacgaactggtcggcgatctgatcgatgccggtgcggacgtgtcacaacgcgcgaccgggcgcttctttttgcca
cgcgatcagcagggcctgcggccggccaagacgaccgactacgagggcctagcgtacctaggcgagtatccgcttgcctg
ggccgcctgttgcgccaacgagtccgtctacaatctgctgctcgagtgtggggccgacccgaacgcacaggacaccttcg
gcaacatgatcctgcacatggtggtcgtttgcgacaagctggacatgttcggctacgccctgcgccacccgaagctaccg
tgcaagaacggcatcgtgaacggtgccggcctgacaccgctcacccttgcctgtcggcttggccgcgacgaggtattccg
cgagatgctggagctatcggcgcgcgagttctggcgctacagcaacatcacctgctcgggctatccactgaacgcgctcg
acacgctcatgccggacggcagtaccaactggaactcggcgctgttcatcatcttgaacggcacgaaagaggagcacctg
aacatgctggacggtggcatcgtcgagcggctgctggatgagaaatggaaaacgtttgcccgcaaccagttcatcaaacg
gctgctcatcctcgccatccatctcttctgtctgtcctgctcggtctacctgcgaccggttcgtgtgttcggtgacgatg
acgccggcgacggtgacggtgacgatgctgacggatccccgtccgggtcgggtgccgatgcgggcgacggtgctgtctcg
gaaccgtccgatgccgatgccgagatcgacctgaccacgtggatacggtacggattcgaagtggctaccgtgatgggcgt
gctgagctacgttgtgttgcagcagggcgatgaaatcaagaaccaaggctttttctccttcctcaaatcgctgagtcaag
caccggccaaggctatctttctcatctcgaacattctcatccttgcgtgcatcccgctgcgtatgatgggcgacacggaa
accgaggaagcaatcctgctgttcgccgtaccgggcagctggtttctgctcatgttctttgccggcgcaatcggcctaac
cggaccctttgtgacgatgatcttctctatgatcactggtgacatgttcacgttcggcattatctacatgatcgtgctgt
ttggcttctcccaggcgttctacttcctctacaaaggccacccgaacgcggaagattcaccgttcgggagctacttcggt
acctggatggcgctcttccagaccacgctcggtgactacgattatgccgaccttaacctgaccacctacccgaacctggc
gaagactgtgtttgtgattttcatgatctttgtgccgatcctgctgctcaacatgttgatcgccatgatgggcaatacat
atgcgtacgtgatcgaacaggcggagaaggagggcatgaagcagtgggccaagatcgtggttaatctggagcgggcggtg
acccaggacgatgcgaaacgctacctggaggagtactcgatcggactcggcccgtccgacgatccacgctacgagacgcg
cggtgtgatggtgatcaagagcaagagcaagacgcgggcccggcagcggaaaggcgccgtcagcaactggaagagtgtgc
tccgggtgacgctgaacgagctgaagaagcgtggcatgacgggcgaagagctgcgccggatcatgtggggccgttcgtcc
atcacgtcgccggccaagattgcgaagaagaagcggcgggcaggagcggaagccgacgatctgtcggatccgttcgccat
caccgccgccatcgacgtcatgtcgttcacgcaggacatcgtgatggtgagcacagaagtggcaccggcacccttgctag
taggcccaataatgggacagggtgcgacggcggcaaggccagtgggggggccaacggtgacaacggcgacgataccgacg
acgccaaaccagatggcggctaagatgtctggtacggtggtggcaccaccggcatcggtcacacccgctgtcacccctgc
cttggtcaagcggcactcgatagctagtgcaccgggtgccctggatgagccggggtgggatgggaaacactacaaggatc
cgttgcgcgaactggtcatgatctccgactcggtgtcggtagacgagaactacgcgctgaacgtgaaaacgctcgccatc
gacgcctccacgctcgaccatgtgcacgagatcgacgtcagtcagatgccaactgtggcggctgcggtgagcggtgccgg
ctcgtgcggtgccaccagaccaacaacaccggccaccaccacagctacggggatagcagcaacacagcagcagcagcagc
agcagcaacaacagcaacaatcgtcgcagcaacaacagaatataggccagcttacgctgttccagaatccgaaggatgtc
gtcgatccggtgaaggagcgcgagtttcttaaaacgctcgaagcgctagaggatacggacagtgaggccggcgaaaagcc
ggtgctcggtaagatctcgctgatccggcgcgccaaatcggccgtctcgcggagcacctcgcgccggcgcaaaaccgatc
agcatccactgttcatgatcgcatgggaggataaggcgcaactcgaacaggccccgtcactggccggttgcgtaggaggt
gcgagcggtggtgagccgttattgttgctgatggatggatcacgcgcaccaacgcatcagcacgcggctacagcggacgg
ctatcacggtgccaacgacgcaaacgacgatgcggtaacggtggaagagttgcatcgacggatggagcagttccatcagc
gcagtcgttcgtcctccgaccgggaccaccaccggggccatgggcatgggaattccagcgaaagctccagccgccatact
ggcaaagggcgaaaaactggcgcacatcatggcatccaccaccaccaccagcagcagcagcagcagcaactgcatgggtt
ggcgcgcggcaagcacaacaagatatctcccgatacgtcgaatgagagtactagcggtgccaatggcaacggcaagcagg
acaaacgcatgaagtcagccccgatagtgggagcaggcgtctccacgcgacagcgtgctgcaagtaccgcccctaggggt
gacggcgagggaggccgtgcagcggataccgagcggagcgcctcgtcaccacccgatccgctggaaccgtggagcaccag
gaacatcatgaacatcaacaagctactcgatcaggacacaaccgaagagtag
>1039.g68
atggaaggagaacctgcccagagcgacagcgcgtcaccgggcaacaaggagaagttgagtgaatcgcaacgcaaaattca
aaacttctggccaaacgtaatgcgtgagatgcagcagctaccgcacgtagaaccgggtaaccagctgttgccgctggctc
gcatcaagaaaatcatgaagctagacgaagacgtgaagatgatctcgtccgatgcgccgctgttatttgccaaggcaatc
gagatcttcatccacgagctgacgctgcgcgcttggctacataccgaacacaacaagcgccggacgctacagaggagcga
catcgcgatggctatcaccaagtacgaccagtttgattttctgatagacattgtaccgcgcgaagagatcaagctgacca
agcgtagctacgaagtgcgcgtaagccccagcggaatcgagaacgtacagtactatcttcagcttgcccagcagaatcag
caagtattaaaccagccgcaggagcagcagcccgaacaggagcaggagcagcaccaggaagcgaaccaggagcaacagca
accacagcagcaggtgatcacagcggggggtgttacagcaacaccggtgaaggctgtggcaatgacagtgatgggtttaa
gttctgccacgaccacagcggctgccacgaaaacggtcactaccgcaaccgcctcagctgccgctatcacagcaaacacg
gcaaacaccatcgtgcacctcaagcaaacgaatcttcaacaaacattgcaatccacctccaatcaacagccaagacaaca
gaaaccctcccaggcgatcagtttcctcaactccagtgccgttgctggtaacagtggtagcagcagtacgagcactacta
gctcgacagccaccataccaaccataaatcaaccactgcagctcgtccaacacttcataacgcctacgggcgagattacg
cagataccgataactatacctccgaaccaactgaatttcattcggacggcagtgcccatggcaggggcgaccggtgcagc
aactggaacggcgagcgtacaaccgatattccttccagctgccaccgcgctgcaggcaacacctaccttcatacacacac
caccaggctgtatgtatttcagtgcgagtcaactgcaacaattccagcaacagcaacaacaacaacagcagcagcaacag
caacagcagcagcgagattag
>1042.g69
atgcgctaccgaccacagcaacagcacaggatgagcacgacctacccgaatgccccgatcggtatccgcgtgataagcta
cctctcggccaagctatgtccccgctggcagatcaaccgggcgctctggttcaaatgctccgtcctggggctgacctacc
tggcctacacctgctaccacatgacgcgcaaaccgctctcggtcgttaagtccgtgcttcaccggaactgttccggtgtc
acgctaccgcccgagttcagcaacgccgtctcaccggatggtggtgctgggggtccggtgcccccgaacgatagcacctg
gtgcgactatccaccgttcgatgcacccgatttcaacgcgctgcttgggacgctcgattcagccttcctgttcagctacg
cgattgccatgttcgcggccgggttcgtggcggaacgcgtctcgctccgctacttcctagccctcgggatggccctgtcg
ggtgtgttctgttacctgttcgggatggccaaggtgtacgatgtgcacacaatctggtactttgtgttcgtgcaggcaat
ggccggcatgttccagacgaccggctggcccggtgtggtgaccgtcgttggccgctggttcggcaaatcgaagcgcggtc
tcattttcggcatctggaacagccacacctcgatcggtaacattctcggtgtcatgatcgcggcccactacgtcgagcgc
gattggtcgctgtccttcatcgtacccggcttcctgatggggatggtcgggttcgttctttttctgttccttgtcgagcg
acccgatatcgtggattgtcaggagaaggtcggtgatcatcggcaacgaattggcgccactggcggcggtggtggccctt
cgagtgctcgtggctggggagaggttgatgctggtgatgtcgaggatgtgcccggtgttagcacggaacaggaaatcaac
gaacggacaccgatcattggcagcattaaccgggagccggcgcgcgatcgtgtaatcgggttctacgatgcactccgcat
acctggagtgctacagttctccttcagtctgttcttctccaagctcgtcaactatacattcctcttttggttgccctttt
acattcaatcatcgtcttcgatgggcccggagctgtccgctcacgtatcgacagtgttcgatattggcggtattatcggt
gcgatagcggccggtatgatgtccgatgcgagcggtaaaccagcaactacctgttccgcgatgatggtcattgccgcacc
gctgcttcttgtgtaccgctattggggtaatgtgtcgctatcgctgaacatcataattctgctactggtcggtctggtgg
ttaatgggccgtatgcactcatcacgacatcggtcagcgccgagctgggtcagcacagctcgctcaacggaaacgccaaa
gcactcgccacggtgacggcgatcattgatggtaccgggtcggttggtgcggccattggccccctgctagccggcatgtt
ttacaactgggataacgtgttctacatgctcgtcaccgccgacctgctcgctctctggttgctgatggggatcgtccgaa
gggagctatcgcgccgcaacgctaaccttaacgttcgcatcgaatga
>1042.g70
atggcggcccttcagcaacatcagcagcaaccgcagcatcagcagcagcaaccgctgcccatgccaatcgagaagctggt
gcgcgtgggctactacgagctggagaaaacgattggcaagggtaacttcgccgttgtcaagctcgcctcgaatgtcataa
caaactcgaaggttgcaattaaaataatcgataaaacatgcctggacgaggagaacctagcgaaaacgttccgcgagata
tcgatactgaaggtgctgcaccatccgcacattacgcggctgtacgaggtgatggagtcgcgcaacaagatctacctggt
gacggagcacgcggcgcagggcgaaatcttcgaccatctcgtcgcgaacgggcgcatgaaggaggaggaggcggcgcgca
tcttctcgcagatcgtatcggcggtcgactactgccaccggcacggcatcgtgcaccgtgacctgaaggcggagaacgtg
ctgctcgatacggacatgaacgtgaagctggccgacttcggcttcagcaacacgttcgtcgagggacaaccgttgcgcac
gtggtgcggttcgccaccgtacgcggccccggaggtgtttcagggtgtcgagtacgatgggcccaagtcggacatctgga
gtctcggtgtggtgctgtacgtgctcgtctgtggcgcactgcccttcgacggtacgacgctgcacgatctgcgcagcgtt
gtggtggccggcaagttccggataccattcttcatgtcgcaagagtgcgaacagctgatacggcacatgctcgtcgttga
gcctgagcgccgttactcgctgaagcagatcgcgcaccatcgctggttggcccagtacaactccacgcctctgctcgccg
acgtcaatacgcattcgatggaggcggtcgagcagctgggagaacagcagcagcatcagcagcagcagcagccgggagca
cgagacgctggtggcgcgatgccgctggatgcggttgtgatgacgcacatgctgcagttaccgggccttaccgcggacat
gatcgcccagtcggtgcacgagaatcgcttcgatcatatctacgccatctatagcctgctggtggacaagctgcgccaga
agcgaaaggagaagggccggttgcagcaccatgccagcctagcgttcgcccggtcccgaaagaccagtattacgacgggt
gtggtcgatcggacggaggtcatcaagaacgattcgctcgaacggcttagcccgctgacgagcgtcggctcgacgattct
gaatctctcgaccggactcggcggtacggaggagctcgagaagtatgatctcgacggtgccgccgctgcacgggatggta
tcgctggtctcgcggccggagttgccacgcccggacaggctggcgcaggggcggcagcggccggtaagatggcggatgtg
aacgatcatcatcacctattcccaccgggaccaccgccgggtacagtgacgatgtcggccggttgcaatggtggtggcaa
cacgcgacggcacacggtcggtccgggcgatgtggcacacgagcaggtactggtgaacccgaatgtggtaccgatctcgt
tcaaaatgcacgaaacacccgtcaaccctccgacgcctaacgttccgctcaacataccgtcactgcagaaccaaccaata
cacaatctgaccatcaaggatcagcatttgctgaaaccaccgaccgtcatgggagcaacgagttcgttcggtcggagagc
atcggatggtggagccaacctgcaaatttattatccttcgtcatccacgaatttcgtggatcagtcgcaacaacagcagc
agcagcaacaacatcaacaacaacaacagtcccaacagcagcagcagcagcaaccactatcgccacagcaagttgctgat
ggtgctggcgccggtgtaaatggcgtcgcgctcgccgtcgatcatctgatgctgcagacacccagcagcgaaggaacgga
tgattcgaacgatgaaattcaacggtatatgcatggccgtggatgtaccaaacgacacactgtcggctgtacggatgatc
tgtcaaccgggtgtgcctcaccgatggatccaccgcaggggtcacattctcccgcaccgatggctgggaccggtggtgcc
tcaggcagttctgctgctgctggtggtggtggtggtggtgctggtggtggcggcggaggccgtaccagacgtaccggttt
gctaacggtgatggagcgtccaccggtgattagtccggatttgatacgcgaggtcgaggcacgtatgaaccgcgactatc
tgccaccgtcgctgctttcgtcaccttcttcgtccggtggtctgccggtactgagcagcacttgctcaccgccaagctct
tcggcggcagcagcagtcacaccgacaacggcttcctcatccgatactgccagcactggatcggccggcagtggtggagg
tggtgctgttggtcgaggtgcactcactccaaccgttaagcaatcatcatcgcttcaatcttcgggctcgttgcaaccgg
caattaccgccggtgcccagctgataacgggacacttgattttggggtctgccatcccgatcgctcaccagcagcagtat
cagcagcaacatcattccactcagcttcagcagccagcgcatcaactgccagcgcaatcgttagtccaagcgcaaccaat
agcccgacgttacgctcgagcctgtaagctaccaaccgtccaggaattcgcaggtcgctacagcccggtacgacgagcgt
cggaaggatcacgcatcacgtcgcagttccccggtccgtttcaagagtgtcaacagctacagaagggactgcatgcggcc
gctttggcccaacagcaacaacagcatcatcagttgcagcagcagcagcagcagcagcagcaacagcaacagcttccgcc
accagcacatcatcgtaccaacaacctgctgatcactccgagtcctccgctggcggataactcggttagtttgcccggct
caccaatgcactgcaaggtgccaatgtttggtgaggtagcaatcgatcgaccaccggatctcaccgtaccgcatgacgtg
ctgctatcgctgatgccagcgctggagaagctggtactagagaaccgattgccgattgagacggccaatgggatcgtgaa
cacgcggaccatgccttacgaggttggccatcagctgggtatcgtccgtgctggcggaggagcagtggtcacgtccgccg
caggtggacatgtgttcgatatgggtctgaatctgctgccactggaggaggaacgaacgttggtggctatccgttggctg
gtcgacctaccggctttggactacagccaagctacatcgctggannnnnnnnnnnnnnnnnnnnnnggtggtggtggtgg
tggtggtggtggtgtgtttggaacgctcggtaatgctccttacggtgccggtggttactctggccagtacgctgctggtg
ccggtggtacggccagtgttgtcagtcccaccgttgggctaacgtgccatccttcgggactggagtatcctggaagcaat
agcaacagtggttgtccttcgcccgtgtactacgctagcggatgttcttcaccgatccttccgggaccgcctttggtcat
gggtggtgctggtggtgtcggtggctgtggtcctggagttggcaatgcaacaaccctgtctggaagtgcctcttcgtcga
gtgcggttggcggtggtggtggtggtggtggtggtggtgcctcaccgatgcatcagatcacccggggcattagctcactc
aatacgggcggtggttcaatcacaagaggtacgccagcagcagcatccatagtagcagcagcagcagcagcagtagcgct
cccgcctgtcttcccgcccgcatcggtggcctgcaatgaaccgctcgatctgtcgatggacatcgtgaacagcgtggaga
tcgatttcagcggccgagggctgtactcgggccccaccacgccggtcaactacttcgatccgaagggctatggattgcta
ccgccagcaccgccgccccaccagacgatgcgcatctcggcgacaccaccaacgtcaccgaacaacttgggcatcatcca
ggaggaacagcagctccacggtagctcatcgggaacggcaacagtcactggcagtgtgggcagtgttggattccggagcc
attccgtaaccggttcacctgaggatctaagctaccagcacacccatccacagatctgtctgacggatgtgcagggaagc
gagataacgctggtggctctgtccgattcgagcaggggcgattcggatgattcgttgaatggttgctgcggtggtggtat
gtccggtggagcggtcggtaccaacagcactgcggtgtcggggtgtggccttggtttctccggtctactcataaccgatc
cgccgggggatatgccgtcgataacgcggggtgttggccgtaaggcgagcctcgatacggagaacaactcgacggccacg
aactcgtcatcgatggccaccagcattaccaccaccagcggctcggcaaagctggacacgtcggatctgagtgaatcgta
tgtgcggcgtggcagcgacaaatcgcttggcttcagtgacgacagtctgagcaacgattcgaacccctcgaacctctcgc
ccggtcaagaaccaccgtcggcctccgtgtcgaccagttccgggttccgcagtggtggtctcgattcggagcatgacact
tcggcccgcctgagtcccgattcgctcggtgatggtggatcgacccgcagcaccgcaggtggtggctgcgggcttgggga
cgaatgctatgagcttccactgccacaggaatgctcatcgctcgattcggcccgtatactggagctggtgaagcgaacgc
ttgattcgacgatgcccccgaaaggttgcatttacgggagcagcagcatcagcaatggacggacgattgtggctacaccg
gcggtgccaacgggcatcggaaccgatccatccatctccgatggtcgatctgcgatcggtgcagcagcagcagctgctgc
agctgctggcgagggtcacagtgcggatggtgcgggtggtggtgccacgggtacagcaaacggtggcgcaggagcggtgg
cgggtgtaggaggaaccgacagtcgatcgaatcttagtctcgagttctcgggtggactgcagatcgagctgcaggtgtac
gagggccgcagcagcaaggacagcaatacgagcaagggcatcaagctgcgccgcatctcgggcgatcagtacgagtacgg
taagctgtgccaacagctcatcacctcgctgacggtctag
>1045.g71
atgtcgtgcgggggatccacaaggattgcgggacgatggcgagtgccagtggcgctggccatcgtgccgttaatactgct
gagtgcaactggcgtacaagcaggcggcaaaacgactgctcgcgtatgtctcgcgaacgtgcctctttatagcagcaata
ccgcgatcggtctatgttcgtcggcagtttatgctgcggtcaaaccaggaaccaacggtgacatcgcctacattaccacc
aacacggccaacgtgctcaatgatctgacgtccttttgcaatccgaagcagacctacccgtatgtcgagcggtacctggg
ggtgagcgcagccggatccgatgccgccctggccagcatgctgtccaatgccaccgtacggactaccttcatcacaaatc
ttattcagctggtgcaggagtactccggttgcaccggtatctgcgcagctaactacggcttgttcatggagaagctgctg
gcagatgcaaccgctgcccagctgaaggtggcgtccgggctaccctggaactcggtccagttcgctgacatctactacaa
tccaacactacccaagcttgcgtttaacgtgctgaagacgttcgaggatatgtacagtacgcaaccaagagcggtgcaac
cgattgccccgcttttcgccgtggactcaccgttcgactcgaacgacctgacgatcgtaggtatcgaacgcacgcaaaag
gtacctcttcggcactaccggttcgctttctcgttgcagtttagcaatctcttccgatggatcattaagggattcaaccc
acagaacatcgtcctgggccttccgatgttcagctccaagtacaccatttcgggaacaaccaaatttgacgcggccctgc
aaaaattgaattttgtcacagggaacaacctcggaggggttgcgctttcgccccttaattaa
>1045.g72
atggacatcaatcgagttccgaacgaaaggaagctgtacctgtgcaagtggtacttcaaagctggtttcgctctcctgcc
cttcctgtggtccatcaacacgatctggttcttcaacgaggcgttccggaaaccggcctacgacgagcagaaggaaatca
ggaaatatgtagtgttttcgctggtgggtacgctggtgtggctcgtggccatcatttcctgggtcgtgacattccagatg
aaacgcacggactggggagaatttgcggataacataagcttcctagtgcccctcgggcgggcgtag
>1045.g73
atggagaaagcgaaccgttcgaaacagattagcatcgtgcccaagaatgcgtacgggctgcggacggacattatgggaaa
cgtacactttacgctgaaacaggaaatcatctatccggtcgcgggcgtgctggcctttcacgattttgtcacgaacaagc
aaaagttcttaagattcccgcaaaacagccatccagagcgtatcgtcattagccccaaccggaagttcatcgccgtcgca
gagcgtactaatgataataaatcgatggtgaacgtgtacgagatcgaaacgttgcgcaaacggaagacactacaattgcc
accggattgtccgaacacgcagatcggtaacatctgcttcacgcatgattctcgcggtgtggcggtcctgtcggttgaac
cggatgccttcctttcgatcttttcgttcgacaaaaacgattccctcatcatagggcgtgcctcgaactcgagccagcag
ggtcaagcgatctacctgtcgtgcaatccaagcgacgccacgatcgtggccgtcggtggtttctatatgctgaagatcat
gaaccggaccgataagggcttcggccagatcggtacgatcaagggggatgatctgctgatcacttcgatgacgtggctgt
cgtcggaggtgctggccgccgggacggccgaaaccgagatcatcttcgtggagtcgggagagctgaagatcaagcagcga
gcggacgagatcgaaacggtcgatctgtcgggtgagggcgacctggagcaggtgacgacaccggccgaggtggctgggct
caagcacgatcatcacgatgtgctctgcttgacgcagttcgagaaaggcttcctctactccatccacaacgtggtgcacg
tgttcgagcgcgaaacgaactacaatttccgcaaaaagtccatcatccgcatcccgatcacactgtacgagccggagctg
tacaaaatctgcaacgtggcggtcaatcaggagcaggatacgatcgtcgtggcgacaaaacactcgcagatttacattgg
catgctgatcgtgccggagacgctcaagatcagtgagcttgtgtttcagcatctcggcgaaccgctgcatatccggggca
tcatcgggatggccgtttgctcctggaaaccgatcgtcatgaccgcgtctcgcgaccttacgattcgcgtgtggaactac
gaaacgatgaaggtggagctggtgaagaagtatcagatcgagatcggtgtgatcgccctccatccatccggcttttttgc
ggccgtcggtttcatcgatctactgcggttgctgcagatccagctggacgatttgcaggagacgaaaagcttcaacctgg
ccagctgctcacaactacagttctcgaaccaaggccatctactagcggccgcccacggtaaaacaatcacgctgatctgc
atcttcacgttcgaggtggtgcagacactgaagggccacaatggaagcatcctgagcctgtcctggtccacggacgatgc
catcctggcgtccggtggtaacgatggagcgatctacaaatggaacgtggtgacgggcgaaaggttagaagaggtcgtcc
agaagggcatccagtaccgttcgcttgccctcaccagcgatgcacactcggtctactcgatcaccaacaccgggttgata
cgggaggtagctaaatcggacattgcacgagagtttaagattcccgagctaacaccgctcaccgatatggcgttggctcg
ttcggatgccatcctgttcgttgggagcgtcaagggtcatctgtacaacgtgcaggtaccactggtggataccagcagtg
gcaactgtaccaacttccggttcttcaacacgaaagtgacaaaaatctgcatcacgtacgatgactgcacgctgatcacg
gccgcggacgacggaacgctgatcgtgtggcacatactgaacaacgaaggacgaacggcacgccatgcgcccgagctggg
acgctgtgcggatgtcctgattgcccggcaggagctgatcgagaagaacgaagcgatcgccacgctcgagatgcgtatcc
agcagcagagcgccgagttccagtacaagatgcagcagggtgatgcgttccattcggagcagatgcgtgacatccacaag
gattactgtgcagcgatcgagaatctgaagaaaaagaatgtcgatatggagcaagcgcacacggaagagttcaacctgat
aacggccagtatcgcgcaggccaaggaggaacaccagaaggagatgatggactttgaggctcagttccacgagaagatca
tcctcgagtacgacaagctgtccgccatgaagagcaagatggacgcgatgcgggaggagtacgaggtgaagctccggcgg
tcggccggctgcttgcaggacacgatcgaatcgatggaagcggaccagcgacggctactgagcgagaagcaggaaatcat
cgacagtctgctgaaggatatggaacggaagcgggaagagttcgacgagtactgccgccaggtggacgtcgataacgatc
gacacaaggtggagctgcagctgcagtacgagaagaagctacaggaggaggaggaaaattcgatcaagtggcgaggggag
gctggcgttttgaagaaaaagttctccaccctcagccgcgaagccgaagcgtaccgcaaggagatcgaaacgatgcaatc
gcagcacggcaagttccagcagagtatccggcagcaccagcgcgagatcgaggcactgcgtcgggaggtgtcggagcgcg
atgggtcgatccgtgagcgcgatcggaaggtgtacgagttgggtcggaaaaatgccgagctggagaagtacaagcaggtg
ctggcgctgaagattagcgaactgaaagcccagatcgaaccgaaggaacgtgagattaaggagcggaaggaattcatcca
cgagatggagaagaagctggaagagcttcagcaactgaataagcagtacgagttgcagctgcaagagatccgcgataagt
actacggactcgatttggaactgcgccgagagcgtagccggtaccgtaatgccaaagccgtccagcagcgcatgtgcggc
gagatctaccaggtatcggggttgatacagagaccggaggagttgaagcgcagcgtcaaagaactctgccaccggtacgc
cgaggacaaggagatgcaacgttcgctcgccctcgacgaggacgtgcagaacgaattcctgcgccagcgcgagtacctcg
agcgtatgacgagcaagagcgcaaaacagaagagtgcccagcggaaggacggtggcgagtcgctgaagctgatgagggaa
aacatggagctgctggccgagctgaacaagttgcgcgagctactgaacgagaaacagcgagcctgcacccgcatggaagc
cctgctcgggctgtccagtaaggccatctcaccgcgcgaagcgaaagagaagctggaaaaggctgttgcggtgagtgata
cagatggttga
>1045.g74
atgaagaccgcggttcagctgctggcgctggtctctggtgtgctcgctctggcgagcgcaagtgggcaaactaccaccaa
cggttcgccaagaggtgcaccgcatcggatcgatttagcacagtacaaccaggcactgttgccaaggattcgtccattga
ttgaagcaccggaggatctgcgtgaggaagagatcgtgccattctttgagctgctgcccgactatcgcgaacggttgagt
ggaaactttctgatcgatggattcacacgggcccgtgataccggccgctgtctgctgtgcatgtccacgtcctatctgtt
cctcgctttgtacaacgaaacggtatcgctgacggatgggcgtaccgagcggttgcgtacgatcgccgggcgcctctgtc
ggttgttgggttacaaggcgtacctgtgtgatggtgtgatcgatatgaacggtgatatcatacagtacgtgctggagcac
cggcagccattcccggagccggccgatatctgccaggtgtacctgcaggagctggactgtatgggtgacggccggaacgt
tagcgctcccgatgcctatcgtacgatcgcgatcagtgctccggtgaaggaggagcccagccacggctcatttgtggcaa
gagcggcaagtgataagaaatctggtgcggtgaacacagaaggtcaatgtcctagaagaaaaagtggcaaacatcgtgat
agcaatcgaggtgcgcaaccaacacgggatcccctgacgatcgtacacctaaccgacgtccattacgatccggagtacgt
ggtcggtgtgaatgcggattgcaaggcggaagcgtgctgtcgtgtgttgccggatctaccgtcagcaaatggaacggtgg
acggtgccggttactggggagattatcgtgattgtgacacaccgtggcatgcggtggtggatttgatggaacacatccgc
acccagcacgagcacatcgatgcgatctacttcaccggtgacatcgtgcatcacttcacctggaacacaacgatcgagac
gaacgagcaggcgatgcgacaggtgttcgatctcatgaagcaaaccttccccggtgtaccgatctatccgatcttgggta
atcatgaatcacatcctgccaatctttacgctcctcacaccgtgactgagacatttcggacgaactatctgtacgacttt
atcgtcgaacagtgggccgattggttaccgatgacgggccggatccgggaaacactcacagagggtggctactactcggt
tcgcacaccgtacggcctgcgcatcatcggtctcaacaacaacccgtgcttcgtgcacaatttctggctgttctactcgc
tggattacttcatgccgcagctacagtggctgcacgatacgctgctagaagcggaacatgccaacgagcgggttcacatt
ttggcccacgtgccctcgtacgatgactattgcttcgttggctggacccgagagtatcgtaagattgtggaacggtttgc
gcacatcattaccgcccagttcaacggtcactcgcacgtggacgagttcaatctgtactatccgcgcgcacccgctaccg
tcgatccgttgcgaccgatcagtgttgcttggaacggtggatcgacgacaacgttcacaaaactgaatcccaactacaaa
gtgttcctgttcgatcccgtcagctttgaaccgatcgagcaggacacttggatgtataatctaacctcggccaacgcggc
acccaatcaacgaccggaatggttccgtgcgtacagcttcaaggagtactatcaactcccggatcttagtctcgattcgc
tcggctggctcgtgcagcggttcgcccaatccgaggaacaactggccagctactggcgtgccaagcagaagtgggctgat
ccgctgctgcaggaaggctgcacgggaacgtgtctccgggaggcactgtgtgcgatcgtgcgtaccgaacacgacgataa
ccgagtctgtgaggcgctctatcaaccaccgcccgaagtgcaatcggtggttaatggtgcctag
>1045.g75
atgttacccggaatcggtatgttcgggacgggcgaggtaacgcacgtgctggtgccgatcctgcgcgataaaggcttcaa
catcgtggccatctggggccgtaccctcaaggaagcggaacaggcggcccaggagctggcgataccgttccacacggcca
agatcgacgatgtgctgctgcgcaaggatgtggatctcgtgttcatcacctgcccaccgtatctgcacgcccagatctcg
gtgaaggcgctcggcatcggcaaacacgtggtgtgcgacaaaccgatgagcctgctgcagaccgacgcactgaagatggt
gcgtgcttgccagtattacccgacgctcatctcgatcgtgaaccactcgctccgctttctgccggcgatcgcgcatatga
agaaggcgatccacgatggatacctcggtccagccaccgacctttcgctgattgacgtgaaagtgcgcatgggatcactg
ttccgggcgcggtacgattggttatgcgacgagacgatgggtggcggtgcactgaatcttgtcggcagtcatgtgatcga
tctggtgaagtttctcaccgaaaggaaggcagtccgggtgcacgggacggtgcggacgtacatccaacacgttaacggta
tcgctggcatccggcggataacggcacccgacttttgcaccttccagatggagctggaaggcaacggaacgacaccgggc
acgctcgtgacggtcaacgtcaactgtcacctctcgaacaacgccttccagcaggaggtggtcgtgtacggtccgagcgg
tcacctgaccgtacgcggtggcgatctcgtcggacaccggcggaacagtgaaacgggcacgatcaaagaagagatgctgt
acgtggatgtgcaggatctacagttctcgccctcccaggacacggctctgccccgaccgtacgtgaaggggctctgtaag
ctggtcggggcgctacgcgatgcattccacccgaacaaggagagcgccggatggatcaaggaaccggtgcaggcagcggc
caccttcgaggatggcctctacgtccaggcggtactcgatgcggtacgcaaatcgagcgacgaacgctgctggaccaagg
ttgcgatctgtaccgatacctcaccgacgaatcagaagagcgcgctggccagtgcggccgcacgtatcgcttccgtttcg
gccatccgggccgatcccagtattaaccatgccaccggatatttctga
>1045.g76
atgatgggtacagtaggccgaggaggagaagtaggtgccagcagtaatggtaccagcacgggcagcagcaccggtaaccg
gtggacagcaaggatattcggcctgttgctgttgttcctgcagctggaggtggtgcaggtgcactcacagatcacaagca
ccggtggtggtggtggcgcagcaggcgatacgcattacattgtcaccaagcaacagcaacagaagcaccagcagcaacag
gatgtggtatcgatggcaaccggcggtggcggtacgtcgggcacatcggacacatcctctgcacccgatcccagtgccat
gatgatggatgggggcggcggcggtggcggtggctttgcgttcgacgaagaccccgcatccctgttccccgccggtattc
cgatgctgagcgaagaggcggccaccagcctgctgctgtttcagccccggatgctaaactttgccgatcggtcgatcggt
gatccgcacaaccagctggtgatgctgttcaatcggcacaaaaaccgcagcatctatctgggctcgatctcgggcagtac
ggccgagttctcgagctcgtacttcaaggagaaggtcatcccgcccggtggcaacacgagcttcaacgtggtgttcctgc
cccggaagcttggaccggccgagggctcgctgctcatacacacctccttcgggatggtgcggtatcaggtgcagggtgaa
ggcatcgagtgtccgtaccggttgcggccgctggtgggcctgcaggccccgctgaacgcgaccctttcgcccgagatcac
gctctacaacccgcacgatacgccgctacagatcgtggagatctacagtagtggcggtaattttcagctcgaactaccga
gcggtgcccaggagggaccgcaggcactgtgggagatcccaccgcacagtacgcgcacggtcatacgggtgcggttccat
gcgcgcacccccggcaatcacatcgcgtacgtgcgcatcaagatttcgggcggcgatgctgaaccgtcgctcatcgagaa
gatgctggtggtgccgatcgaggtggagatttttaaggagacgggactgtactcgcgcatcccgtttctggagctgggcg
ttacgtcggccgccggatcggcagcgttggccgcggcatcggccgtggctgcaccgattgcactgcgaaccgaacaggac
gagtcgttcccctcgtcggaggctggcggagaccggggagtgacggtcggtagcagccggaacaccacctggctcagtct
cgatctgctcaactcgggcagccagccggtcaaggtgaaaagctggggcgtacaggcggacgacatcgagtcggtgctct
gcatgcacgtgctggtggcggaagagcgcacactgcacgtcgagttcgattggtccaagctgtcgagtgatcggcggcac
attagcggacgcatactgctcaacctcgaacgcgtagcgacacccagcgatggtcaagcggagcaacggccagcggatgc
cgtacagcagcagcagcagcagcagcagcagcaggaggagcagaatgtaaaacaatccgaatcgcatgccgcctggcacg
acgttgttggcaaactgtccatctttgccggtggagagttgcttgggagaaaggagcagcatgcgcaggagaatctaaat
ccagaagcaataagcggcgacataacaccgaccgtgccagctgaggcgacggtgccggtgctgagcgtttacgcgatccc
tttcgccggcgaggtgctcaagggcagcatccagtacaatgaggaggttctccggtttctgctgccggtgcgcgatggcg
acgagcacccggacggtgcccggcgaccactcgtgatccggaaccaattccacgtgccattgtccatcacgaacatcagc
gtaccggagaactgttcgcggtacttcacgatcgaggactttcggccgctcgtgctgcagccgaacgatgagcggacgat
gctgcgcatctcgcggaagctagtcgccgacggtggccaccggtggccggccagtacgatctcaacctacatccgtctaa
cgaccaacatcaccgactacgagctgccggtgctggggtaccggggtaagctgcagcgtatcctttccccggccgtgcgg
gacgcctcgctgctcaccgggctgccggcgatcacggagaacgtgaggggatctgagaaggaggacctggaggaggtgga
ggaggaggaggaggagcaggaacacgaagagatcgagctcgatttcggtgtcctaccgattgcaacgatcggtgaggcac
tggtggcgttcgtcaatcccaatcccgtccccataccgatcattcactggaagggtgcgatcacgtcggaggcggctgtc
ggtgcaccgacgatcacggtcatcctacgcggctgcggtgcgctccggctcgacgagctcgtcttctgccacacggtaca
gccgggcgaatggatcgtctaccagatcagcgtccagagtggtacgatcgatagctaccagggccggtttacggtgaaaa
cggactacgaggagatcgtcacgccgctccgctttacgaccgccgtcggcgagctgcatctcgcccgggagcggcttcgg
ttcaccgattgctttccgggtaaagtatgttccttgccgctggtggcagcctccacgttcccgtcgaagatccacatcga
aggcatccgtacggaggtggccggcttgagctgggagttcctgtcaccggataagcagcgaccgctgccaccaagccaac
cggtagtcctctacccggaatcgatggccacgatcggtcgcttgctgctcgatccaaagcaccactgcggttcgaagtgc
tacagtagcttcgatttgctgtcgaaaccgttcggtgtgaagtggatggcaacgctagatagctacgcagattaccggca
gctcgacagtgataagctgctgcagcagctgcagcgatacgcggagatgcgccagcagctaacgagcgtccactttcaga
tgctggccgaatcgaatcgacggtttgactttaacgcgagcgtcgagctgtcctggccgaagctgctggacgagaatgtg
ttctttccaacgctacaggtcgagcaggaagcggtcaagctgatcacgatcaacaacccgtccgatcagatcctgttcgt
gcatctggtcctgcacgatgtgacagtgcacggggaagcgccggagctggcgggtgccgtaccgctaccgaccgaggtgt
tgaccgcttgtggtaactgtaccctaagccccgagagcgtattttccttcttcctgttcgacagtgacgatatctacgtg
aactacgtgaaacctcaatcgtttctgcggattgcggtcaagtttacggcccgccaaccgggcacctactcgaccgtgct
gtacatgcgcaacaacctgacgctgatcgatgctgcctggatacaggcgcgggccgtggtgccgcagttcaagttcggca
atcggcgacccggctccccgaccgcactgcagttcgagttgaccgagaagcatttgcggcattgcggcgatgcgtactat
gagctgctgcgtgccgatcgagcggcaacggttgatgaggcagcaagggacggtagcagcagtgagagcagcagcagcag
cggtgctggctgcggtggagcagcagacggcggcagcaaaccgaccacggaccagcgtcctgctagagaggttggtggac
tggagccgggtgtggaaactcgacgaacgtttacggcgcggaactacggcgaggtgccgatcgtgatatccggtatccgg
atcgaggaggccctctgcgagggttacggcttcaaggtgctggactgtgccccgttcgagctagccccgaacgcaacgcg
caagattgagatagcgttcgcgcccgacttcacgctgtcccgggtcgtacggatgcttcacttcgataccaacatgaaca
atttcgcggtcaactttacgcttctcggcacggttccgagccgtgggttggatatatgcagcaaaagcctccatcggcca
tggttcgagcaaccattccgtgtgtttctcatggtcgccgtatcgatcgcattgctcggtaccgtcgtggcggccttcct
cgagtcgaaccgcgtcctgaggaaccacttcctcggcatgatgcgtgagaagggtccggtgcagcccccgctcgatctac
gtcaaattgcgttgcaacactcggctactaacgcccagtcggcacagcaagtggctacggcaggcgatgagaagggtagt
cgacagatggtggcgaactcagcaacaacggtaacgacgaccggtagtacgcttctgtcacgcaacaaccgtaaggtgga
tcgatccaaagccagtggcaacagtaacgcacagcagcagcagcagcaacagcaccacacgagagctggtagtatgcaga
acggaacggcaactgcaacgcacagtaacggagcgaccgaaagcaccgtcgctagccgcctttcccgtacctggtccgag
tttacggccaatctagggcgtgtttccggtcgcggtaagacagccgccccagaaggaagcaaaacactgagcacaggaac
ggtcaagagtcgtcgctcaaacacacctcctaaggagcaacagcagcaaagggaaagcgcacgagaggccgcaacttcgt
cctcctactccgtgacaggatccaccaaagagtctcgagcgtcgaaagcgatcgtggcgcttgcacaagaagaggaaaag
gtagttcctgatggggctggctcagattatcctgtccgcgaacagccaaacggtcgtggccagtggaagagtatcagcag
taaaccagttgccactatcacaaccagtgacttaacggatgcatttgaatcaaattcaagtgccgccaaacaacaaaaac
agcacaatcatcatcacacaacgccatctgcactgtcctcttcagtctcctccttgggaactaacgaggacagtttgtcg
agcagtagcagcagctctagcagctcctcatctgcctcatcgctctcctcttcatcatcctcggtggcttcatcgtcctc
gtcgtcaccttcaccctcgacgacgaagcagcagcaccaccagcagaagcaatcctcgcaaccaacaccgaagtcgaatg
tcaagaaagggaaaagtctctcggagcagagctacgaatccgtggtcgtctcgttggccaccgtgttcatggttactgca
gggagtggtagcagtacacccgctacaatcaccacatccatgcaccatcatcctagtcatccctcctcaacgacgaccac
gacaacatcatcgttgacggcaccggccatgagcatagcggcaacacccgcgaaggattcgaggcgctcaccgatgggag
aatccagcactaccagtgaccgaagcgtcggtaagaacagtcgcctcggtggaacacctaacataaagcaatcgacaaca
acagcaactacacaaagcacaaaaggaggatctgcagcagggacaaccggtaaccggaacggaaccgaaccgcccataat
cacgtccagcaaaacgggcattgataggctagctttccttctgccgccatcacacgccagcgaacagagtgacaatgcga
cgagtaacaacagcagcagtagcagtagcagcagcagtaccacaagcagcagtagtgctggtggtaaggagaacaactca
agcggtagcaacatgatcctccccacgttcgggatagccggtgtcaaccagatcgagtccgtgcagcagcagcaaagtgt
gggcaagaagtttagcaaaactccaggtcgcgagagaaaatcaaatcagaccaaaaagggggctaccgccaccaatggaa
aaccgaatgctacgcaacagtacaaggggactgctcttcagtttaacgggccatcgcagcacaaatcgaccactctcggt
acaatcctacagaacgcttccgttacgatcccttcggtcagttccacaactgcatcgaccgtagcaacaacatcggcggc
agtttggggagagaattgcgctcgttttagtgatgtcgtcgctcaaacacccagctcgaagccatcctccggtgggcatc
agctatcgtcgtcgtccacgatggcttcccaatcgaacggcttcggaatggatctgttcgctggtctggcttcgctggca
ggccaatctttaagtgattcctcacaccaccgcacactgagcaatgtgttcggagcgaatggtggttcctcttctggttc
gggcaacgttcgcaactccacgctccaacaagcatcattcggtaatggagttgggggagaattggtgaaagacgacgatg
gctataaaccgcactcgagtaaggcagaacgtgagtcatgcactacatcagccccgtttatcgtaactggagggcccgcg
aatctgggaccgattggaacgacgaagaagtctccgaccggaaacggcatagaggaaggaaccgatagcgatggtacgat
gttcggcagaccgggcattggtggtggtatagcaaagtgctgggaaccattcggaggtcagctgattcataatcccgggc
atctgtcagcagcccgcggcaccgacgcttcaatccctggtagcacctcaaccaacaacggaggaacccaccactcggac
agtctattctcgcaatcgtttgccgatcttcagtcgatcaaacaagagcagcagcggcagcggcaacaacatcaacagca
gcagcagcagcagcagcaacagcagcaacaggatcaatatagaggtattccttcgtctatggctggagcatcgaatggtc
taacagcagcgtccctggggcaacacaaccgtggttttccgatcactaccaacaatggcggtgccactggttctctcgtt
ggcgtgggaaatgatttcatcggaaatcgcaacgcttcggccatgttgctgtcacaacagcaacaacagcccgaatggaa
tcaaggcaacagtatgggctctaacaattccttagattggtcattatcgtcgcacaaatttccctcctccgcaaccgcaa
cctccggcttgcccgaatgggaaacgtcagagttcttgaatcttctggcgtctcagactcagtatcagcagcacctcgcc
cagagtggtcagcaaccgcatgcgctccatcaacaggcacaactagatctagcgaactcttcgatgctgtactcctcgga
caggctggcaatggctcacgcacgtgcccatggtttctttccaatgccggttccttcaatgactgacaatgtgagcaacg
taacggaacatcccgctgtacaatatcgacgccccaatcttagaccgagcgactcgtggcaaccaacacaggcagccatc
gcaccacctcccggtttctccaatctgctttcgaccaccggtggaactaccagcgccatcactaacccgacctacgccag
taacctgttgcaccttcagcaacaattgcaaagtcaacagcaacagcagcatcaaatgcttatccaggcacagcaccacc
atcaacaattgcaacgtcaacgatcgtccgatgaggcacaatcgtcatcgtcgcccccggtggtgggacgtgcatcccca
acggtgcagcatcctgctgcaaccgtcgcatcatcatcggcatcatcctcgtccggctcgtctgcgtcgctatcctcggc
atcatcctcgtcggctgcctcatcgtcatcctcttctatggtggcctcaacctcctccacgtacgatccatttcaactca
gttctatctggacctcggccagcattagtgatccgtgggcagcaaccaggaagaagtga
>1045.g77
atggtcgatgaagggactcgccgaaccctgagcggtattccgctgctcaagacaaaagcaggacctcgcgagaaggagct
atgggtgcagcgcttgaaggaggaataccaaacgctgatcaagtatgtccagaacaacaaggccagcgatatggactggt
tccggctggaatcgaacaaggaaggcaccaaatggttcggcaagtgctggtacatgcacaacctgctcaagtacgagttc
gatgtagagttcgatatcccgattacctaccctacgacggcgccggaaatagcgcttcccgagctcgatggcaagacagc
aaagatgtaccgaggaggaaagatttgtctaacggaccactttaagcctctgtgggctagaaacgtgccaaagttcggca
tagcacacgcgatggccttggggctggcaccttggttagcagttgaaattccggacttaatagaaaaaggtgtcatttct
tataaggagaagggagaaacgtctggttaa
>1045.g78
atgtttgttacggcgtccgccgactgtgagtcacccgatgacgatccgtgcgtcgatgcggcccgcgatgttgcctactg
tccaccggacaattttgtggccaccgtggctccgatgccccggaaaggagtcggcagcagcactggcaccgcggtagcac
cgacaggtcgcatcccccaggctgcaccccggacgtcgcaaccaccgacgcccaagcctagatcagttttaccaaccaca
acacaactagatagcgtaaagaaatcatgtgatgaagaggtggagcactccagcggtgcaccaagcctggatggagtgag
cagcagcggcggcagcacctgcagcgccattagcagcagtaccggctacagccaccacagcacacagcacaagacggtga
cgctcggcagatcgtcgttctcgcataccggcagcatgccccgcaacacccgaagactgataccagtggacttttcactg
tttaacgatgcagagttcatcgatgaaacagcgaacgaaagcgtggaccctactgtagctagtggacagaggcaacaaca
acaacagaatggtggccaccggataccatccggggtgccgctcggtggcaaacgaagcaacaccgacgatcgtaacggtg
ccgatagtacaaatcgtctgatgatcaacaacgagaacaaccggaacaacatcaataccgttctgcgacggacaacctac
gacctcgcgacacaatgcgaatcccgacgagcgtcgatgcgtcgccacacaatcatcggatgcaatcaaatctacaaaca
tgacccactggccagccactcgatgccaccgtcgcgacccgtttctcgccaatcggaccgtgatcaaccggcagcgaacg
gaaaggtggaacgggatgtcacacccgcaccgacggctgtggccggtgcgaaagcctctgcgctatcaaaggacaaacca
tcggccatggtaacaccgcacgtagtgaacggtacccggccaacaccgatcggtggcgctggtggtcctggcatcgattg
tggtggtggtggtgctggtggagtggccacaacaagcaacctgtcgtcgctggacacctggaccaaaaactcgctcgacg
agaaccagtggaaggacacgttcaatctgaacgatcggctgtcgctgacgctggaggagatcgtacatatccgctcggtg
atgacgaaggccgagctcgagggactgccgctggatgtgcacatcaaggaggatgtcgagaagcggaaggtgtgcttcct
gtgtctccgcacccggttcaccctcttcgcccggggcatactgtgcaagctgtgccaacggaccgtttgcaacaaatgca
atacgaagatgcgaatacctacggaacattttcgaaatgttcccgtggtgctcctgtccccttcgctcatgaacagcccc
tgcacctcgaacacaccttcgcccagccatcatgcgcacggcggtggcaccggttccggaccgaccagcatggtagacga
atccttcccgcgatcgctgatggagcgactgttacggcctgagttagatcggaagactcgaaacacggtcggtagtgctc
cttcgtcaccaaagaaccaacggtcagcctccagcacaccgggcaccagcctgcacggtggcgaaacgctctcgctgtcc
ctcgcggcctccggtgcccatcagcatcagcagcagcagcagcagcaacatctccatcatcatcagcatcatcatggcgc
caaagaatccaccggaacggcctcgtctgccgtcgccggtgcacagaaatgctcgctcatgtcgcgcagcatggaaggac
cgaacagtcttccaccgcaaagtcccgcccggccgcactccaactgcagcacgctggacaggaaaaatcgcttcgccaaa
gcattcaccctaacgacggcgggcggccagagtggtggcctggatccgcagaaggaacggctcaccggggagctgatggc
cgtctgtaacgactgtcgcagcctggtgctggaaatcattcgatcatcgcgacaaacccgaaccacggctcgcaaccagg
tgctgcgccatctaacgctcgacatctcgccggtctacaagtaa
>1050.g79
atgttgaatagcgtagcccgcgccctgcgaacaagttggaaagtgccgcgcggttccgggagcgcctgcacatctcccgt
cccctccgtttccgagtgttgcacgacctccggttctccgtttctgcatcccgcggtctcgcacccggcccaagtgcggt
cctgctcgaacggaacctccaagcaaggggcaggcggcggaatggcttcgaaggaaccaaagttcacgaatcggctggca
caggagaaatcgccgtacctgttgcagcatgcgcataatcctgtcgattggtatccttggggcgatgaggcgattcagag
ggcgcgcaaggaggacaaactgatcttcctgtctgttggctacagcacgtgccactggtgtcacgtgatggagcgtgaat
cgtttgaggacgaaaaggtcgctaccttgatgaacaaacattttataaatataaaggtggacagggaagaaaatcctaat
gtggataagctgtatatgcttttcgttgtcctctgcaacgggtcgggcggttggcccatgagcgtttggttaacgcccga
tcttgccccggtcaccggaggtacgtacttccctccgaacgaccggtggggaatgccgggtttcacaaccgtactgaata
agctggccgccaaatgggccaccgatcgtgaggatctcgtccggacgggacgctcggtgattgaagcgatcaagcgcaac
gtcgaccagaagcagggatcgggcgacggcgatgaagaggagggcgcggctgcggtagccgctacaagcgaaacactcga
ggccaagtttcgccaagccatcaatctgtaccagcgtaactacgaccccgtctggggtggttcgctaggggcgcccaagt
tcccggaagcggccaagctcaatcttatgtttcacctgcacgtgcaggaaccgaaacacaaggtgctgggcgtggtactg
aacacgctggataagatagctgccggcgggattcacgatcacgtgttcggtgggttcgcacgctactcggttgataagaa
gtggcacgtcccgcactttgagaagatgttgtacgatcaaggtcagctgttgtcactctacgccaacggctatcggttga
cgcaaaaaccgctctacctgaccgtggccgatgccatctatcggtatctgtgcaaggacctgcgacacccgaacggaggg
ttctacagtggcgaagacgccgactcgctgcccaccgccgacagtgaggaaaaggtggagggtgccttttacgcttggac
gtacgccgagatcaaggagacgctggagcgcggtgcggccaagttcggtgatacgacggtcagcccgatcgaggtgtacg
ccgagcattacgatatcaaggaaacgggtaacgtggaaccggccagtgatccgcatgggcatctgctcggcaaaaacatc
ccgatcgtgtacggatcggttcgtgaaacggccgaaaagtgtggcaccagcccggaaatcgtggagcgtgtgttgcacgt
tgcgaatgagttgctacacgaggagcgcgaacgacgaccgagaccgcacctcgatacgaagatcatctgcgcgtggaatg
gactcgtcctgtccggattgtcccacttggcctgtgtgcaggatgcacaggatcggaccaagtacctagcgacggcggca
gagttggtgaagttcgtgcggggcaacctgtacgatgtgcaggcgcgcaagctgctccggtcgtgctacggcgacggaga
ggaaacgttggcctccgagcgacccatttacggtttcctcgatgattatgcgttcctgatccgaggcttgatcgattact
atgtagcatcgctcgatgagcatgcgctacattgggctaaggaactgcaggacatccaggatgagctgttctgggatccg
aagaacggtgcttacttctactcggaggccaactcaccgaatgtggtcgtacggctaaaggaagatcacgatggtgcgga
accgtccggaaatagtgtcgctggccacaatctgcttctgctccatgattacttcgaggaggaacggctcaaggagcgag
caaagaagctgttcgcgtacttctccgaaagcagcccgtttgggtacgtgctgcccgagatgatgtcggcggcactggtt
gaggaacacgggaagcatacgctgatcgtggttggaccagaatccccagaagcgaccgcactcgtggatgccgtccgacg
gttctatatcccgggtatgatcatcgtgcagttgaagatcgataagccggcgcatatcgagcgacgccgcaagtcgctcg
acaacttcaagatggtcaagaacatgccaacggcgtatgtctgccacaaccgggtgtgccacctgccggttaccgagccg
gagcgtctggcggaagagttccagccgcgctataccttcgactatctcgagtacgagaactga
>1058.g80
atgggtggaataaacaagaaaaagtcgaaactcccagtgcctaaaaccaaacagaagaaacagataaagcagtggaagga
aggtggcgccgaatcgccggcaaagaaatccaaaaacccacagtcacagagcaccggtaaacagaaaaagacgccggccg
catcgaagaaaccgaagaactttgttcgtgcaccaccagaagatgattcaatggactcggatgatcaacaacaagagacc
agcaccgtggtggcaacagttgcaacccccaacatccccgatccgaaactatcgccgaaactggtggcgatgctgcgacc
gctgatcggctacatctacaacgatgagcagatgtcgttgaagatgagctttgaacaggctgcgctactgttggaaccgg
attacaacgaagagacgaaagtgttccgatttctggtcaacacaaaggaagtatgccgggcagttggagaaaagaatgag
gcacacaccgaggctcgcgagaaactcgtacagatcgttcgctactactgctacaccgtgaagaaagttaaggagtattt
taccagaagaaaaatcttctacaccaggccaccgaaggccgtgctggccgagagcaccgaaactgctaccaagggaaaga
agctgaaggaggaaaacattggatttcagatgttacagaagcaggggtggagcggtggtggtctgggtagtggtgaggat
ggtatcattgaaccgatcactgctctgaagcgcaagggcaaacagggcctcggaacggatggtgccaccgaggaggctgg
cgaaacggaggagaaggttaaaatcccgctcgaagcgttctatctggtcatccaggagtacgccggtgtgaatgcgttgt
acgatttggtgtttagctcgcagtttgcccgtgaacaggtgcgcaagttacgcgagtttgcacaatcgaagaaactgcta
acacaaatggtcggacagagtaagaagaagaagctcgtcatcagcaaacctctgacgatctccgagatcatggtcggcgt
catgaagggtcattccgatctctgtgccaagtacgtcgttataccaccggcctcaaatccttctgcagcttcagcaacca
aatga
>1058.g81
atgagcacatcgaacaaatccacaacaaggccgcgaacgaagcgtgcctcgtctgcggtggagccggttaaatccacgag
aagaaccacgagctccaccgagaagcaaagtctggtagattcgactaacgacagcatcatggttgtggataaagtcgtat
tcaaaccgggaaagtggcgtaaatcgctggtaatgctgagagcatccatgagccgacgtgagggctcacgatcgaatgga
ggtgctgcccggggcagtcgtcgaatcagtatgcttacgagtgattcccgcgtttcgcgcatccttcatgatatcacggt
aaatgagtcgcaaacgctagaggccagggaaagcctgcatcattcgttggatcagctcgatgttagcgtgcaccagtttt
tggccccactggtgccactgcgaaccgttgcggatcattgctacctaggattgcggagcgccaaggaggaaatactgaaa
cgctgccaccagcagggaccgatttcgttcgaggaaacgtttgctcgcttgggaataacggtgctcaagaagatcggcga
aggagtgtacggcgaggtgtttgagtgccgaaagggaagcgacggacaacggtcggtgctgaaattgattccgatcgagg
gcacgctcatgataaacggcgagaaacagaaaacattcgaagagatagtctcggagatcatcatatcctcggaactgagc
aatctgcgccaacggagtgtacaattctcgaccgacggattcgtggagctgataagcgtgagctgcgtgaaaggggagta
cccggccctgctgcttgatctatggaacggttacgcagacgagcagggtacggagaacgatagtccggatatgttcccgg
ccgatcagcactacatcgcctttgagacggctttcggaggtagcgatttggagggttatcgcttcaggaatgctttgcag
gcgttcgcagtcttctcgcagatcgtgctcagtctggcgatcgctgagcaacggttcgatttcgagcaccgggatctgca
ctccggaaacattctcgtcgaacccacgaaggacaccgagcggacgtacaatctgctgggcgaggagatcgtgattcaaa
cgcaaggcttaaaagcgaccatcatcgattacaccctgtcccggatcgtgtacaacgggttgtgtctgtttaacgatctt
tcgaccgacgaagagctgttcaccgcggaaggcgactatcagttcgagatctatcgaaagatgaagaccgccgtggagaa
tcagtggaatcggcaccagccaaaaacgaacgttttctggttgcactacttgctggaaaagctgattagctgccggaact
atcgtgacaaaatgaccaaagtgcatcggacgacgatgaaatcgatgaaagagttgagcgcgattctgttggaattcgag
agcgttcatgaaattgtccagcactacttttcatccgatgaagatgagtccaacaaggagaactag
>1058.g82
atgacgttatcgtgccgcttttataaacaaaagtacccggaggtggaggatgtggtgatggtgaacgtgcgctcgatcgc
cgagatgggcgcgtacgtctacctgctggagtacaacaacatcgagggcatgatactgctctcggagttgtcccgtcggc
gtatccggtcaatcaacaaactgattcgcgtcggtaaaacggaaccggtggtcgtcattcgagtggacaaaaacaaaggc
tacatcgatttgtcgaagcggcgcgtctcgcccgaggatgtggagaagtgtacggagcggttcgcgaaggcgaaagcggt
caactctatgctgcgccacgtcgccgatatcatgggcttcgataatcagcagctcgaggatctgtacgaaaagacggcct
ggcatttcgaggaaaagcacaactacaaagtgtccgcctacgatgtgttcaagcagtgtgcggtcgacccgtctctgctg
gatgagtgcaatctggcgccagagttgaaggagctgttgctaagcaacatccagcgcaagctggtatcgcaagcggtcaa
aattcgtgccgacattgaatgcgcctgctacggttacgagggaatcgatgcagtgaaaacggctctccgttctgggctcg
atctatcgaccgaggaattaccgattaaaattaacctcattgccccgccgctgtacgtaatgacaacctcaacaccggaa
aaggctgacgggctgaaggcgctcgaagcggcgatcgaaaagatcaaggaaacgatcgagggtctcggcggtgtgttcaa
ggtgcagatggctccgaaggtcgtgacggcgacggacgaggctgacctggcacggaagatggagcgggcagaggccgaaa
atgccgaagtttccggggatgacgaggagaatgataacgaagtgggcatcaagtataagatggaggacgaaggtaacgac
aaggccgatcgggatgtggagttcgagggtagcggagatgaagatgatgacaacaagcaggaggaataa
>1058.g83
atggacgctgcgaagcgattgggcgatgtcgtgagcaacgtgcagaataaccttaccatggcaaccgaaagcggtctacg
cgtggtgcgccagtactccgacgagggacgtagcatggcgatgcgagccctaaacgaagcccaaagcgaggctggaccaa
taatgcgcaatgcctggaccaactttttacaaatagttcaacgactgaaagccactgcccgcaatgtgctcgatccatcg
gtgctgatcgaagagctgcgtatcatatttcgcgatgaaattgcccggaacaatgcgtttctcgttctgatcggtctcgg
tttcggtacgaccggtgggtttatgctgggaatgtggatcgctcgcccgcacctaccgacaccgattatgaaatcgatcg
catccacctcgttccgcgatcctgacaatgtggtcgtctgccagacggccgtaccacagtttcaatcggcctccgatata
ctggtgcgtgtccgggcggcttctcttaatcgaatcgatcgacgtatcgcgttcggatacgggcgaaccctgcgacggtt
gatacgctgttacaatagcacgtacgatccggaattgccactggtactgggtcgctcatgtgccggtatcgtcgaagcag
tcggaaatgggtcaaagagtggtctagagattggtgacgaggtgtggcttgcaacgcaatggtacgaacccggtgttgcc
tcggagtttgtcgtcgtccccgagacacgggtttcccggaaacctttcctaattggcttcgaaggagctgccagcttacc
gtacagtggatcgatcgctctcaatctgctcgattcccatcgtctcaacgagcacacgtgcagtggaagaaggattctgg
tgcaggatgcttgctcaccggtcggttgtgtcattacacagttggcccacaaatggggagcccacgtggccgtcacttgc
cacactcgttcggttccggtgatcaacaatttgggtgctgccgacatcatcaccttcgcgaacgaacactttcgctcgaa
ttttatcgacgtgaacgtggacaaatcgaactttatcaacgagctgacgtcgcgggaaaagttccactttatctttctta
ccacccggctagggtacgattacaaatttatggaaaagtttctcaccaaagatggcgtgatcgtggatgcggtcgagccg
gaactctccaccgatgattacggtgttgtgggtcgattcttcctgggcacttatgttcgctttcgccgggccctggcttt
cctctgccggacccacgttgactggggaggaccacatctgtgccatcgaatgctggaacgattggccggtttcgtgaacg
atgaaacgctgaaaaccgtcgtggatagagtctacactccgagtgaggttgaacgagccctagagcatatctgcagtgaa
aagagcattggcagcaccatcataacgttccgatag
>106.g84
atgaacttgatcgatccttcgatgaaaggtccccgatggatctgcgagttgtgccacgtacggctggaggactggtacgc
ttttcgcgagcagtgcctcggttcggatgagtatctgcggttcaacatgcgccagtggatcgacaatgaagcggccaata
aaacgccggaggaacaggaaccatcgatggtgcacgatggacgcgcggaatcgcattcaactccaagcacagagcagccg
aacccccgtggttccagtagtttggcccacaggcggaagagcgtgtttgagtggaccgtgccggatgccagaggtgatca
gagggtgattgtagagttgctgggcgatgaagaaacgactaacggtaacggtacccacaatacactgtccaacggtggcc
atccagcgatcgaaacaccaccgatggaagaaacggcgatcgtggaccagacggtccctccaccggcgaaggaaacggtg
atggcatcgccgggtctcgattggtcgctagagtttcgggcacgcgtcaacagccagatgcacatcctagcgggtgctcc
gcgtccatacgagtgtaaaatctgccgcagcaggttcaagcgacgcaacaatctccggcgacacatccgagcgaaccacg
cggatgagatcatcgtgggtgaaagcccagccgaagagttttacgctctaagaccgccgaccctcgacaagcaacagctg
cggcaacaacaggaacagcaccaacaacaacacgagctgcatgtgcagagcaatgaagccgcagaaccgaacgcgtttgc
aggtgacaatgcaagcgacatgaatagtcaatctctacagcagcagcagcagcagcaagtgtatcagtgtacaatttgtc
cccggagcttcaagatgccagcccacctagccgtacatcggaaggcacatttacagaaggacctgcgagcaaaggaggct
gcggcgttggatcaccaacggcaacagcagcaacacgaatcacagatgatgatccctcccgtacgaacattcggtagaaa
aagcgacatcgaaccctgtgccatcatccagctgtccgatgatgaagatgacgatgatgatgtggttgtcaatgcgtccc
agggatctactgctactggtggaggtgagacagaagaacagaatggtatctacgcaaccgccaatgggactaccaacggt
taccaggacgatgagcaggccgacgatgggttcgatgaggatgaaggtagtctgaaagagtcctccctggaaccttcctc
ccttgcgatcgtcgagctcggtgccgatgatgatgagacggaagtgatcattccaccggatgtggatccgtggaagatga
aaaaaccggacagacagcgtgcgacccttccagtctcttcttcgtcctcttcttcgccaccaccagccccgctgctgccg
agatcacgcccgggaccgctctcctccaaacgaagacacacaacgacgggtggcgatgagactgagcaactttcagcgtc
ctctgggactccagggatgcaccagagcgctgttcctcctagcagcaagcggtcagcaacgtcgacgacgcccctgatgc
atgcaggccccatcccctacagatgtcacttttgtcaggaaaccttcccccaggaagagctactaagattgcacctaaag
acgcacggaaataatgcaccggccccattccgttgcggctggtgccggaaaggtttccgctaccggcaaaactacatgat
ccacgtggagaagcaaacgtgccgtacacaatccaatggaacccctgcggcttcgacggtggagttgttgaacggtggca
ccggtggtggtggtgctgcatcgacggtggtaccaagattagtggccaagaaacgcgcctggtaa
>106.g85
atgaagcgagtgttctatctggagcgcgacaagaagcgcgactcgacgctcgacgactccatcatcggtctacggtatcg
gggctacacaacaccggatggtgtggcgagtggggccgccccggccaacaacgcgaccggtgtcgccgcaacggcaaacg
gtgataataacaatccgtcgtccggctcggtatcatcttccaagcatgcgacctccatgtcctcctcatcatccgcctcc
atcaatactaccagcacgagcacgagcacctcgagcagcagcaacaatgctaccaccaccaccaccaccatcatcagcaa
tggcatcaacagtaacaacaacaataacaataacgctgcatcatccacacctccaccaccacaccatcaccaccatcatc
acatcagcaatggcggcaccgcccatctcaacaacatcaacaacaacagcaacagcagcaacaatggagtcagcaacagt
gtccgccacatgaacaacctcaacaacaacaacaacaacaacagcatgatgaacggtcatcatcggtccgggaagggagg
aaacggatcgccgagcggtggcggttcaccgacgctcaaccagtacgatcgccgatcgcccgaaggcaaggacaacgatg
agacgtacctgatcgagggtggcaagagccgcggttccagtccgctcctcgcgaccggtgccggtctagtcagtggcggt
ggtggccaccatcatctgcatcatcagcactctagcattccagcgacgaacggtggcggcggtggtggccagtcgagtag
cctatcggcggcatcggccacggctgccagtacgggtcagggggcagccggtagcactgctacggccgccgccgccgagg
tgtactccacctcgaacagtgagaacggcaagatcaacgtccaggtgacggtgctagtcggtacgctggccgatctgaag
aagcaccgctcgcagaaccgttcgagcgtgagcccggaaaacgggtccctgctcagtggcaccgcaccgagcctaaccgg
tagcctcagcaatggtggagccggcaatggctcgatgacaccgccgacgaacggtggcggcaccatgatgggaggaggca
catcaggaacaccggtggagctgtcgctcgtatcgaacgatctccatcaccatcatcaccagctccagcaccattcgccc
catcttgcccatcatcgcgcgggacagcaacagcagcaacattacgatggcagtgtaatcggaaccggaaccggtaacgg
ttcactgcacggtggatcgttcctggtgacaaccggtgaaagcgaacccggcacacccggcggtacgctgtccaagttca
gtggcaacaccagtgacgtcgtgagtgacagcacccggtcccggcgatgctgtgtgctgatgtag
>106.g86
atggatcattcggatttagtcgccgagatggtgcaggtcgagcatctctccacccaggaccggttgcatctggcgcgcct
gcgccgtgcacagcagctcaagcttgccaaacagaaggagaaggaatggctcaaggcacagcgcaaccgggatcggctgg
ggacgcaaaccagctcttacaagcggcacatcaccttcgaagatagtgtggtactgctggaggctgccgcacgaaacgat
atagccgaggtggccaagttactccagaaaggcgtcacaccggatgcgacgaacatggatggcctgacggcactgcacca
gtgctgcatcgatgacaatgccgagatgctgaacctgctgctggactacggtgcgaacgtgaacgcacaggatagcgaac
ggtggacaccgctgcacgcggccgccacctgcgggcacctgaatctggtcaagatactgattggccggggtgcgaacctg
ctggcagtgaacgccgacggcaacatgccgtacgacatatgtgacgatgaggaggccctggattacatcgaggcggaaat
gtcgaaacggggcgtgacgcaggaactgattgatgaaacgcgggccgccaccgaaacgcagatgctacacgatctgcagg
acattgcgctgcagggtggcgatctcgagattcccgacccacagggtgccacaccgctacacatagcttctgccaatggt
tatacgagggtcgttgagttcctactcgagcatcacacatcgaccgatgccgtcgataacgatctctggaccccggtgca
tgcggccgcttgctggggacacatggaagtattggagatgctcgcgcaaagcggtgccgatttgaatgccaaaaataaga
acgacgaaacgccttccgacatttgcgaagatccggaaattcgagaacgaatagagcaactgaagacggagcaggaaagc
aaacggttggccgaagcacaacgcaaacgtgtccgacggtcgcagagcaataacacgagggcacaatccgtgagacgaac
atcgctacgagacaagggcctaacgaccaaaaaggatgccgtcgaagaggctcgcttccgactgcaggcacaggagctcc
cgggggcgtaccagaaggatgcttcaccatcattcctgcagcagtgtggtggcatctag
>1060.g87
atggtggcgaataggaagctgacggcagcggccgtgctggcggtgtgctgtgccgttctggtgcccgtccgggctgctac
gagtcttgccaagcgtgaggcaccactagtaccaccgtccggtagctacctgccaccgtctggtggtggtggtggtggtg
gtggtggtggtggctatccggctgctcaaactccttcctccagctacggtgctccggctggtggtgctgctgctggaggc
tggggtggcaatggaaacggaaacggtggtcgcggaggttaccccaacggtggtggccactctggttcggctccatcgca
atcctacggtgcaccgtcccaatcttatggtgctccttccgctccgtcgcagtcttacggtgcaccgagcttcggtggca
acggtggaggtgctagccacggatcgggtggcttcggaggacatggtggcaatggaaatggcaacggatactcgagcgga
cgcccatcgagccagtacggaccaccgcagcaacagcaacaaccgcagcagcaatctttccgcccaccatcgaccagcta
cggtgttccggctgctccatcgacgtcgtatggtgttccttccagcaacgctgcgtccgtcgtctag
>1060.g88
ctgaccttctcacaaacgagtcttttgctcaaggagcaagaggaagaaaaggagtgcgatgaggagcaggatgttcaccg
attgggtcgcgagcggctgctgccgtcttcgccgccagagacgacggccgatgggttgccgatgggttgcccgagacctc
agccacctcaacgtaaagccttcccccgctcctcggccaacgacgacggtgatggcgtaccgagcatcatgctcggtggc
tggctggctgcctag
>1062.g89
atgagtgatcgtgatgtccctagcgttccaataacaacgctcgccggtctcaccagcctttcagaccttctcagtgaatt
acccatctcggattcgctgtcggtgtcggcttcgttaaaccggtcgctcttgttccatcctcgggtggccgaagaagcga
acaatctactcgcgaccagggatgacgctttgactgcacagctcgtcgcggccattgagcagacaaattcggacaccatc
gagctgagggaccagtacccgcaaccgacagtcgcggccaatggcggatcccccaacgatggtcccccgctgctccaggc
catacattcctgtcggccaaatgttttccagagcccgtacaacccgctaattcaccaaatgttcagcagcgctgtaacat
taggcgccagtaatcaacatgcagccacgcagcaacagcagcagcaacaacaacagaaattaacagcagcatcacaaaca
cagttctacaatcttcccaatgagagttaccaaaatgaacagcaacaatcgtacacgcaacaacagcttccggttgaaca
gcttcaaacgctgtttcaaagtcagcaacaacaactgcaactgcagcaatcgtctcagcaagcgatttcgcagcaggctg
tcgtcaatcggcagctactgcaaagcaatgcatcctttacacagctccaaatgcccacgatacaacaacaaccaatgaca
atgatgcagcagcagcaccagcaacaacaaaccattaatatccaaaatgttccgtacaccttcaatcctgcagagaataa
tctacaacagcaacagctcttccagcagcaacagcaaccaccacagcaacagacccaagtaaaccaaaatgtgattgtct
ctcatcaagctgccacgaatcagacggtgctgcccgtggatccgtcacattcacagagtgtgatccagcaaggctccttt
gcttcccatcccagcggtacgacgatagcggcagcagcaggtggtcacgcgttacatcccgcaactgtgttacaacaaaa
tcaccttattgcaccgcagcagcagaattcgaatgtgataaatcaaacaaccaataatatacacagtgcctcgaatcagc
agcaccaatatcaacagcagcagcaacagcagcaacatcagcaaccgcttgcgaattacccactcatgcagcaccagcaa
atgcaatctcagacgcaacaatctcatttaaataatggcggctccgttccggctgtgggcgccacggggatgaaccatca
accgtcaacttatcagcaacttcccgaaacggccccacgcaacaatgagtatctgcagcagcagcagcagagcaaaaact
tggacgcacgagggcgaccttcaccggctcagggcagtacggcaccggagacggttccgccgcagcaaacgaccaccacg
tccttcaagggtccccagcaagcccgaactccgactctgttaacacccaatgaaccacgtcctcgaggggctggcggagg
aggaggttctagtcttaccgcaaccgccacacccgccatcaatacttcgatcgacgtgagccaggaattgatgagagcgg
ctttgattgctacccagcaaggaatgtcacaggctgcgaagcccgtaccttcgacaagtgctgcagtcaattccggtcca
tcaacgactaccgctgctaccagtgccgccagtgcaccagccaaaacggaaacgatcgatccaaaattgttgtcgcgatt
cgttccgttgagtgaagtaaacagtgtgaagctgcagaacgtgaacgttcgtgtcgatcagctaaccgagaagcagctgg
aattgttgcaaacaaaccagaaacaatttatcgccgatgaaccggagctggcggaaaagattggtttggtgaaacgatcg
tacgatcagatattcagtagtatgaaggaagatcagcaacgttcggtggcgagcatgtgggcgctcaaacgaaaggcaca
ggagcagcgagcggaagagaacccggaagattatttgagcaaaccaaaggtgcggcgcatcgaacggcaggctacccctg
tagtgaagcggatgccaatcgagcaactgatggcgaccaacacgtaccaacggttcatgtcggtgatgagcaacattttc
gatcatctcgacgaaacggaaacaccgacggtggaggatgaacagagtgagtgtattccgaccgggcttctgaacaccat
cagcacggaggccgcaaagctgaaggcacgccacggaatcgacgcaattcccgagaatcgcttatcacggttaatacggt
acgcgatgcggtcggttcatgcggcacgcaacttgagcggttccgagctgcaggacgatctcgtcggtgacgagtgcatt
gagaagatactgaatgctgtcgaagcggcactgctggtctgctgtctgtacacgagtaaaggtaccaagttcctcgagga
ggacaacatcgatgcgatcatcaagatggtgcagttccagttgagggaaacgctctttccctcctacgatcccgtttact
cggtggaaacgaagatgaaaggtgggggcggaaagaagaagaaaaagattagctaccagcagaaaggcatttccgtgctg
tacaccaagatcgtggagctgacgaagcagctcgtgacgatgtttgaatcgtttcactttgtcgacacgatcgtgataca
cgcgtcctccctgggcgtggaaccctttttcgtcgacaacatcgaaacgttgcagttcgtgtgcctcgatctggtgacga
cgttgtttcagaacgaaaagtacgcccaccatcggcgcaacatcgtgtcggacatactgacctcgttcgatcggttaccc
cactcgaaacggaacctgcgaccgtacaagctggttaataatgggggcaatatccagatgattaccgccttggtgctgca
gctcatccaatcatccgtcattctgccagaatcgatcggcccggatggtggtaaacagcgtgggagcacccagaacaatg
cggccgcggtcgagctggcactgggtggtgcaaagagcactgacttgttcatctttggcaagtacaacacggcgatgagc
attgggggtaacttcctgacgacttttctcgacaagtgtaagagccgatcgaacgagacagacttccggccattgttcga
gaacttcatccacgatctgctcaccacggtcaacaaaccggaatggcctgccgccgaactgttgctcagccttctcggta
caatgctggtgaaaaagatggcggacaagagtgtggagcagtcgatacgggtcgtgtcgctcgagtatctcggtatcgtg
gcagctcggttgcgcaaagacacggtcgagtcgcggtgcaaggtgaaaacgatggataccctgattcgttacattaaaat
cgagcaggagaaggaaggtgatgaaccgctcaacaacagtgacatccagctggacgaggaagaggagcgtacggagtttc
tgcaaaagatactgctcgatttcttggcggtgaacgcgcacgaagggaacgtggtgtggaaccacgcgcggcatttttac
atcacgcaatggtaccgtgatctgatgcagcgaaagaagaaaattgtcgaaggcgagaaagggtacgcctcgcgcaagaa
gggcggcagtagtacgaagaagcgaaaaaagcacgccaccagcgatacggacgattccgacgatgattccgacggcggcg
aggaaccgatccgggacggtatcgaccaggagctgaacagcgaaatctttcgcatgcttgacacgcgcaagcagtactac
ctgagccaaatcgcccgctttcagcgtggaggtgcacggacagggtcgggtggcaactatgacatcaaaacgtacatcga
ctacagcaacgcgaaccttatcgctcagtatttagccagcaaacggtcgttctcgcagagctacgacaagtatctgcaaa
agatcattcttgttgtccgtgaaccggtggtcgcgatacggacgagagcgatgaagtgtctagcgagcatcgtggaagtg
gaccagatggtgctggcccggaaagacatgcagatgggtgttcaacagaagctgctcgataccgcgatctcggtgcgcga
agcggcagtcgatctcgtcggcaagtacattctctccgatccggacctgatcgatcagtattacgaaatgatatcgcaac
gaatattggtaagcagatggttcnnnnnnnnnnnnnncaaacgggtgatcaaaatattgcgcgacatttgcatcgaatat
ccggcccaggagaagataccggatatctgcgtgaagatgatacgacgtgtgaacgatgaagaaggcatccagaagctagt
gatggaagtctttatgacgatgtggtttactccgtgtaatgataacgataaggctgcaatggataggaaaattactcaaa
taatcgatgtggtgtgctcatcgcatgaaacgggaacacaaggattcgatgctctgctgaaaacgatattcgaaccaaaa
gagagcaaagaggattcgaaactgaagaaggaaattccgaaaacactgatcaaagcatgccaacagatcgtggatgggtt
ggtagatgcaacgatgcgtctggaaggtgccgagagtcagcggttggttggctgcattacggcactacatctgtttgcca
agattcaaccgcagctacttgtaaaccatgctataacgctggaaccgtacttgaacacgcggtgccagaatgccatcacg
acaaagttcgtcagctcgatagcggaaattctggaacaggttgtcccattaatggaccatccaagcgaagtgtttctagc
cgatctcgaatcacacctcatgatgatgatcgtgtcgcagagccgtacaattgtacttagttgtgtttcctgcctagcga
ccgtggtaaacaaaataacgaaaaactataaactgatacgcgattgtttctgcaaactgtactatcaggggttggtgtgc
atcaaagataaactgcgagccgatccgtcgttaccgattgagcaagtttaccgtccgcagtttcgacgaagtatcttcac
tgtcggactcatcatgcgatactttgacttccggctaccggaagtgtacggtgcaccacggagcggcgacgactctgtcg
caccaaaatcgtcactaccggccaacatatgcgaagatgtttttgcgacgctggcattttttctctcttgtgcccatcga
gaggtttgcagggaagcactcacctcaatgggcaatttttgtgtgaaaaactacgagtatctcacgaaggtcgaactgcg
ggactactacaactatctccttacgcacgataccgtgctgactgatatgaagattgcggtgctgaagaacattctaatgt
atctgacggaggaggagaacaagatggtgcggaacgataaagagtggtcaaagcaatcacaaacggaagacttgaaggag
atgggagatgtgtcgtctggtatggcgagtcgtgtgatacaaatctacctgaaggagatactgcgaagctttctgcatcg
cgaatgcggcgtgcgcatgtgggcgatgcgggtcatcgagatagtcctgcgccaaggtttggtccatccagtacaaatag
ttccttatctaatatgcttaagtacggatccggaaaaggaggcggcacacagtgccgatcggcacttgcaagagatcgat
aagcagtatccgggatttgtaaatatgaaatcacacgccggcatgcagttgtcgtacgagctgcaagagctgttgcagcg
tgaccactcaaacccagactcgtccttggtgcgtggtttccgcgtaaaggatccgcaggagccacctgcagcgatgaaca
gtttcctgtatacgttgctacgtggcaccaaacctcagcgacgagcactgatacagtccatcacgaagcagttcgacgac
ggcaaaacaagtctcaagcagatgctgtatctggcggataatcttgcctactttccctatgcggtacatgatgagccgct
ctacattatccatcacgtggacgtgctaatctccgttaccggtacgaacctgctggcagcgttccgggagggattgaagc
ctttaccgggaacggataccaccaaccaacaaccaaatccgctcgaggatgatgatgacgacgatcaagaagcaatacta
cagcgccttccagaagatactgttgagctggagaattgcattcggtcagcccaaggctgcatgctgctgctgatactgaa
gcaacatcttaaagatatttacggtatcacggacagcaaaatctccacatattccccatcagatggcggaaaactcaacg
acaaggccatgcaacgaaggtctaactcgttatttgatccaaaggctacgatcgccctactaaaagagaatcgacaagca
ggtgcggcccagactgaacaggatcggatagagttggttcaacgtgcgggcaatgcgattagcaataatgtgcatgtgaa
taacaacgnaacatcgaacgcggttggcggtagtagtgccggttacaccggcaatgtacagcacaaccacagtgcggcca
atgctattagcaataatgtgcatgtgaataacaacgtacctttggccaacagtgcgcacgacgctgcagtaccgatgcaa
cagaatgattacacaaaccgatcaacaggcaacgtcgtcgtcccaccgaagacggtgaaatcgtcgacaaaagcccaatc
cacacccggtgcacggaagcacgggtcctccggtgtggggtcacgacggacagtgcgaaagaaaaagcgtaaactgtcaa
gctccgaagaggaggacagtgatggtagcgaagaggataacgactaa
>1065.g90
atgtctccatgcttcaactggatcaaatggacctcgctccaaggcattccaccgatggccgttcatgctggacatgatca
ggacggttcaccgatctatgtcgggcgggctcatcacgagtgtgacctgttaccggccaaagtgatccccaccaagcagg
cctgctatgtgtcctacaacggaatggaaatcttcaagtcatcgttcgaggtgctgaccggatcagggttcacctgggtt
cacagcgccaacgggcagataccgaaaggggccgtattgggtggctataccaggtgcggtgaacagctgcacatcggacg
tacccatcacgaatgtagcctgacaccgggcaagatccatcgggcacatggttctctttacattccgttcggtggcgccg
agcatagctacaaacactacgaggttctaatcggtcagcagcgctccacttggaagcactgctccgttcatgcaccaatc
ccatcgggggctatcttggccggcaaggattcggacggttcgccgatctacgtgggccgtgcgagctacgagggtgaatt
gctaccggcgaaggtgttgcccacgaaaaaggtggcctatgtatcgtacgcgggtcgtgagatatcgaagcaatcatacg
aggttctctgtaacgggaacgtgtcctgggtgccgtgcagcaatggctacgtaccaccgaaggctgtcgtcggaggacac
actcggtgcggtgaagtgttgtacgttggccgggcacgacactgcagtgcactgacaccgggcaagatccatccaagcca
taagacgctctacatcccgtacggtggcagtgaaatctcgatcaaaagctatgaggctctcatcgagaactaa
>1065.g91
atgttttccttgctgagcaccgcgaccatgttcggcgccttcaccgccttgttcgcgatcatcttccaagcgtatctctc
gtcgaacgagctcgtcaagcttacggtcatcctgcagcatctacgggacctagaggtggagtttccggtaggggggcccc
gcgtcgcaatcggttatgggtcgtgtagtgacctgcatgtgcgagccgttaacttcctagcacataacgagaccatcgtc
agcggccttaactttaccggttacaccttcgacgacataacgactgaagaggagtttctgctcaattttgcgtactactt
ccaacagggagcagcggcagaacgtttcactgccaatcgagagctgttcctacagttggtgcaacgggccaaaaagtctt
ctgccgtcgatcatcactgggcgctcggtggcaatgctccggtcatcggttcacggatggcaatggagggtgccactgtg
ctgctcggggcgaaaatgtccagcaaattgaaaacccatctgcgaccagaggtattactgacgggtagtctcatcgaaga
cgatgacattcatctcatcctggagtataatactgatgatacgtggggacagctcgtttcaccacgtgctaatcggtaca
ttctgcacaacgatcggcataatccgatgatcagttcactggaagagtttgacaccgcactgcccgacttcaatccggat
ctattcatcgtcagtggccttcagatgatggacaactatgtgtaccagccgggggttcgtgaggcacgtctacagaaggt
ccagcagcagatgcaggcacagtccgtccgtaccctcatccactttgagatggccagtttcgtggaactggaactgttgc
agctactgatgcgctacgtactcccgtacaccgattcgatcggtatgaacgagcaagagctcgacaatttgcaacaggtg
ctggaaacgggtcgaatcagtttggtggccgattcgaacccacgtgttgctcattcgctcgatcaagcacggagcgtctt
tgctcggctgaaccaacagttgcgtgttggcaacgcgaacgatgctagtagtggaaagcggcgtccactgtcgcgaatcc
atctgcacacgctcgcctaccaggccttcatagtgtctaagggaagcagctggaagcacacgaggcaagcggccgcaaaa
gcatccctcaccgcacaccggcacgtgtgtgcgagtacgattgtgaacccggatgcatcctacctgcagatggatggcag
ttttgccgtgtcggccaagccgggtgctaggcggattcccttcgataaccgcgaaccggtgtcctgctgggacgaatcga
tcccgttatccgtcgatggcgagagcacgagtcacgaggccgtcgaagtggaaatctgcgtggcaccggttttgatctgc
aaaaatgctaaacaaacggtgggtgccggtgataacatatcgggagccggactggtgctgcaaatttga
>1065.g92
atgatggcacaacccggtggaacaccgcggttaagagctccgctcaccgagttaacgaccgtgccccagatgcgcccttc
gccaccggaaaccccggcaaccccaaccatggtaacgcgtcgtgcggcactcaatccgcgtctcatcgatagcccgacgg
ccaacattccggatagcatcctcagcccaacgctgtcaccggaagagatcatcattcgacagcgtggccgacgccggatg
ccgatcgtgtggtcaccggacaatcggtccctgtttccatcgcccatgaaaacgccaaccaaaagcatctcgacgatgac
gttgcgtagctcgcctcgcaaacgttccctcatccaggagctgtccgagccatcgggaccgactgagtctccggccacct
cgctcggtacaccgtcgaagcggcttctgtcggttcgcacctcggttggcgacactccgggatcgagcagtaaaaaaccg
aagctcgaagagtcggccatgaatcgccagaacgagggcattcccttggagacgattctcaagggctacagccatcagca
actgatcgacatcatcggcacgctggttaacggcaacgagcagcttgagcgcactgtacgctacgatctacccatcccgg
atattggaccactcgaaagcgaactgataaagctaaagaagaacatttacgccagcgtgccgcagcagaagctgtacagt
cgtaccgattgccatggatttcaacgtgccaccactcatctggccaccttcaagcagacgatcaacgcccactcgcaaac
cctgtacagctcacgccactgggacgcattgcttgattacgtgttgatggcatggccgtacattcgcgaaactccggttt
acgataacgcacggcacaatgctactcggcgttactgcttcaagctgctagcacatcatgccaccagtgccctgaagcac
ggatcgatggcactcgggaaggaacgcatcattcgtctgcagcagaagctaccggccatggctgcagattggccagaaat
cggagactgtagccggtgcttgagctacattctgaactgcatctag
>1065.g93
ttgcagctcctgaagcgcggtgttcgtcagctgtcgattgtttacaattttgcgaatgcgtttggaggaccaaccaagaa
gatggatcaaactcccaagaatcacaacgagcagcagcatgaggttaccggagtgtcgcgcagtggacgggtttgcaaga
aaccatccaagctaatggactttcagtctccggatgtaattgagctaaagccgaagaaggcgggaccacagtatcgaacg
ggtgtgaaactattcgggcatcaggatgacggccacggaccgcatgatgatccgcacaccgaatccgacgagcacggttc
caacggctcgagtgcaagcgaatcgtcgagtagcggtgaagatgagacaatcgattatggcgacgaatattgtcccacgg
cagaggacatggatggaagcgaaggtgagctgatgattgatgcttcgtacaaacagcaccacgcaacggataaggcacgg
aagcctactaaacgaaaagtgaggaagcatttgaaaagcgataccggccggccctcacaaacgaaacgtcgaaaatcgaa
gaaacactcaaaaagcagcgcgtaccgcaagaaggacaagcaaggaggtacattcaaaccaccgggatatcagccgaccg
atgttgcggcacatcttacactgctcggcgatagcctaacgctcattggcgaacgattaaaggagcatgagggccaaatt
gccgtctccggtagcctttcggtgctgctcgatagcttgatctgttcgctgggaccactgatgtgtttaacgctgcagat
accgggcatcgagcggaactcggaacatctgaaaaatctgttccaaaacacgctcgacaacattgcctacgttatgccgg
gcctgtag
>1065.g94
atggctcatataccagcgacctcgctgggaaataagaacaaaaagcatttcctgggcgttccggcaccgctgggctatgt
ggccggtgtcggtcgaggagcaacaggattcaccactcgatctgatatcggtccggctcgtgatgccaacgatgtgtccg
atgaccggcatgcgccacccgcagccaagcggaagaaaaaggaagaggaagaggaggacgatgaggatctgaacgattcg
aactacgacgagttcagcgggtacagcggttcgctgttctcgaaggatccgtacgataaggacgatgccgaagcggatgc
catctacgagagcatcgacaagcggatggacgagaagcgcaaagagtaccgtgagaagcgtctcaaggaggatctggaac
gttaccgtcaggagcggccaaagattcagcagcagttttccgatctgaagcgaaacttgatcgccgtctcggaggacgaa
tgggccaacctgcccgaggtgggcgacagtcgcaacaagaagcagcgtaatccgagggccgaaaagttcacgcccctgcc
cgatagcgtgctctcgcgcaacctgggcggtgagtcgactacagcgatcgatggacgatccgggctcgcatcgatgatac
cgggtgtggccacaccgggcatgttgacaccgagcggcgatctcgatctgcgcaagatcggtcaagcgcgaaacacgcta
atgaacgtgaaactgtcgcaggtatccgattccgtgaccggccagaccgtggtcgatccgaagggttatctgacggatct
gcagagcatgattccgacgtacggtggtgatataaatgacatcaagaaggcacgtatgctgctcaagagtgtgcgagaaa
cgaatccgtaccatccgcctgcttggattgcttcggcgcgactggaagaggtgacgggcaaactgcagatggcccggaac
ctaatcatgcgcggttgtgagcaaaatccacagagtgaggatctgtggttggaagcggctcgactgcagccgcccgatac
ggccaaaggtgtgatcgcgcaagccgcacgccgcatcccaacctcggtgcgcatctggatcaaagcggccgatctcgaaa
cggaaccgaaagcgaaacggcgcgtgtttcgcaaagctctcgagcacattcccaattcggtgcgcctctggaaggcggcc
gtcgagatggagaatccggaagacgccaagattctgctttcgcgtgctgtcgagtgttgcggaacgagcgtggaactgtg
gctcgctctggcacggttggaaacgtacgaaaacgcccggaaggtgttgaacaaggcgcgtgaaaagattcccaccgatc
ggcagatctggacgacggctgccaagctggaggaagcgaacgggaacattcacatggtggagaagatcattgatcgagcg
ctctcatcccttacggccaacggtgtcgagattaaccgcgatcagtggctgcaggaggcgatcgaggcagaaaagtccgg
tgcaatccggtgctgccaggcgatcgtacgtgcggtcatcgcgatcggtatcgatgaggaggatcggaagcaaacgtgga
tcgatgatgcggagaactgcgccaaagagggagcgtacgagtgtgcccgtgccgtgtacggctacgcgctgtccgagttt
ccgtcgaagaagagcatctggttgcgggcggcatacttcgagaagaaccacgggacacgcgaaagcctcgaggcactgct
gcagaaggccgtcgcccattgccctcagtcggaggtgctgtggttgatgggagcgaaatcgaaatggttggccggtgatg
ttccggccgctcgtggcattctctcgctcgccttccaggccaatccgaactcggaagatatctggttggcggccgtgaag
ctggaatcggagaatgccgagtacgagcgggctcggcgactgctggccaaggctcgagcttccgctccgacaccgcgcgt
catgatgaaatcggccaagctcgagtgggcgctgaacgatctggaagaggcgctcagcctgctcgaggatgccgttcgag
tgtttcccgattacgccaaactgtggatgatgaagggacagattgaggagcagaagaatctactggaacgtgcggccgaa
tcgtacaatgcgggattgaaaaagtgtcccaactcgataccgctctggttgctgttggccgcattggaggaaaagcgcaa
gctgttgacaaaggcacgttccgtgctcgagcgtggtcggttgaagaacgccaaaaacccactgctctggttggccgcca
ttcgtatcgagatccgggccgggatgaaggatatggcgcacacactgatggcccgtgcgatacaggattgcccgagtgcg
ggggaactgtgggccgaagccatctttctcgagccacgaccgcagcgtaagacgaaatcggtggatgctttgaagaaatg
tgaacacgatcctcatgtgctgctggccgtttcaaagctattttggagcgaacggaagttgcaaaagtgtcgcgattggt
ttaatcgaacgattaagattgatcctgatctcggggatgcgtgggcatatttttacaagttcgaacagcagcacggcacg
gagcagcagcagaacgaactgatggaacgatgtatcgcagccgaaccgaagcatggtgaggagtggtgcaaggtgagcaa
agacattgccaactggtgcttcaagaccgaggacgtcctgaaggccgtcgtacggaacctaccgaccccgatttaa
>1065.g95
atgacactcaaagactattcgcaagggaatggggtgctgcagacgacgaatctcaagaacggtgcccagagcaccgacaa
catgtccgttgtcagccacaaaagtaccaaggatattctggatgttaaatttaccaaaacacaagccaaagataaagatg
attcgcaggccgtgtcgtacttcaaactgtttcgatttgccacgtgcggcgagatctgtgctacattgatcggtattctg
ctggcatcgatggcatcgctcgggctgccgtacggtgtgatcctgtatggcgagttcaccacgctactcgtggaccgtac
gatcggcatcggcaagtccaccgatacggccatcctctcgatctttggcggtggccgagtgctgatcaacgcaacggaag
aggagaacagtgccgccatcatggaggacgccaaagcattcgggctcggtgtggtggcggttacgatttgccagttcatc
tttgccacgctcagcgttgattgtatcaatcggtctgcgcagcggcagatcagtcggataaggcatctcttcctgcaggc
tgtcctgcgccaggacatgacctggtacgatctcaacagtgacgacagcttcgccgtacgcataacggatgatttggata
aactaaaggagggcatcggcgagaagttgtccatctttacgtacctggtgatgtcgttcgtgatttctgtgatattttcc
ttcttctacggctggaagctaacgctcgtgatcctgagctgcgccccgatcatcatcctagcgacggccttcgttgcgaa
gatgcaaagtacgctgacggagaaagagctgaaggcatactcgtcagccggtgccgtagcggaggaggtgctcggtagca
tccgaacggtggtggcgttcggcggagagcgcaaggaactggaccgctatcgggagcgattgacgagtgcagagtacaac
ggtcgccggaaaggtctgttctccggcatcggtggtggtatcatgtggttcatcatttactgctgctacgcgttggcgtt
ctggtatggtatcagcttgatcctggaggaccgtggaaaggatgtgaaggactacacgccggccgtgctgatcatcgtgc
tgtttggtgtgctggccggtgcgcaaaatctcggtctttcctcgccccatctggaagcgttctcgacagcgaaaggatcg
gccgctacgatcttctcggtgattgatcgtgtgccggtgatcgattcgctcggtgatgccggtctacggcccgggaaggt
cctgggtaacatcaagttttccaacgtgtacttccgctatccagcccgtaatgatgtgcaggtgttgcaggggttgaatc
tggagatcgaaacaggacaaacagtggccctcgtcggtccgtccggttgcggtaaatcgacctgccttcagctgatccaa
cggctgtacgatccgttaagtggcaacgttacaatcgatggaacgaatgtgagcgagttgaacatcggctggctgcgttc
gatgataggcgttgtgggacaggaaccggtcctgttcgcgaccaccatctccgaaaacattcgctacggtaatccagagg
ccagccagggtgagatcgagcgtgccgcgaagatagccaactgtcacagcttcatcatgaagcttccgaacggttacagt
acgatgatcggtgagcgcggtgcacaactatccggtgggcagaaacaacggattgccatcgcccgcgcgctggtgcggaa
cccgaagatattgctactggatgaggctacctcggctctcgatcctagctcagagcgacgcgtccaggatgcgctggagc
gtgccagcaagggccgtaccacgctggtggtatcgcaccggctttcaaccattactaacgcagacaagatcgtctacatt
gacaagggtgttgtgatggagcaaggaacacatgaacagcttatggccagcgggggactgtactacgatttggtcattgc
tagcggatctcagaagagtgccgatgctgacgatggggaagtgacgcttgccaagagcaactcctcgatgcgccagaatt
cggttgaggaggcggactcgtcggatgatgagtcggaaagtggcaaatcggacgcaaagaatgaggaagagcaggaggag
gtgtatccggtgtcactgatgcgcctgctgaaactcaactcgcccgagtggccctacattcttttcggatgttcagcggc
tatcgttgtgggcgcttcgttccctgcctttgccgtgctgtttggtgaaatgtatggtatactctccgttgccgatcccg
agtacgtgaaggaagagtcaaacttctattcgttgttgttcctgctgctgggactgatcaccgggctgggcacgttcttc
cagacgtatctcttcaacattgctggcgtccggttgacgtctcgcctgcgccaaaagtccttcaaagcgatcatcagtca
ggagatggcctggttcgacgaaagccgtaatgctgtcggtgctctttgcgcccggctttccggtgactgtgccagtgtac
agggtgccactggtacgcggatcggctcgcttctgcaggccgcctcgaccatctgcatcggtgttggcatatcgttcttc
tactcctggaacctaacgctggtgtcgatcgtagccatccccgtcacgttggcatccataacgctcgaatcgcgctacat
ggagtcgagcggcctgaaggaaaaacaatcccaggaaggtgctacgcggcttgccgtcgaagccatctcgaacattcgca
ccgtggctagtctgggacaggaacggcacgtgctggatcgttacagcaaggaaacggtgaaaattgacgaggcgtgtcgc
aagaagactcggctgcgtggtacggtatttgctttgggtcaagtgatgccattcgccggatacgggttggctctattcta
cggtggcaagctggtatcggagaaggagttggagtacaaggatgtcatcaaagtctcggaagcactcatcttcggtgcgt
ggatgttgggacaagcgctggcctacgcaccgaacgttaattcggccattctgtcggctggtcggcttatgaagctcctt
gaccgtacgccgagaatgcacaatccgtctacatcctaccatccactgtcgcaacgcaccgaaggagacatcaagttcac
ggacgtcgagttccgctacccaacgcgccccaccgttccggtgctgcaaggattgaatctcgacattggcaagggacaaa
cggtggccctggtaggaccgtccgggtgtggtaaatcgacctgcatacagatgctgctccggtactacgatccagacagt
ggcaaagtggacattgacggcatcacctcgacggactactcgctgaaccgcattcgctcgcagatgggcctggtatcgca
ggaaccggtactgttcgatcgtacgatagcggaaaacattgcctatggtgacaatacgagagaaataccgatgcccgagg
tgctcgaggcggccaagatggccaacattcacgagttcatcatcaatctgccgaagggctacgacacgagtctcggtacg
aaaggtgcccagctgtccggtggtcagaagcaacgcattgccatcgcacgcgcgctggtacgtaatccacgggtgctgct
actcgatgaggcgacgtccgcactcgacaaccagagtgagaagattgtccagaacgcgctggatcatgcacgaaccggcc
gaacctgtatcatcattgcacaccggcttaccaccatacagaacgcggacctgatatgcgtcatccagaacggtgtggta
gtggaatcaggcactcatgacgaactgttgtcggccaatcgcatctacgctaagctataccagatgcagcaggtgtcata
a
>1067.g96
atgccctgtctttcaccaacattctcccctccgggaacgcagtttgtcaacctcctcaacgctccaccgggcgatgatgg
ctgtggcgagatgagcgaaatgaaactttaccaatttcatggcacgggtggaccggcgatggtgcacgtcggtgaggacg
cactgctgacctgcgtcgtgatgacgcccttcaacaacgataccgtcctgtggcgcaaaggaccgcacgagattctgtcc
gctggcatgaaccgggtgacgggcgatcgacggatcagcgtgctgcatgatgattctccttcaggccgcacaccgctcgg
tggggacgtttgggtgctgctaattaaagagacacgcctcaacgactcggacgtgtacgtgtgcgaggtgaacagtgacc
cgattgttcggagcttccatccactgacagtgcgccaaccaaagaagaagggagcgacggcttccgggacggctcgtaat
gctacgacggtgacgacaaccacgccaacgtcgtccgccggttcgtcaccaccgccatcaccggaaacaggtgcggccgc
cacgtccgacgaggatggcggtgattcgtcgtcgttcgatgcgtacaccgactcggaggaagaggtcagtgcggacggtg
tcccgctggtgacgcacgatttcaccgactgctgcgtggccaacaatgtgtccagtgggtgtatgggtttctgtgtgctg
cacaacattctcgacggatcggccggcgtagagccggagatgtgcgagaaagatttccccggcatcgtgcgctgtatggc
ggacggtcgtaaccatgtgccgtgttgtgtggagaaaggcattccggatctctgccaggatatgtgccggggcgagtaca
ccccctttacggatctgctcaagtcacgcgtctcctgcgtccagcacacactgccggggttacagtgcattctggataat
attccgcgccttccgtcggaaccacagtcggttgccgtggaaccgttgaccgagcggtcactgcaggtgagctggtctgc
accggagaagctggcagccagtgtgaccacgtaccgcgttgaagccgtcatgctgcactcgttcgatcaggactatctgg
cgaacgaaacggaggccgcgaaacaggcggaaccgatgctgacgagtaaggtgctgcaggtgccggcgggtcagaagagc
gccgtcctatcggatctgtcaccgttcaccatgtacactgtcacggtgacggccattaatgatcatggttccagtttgcc
gagcacacggatccgggcgttgacgctggaaggtggtgcggccagtaagcagaccagcgttgccgtcgtaccggtgctgc
cagacgtccgcggctgctgcatgaagaagggcatcacccaccggacctgcctggacaagatgtgcgacccggtgaaggca
gacttcaccgaagtccccgacctaatggtttgcgccccgtgggccaacatcaccttcgcatgcctcgccaacaacatcga
ccacacgccgtgctgcaaaagccgtggcatccccgaaggttgcctctcgttctgctccggcaccgtcaaagccatcaact
tcaactacttcaagtgtctgcagtacatgtccgagtacagcagttgcctgctgcagggttacggtgtactgtccggtcct
ccctcgaaactgaaagcccccctaatcgccagccacttcgtagtgctcgaatggaatccaccaaagatccttccagacac
ggtaaccgcgtaccatctgcacttccgcaagctgggcagcggtgaagactacacggtgatggaaaaagatcaagcaccgg
tgatcgtggaagacctggaagccgccacttactacgaagcgttcgtcgtagcggttaatgcccacggtaaaggtggccct
tcaccacggctcgtcttccaaacgaagcgcgacacctcgatggatgtgccgcagggcacacactacaacatctcggcctg
ttgccacgcatccggactgttgccccagtgtgcaccgctctgcagctacgacgccaagatgtcggacattcagaagctcg
gaaatacgtgccgcgggcagatcggtacgatcgtacggtgtagtgccggtggccgggatcacacctcgtgctgtgcccga
cgggccgtgccaccgaagtgtcaatcgttgtgccgtggagtgatcaccagttcaccgaccgactgtctaccgtacgccgg
taacataatccagtgttttgaggaaggtatcggccacataccggcaccggtcgaggatttgcacgtcacctccgtcacca
acacgtccatctcgttggcctgggtaccgacggagacggagacggacccgaacagcaacaacaacaacaccagtacggac
aaccggcccctcggctatctcgtgcagtacggcaaggtcaacaacatgaccatgtacgagacggtgatcaagctggaaca
cgaactaaacaccatggaaacggacatcgagctgaaagaccttgaaccgaaagccctgtatcgcatcacggtagtggccc
ggggcgagtacggcacgtcgttgccctcgtcgatgctactgatcaacacttcccgtaccgagtcggccagcaccgtgtac
ggtgcaccgtcaccaccacactcactgtccgtatcggcacacagtgccacctggataacggtgtcatggcaaccgcccga
gttctcacacccgcacgagtccatcacctatcgcgtgatccacaaggtggccaacaattacaccgtcatcgatacgcggt
tgctgtgggtacggatcaacaatctgcttccgaacacgcagcacatcgtgtacgtggtggcgatcggtgcgaagggaacg
agtcttccctcggaaacgctcgtcgcctggaccgatccggccctgccagcgtacgtggacccaccgacggtacatccatc
ggatatcatctccgagggtggttcgatgacgatcctttgccttgcgatgggtaatccggcgcccacgatctcactgtacg
tcggggggcatttggtgcggcaggatacgtcacgccatatgatcacggtgatccacaacgtgacgacggatatggagcac
atttcgtgttacgccgacaatggttacgggataccgatgcaggctgccaagaaggttaacatcagctttgcgccaagaat
tcaggcatcaggtatcacggtggcgtcggttggcgagtccgtagatctcaagtgtacggtccgggcaaggcccatcccga
agacgatgttctggcgtgatcacgatggacgtgtcccggtgatccagggcggtaactacgatatgtcgatgaagaatgat
gttgatgacaactcactgtacgtgatgacactgacgatcaacaagcttggtgcgcaggacgtaggggattacttctgtca
cgccgagaacgcgctcggttcctcgacccgtgccgtatcggtacggatccggaatacggccgcctcttccaacatttccg
agtgttgtgcatcgcagaacgtttcggcgagctgtatgagtgcgtgttcgttctacattgacatcgagagtgtgattgat
cgaccggagtgtattgtggatttcgataagttgatgcggtgtgcggccgatggttcggatcatcgtggatgctgtgcttc
gaaggatgtaccgaggcggtgtttgaactggtgccgtggggaaccgatcacaccgccagggatctgtgcgttgacgcata
cgcggacgatcgttggttgtttccaggagaaccgcgatcggctaccgggaccaccgcagaacctgaaggtgcaggtgatg
agcgatgaggaggttcttatcaggtgggatccaccgacgaagaatcctgcgaccgtcgagggttaccgggtgttctggca
cgatctggagccggtgagcgataatctgtcgaacgtgatcaatgggctggcgacgagccggctggacgccaaagagacga
gcatcaagctggagggtttgaaaccgaacgtcatgtacgagctggtgatcaaggccgggaatcatctgggggccagtgtg
ctgtcggaaccgttgcgcttcacgcttggtgatcatcatattaccagcgcttcgcacacttcgaatgcgggtgtggtgag
tgggattattgcggggctgctcgcgatcgtactggccattgcggcgatcttcatcgtgaagcgacgaaagtttggccaga
agcaggcgaatgggggcgttgcgttcgagaatccgagctatctgcgcgagatgaacgtggagcatgtgcaggttattaaa
ttagcaggttcataa
>1069.g97
ttgcctccgaatgtaaacctcctcacgctggaaccgtggaaggatggtaccgtactggtacggttcgagcacctgtttga
acaaggcgaagatccagtctactcgaagccagtcgagttcaatgtgcgtaatgtgctgtttgccctcaacatcgaaagca
ttcacgagacaacgttaggagctaaccagtggaagcaggattcgcaacgtttgcattttagctttgaatcaaatgaaatt
gatccgaaaaaacaggtagagcaggtacggcccattcaaagtagtactgatttcgacatagaactgcagcccatggagat
taggacatttgtagttaagcgtcgataa
>1069.g98
atgctgctacgcgggcgcggcttggctgcggtgctagcgacgacgaccgtgcttgcgatcgttctcgttacccttaccct
ggagccggtttccggtgtcccgttcggtgcacagcgacgttccggcaatgcattcgtgaagcgaatgtcggaaagtgatg
aatcggcggaattcggtcgcaggttcgatcgacagtcgtgtggctatcagtcatgcccgaagccaaagaaaggtatgctg
aacgtgcacctggtgccgcacacccatgacgatgtcggttggctgaagacggtcgatcagtactactatggcagtaaaac
gaccatccagaaggccggagtgcagtacatcctggactcggtcatccaatcgctgctcagcaatccggagcgcaagttca
tctacgtcgagtcggctttcttcttcaagtggttccatgagcagacggaggaactgcaagatcaggtccgtcaattggtt
aacgaagggcggctcgagttcattggtggtgcgtggagcatgaatgatgaggccgcagctcactatcatagcatcgtcga
tcagtttacttggggattgcggttgctgaacgatacgttcggtgagtgtggccgtccccggatcggttggcagatcgatc
cgtttgggcattcgcgcgaacaagcttcactgtttgcgcagatgggttacgatgggctgttctttggacggctcgattat
caggacaagctggagcgcatgacgcacaaacgggcggagatgatctggaagacgagcccgaatctggaggatgcggactt
gttcacgggcgtactgtacaatctttatcaggcaccgccagggttctgtttcgatatcctgtgctccgatgaacctttta
tcgatggacgttattcggcggagaataatgtgaagactaaggtggacaagttcctgtactacgtcgatcagcaggcacag
agctaccgcacgaacaacatcatcctcacgatgggtggcgacttcacatacatggatgccaacgtgtacttcaagaacat
ggacaaactgatcaaatacacaaacgctcgccaatcgaatgattcgaatgtgaacgtgttctactcaacgccatcgtgct
acctcaaggcactgcacgacgccggtatcacctggcccacgaaaagcgacgacttcttcccgtacgcttccgatccgcac
tcctactggaccggatactacacatcgcgtccgaccagcaagcgtttcgagcgcatcggcaatcacttcctgcaagtctg
caaacaactgaccgcactagctccagtacgcgaaagccacatggaaccccatctaaccgtgctgcgtgaggcgttgggcg
tgatgcaacatcacgatgccatcaccggaaccgagaagcaacacgtcgccaacgattacgcccgtatgctgaaccgtgcg
atcggtgcatgcggtgccaacacgcaagccatcctgaatcaaatcgtcgatcccaagtatcgtcgatctctacggtccga
acaggaaacgaatgcacaccccggtggagtctctccacggccaaagtacaagtttgccttcaactcgtgccatctgctga
acgtgagcaaatgtgagctgacggagtcaaaggatagcttcacgatcacgctgtacaatccactggcgcacgctggccac
cagtacgtccgggtaccgatcaccggagatcactacatcgttcgcgattaccggaatgtggaggtgcctgctcagattgt
cccaatccctgaggccgtacagcggcttagctatcggttcagcaatgccaccgcggaactggtgttcctggccaatgagt
tgccaccgttgggctacaaatcgtactttgttacccgctccatcgatacgttggatgattttgtacacgaaatgtccaat
caaccagcaagaggaggacctgcggccgtcgaaccaaccgaaccgatgggcgtgccagcccagtggcaatcgcaagaagt
cacgatcggtaacaagtacctgaacgtcagcttcgactctagcggttttctcagctcgatcacggtcgacggagtgacga
atcgtttgcggcaatcgttcgtctactacgagggtgccctcggtaacaacgaagagttccgcaatcgttcatccggtgcg
tacattttccgaccgaacggtacggagaaaacggtcacggagacggtccagttgaaggtgatccgtggaggaacggtcca
ggaggtgcaccaggtgttcaacgagtggatcagccaggtggtgcgcgtgtacgccgatgagtcacacgtcgagttcgagt
ggatggtcggaccgattccggtggccgatggggttggtaaggagatcgtgagccgcttctacaccgccatccaatcgaac
ggtgtcttctggactgactcgaatgggcgcgatatgctcaagcgggtacgaaaccatcgcgatacctggaagctggattt
gttggagaaaatctcgggcaactactatccggttacggcccggattgcactcgaggatgagaacctccggttggcggtgt
tgaacgatcgggctcagggtggctccagtctggaggatggatcgctggaattgatggttcaccgacggctgctgcacgat
gatgcgtttggtgtcgaggaaccgctcgatgagaaggccttcggtaaggggttgatcgctcgcggtaagcactgggtact
gtttggtgcgaagaacgctgaggcgagtccaacgatcgaggcacgggaacgcttcctccagaaccatgtgctgcttccga
actggctgttcttcagtgatgcgagtgacttcaagtacgaagactggcagaagcagtacaccaacatttactctgctctc
tcactatcgctcccactgaacgtccatctgctgacgttcgagccgtggcaggacaacagtcttctggtgcggttcgagca
tctgctcgaggcggacgaggacccactgtactcgaagcccgtacggttcaacgtgcaggacgtgttccgtcagtttagca
tcgaggaaatccgcgaaatgacgctcggtgctaaccagctgaagagcgaatcgagccgactaaagtggaaaccggatcct
gattacttcgtattcgacgacgtcaacaaggtggttccgaatgtgactcaacgaaacttaacagctagcggagcaaccgt
tcactctacttaccggcgagtcactcgcgatgctgtggaagagacacggaacgttgccgatgatggctacgagatcgtac
tgaatccgatgcagattagaaccttcatctttcagctagagtacaagccatag
>1069.g99
atggagacgattaagagggaaaatattcagctaggtgataatcgggcgcttgtgggccacccgatggcccccaccaccgg
ccatggtccactaggtagcgccgcaccaacaccagcagcagcggacgacgatggcaatggtggcaccgctggcaacccca
ccgagggcccactgctggcaacacccggccagaggtttgtggcaacgtcgaccagcgacaaatcagttcaatcgccgtgc
tcaccgacgtcgcaccgtcaaccaacttctgctgctgctgcgtcgtggtttcgaaagtccaacacctgcggcagccttta
cgtacagtgtgcctgtgacgttgcgggaatcggagttgaatcaccgggaaccggaccagtggatctcgccgcctacgcag
gtcacgagcagcatcagaaacgttccccagggcgtccaatctcactgtcggacaaggacatccggcgaattcgaccgtcg
gtaccgttcgtccatccggacagtccgaccaccgtgtacggtggtggtgacaagtcgtctggagttgccgctactgctgc
tgccgctagcctcgtgaagacactgacgcacgcacgcacaccgttcataccgacggcccaaacggccaccggagagtacg
cggtactgcacgcggccaccgtacggcacgccgatccggccgccaacaaacgctactcgacgccaacgatcggtgtcgcg
gcaccgaacgctttccatccggagtttgtgctccagaaactcgaaccaagtgcgaccccaacttccggctccgctcggtc
actggtggtgtgcaagcagcgccacagcagtagccacagttatccgggggttggacaacattcaccaccctctcaacaaa
aactgctacggtcaacccttttgaacggcatctcgagcaactcgagtatcgacgaggtttgtggccgggtgcgtgaagat
agtatctcggaggatagtagctacgcgggggaagcgttagtggcggacaggttgctccatgacttggccgtaccactaga
gcggacaggcgcaccaaacgacgtcgacgacgacgacggagtgttaattgaattggagagcaccgagggcaggacaggga
aggtaacgaagagcagcgcttgtgcgatcccgctgcgaaagggtaaagagctgtggattgacgacggtggtgtaccgtgt
gcccacagttgcagtgctactagtggcgttgatgaaggcagtggtagtagtagtagcatcgctagtaagctaagcgtctc
acttgacagtggccgaacggcaattcagcagcagcagcagcggacgagcggtggaatcgtcgccgccgccgccgccaccg
ccaccagtccaccggatccggatcatccaccgacgctactgcttagtccggtcattccctccaagttcgactgtgcctcg
gcgaaggagtacctcatccagtccggcatactcggtccgatgggcaatgggtcgtcgctgttgctgcgcaaaacctccaa
gatcgtcccgaacatcgacacaccgatcaaggagcggatacgaaagaactcggtaaagttgtggggcaaggtgctgacgg
acgatcgacgcaagtcgctatccggtcagtgcgacagtctgcagtcgtatggcagcgcgatgacggtcagcggcgcagcg
gaccagaacgcgctcgaggaggagctgaatggcttgaggcggttgctgagggcccgcgatgaggagatcgacaagctgag
gcgagagatcgataagctgaagagcgtactgcagcagaaggcggtcagcaacttggagcaaccgggcggaatgacggtat
ccggtacgccggtacacaagacggtcagctccgtccagtcaccgacgggtgggaagggccacgttggtgagcgggagctg
ctgtccagcatacaggcgaactacgcgatggccggccagccactgtcggagctgttcggaacgtccgggaacagcttcaa
gctgcaccagatgaaatccgtcaagggaatcacgctgcaggcgatgaagaagcagggtgtatcgggtgagagctgtgatc
tgatgggtagccagtcgagtgacatcaaggtgccgaagtacaagaaagatttcagcgcgaagcagctgatcaaggacgcc
atcatggagaacgatttcttcaaaaacatcgactcgctccagataagagagatcgtcgattcgatgtacagccgggagtt
ccgcaagggcgagtacgtcatccacgagggtgaggccggttcgcacctctacatttcggccgcgggcgagttcgaggtga
tcaaggatggcaaggtgctcggttcgatgggtcccggtcgggcgtttggcgagctggcgatactgtacaactgcacgagg
acagcatcgatcagagttctgtgtgattcacgcgtctgggtgttggatagacgagtgttccagcagataatgatgcggac
gggcatgcagcggatcgaagagaatgtcaacttcctcaagtcggtgccactgttgaagcatctcagcaacgatgtgctga
cgaagattgccgacgtcttggaagtggagttctatccggccggagcgtacatcatccgtcaaggggccgccggtgacact
ttctttctcattagccagggaacggtgaaggttacgcaacggttgccagggcgcacagtggacgaggaaattcgaatcct
ggtccggggtgagtactttggtgaacaggcgctcattaaggaggacaagcggacggccaacattatcgcgatgtcaccgg
gtgtcgagtgtctgacgctggatcgcgagtccttcacgaagcacatcggtgacctgtgcgagctgcaggagaagaactat
ggcgacgaggaacgggtgctggctttccggaacctggagaacacacatccttcgctgggttcctgtcaaccggagctaat
ggatgtgaacttgactgacctggaggtggtcggtacactcggtgtcggtgggtttgggcgagtggagttggtcaagctgg
agcgcaacggcgaaacgaaggtgtacgcgttgaagtgcatgaagaagcgacacattgtggacacgcgccagcaggagcac
atgtacagcgaacggaaaataatgctggcctgccagagccccttcatctgccgactgtaccgcacctacaaggacagcaa
gtacgcttacatgctgctagaggcatgcatgggcggtgaggtatggacgatactgcgcgatcacgtcacgttcgaggatt
cgacggccaagttcatcgttgattttggcttttccaagttcatcggctatagcagcaagacgtggacgttctgcggtacg
cctgagtacgtggccccggagatcattctcaacaagggccacgatcgttccgtggactactgggcgcttggtattctcat
acacgagctattgaccgggattccaccattcacagcggccgatcccatgaagacgtacaacattatcctgaagggcatcg
acatggtcaacttcccgaaacacatgtcccgcgcggcgatcagtctcattaagcggctctgtcgcgatgtaccctccgag
aggctcggttatcagcgcggtggagtgcaggacatcaagaagcacaaatggttccagggcttcgactgggacgggctcat
cgcacagacgctcaaatcacctttacaaccgaacctgaccggaccgctcgatttgtcgaacttcgatatcttccccaaag
acttagacattccgccggacgagctgtccggttgggatgccgacttttga
>107.g100
atgcttctcggatggtggcacaacgatctcgctcagccagcgcaacaaccaccaggaagaggccccacggctaacggttc
tgcctggtngcagcagcagcagcagcagcagcaggagatgaatcccagttcaacaccgccccaagcagccggggatgagt
ggcggcgcggtccgtcgattttgccagtgacctgcgacagatcgacgcaaccgtcaccgacccacgagtcgcccggtgcc
accggtgagctgctgatgctgtccaagtaccgcgagctggaaagcagactgctccagctgcacgagcaggtaaaggacag
cgaggagcgataccaaagccttcggatccagtacgaaacgcttgcccaggcgcaccggaccctgcgcgacctccacacta
gcaagcaggacgagagcgagaagctggagttcgacatacagcacctgacaaagtgtgtcgaggtgctcagatcggaactg
aaagcggcacgcaatgagcgcgattttgcggtggaactgcaaggcctgctgcagtccgagctggaagaggcgcgcaacga
caaaaagaagctgcaggagcgtacggagaaagataccagaacgatacaggacctacagcggcagtgccgggagatggagc
gcattctgatgcgcaagaatcccgatgccatctcggggcttatcgtgactaccaaagtacctcatgggaagtcggagagt
gacggtggggcatcagtacggcgtacaccggagcaaacggaggcggacggtggctgcatacatcacacccgctcgtatgg
cgtgctagcggacgtgcaggcacgcttcagctccgtgcaggccaagtatgaaacgcatatacgcgacctcgagatgcagg
tgctgagcttgcaggagatcaactccaagctgaacgagcggatcatacagcagatggaagagctggctatcatgaacgcc
aacacagcggaccagattgcggtcgccaacacgggaaccatcatcgccggcagaagcagcagcagcagcagcactcagac
tgagccggcaggtagcgggcagacaccggcgaagcgacggtccgtgatggtgcaaacggacaacctcattgccaaaccgt
tgtccatgcgccagcagcaaaccaagcgggcacaggcgcaaaacaaggaagatgcccatctgctggccaccatcgggggc
atgcgggtcgatctggcggccaaggagaagacggtgcagcggttgacgcgcgaagtggaggagtgcaaaaagacgattaa
gaagctgcagaaaaagaaggaagggctgggcaagagtgagtgcggcaaatccccggtgcgggtgcgcaaaaaggtgctgg
aaaacggggaaccgggcgtcgaagcgtccttggcagtgtgcgaggacgcaccgaaggcgaaaacgcacgagttggatcac
caccacaacaaggcactgcaggaccaaaggttgcaagaagtaaggataacagttagtgacgggtgggggcgggggatgat
agagcatttgccgcaggagctccgggatcgttttaccgagatgcgtgagatggatcttgccgttcaaaacaacagtgata
ctttggcgaaacgtgcaaaagcattatttgcacaatgtcgccacaatgagttgtctactcccgatgcagacgccgagttc
gctaatatcaggaacgactattatcgcgtattggaagatgcggatgaaaaggtccatctggcaggtcaaatgtatgatct
agttgacaggtatttgcgtcgcctcgacgctgagctatacaagttcaagtgcgagctagaagcagaccataacggtatta
ctgaaatactggagaaacgttcgcttgagctggataatactacaagcaatgggaacacaattcagaaagagaaccgattc
tacgatgcccacggtccgttcaccccatcgtcgaccaatcgtgtcgatagtcgccataaagtgaaatcagaaaagcgtcg
taatagccatgcttcctctggatttagctcattcgaaaagcgtatagcagggtcatctacaccattaagtattggctcgt
cgtctgctgtggcgaatacgagttcgagtaccaccgcaccccatgtactgaatccatcgacaggtggatccgtgacttac
aatttgcagacattcggtgctggaaatgctattgcagcagcagcatctcaagcaattgctcaaactcagcaaatgcagca
aggaaggcgcaccgctagtttgaaggcgtcctacgaagcaatcggcgctgctggatcccatgaattactgattaatagtg
aattggctggtgcaacccataatgctatacaagcagtagagcgagaatcgagtgccttctcaaatcagcggcgccagaaa
aagaagaatcctgcaacaggtagtaaaacgcgtataccttaccctttcccacgcactatgtaa
>107.g101
atggcgaacagctggttgcccctgtgctgtgtactgctactagccagcattgcgtcgtgcaaagtgcgccctgccaggga
ggtgtcggcggtgccggcgagtgatcaaacgaaagaaacgcgaaatgccgctgtccgtgaaccggtgaagtataatggtg
cccagctttggcgcctcgcctacgatagccaacaggagaagaatgcggtggcagagttacaggatcgattcgcggcttcg
atgtggaactttaacgcgacgtcggtggatatcttcgtggcgcagccaacgatcaaacaggccgaatgctttctccgctc
aacgaacgtctcgttcgaggtgatcatcgaggatatgcagcgggcgatcgatacggaaaacccgtcacccgaagagacgg
acctctgggagaaccgtaacgggcaccgcatgacgtggacggcgtaccaccggctggaggacatttacgactggatggag
tacctggccaagacgtacccggacatctgcagcaccaagagcatcggccggtcggtgcagggccgcgagctgaaggtgtt
gcgcgtttcgaacggcagcccgaccaacgcagccgtctggctggatgggggtatacacgcgcgcgaatggatcagcccgg
ccacggtgacgtacgtcgccgggaacctggtcgaggactgggacaaccagccggcctacatccgggcgatcgactggtac
atactgccggtgcacaatcccgacggttacgagcactcgcaccagtacgatcggttgtggcgcaaaaaccggggcggcct
ccagtacggaccgtgcgctggcgttgacctgaaccgcaactacggttaccggtggggcggccagggtacgtccaagcagc
cctgctcggagatttacgccggtaccgggccgttctccgagccggaaacgaaggcggtgagcgagttcatgcaacagtcg
gcggcccgctggaagggtttcctgacctttcacagctacggccagtacattctgtatccgtgggggtacgatcgtgtcgt
gccaccggatcatgccgatctgaaacgtgtcggcgatgccgcggcagaggcaattcagcgcagcagcggcatgcggtaca
cggtgggaccgtccggcagtacgctgtatccggcggccggcggatccgacgactgggcccgaggtgcactgaacatcaag
tacgcgtacacggtggagctgcgcgataccggacgctacgggttcgtgctcccggcaagccacatccagcccaccggcga
ggaagcgacgcagttcgtcgatgcgattgcgcaagaagtggccaaactgtag
>107.g102
atgaccgccgaacctagcgcactaacgacgacgacgacgacgacgcaccagtgcgatggtgcaggaacgcagtgtaccgc
ccagagtacgggctcgccacgcaactgcatcgttcgcgagctgttgtgcttcttcgaggaagccaccgcagtcctcaacg
gtagcaatcaaccggccgagcaggagtgggacggggaaaagtttttcgacgacgctagcagcgggtgggcgggcgacccg
gacaaccgcagtgtcgacgagatactgcacgaggccgagcagctcatctgttccgagcagccggtgttccggcggaacgg
tgagtgcatcgatcgcgcccatccgacggctccgcaggagctggcatgcgaggccaagctggcggaggtgtggaatgggc
tgctggaggatctggctaacgccgagcggaaggacgcggaacgggcggccgtcgagcagcggacggaggagacgctcgag
tttgcccgagtgtgcgctcgtttacttacttaa
>107.g103
atggccatcaaaggttgctgctcggtggtgaagtacctggtggtactggtgaacctgctgttcctggttgtcggtttgct
catcgtctcgctcgccatctggatgttgtccgatccgacgttcctgatctcgatgacgcagaatgagacgcactacacga
tcggcctgtacatatttctggccgtcggtgggcttatgctggtggtcgcctttctcggttgctgcggcgcattcaaggaa
tcccaatggatgctcacctccttcttctgctgcttgctgatggtgctggtggcggaactggcggccggtttttgggcctt
ccaaaactctaccaagctggacgatgtggtgcgctcggccgtgaaggattcggtgcagacacagtacggtgtgattcccg
ctcgtaccgctacactcgacgctattcagaagcactaccaatgctgcggtgccgaaggcccaaacgattggcagtccagc
gcctacaataacgtggaaagaccgacgcccagcattgagctaggtaagctaccgataagctacaacgtgccggaaacgtg
ctgtagctcgcacatctcacccgaagaatgcaaagctgcccgccgaattgaatatgcgactacggccaaaccgacgaaaa
tatttgccgatggctgcatggagaagctggtcgacgcgattcggaaaaacatgaaaacaatcagctacgtaggtgctgcg
atcgtttgcatcgagctgttgacgctgattctgtccctgctgctgtgctgtgcaattcgccgaaacgaacactataaaca
ctga
>107.g104
atgaatcgcaatagagtgttcccgctggtcctcctagtgttctgtggctgctatgcgctgctgtggtcgcaggtggcgca
cgcaggcgcgacaaccagctccttgtccggtatttacgttgataacggcatcgggcaaacggtgctggaggacacgctga
cgatcgacgagcagcaggagatcgagaatgaaatcctgaacctgttaggactgcccggaccacggccggccgtgcgtcat
ctgcactcttcggtcggcaaatctgcgcctcaatttttgctcaatgtgtatgatcagctgcagcagaatgtggaggaaga
ggaggagaaagggaacggtgagacgggtggctatgcacgatcgcgcaaggtacgcagcatctcctccaacagcgacattc
tgattaccgaggccgatcgtaaggcgatcgatgaaagcgacatcatcatgacctttctgaacaagaatcatcatggcagt
gaggtacgtcacgagaagggccgccgcctgtggttcggtgtggccaacatcgaaaacgacgtgagcgtactgatggccga
gctccggctgtaccgaaagctcaatctcaacaagtaccgcacgcacaactcctcccttacgctcacggtatacgcggtta
ctgaattggatggcgaaagcgagatgacggaaatctccaatatcaagctgacgggtgattacgagggctggctagagatt
aatgtgaccagtgcggttgacttatggctgcggaatcgcgaagccaatcacggtttatacgttggcgcttttttcggtga
ccgtgaagaacgtgagatcaagctggacgatgtgggttttgtgaatgtacgtggcagcgacgaatatcaaccgttcctgg
tggtgtacgctaacagccagcagatgatcaaaccgatgatcgtgcagcgtcatttgacgcgcaccaaacgcagctcggtg
cagcgccggcgtaaaggcaaatccgacccgcggaatccactgtattcgtacacctcgtcatacgaccaccataaaagctg
ccgcatccagcagctgtacgttagcttcaaggatctgcagtggcacgaatggattattgcaccggaaggatatggggcgt
actactgcagcggtgagtgcaacttcccactgaatgcacacatgaatgcgacgaaccatgcaatcgtccagacgctcgta
catttgaatcatcccacgaaggttcctaaaccgtgctgcgcaccaacgaagctgattcccatatcggtgctttaccatat
cgatgagcagaacgtgaatcttaaaaagtataaaaacatggtggttaaaagctgcgggtgccattga
>107.g105
atgcaaatcaacccgaacacacacacgagcctgttctatgagattttgtccggtgtgtgggtgcggaacgggctgcagat
taaaggccaggcgatgacatacatacaggcgaacttttgcaactcgatggtggatatggatctgttctttctgcagatct
gtgcgacgcagctgccaccgaaccagtttctcagcgaatgtatttcgatctttggcatcgaagactggctgggtatgagc
gtactgagtacgccgcccgagatggagcaagattcgatgctcgaagggttgctgacctttctcgcaacactgataacatc
gcgcatcaacttgggcaacgatgagacgacgcagtgcatcatcgagatcagtgcactgttggcgaccggtgacaagacgc
acagccagctgctggaactgatgcccgagcggagcggcaatgcgcacacacgcaacttcgagcgcttcctgaaggagctg
tcgatctaccgttcaccgctggtcggctccgagaacctggaacagggtctgtttatgccggtgccggaagtctgggagat
gcactacgatccgctccatgtgctactgcgtgccgtccaccggcgggacttccagaactcgctcgaccgcttcggggcct
acgtgaagcagcagggtaaaatgccgaagagtggcaacctgtggcccccgttccggttgcccagcccgtgcggcccggct
tacagtgatccggcggcgatactgagctcccggattctgcacgccatcatcctggccatcttctaccgggccgtacacac
gcacaacgtatcggagcacatgctagcgctagccgtttttctgctcgagatggccgtttgcacggcgagtgctgccgggg
gtgaggcggccaccagccactccactgtcggcgatgcgaccgccggtgccgacacgcccgatgcggccacctttaaaagt
ggcagccacaaacgaagcaacaccggaggagcagcgacgtttgcgcagcggggcggcaccggtacggatgaagcatcgat
tccggatttgctcaactgctatccgagtaactgcctcagtgacaatctcaagatgacggtccatcggatatcattgctac
ccggtctgcgccgatcgccagtgtcctaccacaagtctagtgacgacgggtcaccgccgttcgacagtgacgtcgagtgg
gatctgtccgaggacgaaacgctcatgatgattggcagcagtgcggacatgtcgggggccgatctgcaaggaggctggcc
cgctacgcagacaggatcgaacactggtgagcagcaaccaagggctgatgaaggaggacgacaattggcgatgatggcta
gttcggcgacgggaacagctagtagcagcactgatactaccagtactgccctggtgccgtcccgtggcaccctcgaagtg
atgccacaagatctcacgatggttgagcaacacaaagaagtgaatccggggcgcctcattgcactaatggcgaccactac
cggcagctccaccatccagcagatggtcgtagaggaggaaggcggcaatgacgaagataaaagcgcagcgttgagggacg
ggaccgtgagcagtgcggtagcggcagcgcacgatgcaaaagaggaagatgtatacgacgaggagttggatgacgaagaa
gagtatgaagtggaggatgaagatggtttggatgcggaggaactaagacgacggtgcgaagcaaggcgacgacggcgcag
atggatgttacagggttcccggcgaccgctcagcgtcgatgaaatcctacaacagcagactgaagatacccagtaccatg
tgatggacgaagatggtgatgtgatagtggaggaccagccgatgcagctggaaccgaacaatcgcggcagcgttacaccc
gccgcacatctctccgatagctccgggaatgtgaatgacaacgaggacgaagcggacgaagatgaggaggaagcggcaat
gactgctgcaatcgcatcgataacgccacgtgcagacgcaaaccgcaatgcagtggcgccaaaatctaccagtaacatgt
acctcatacagggacgcatacgacagcaacggcaaaggtcgcacgaacaacgagttttacagaatcacctccatcatcat
catcatcgatcgccgcacgtcagaggagcgggtgctaccggaccgttaatacgtgcctcgccgtcccgggctagcgagta
cattgtgcaggaagtggccaccagtactgcgtcgaccggtatggagctagtgatacgccacgagttcgtatcgtccagag
atggaagagcgggctcggtagggctgaccgggcaggaaatagcagtaccacgtgggcaaacgtccaccgtatcgaccgtt
tttggaacagccggtgcctcgtcgacactcagcactagcggtggtgctggcagtggcagtttactgccattcagtcgcgt
tcaaccggtcgctgtaacgagtacggatgtgtctatcagcgatgcgtccattattggggaccggaccgacactaacagtg
gcgcaatcgtgcctgccaccaccactgctgtcgcagtcgcatcgtcacagcagaatctgctgcagaactactatcatcca
ccggcagtggcaacatcggagacggcgttagcatcaacaatgagaccgggtggtggggcaccgtctggtcgcctgccaca
tcatcaccaccaccaccaccatcatcatcatcggcactatcattctcacagcagtaaccctcactcagtggcgggatctc
ggccacaacagcaaacgccggaatcgtttcaacagcacacaccgcgccattatcatcggagtggtttgcgcaccggtgga
tccagtgcctcgacagcggctggatcgagccatagtaactatccgccacagtggatgcggtttaagggcaatcacagtgc
caatcgtagtggcggtggtggtgctggtacggacaatagtgttgttgctggtggtgcaggtgctagtgccagtagcagtg
ccagtgcccgtgctgctgctggtatggcaggttctagcgctgatgctagcggtagtgcaggtgctagtgccgacgcaggt
accagtgcgagccctggcattggtagtactagggctggtggcggaactagtgcggaaatgacaccgcgtgacggtgtcgt
cgggctggaggcagtgttaaaggatagcggcactgtagtgctagaggagtcgattatctcattgctattgaagctgcatt
cgcagcttagcggtgcactggatagcttttcgcttgaggacgaagaggatgcggatgctgtaacggatcaaccaaagggc
acttcttcatccgcaccgtccgccccgtgcaacagcagtacagcgggaggccaaatgatggagttggacgaggaagaccc
ttccagtatggcggtgaacgaggataccaccagtagcaaggcagcgggcgagattggtactagtcacaaaaggcgtgcgg
ttggtggttggtgtaatcggatctcggggtcgcgcatcggcgacggtccattctttatcggcaatctgttgcgccgaata
gcagcgctggatccgagctgcgttacgcgtattaacgaaatacgggcgcagctgtggcctaaccaaagagagcgacaggc
agaacagaaggcccgggaagcccgtgagaaagaggaacgaacgaagcgggcaaaagagcggcaaaagaaactgatggagg
aatttgctaaccgccagaagcgattcatgctgctggcgatgagttcgatgggcggcgatccgtccagcatggattgcttc
gacgatgatgaagatgatgatgacgaggatgcgaaagcggccgagttgcagcggcagctgctgcgtgagaaggagtacga
ctgcattatctgcaatacatccggccctagcacggagtcgaatccgatcgggttggtagtgttggtggagtccagcagcg
tggtcggccatcgccgtaatacgaccgatcgatttgctttgccactgtgtgccgaagatcgtacccggctcgaacggaac
ataacgctggcgggcgagtaccagaagcggttcgagttgctccagtggaagttcggacagacgtcctggtttttgtcgca
aaacattggatgggagggtggcgtgcacatccaatcgtgcggccaccacgtccatctctcctgccaggattcctatctca
agtctctccacacgccccgcagcccaaacaacctgaatgtggaactaggcgagttcttttgccctgtttgtcgccaactc
gccaattcggtgctaccgctcagtccggccctcgatcgaccggcaccactgatccgcacgcctaccccaccacatgccac
actcgtgctggagttgatcggactgttccaggagaacaagcgcacaccaatggcgagcaaattctgcgaagcgatgggac
gtgcgatgggcaacattacctcgtgtacacagcgcaacatacgcaaatacccggtgacactgcagagcctgttctcgttc
gtcatttcgattgcccggaccaatttggaggcggaagtgatccagcggggcggctccctgtgcaacactgaagacattcg
gttcaagccgaaacgggactgtatcgtaccgctcctgcatgttctgtcgctgcacgttcggcttatgataaacgatgatt
ggccgatccggttcaaggttggcgacgattggccgtggcactcttggtcgcggctcgtcgggattcagctcgcgtacgat
ggtagtgcagccggcgaacggccaacctcctccacggcccatcagttcgagccggcagacaagcgcctttctggagtatc
gtcggaaaatagtgcgttggctgagtccttagcaatggctgtcgtaccagcgccgcctgtccctaggcccactaccatag
aagatgaagatgatgaggacgaggaaaatgaggaagaggacgaagaaaacgatggcgaggaggaggatgtagtgggggca
gtcagaatggtcgatggtgctcaaagacaaatgatatctaatattcatggcatgctgataccttcctggactgtttcgcg
cgatgaagacgtcggtggcggtggcggtggcggcggccatacgccatccgttgcgagtaagactacaagaggcgtttcga
aaaatacaaccacggctgcagcagctagtagtctcataattgagacggaaactattccagatttcatcagtgatccaacg
gcactaatgctgaagtttattttgctcgctccgctccatcttgatcaggcatacttcacctgcatcgtaaaggtaatgta
caatctactgtactatcaggtggtgctgcagctttgtacccaccttactgaagagcagtgcgacttggtgattgaacagt
acggtaagggtcctcccgttgttgtgcgcgaacgtggtgtcccacatataggagccgccatggctttcatcctgaaccac
ctcgaccgttgcaaatacatacgcagcgacagcatattaatggcggattcagaatctgtcggtgacgataccaccggctc
tgctttttctggtggtagcaatcgcatcgaccttgatgtgtttgagaaaagattgcagcgtctctgtctaccgtttctgc
gcattgctgcactgcttcgtcatcacatctatcacgccgagataccagagattgctgcaccacatcttgagttcgcccgc
ctcgtctactacctggagctggtcacagtctcgatggactgggacaaattcaacgccagcagggcgctttgttttctacc
tggtactgagctggcgctaccaaagaactggtgtgaccagttgcgcaatctacgtccaacttacgaatctacgcgctcgc
ttattgtcaaccagcacatggagtggagtcaaccgaagcttcttggcttgccaagggaatacgaacgactattcacgtac
tatcacgagcaacagtgccaaaagtgtcaaaatgtgcctaaggaaagctccatctgtctgttgtgcggtacgatcgtgtg
catcaagcaaacatgctgtaaggagcaggattgctgcgaggcagtgcgacattcgatcagttgtggcggcggtactggca
ttttcctcgttattacctcaacctacataatcatcatccgtgggcttcgggcctgcctgtggggttcgctttatctggac
gattacgatgaggaagatcgtgatttgaagcgaggcaaaccactttaccttagcgaagaccgcttcaacctcctcgaatc
acagtggctttcgcatcgtttcgcgcatactaagcacaattgggtttggcatcgggattcactgtga
>107.g106
atggcacagctcaagccaagattcaagctaccagtgaccgttttcaaatggctgttatcagcgatggtggtactgttgct
gggaggcagcactgatccgggcacgccgagcatggtcggtgcccaggcgctcgagctctcgtatcccgggttgatcaccg
tctttcacctgggcaaagaggtcgtgtcgggggtgatcgaagcgtgggatctgctggaggacgtcggcaacgtgacactc
ccattccagaagaaccgggacaagaagattctacagcgaatcaacgccctagcgtcgcagatcagcacgagccaggtgtc
gctttccgacgacttccgacggtacgtcgaggacgcggtcctgcgttccgccgatcgcaacaaatttatcgcacgcctgg
agcgattgcacgagtccatcggctggataaagcggcgggaggaaacgatgcagacgatgctcgcagcgagtgagtcggtt
gagcagctgacactgaaccagtttgccctggcgacggtcgatctaagcaagtcggacagcatcattgagctgctgcatcg
catcgagacgctcgtcaccggtgaacatctggttataccgccgaaccagcgcgacatcttctatcagatgaacgagttac
cctag
>107.g107
atggtagcgatcgtatgcagctcggtggtgatagtgctgctaacgattggcaccttcaacggcgcagtgacaaatgccaa
acgcctggaaggtgctagcccagtcgatgcgctacggcaccgttacctgcagcaagaaaaactcgccctaaccatcgtcg
agcagatcgatcacgttaccaaccaagtggatgaggatgtaacgcgacagcgcagcattgtgctacgcgaactgtttacc
atctaccttcggttcgttaacgacgagctgtctccagaggcggcggcgctaggtgatgagcggagctacgtcaccgtgct
gcagcgtttcgccgagtggcaccagctcgagcagaatctgctcaccatcaaccagatgtatcgtgccgttggtagctttc
tagccgaggcagtaccacgatacgccggactggatgcgttcgatgcagaggcaaggcccgacgagctggcggacaacgat
ctgcggttacagagtatcgatctcgccgaaacggtactgtacgaccggcgccacccaatcgcgctgcagctggaccagat
ctacaccatcatggttcggcaggcactctactataaggtccaaatggtggccaaatcgacgatctgcagcttcggactgt
cggcccagcaagtgctgtacctgctgtacgaggcaatcgcaatgaccgaactgaagggctacctgatgatgcagtttgcc
tatatggtgttgcgagcgcaaggcaagggcaactttacggtggaatctagtgcacgccgaaacgagctgcagacacggct
gaaccgcacgcatgagctgctgcaacgtgccatggagcagaccagccgcgactactggcggtgtgatccggagcgggagg
cccaccgggaaaacgaaacgtacctccagttcacacgtctgctacagggctacatcgagaacgaggtagacatgagcaca
gagaacacctgccgggaaacgtgtgggcactatcagtacggccatcgccaggagcagtgctacaaggagctgtactgcac
gcgtcaaccgaagtgtgccggtcgtatctatgactgtgagtacgtcgattcagacatgtggatatgcccggccgccccac
aaagccagcggcggtacgaatatatcgagtacgagaacgggatggtgcgcggacgaaagggttactgcgcgcgtggtacc
accaaggttgactcatggtggcgctggatcttctggcattgcagttactgtttctgcgtctgcgacgaccatgggccacg
ctccgatcgctttgttagcctgcgtgaagccgtttccgatattacaaagaacaaggtggtgaccggattgcgttttgtga
agcgcgaccgggtaatacatcttgcggtgcagcagggtaccctgatgccccagggtgaaatcgacaaccggacactcgag
tgggtaacgccaagcgccttcagtgttttagccaagggcattcgaaatgggttggactaccacacgctcacctacgacaa
tcgctcgatggatctcgatgacgtgcaggtgtatccgggctatgtactgacgggggtgcggttccgtctgctcggtaccc
acctcaatctaatgattcgcatgaccgagatgaactttaccagcggccagctgatggatctcgataagagtatctggatt
ggcaacgacaatacaatcaccagaaccgagctggtgctaaaacaaccggacgtaccgacaaaagcctcgagcaaatcgat
acccgactcgggcaacggacaatacatacgcttcacgcccaccgatcgggaagccgatgcggcccaaacaacggtaccgt
tcctcgacgcacaacccgtctacacgcaccgggccgtgccactgtccggggccggcatcatgcacaaaggccaaccaaaa
tcgggtggatttttggctctcaagctgcttacatacgacttcaccacgcacatccagcgtccgctgggtgacgacaatga
tctgcccgatattgcagcggtagcgaaaagtgcggctatgtcgacagcgttcaacgagggcaaccttccatccatccagt
aa
>107.g108
atggaaaatactagcaacatggccgatgatcaggaggacgtgatcggaggaggtgagagttcccatgagcaacagcgcag
tgggctgaccgcggctcgcttgaaggaaaagggcaagaagctcgctgcactccacatccatcgggagctgacggtaaacg
gtcactcggacagtttgcttcggttgctggacgatctgctcgcgccggagcgaccaattggcaatatcgacaacatagaa
tggtgccgttggctggttgccggtggtcggacacccgctgaatttgctgcaattgtaagagcatacgacaatcatgccaa
gtgtggattggtgtggataccgcacgttgttgcctaccggtgccgaacgtgtggcatctcaccctgcatgtctatctgtc
gcgattgcttcaagcgcgggaaccatgagaaccacgatttcaacatgttcctctcgcaagcgggaggcgcctgcgactgc
ggtgacacgtcggtgatgaagcccgagggtttctgcagcgaccatggcctgaacagctgccaaacgaaagcaccggtgcc
ggacgatttgctgctggtagccgaggcaatgatgccgagattgatactgcgtatgctgctgcactttcgtgaattcagcg
ctataaagaatgattcagccgactgtcggctggcggcggagtactgcaacgaatattgcagcatgctgatggaattcaat
aacatgggcgagctgatgaggcgcgttatgacaaagacactcatcgatcggaacgtttaccgacggctgctggagccacc
gtatccgtcgaacagctacggtcaatatctgcgcaacagtcggcgactgtacgaggaggctttgcgccagttcccgtcgc
ctgagccgccccccgactatgcctatctgccggcgctcgggcgcaccatcgtgcaccagacactgctggaggagtttatc
ttctggacgttcaagtacgagttccagcagcagatcgtttgcttcctgcttaacatgctgccggatcaggactacaaaga
gcatctgacacgcacgttcgttatgcactattgccgcattccgagcgtgctggagatgtcgaacgatcccgacaccctga
gcaaccgcgtggtacacatgagcgtgcagctgttctccaacgagagtctcgcgctcaagatggtggaggaattgtcgttg
ctacacgtcatgatcatcagcctacggcagatgatgtcgaagatcttgacaccgcatctactgcacaacccggagcgcaa
tttccattacgtggtcgactgtgccgagcgtgtgatgaaggaacactgttactggccgctcgtgtccgatttcaacaacg
tgctgtcgcacgaatccgttgccctcgtatttctcaagaacgacagtctcatcgacatgtggttccagttcctatccatg
ctgcaaggaatgaatgtcaaccttcgagagatcattagtcacgtagagtacgagtctagttcctattacgccgccttcag
ctgtgagctcgaggcaagtgcctatcccatgtggtcgatcatctcgcacctacaggacccatcgcttgcaccgctcgcca
aaaacatcatgatgtactgtgtaacttatctgcatgagtggctcgaagcagtcaacttctaccagcaccccaagtttgaa
aaggaggatatgtttcgtgcctcgttccatttcccactgcatcgctatctggctgcatttgtctgtcaaggtgtgaagac
catgggtatgacgctaaacgatattctgccgagtgctgatctgctgccaatgctaatgatgcatcctctacgtgttcaga
ttcgataa
>107.g109
atggctggcgtgatcattcgtcgcatcggtggctcgcccaacgcacggcgctacttgttcggcactttgccattccgtca
gcggctggcctgtgattcggagtggcagctagtgcgacgcagcgcaccgctgcacactagcgccttcctcgagcgactag
tgtccttccatctttccgacattggcgagggaattcgcgaagtgacggtgaaggagtggtacgtcaaggtaggcgacgtg
gtagagcagttcgacaatctttgcgaggtgcagagcgataaggcatcggttaccatcaccagccggtacgatggcaagat
cgccaagctccatcatgatgttgatagtatcgcgctcgttggcaaaccactgctcgatttcgaggtggaaaacgacgacg
acgatagtggaagcagcagcagcagcagctcggatgacgaaccagaatccccaaaggatgtaaattcggcaacgacgcta
cccgggcaactggctaccggcaaggtgcttgcaacaccggctgtccgaaggatcgctatggagcacaaagttgatttggg
caaggttcgtgcttctgggcgtaatgggcgcgttctaaaaggagacgtgctcgagtatttgcaactcatcccccaaggga
ccgtgaagccccatcccacggtggagaccccattacgttcgggagcagcagcagcagcagcagcatcagtagccgcttcc
gtttccaaaacatctccagcgttcgtcgatctgaaggatgcccatacggttgtgcctttgaaaggcatagccaaggctat
ggtgaaatcgatgaccgaagcgctgaaaatcccccattttgcatactgcgacgagatcgacgttaccagactggtgtcgg
tgcgtgaccagctaaaggaggaagccgcccgccggggagtcaagcttacgtatatgcctttcttcttgaaggcggcatcg
gccgcgctgcgtgaattcccgattctgaatagctcgtacgacgagtcggccgaaagtgttatctacaaggcgtaccacaa
catcagtgttgcaatgcaaacgcctaacggtctggtggtgccaaacgtgaagaatgtgcaacaaaagtcgatcatgcaga
ttgcggctgatatgaacgcgctacaggatcgcggtacgcgcggggcattaacgccggacgatttcgccaacggaacgttc
gccctctcgaatatcggcatcattggcggaacttatacgcatccggttgtgatctcgccccaggtagcgattggtggtct
gggaaagacgcgcgtgctaccccgtttcgatgcggccggcaatgtgacggcggcgcacatcatggtagttagctggacag
cggaccatcgcatcatcgacggcgttacgatggcgagtttctcgaacctttggaaacagtatctagagaacccgaacatg
ctactccttgctgcctag
>107.g110
atgttgaacctagggcttctttcgctcctgcttatcacactccacgtggtggtatcttcaagtgaggagctctacctggc
accatctcagtactgcgcagtgcccgaaaatggtacagccgcccctgagctcaaggatacttgtcttcaagagacaaacg
cggatcgacagaggctagtcgaggaaatctacaatgtacaccaaaagcttaacactctcatgggggccactgtaccactc
gataaagcatttcattcagtgatcaacaaagcaaccaatctcgagacatccttagagtcctcaacgaagcaaattaagaa
gctgcgccaaagtgtgatgattgctgccattggcgctggaaggatagcagaagccattgcccaatacctgaaaagcggat
cctggcaggacaagcccatgattatcaaacggatatactctcatccccgcaagactaagcgccacatagtgcatctgatg
caattcattcgggctctgcccattcgtacggagcgcgtggagttctactatctgctcaaggatgctctgatcaaagcgaa
tgaacacgagggttatcttggtgccgtgtttgcttacgatgttcaccaggtagcgttcgaacacgatggcgagacagtgc
ttgatgctaaggctgaaagagagctgtggtctgtgatgctgaatgcgactgttgcgtactttaaacgggcgttcctggtg
ggcgacaaccgcgaggaattgaacgaactcgatcgacaacactattccgtattttcaatgctgttccctaaaattacgag
aatatcgcgggaagacatacgcaagttcgatgctgccagaatgattgagctaccgtgcctgatggatgatagctactcga
agatccttttctaccgcaaggcgattcaggtgctaacgaagcatttcaagtgggctgatcacaaccatcttgttgctccg
aagttggcaggcctgttcaacagctgcataccggagatacgtaaggatgatcaacacgacgcgcagcttctacagcaaac
caaacagctttttgcgacatttaaggacggggaaaattttgaatcattgctgaagaaaaatgttggctaa
>1071.g111
atgtgttccgcacacccggtaagccaagcccgggtactcaagaacgttcggtacattaatcaaccgtgcgcgtgggctat
tctgtgccttcgatggagtaaatccgttcgccggctcctgggcaccagcgagctcggtggtccggatccacataccgaaa
agtcggacggctcctacgacaccctctgtcagctagctgcctggggcattccggctattctgaccgtcatcgtgctggtg
gcacggctcgtcgatgcggacgaactgttcggttcctgtttcatcggaaaccaatcggaccgagcactgctgacgttcgt
gatcgtgccactgctgacgagctgggtcatcggttccggctacctgtttacggcgtacctaaggaagcgctcagcggccg
cttctctcgtacacgccctccctgtccacatacacggtatgggcaagttcctgttcatctacaccgtcccaacggcggcc
ctcctcatgctcatgttttacgagtacgcgtgccgggagaactggctgcagttgcctcatccttcgctggaacctgccct
gccagcgcgggcaccattgtggccgtttctgctccgtgctttcatcgagctgctcgtcggtgtgctcgcttcggcgtggg
ccgtaggaccacggattgtgggcctctgccggggtaacagtgcaccggcgaccaagctggccggtccggtgtacaaacaa
ccgccaccgaaactggccggtttcacgactggcgcaccctcgacgtactcgaccgcctcgtaccagacggtttgtcccca
gaactcgctcgtgtcggtgtcgatcgggaagctaccgccaccgagacaccacgggacggcccggaagtaccagtcacact
cgcacatcaaccggaaaccacgcggctacaaaatgtccacccaaacgatcagtctcaccggcaacgagacggtcctgtga
>1071.g112
atggatttctacccaaccgaggaggaagagtttgagctggtgtacgaggatgatctcgaagcgatggaagcactcgacga
accgcctgggccttcgccggcgaaaccgtctactgctaccggtcccgggacaccgggagatggtggacgatttggtcgag
ctgcgagtgtggccaccaaccacagaacaccgggccaactggaagcaatcgtcgaaagtcctgtcgcggccagtcccgcg
ctgtccgttatctcgcgcggcaccgttcacaagcggctcttcgatacaccgggcccttccagctcttcccggttaccgtt
gggtcgtgccgcttcgacaccatttcccggtgctatgcagaacgggacaggcggttccgatggagcgctgcaaacactac
agcagatggatgtgaatccaaggaagcgtcggctggatgcgctcttcggtgatatccaggatatcgaggaggaggaacag
ccgttccagtacgagtactgctcacagaaaaagaccaagaccgaggaggaacaggatatggagctaatcgagcgaatact
cgaggcacgccaacggtttcacagcgttgccaacccagcgaaaacgtcgcttctgtcgagagcggaagcattgcatcgct
tcaagctggacaacttgtcttacgaaccaccaaaatggccatcactgacactgaagcgaagcgatcaaacctgcgtctac
gtacggttccactcggaagaatttgaaaagcagcaactcgacgagataaactgcaccaagggtggctacaacggtttgct
tggagcggagaaagaacgcatttggcgcgaagcgaacgaaatcgtcgcgaaacgttacgcggaaccagcgaacgcactac
cggcaccggctgaagaggacgttccagaaattgtgattccaaccgaaacgagtgtgctctgggttgagaagtatcgtccc
cggcgatacatcgatctgctttccgatgaaaccaccaaccggagcttgctgcagtggctcaagctgtgggacaaggcggt
tttcaatcgggaaccaaagaaaccgaaggaaacgaaacaactgaacagtttcaacaagaaaacgggacgcttcgagtcaa
ccggtggctgggtgaaggggcgcaaagcacgctccacactcaacactgaactggatgagaacggttgtccgatacagaag
gtagcactgctctctggaccgcccggtcttgggaaaacaactctcgctcatacgatcgcccgccatgccggttatacggt
gcgcgaagtgaacgcatcggatgaccgtagtccggaagcgttccggttggcactggagagcggcacgcagatgaaatcgg
tgctgaacgaagagaagcgtcctaactgtatcgtgctagacgagatcgatggagcaccggtaccgacgatcgagtttttg
cttcgcttcatcgctggcaatgtatcgcaaaaaggtccagtaaagaaagcggccggtggaaagagtagcgctcgcgataa
gttcgtgctcaagcggcccattatctgcatctgtaacgatatgtacacaccggccctacgacagctccgacaggtggcgt
tcgtcgttaactttcctccaacggagaatgctcggctagcggaacggttactggcgatcgccaagcgagaacagatcact
accgatctaacgtccatgttggctctggccgagaagaccggaaacgatgtgcgagcgtgtctgtcgatgctacagttcta
tgcttgcgccaacaaaccgatccgcctgaccgatgtgctcaagtgtaacgttggccagaaggatcgcaaaaaaggactgt
tcaacatttggtcatcaatctttcaggtacgagcggttcatgtaccattactaatagaaccattccgctag
>1071.g113
atgtctgccttcgtagccgctcccaatctgcacctgctcgaaccgaacgtcgccttgatgccgttgttgcaggacatctt
tcggaactgtgagcggcgtaacatacgctacgatcgaccgctggtgcattttgttacgaatctgctcagccttgatccgc
ggttcgagctgttcatggaaacggtcagtgtggaacggcgcaaccatgacgattttgttgaggcctgctgtgcactgcta
gccgaggatcgagcgcccgggcttataacgctcaagatgcaggtctacttcctgggcaacttcttcgacaaggacgaaat
catcgagaaacacgcacgcaatctgcaagcgaaaacgttcgcgctaaccaaagaaatcattgatcacgatgtgataacga
aggacgagcaggacgaaatattcaacaaagtcatcctggatatcgtgatgaacatggggctcggtaatccggagtgcaag
gacgtgattgccgagacgatgcgcgccctcaattccgttatgtcacgcagcgacaaggcaaagttcgtgaccctggatcg
caaggaccggttgatggcgttaaaggacatccgggagatagtggccggtataagaatctttaacaaacactcgggcaaca
cggccaatgggatggctgatttgccaaaaatactcgatcagtcccatgagtcgactaaatcgatccttcagataacgctg
tgcgagatcatggacaaggtgaacttacttacaagtgcgctcaatgccgccattgcgtacgatctgcgcaaccgtgccat
cataacgctgctgccggaaaacatcacgcccgaggactttgaaacgatcaaggacctgctgatcatgtaccggcagcatg
aggtttacacccggaagctgattgacgaactggcaaccattaaaaccaacatcgatggctgtaagcaggagtacgaagcg
aaactgttgcgcatccacgaggcagttcagttccgaacggccattccaaccgatcgtgtgtttcctaaattttccgagct
aacccgggtgtggttacagtttcaaaatttcatctttctcctctcggagatgaaccaaatcaacaacatgctaatgaacc
tgacggagcgatgtgtgagcttcgacgatctcgcgtaccggctgctgggtgaaagccagatccaaacagatgtggatcgt
ctgaacaaaatgaagaacaaacggctcgcgttaccggactcaccaaaccattgtgagatggtgccgtacgaagaaaacat
gccgatccaattgctaaagttttgcctctggcatgtcgccgaagggcgtggattgttgatgccaggtagcgtggagatgg
gagtgtgtcgcgtgcataaggagaactatttgttcaacattcccgaaccggtggagttcttcgatgatgatccacacaaa
tacttttacaagatcgtcgagacagctcgccggaagattcatcttatttgcctcctcaatctgtacaccaaggtgcgagc
ggcatacaatgcaccacggagtgagggtttccagctgaagattaccaccacctgcgagcaggaggtacaaactgatctgc
atcctataccatcttgcattgatcgcgagtatcgctggaacgtgtgggattatcggcgtgaggccatccggttagctaat
ttgcgcaacaaacggaccacctcagtgcaaacgctggaatcgtgtcgttccattccgaaggccacacagatctacacgag
aaaggtgcagtcaacgcaaacgcgcgtcagccgtggtacggaaacggaacaacgcaatcgctcgacaggcacggccggta
tgaaggtactggaaccatctataccttcaccgttgaaggtgtacgcactgactctcgcacaagcaaaccactcggcattc
ggtcgcaatggtgaacgatcaaactag
>1071.g114
ctggatgcaacggtgaccgagctggtcacgctcaccgacatgtccgcgtcgacacgcatgtcgaacgtgctcggtgtcgt
tacgatggcgggcgactacgagcggttgatgcagggcgtgtacgagaactatctgcaccagaagatgcccgatgcggaca
tgtgcggggtggcggaagcggccgagtggttctgcttcaacgatcgccttcagcgtttggtgaaccagcagcagaactac
tccgtctatccgtacctggcgtacgcgttcgttatgtggcactacctcttcgctaccctgtcctggccaaaaatcaattt
tcccagcaaaggatacgagcactcgcagaagctggccggcaccaagcttatactggccggcttgcgtcgaggtttgtcag
ctcagctgaaaggaatcggcgaaggagcgacggtactgctcgatacggtaccaatgctgaagcgtgtcatcaatccaacg
ttacgatccgtctcgctgcagttgctcactatgaaagaaaaatctgacctcacgcacacggtcgaggtgatggcagactt
tggcctcaactacatccagctaaaaacccccgaaggcacctaccagtaccagctgaacccggatctcgatcaactgagca
gtttcggtagtgccaatggtcaaacctcgagctacttcggcaaacagattgtagcgcgcgaagtggagcttgaacagatg
cgccgtgcacagccgaaagttatggaaaatggaagcacggtgctaccgtccacgacaggtgctggtaaaaccggtgccag
taagggaggcaggaaaaaggaaaacaccaaacctggtgctggcggaaaggagtcggcaccgaaaccgtcagccgagctac
cgaaccatctgcggacactgcaaccgaagcaaatagtaccgaaaacggtgcaagtggtttcgaaggattttttcggtcgc
atctcgacgaaggaaacggccctgctggtgaaggacggtggaacggatgcaatcgtcaagagccccatctggtaccggta
caaggagggtttcaacaatgccgtgcggaaggacgtcacactgcaggatctaatgtag
>1071.g115
atgatcaaacgaaggccaagcggccgcaatggtggattccggccggtgctcgacaacggacagccaaggacgacgccacc
gctgtttctgccgccacatctggcgtcgctcagctcgcagttcacgccacccctgttccccagtctgaaagcagcattcc
cgggtctctgttcgtgctgcccgacgaaagtgctgcacacctcatcgacatcggccgcctcatcctccgcttcgccaacc
tgtaccacatcccactcgccactgtcggcacaccatcatcatcatcatcattccagcagcggatcggcgctctcttcgat
cgctagctccgtctcgggagggctaccggatccacgatcatcttcggtggcggagctgcgccgcaaagcacaggaacact
cagctgcgctgctccactcgctacaggcggccgccgctgccggtctcacctttcccggattccatttgccaccgttgtcg
ctacattcggcccttaacagtggccgtaagccttccgattttattagcgatctgtcgatgcaccatcaccaccaccagat
ggtaaccggggctcatcatctcagtggccatctcgcaggacttcatcatcatcacagcaccggcagtggcagcagcagca
gcagcagcgccagcaatcacagcacggctacgagcaacaaccacgttggcagcaatccaacagcaagcccaccggaagtg
gcatcatcaggaatgctctcggatgcaccacgatcaccgcgtgctcatgcaccggttggtagtggtgagaagccggatac
gaatgaatag
>1071.g116
atggcttcgtacaaggttgagcagctcccatctccgctgtcggtgctcggtgaaggtcctcactgggatgttgagcggca
aagtctatactacaacgacatctacggtggatcgatccatcgttacgattacgccgagaacaaaacctacaacgcgacga
tcgacggattcccggtgatctccttcatcgcaccggttaagggtaacgatcggcagttcatcatcggtaccgatcggaaa
gtgacactgatcgactgggatggccgctcggagacggccacgttcgtgcgtacggtcggtgaggttgagcagggcctgga
ggacaatcggttcaacgatgcaaagatcgatagcaagggccggttctacggtggcaccatgcggctcgaggccaagggtg
acatcttcgagatgcggctcggtaccttctaccggtacgatgcggcggccggcaagttcgtgacgctgaagaaggacatc
ggtgtctcgaatgggctgtgctggaatgcggccggtgatcggctctactacatcgattcctgcgatctggacgtcaagga
gtaccatgtggatgcgaatggcgatttgtccaacgagcgggtggtgatcgatttccgcgtcaacggtgagcggccaccgt
tcgtgccggacggtatgacgatcgatgcggagggatcgctgtacgttgcgacgttcggtggatccaccgtctacaaggtc
aactcggtgacgggcaaggtcgagctggagattaagctaccgtgcgaacaggtaacgtcggctgccttcggtggacccaa
tctggacattctgtacgtgacgacggcggccaaggagtttaagacaccgcaaccggccccggccggtgcactgttcaagg
tgacggggctgggcgtgaagggaacgccgatgtacccggttgatttgagctaa
>1071.g117
atgcaaatcgatcgcctgagctccgcaacagcgggacgaggaatgttctgctatcactgtccaccgtcactgcacccggc
tggaccgcatccgccacggttaccgacgctcgagtatcctttcgcaccgacacatccttacaccagctactcctaccatc
cggccatccacgatgagagcttcgtgcggcgaaagcaacgccggaatcgaaccacattcacgctgcagcagcttgaggag
ctggagacagcgttcgcccagacccactatcccgatgtgttcaccagggaggatcttgcaatgaagatcaacctaacgga
ggcccgtgtgcaggtatggttccagaaccggcgggccaagtggcgcaaggccgagcggctgaaggaggaacagcgcaaac
ggggtggcggtggtgccgatggaaccgattcgcagctgatgagtgataagctcgatacggatagccgcgattcaagcccg
gacattaccggtgatgcggatgatgatgatatgcggagctccagtgttcccccgatgagcccaagggttgactcggaacc
ggagcggcctagctcgtcgacgcaactcaactctgcccactcgttgtcccattctgcctccaacagtgccggtacaccgt
caccggggttgaaatttgctccgtacagtgtgcctagcccggcaccgtctgcctcggccgattcaccgatcgaagtcggt
ggaccgatttcgctgacgacaacctccaggacgccaccaagtgagtcatcgccgcaccaccacgtcacgagcagctccag
tttggcgggtatgtcgacggtcaccacgacgccgagcttcagcagccacatctttgggaacttcaccgaaaggtag
>1071.g118
atgcgcgtgtgttttgacgggctgtgtttcgcgtcgcggcgcccggccgtcgagcaggagacgcagacggtgctgtgcgg
ggcgaccggcctggacgtgcaccagctcggccggctgctgaagtacacgaacttcgcgtcaccgtcgtccgtccttggcg
cagtaaccgcggcgtccgcgtccccggtgctgacatcgggcccggtcggtgcgaagaggaccgtcgcgaccgacgacaac
gacgacggtccgtcgacgccgtcagtcagcgctcacggttccgcgagttcagatcgccgtacggtcccagacccagaccc
cacagcgaggaacggcgtcgcgtcgcgtctcagtagtggtcacgcgatgagtgacggaacgatggctgcggcggcgggga
gcggccccaccaccgacaccgtcaacaacaacctcgatccggccggaatcgggaacagcacggccgccgccgccgccatg
gccacgatcggctacaaacagctggcggcgttacaggccgaccagcaggtccagagcacgctccagaatctgttcatcag
cgatggcagcggtggtggtggtggtggtggtggcggtctggtggccgaactgtcaccccaggtgcaggagttgctgaaga
tcgtacaggtgaaggatatccgcatcagggagctggaggatgtgctacggcagaagaacgacgaggtggccgaactgcgc
agccagctcgacaagttccagagcgtgttccggacgagcggtggcggtacggtggtggtatcacccggtggccgcaagct
tggcacaacggcgggaggtggcgtgcagcggcagcgtgcccagggtatctcggccgaaccgcagagcgagagctccgtgc
tcgagctgatgcacgtcaccttcccgaagtacgacaaagaggacaggtacgtaccgcaggagaagaagagaagatga
>1075.g119
atggagaaatatgtaaccgtcgtttcggtcgatgatcatctgcagacaccagcaacgcagacgcccacgacgcagaccca
gacggtcagcagtaacggaggtgccagttcagcagcagcgacgggaccactcaacggtaaccttgaatcaggcaaacgaa
cgatccaggaaccgatccgaatggaccacaggccactggaggactcacagttcgtgaccgtactgtcgatcaatccgggt
gcggatggaggagcggacagcggcaccgaagaaccgaacgcaccggaaatggtgctcgtctatcggttaccgggtgaacg
gcttggctttggactcaagttccaaggtggcaccaggagtaacgaaaagattcaacgtttgttcatacaatcctgcgccg
agaacagtcctgcgtcgcgtgtcctcgctagctggggccatctgcgggaaggggacgagattctggagatcgacggagtg
agcgtgacgcggatgacgcgcatcgagtgtgtcaagggcctcaaagacagtaacgtggcgatcaaactgttggtgcggaa
tggtgagggaaaggtgcagaactttttccccgaaggaggtgccggatcatccgcggggttagagaatgttggcggggaat
tgccagagcggaaaagtgccccaccaccaccgccacccgttccaccgaggaaactcaacaaaaggaaggcagttagcagc
ggatcggtggagcaaacgacgccgaatggtggccagaaggaggagaaacaatcctcgggggccaccgggacagaactggc
caccagtggacctccaccaccaccaccggatgcagaatcgtacagcaatctgttcgccgatgacattagcgatctgatct
cggaatcggacgatacggccagcaccatctcgacggtggtggacaagttttccatctgttccagcctgtcgtcggaggac
tatacgatcccctcgaacggggccggtccgatgggtatgggaccgagtttggagttggccaaagcgctcaaaccgttcac
gttgctcgagcaagagttcaatctggagagtaagttcgaaccgaccaacttgtttacattcaagccaccggtgccacaag
tgccagccagttccgtggccacaaagacgtccacgccggccagcaatatcgtgctacagttggaagtggccggcggtggc
gcaggagagtacgagaacgtcacgattatgaaggtggatgagaacaggaactacgagaatgtggccattccggcgtacgg
cccgtacgagaacgttacgatccagacggtgcaaccgtacgagaatatggtgctgaaccgtggtgccactaaccgaccgc
gacgattgtcggtggcagaaaaggacgcggaaccagagcaaaccagttccggtggcggtggtgtgtacgaacagatggat
ctgaaagcgcaagttccaccacggccactaccaaggcagggctcaacaggcggtgccatcgttgagccgaagaaacgggc
accgattccggttcccattccgatcgtcgttccaccgccacgccagaaacccacggttccttcgatggatggcgctgtgg
cgagtgtcgctcctctcggtccagagtacaatacgatccagagttggctgcaggaagccacggaagtgattcacgagtgt
gcgctagtgccgacggatgcaccgaccaccgtcagcgtcagcgaggacaagataaaacccagtgcggatgttggttcggc
cacggatttgctacccaggttgatcgatttccatccgaaggtgtccatcccgctgaaggcactcgagggcgatgcgatgg
acattgtggcaccgccaacatcccccaaagtggccagacggttcgatggggtggagcagaccggagcaccggaaccggag
atgatcgtacggaagtgtattaagatcatttcgagtgaggatcacacgtacatcgagagcagctcgagcgatgaggatga
tgatgagaagctgtacgggcgtcgatcgcggtcggaggatgaggacgatcggagcagtgtgttgtcgcgggaggcaacga
caccggagcagttcctcagtggcgatgggttcagtgatgaggatggtgagaaactcggaccaccggagatcgtgtccggt
ggaccgtccgaggcgtactttaacttcccctggacctcgaacctgctgccaccgatcggcgaggtggaggaagagttttc
ctcgctggaacatcagcataacgggtag
>1078.g120
atggactccccaccagtgaagcctccgagaggagtgaaatataccaaagaaacgagcggttgcgggctgcttgtttccgt
gatcaaaaccctcgatgccagcgaaacgaacgagcagcgggaacgggagaagctgaaaatcgagcgagagttccggaaga
cggaccagcggctcaacgagctcgtatcgcggagcgatggcgaccttacgcgggtcatgcagctgttcggcaaggtgtcc
actgaaatcaccgcctccagggagcgtattcatgtggtgaaggagaacttgcagtcctgcaagcagcttctacggtgccg
gcgtgaagaactccgcaaactctacaccgatgccatccagcacaagttcgtgctggagatgctggaccagatcacggaag
tgcgcaaagtaccggctcagctggcgggcttcttggccaaaaagcactaccttcatgccacgaagttgttggttgcgtca
atcgctacgactgatggccagctgaagggtgttgaggggttgaacgatctgcgacaagactttcaaaaccgacgtcacca
gctctatgccaagctgctcgaggagttgaacaaacatctgtacgtttctagtaccgcggatgtgctgcagaacttccagc
gacagtcgtccggtcgcaacagtcagtacgcgaccggtgccggtaattcaccctttcagaggaacgtactgcgtcgatcg
gccgaacgtgtcgaggcaaacacgaaagcccgtaaagccctattcgaaatatcgaaaaatggaacactagatgtggataa
gagtgaaatcatcgaggacacggagctactcgatcccgatgtcaattcgtcctacttcttgagcatcattgttgaatgct
ttgcattgttacagaaagtgcctgaatcgattgagtcaataaaagtacaaatgcaaagcgaactgctggcggttgtcacg
aaatccacgcagcacatcaatacactggaacgcgtgccaccgacgcaagctggcacaaactcttcctctcagtcagccat
ctgcaatgggacctccggtggcggaggcaatggtggggactcatcgaacaatccaccagcacagcctgtgccgatactcg
aactactcgatctgaccttccgacagttcaagctgattgcaaacgcgcatcagttggcgcttcgtaactatagcaacgtc
atccaacggcacaacattccgcaagtgaaaccttacgacatcatcgagtactggggccaggcccaggccgtgctcaagct
ggtgctaaccgactatctggatattcagaatgatagcggcgatgaggcgctactgttgcgtggtcagttttcgagcgagc
agccaacgaatgtaaacgcgttctttagcagacggaagacaccgggcaaaaagttgctgtttcggttcgataaatcatct
cacacagcggatggaggtggagggggtggtgggttgctattaccctcatcgtcctccgcagcatccgatacgcaagcaag
caaagaacatcggcgcaatccgtcgaacgtatcgaacagcacaccgaaggaagatggtctgaacagctcgtcggtaagcg
gaacagcggcgggaggtttgctgaatagtagcttccatcaacaaccgtactatttcggaggcaaagatgcggctgctgag
aggcgaaagcgggaacgtgccctagtctgtccaccagatgcgtcgctcgtacgccagatctaccttccgcttatgggcta
catccaggagatagagacgtttatgaaatgtaaatcgggacaaccgtgtagtttgaacaattttctagcaaactacgtga
aagatgcataccttgcacgagggcataatcgtcatctgcagttgacgatcgaatcactttccaaggctcaggatgcctgg
cgaacgatcattagcccggaagaaatgaagcggctcggtctgacgcgcccattgctccagaatacgttgatcgtggaaaa
cagaattgcggaaacgaagaaactgatccaggatcttcccacctactcggacgatctgctgaaaatggtctgctcgttgc
tgaagacgtatcgtgaaacgtgccaggccgcttaccgtggcattgtgcagccggaaacggaggacaagcggatctacagt
gtcgcgtggctaaaggatgatgatattacgcgcttcctgaaatcattgcctaattggacggatctaaagacatcgagcgc
ccgcttgaggcaccagaagccacgactcatcaaggcggaaccgtcggaagaggaaagcccaacgcaagttcagcaacgga
acgtgcgcgaagccgaaatgctgaccagtaacctcggtgaaggaggcatctcacagcaggaaatcctgtccgatgtgggc
gtgctgaaagagctggccattctgcaggaaagcatggaatggtttgccgggcgaatcaccgagtttgcgctcgagctgaa
gaaaccgatcgtcaatgggatggtgctgtcatcggcggcctcatcggtagcttcctctcctgccgggtcctctccggcac
ccgccggtaccgctacgatcgtcaacagtccagttatcgtgaaagacggaatgattaaggtgctgatcaatttggccctt
gagttcgaagagctcgccaacacctgtctgttggtgctccatcttgaggtgcgtgtccagtgcttccactatctacgcgc
cagtccctccgatcgttacaagtcgaacaatccaaacaaaaacgattccctcgaaccggatacgaaggtgatgaagctaa
caaaggtgctctcggatatggatgaagcactcagctcaacgttacatcccaggaagacaaaatacgtgttcgaagggttg
gcccatctggcggcccgtatactcatcatggcggccaactcgatggagtacatcgatcactcgggagtacagcggatgtg
ccggaatgccttggcactacagcaaacactcagcagcatcacagcgtcgcgtgaagtggcccttgactatgctcgttcct
tctacgaaatgttttatctcgaccctgaggaaattctcacctcgatcgtcgaaaaaggtgcacagtttacggagatgcag
taccttaacgccctgcaattgatatttcgaaatcgtaacattatcgacccggcagtggttggctcgtatcagcagaagct
ttccgatttgctcggcacgaagcctgccctcggagtgacggtttag
>1078.g121
atggcatcagtgagggagacgggcgtattcttcagccagggcagctcggcccagttcgagtacgtgctcggtctgtaccc
gcaggtgctcaagctgaaagcccaaagcaaatgcaaacgaccggacgatctgatccagctggacgactggtaccagaaca
agctgccccagctgatcaagaaacggggcaaagaccgccacatcgtgcacgaggagctcgtgaagacgatgaagtggaaa
cagacgcgcggcaagttcttcccacagctatcgtacctgatcaaggtgaacacaccgcgggcggtgcagacggaaacgag
aaaagcgttccgcaaactacccaacctagaacaggcgatcaccgcactctcgaatctgaaaggcgtggggatcacaatgg
cgtccgctctgttggctgctgcggcccccgaaaccgcacccttcatggcggacgagtgcctgatggccatcccggagatc
gaaggcattgactatacgacaagcgagtacaagaacttcgtgaagcacatccgcaccacgacggatcggttgaatcgcga
atgtcatcccgatgagcgaccggaaggggcagacggagacgaaaccaaaggggaagcgtccgccaccggcactaacagca
acaatagcagtaatagcagtagtagcagtagtagtagtagtagtagtagtgctatcacaccagcatcggggaacaaatcg
actgcgaatgacggaaatggagcatcgcctgcggctgcggatggtagcgaagatggtgaggatagtaacagctcgtccag
tgacggttcctcggcggaagtatcgctcgctaaaaacaaacctaacccccccggtgccacagtgcccccgcaggaaaaga
aatggtcaccgcatcgggttgagctcgcgctctggacgcactacgtggcgaatgaactgcagccggaactgctcgagcac
attccggaagtcggcgaaagcatgcccacgagtacggtcaccgagaacgagaccctgacgaagacgtcagcgacatgcag
tacaaacagcgccaacaactacaatgccagagactcgactatcgaggcatcggtgggtggcaccaatgggggaccaacgc
gagaggaaccgtcggacgggagcaatggtgacatcggccatggcaaggggcagtcgtccctcggtacagacgaatcttcc
aaggacaaccaactgctaaacaacctcgatggtggtaccggggaggaggagtatagcggggagaacccaaagcaagacac
tgtcagtagcaggcaggatggaccaccacagcagcaagttgtgtctcgccaagcaaataacaataatagtacggcggatg
atgatggaagtgatggttcgcccagcaatccaaagcgaccgttggtggatgatggaggaaaagtagatggaacagcacct
ccagtcagcaagaaaagcaaatttggttag
>1078.g122
atggtagtgagagtggcgaatctggttggagttgccggaccgccggaacgccggtatcggtttgtggtagtctttgcgtt
ctttgtggtcatgatagtggtgccgaaggttgcattcgggtacccggatgtcgcatcgctgatcaccggtacggcggaac
tagtattccagatcaacaactgcggtggaatgctgattttatatgttctgaacaatgattttgtggaggtacgcgatcgc
tttcagcagtttgttgctaccgtttttgatgatggaagtgaaccgcttcgcgaggcagtgcgagcgaaacaccatctaat
tcaacgattcaccaaggcgttcctttcaacgctgttttgtacaacaaacatctattgctacagcccattcatgttttccc
tcttgtcctactgggatactttgcgtaatgagaacagcaccatgcagtactttcagcacatggaggagaacttctatggc
ctcgacaccaggacatcctttttgccttcgttgttttgtgggttgctcatgctcccgatgatctacatgtgtggactaac
tggaggggtgaagatggctatgatcgtcaacatgatcggttactgcgtgatgtgtttcgatcttatatcactgaagctgc
aggaggtttcacggagaggtacccacgagcaggagattaaaaagatcgtgaagatgcaccaggatgccctagagtgcgct
aaactggtggagaagcaggtttcgttggtgctccttcttcaagtggtgttatgcgttttgatctggagctttattctact
tttcttcacaatcacgggagtccgtaactcacaatcgataaacctgatcgttctgtttatgtttgatacggctgaaacgg
ttgcgtattgttacagcggcgatgtactgtcaactgcgggcctacaagtcgccaaggcagtgtacgatgtgaactgggaa
agccagacggctgctgtacaagcggatctccagttaattctgctacgcgcccagcaacccgttggtgtcaccgcgggaaa
atttagcttcatgagcatcgcgcttttcgggaacgtaagttaa
>108.g123
atgtgcatttttggacctgaattagtggaatcgctggacgattataagtggaaggagaagttactaaatgagctggaaca
actgaaagccggaacgcatcccgtgtatctccaacgtgagcaacagcttcgccaacagctgaatgaaaccctcgtcgagt
tgattgactacaccaaagggcagctcctggccgtgcagagagattatgaccaggagatagttgccgccacggaagagttc
cagcgtcaagcgttcgcactgcaacagaagataatcctcgatcttgaacatcagaagaagttgatcatgcgcgattatca
actcattcggatttgtcagcaagcggacgatcagcaagcggacttgacgaaccaacaacgggaacttcgcagccatttgc
gtatgttccatcctgtgcagtgcaacacgagccgcgggaggccgaaggtgcgtacgttgctgagcaaagaggaaatcgaa
gaggatcttagcttgatcggacaaatggaccaatga
>1082.g124
atggcggcgttgattgacatggcagacatggagcgtaacgtggaggaacgtgtactggaatggttacactacatctacag
caacgataccgccacgacggtggtgctgaacgtcactgagttccggcgccggctgctctacatactggacacgcggttct
ccaggatggaagggaacgtgaactactatcggcatgcgttcgagtttgggaacatcacggaacacaacatcacccaggag
tacgtgaacgactttctggagaagctgttccagtcgctaaaccggctgaaccgcaccgcaacggaccagctcgatggacc
ggacgaggtcgagctgaccaactgtagcgactactgcaagggtgcgatccgggagatactgctcgattacaagctgttgc
acggttacatctcactcgtggtaagttccctggtcaaggaccttcattaa
>1082.g125
atggaagccccgaaaaaggccgcattcaacatgtacaacaattccaacggtggtgtcgcccacggggacactgcggtcga
gcccaaggaagaaccatcgaccaccgccaacaccaccgtcaaggccgagctgttgcccgaggaaacggcgacggtaacag
cggtggcggcggaggctgaggatgatgcgaagccgcttgctgcgacggatgcagttgctaaggaagcagtgcagctggac
gccgcgctagaggacaatccaaaggaagtggcgctgattgaggtgggagaagaagacgacgccgcggttctcgtggcgga
atccacggaaggcgcttccgaggagaacccgacggtggagattttagagcaaccgatcgaggaggtggaagaggaggaag
aagcagcggccgcagtgattgatgacaaggatgtagaaggcagcaaaacggtggtgacggaagaggaagatccggcactg
gtcgaggaggggctcgcgccaggggacgataaggccacggagcagttggtagaggtgctggagcaagaggaagaagaggt
gatggaaacgctggtggaggaagagatcatcgaagagcatcttgacgagagcaaggtggacatggtgcttccggatgacg
cgattgtggaagaggacggtgacgaaatgatcgacgaggaggaggaagtggtagaggacgaagaggagctgttaaagatg
gaatcggatagtaaaccggcttcctcctccgccggtgcgaagccaaaagaagcggccacggcggcggaggccacagcacc
gaagccggtccgggaagagctggaactgtgccgagtgtgtatggggacggaaaaactgtccgatatctttcagctcgagg
gcccagtgcggatcagtgatatcatcatgaaggtgtgcaccaacatccggatcacggcgcgggaccatttgccgcacaaa
atctgcgaacggtgcctcgatcaggtgcggatcgtgatcgagttcaaaggtcgctgcgaggtatccgataaggagctgcg
caagaacctgaaacgaagcgccaacaaaaaacgccggaccgatgtcatcgtcgtaaactgtcccatgtcggagtcggaca
acgaggacgaaccggtcgatgatgacgagtacaaggtgtcccaatcggaggtggaatcggaaccgcccacctcggatgac
agtttttcgcccccgacaaaacggcggcgaacgccagcgaaacgtggccgtaagccggggacaccgtacacacccggacg
gcggggtcgcccgggtcgccccggtcgcccgggacgaaaaccgaagaatatggcactcgcatcgtcgccggtcacgcccg
ttacatccactacgcccaccacaccgtcgtcgtccgtcgtagtgaagcgtcgtcccgggcggccaccgaaaaatccgaaa
acaccgctcctgtcgaacctggtgtacatcgaggcaccggacgattcgagctccggctcggaggagggagatgtgaagaa
ggcacgccggaagcgtggcaaccatccgtgccacaagtgcagcgaagtgtatccgacgcagatggcgctgaagcagcatc
tcaagacgcatccggacgatgtgttcaactgtgatcggtgtacgctccggttcaagacgcaacaggccctcatcaatcac
atcgaacggcacaagaaggcggaccggctgcaggaggagaaacgtcgcgaacgggaacgacgccagcaggaacggctgaa
ggagcgaaggtcggatggggattcgcagctttcttcgatgagcggcagcgcggacaagcgcaagaaagtggaagccggac
cggccagtgggcgtgatctgttcaagtacgtcgcaccaccagcttccacctactggagtgatagcttttcggactag
>1082.g126
atgatggtgaagataacggaaatatggacccgcgtagcggtggtgttggccgtgtttgcgtcgctagccgctgcacaaaa
catcgtctgctactacgatagtgttgcggccgggtacagcactccgaccgtaccgcaggatctcgccggaaccaactgta
cgcactacatctacgtcggggttggcgtaacgacccaggggagtgtccggatattgagcaactacgatacatcatccgga
tttaccgcattccaagctctgcgccctagtgataattccgtgaagctgtacattcagatcggcacggatcgggagagcac
ttatagcctgaagcaggcagtgtcctcatgcctcgataagttggtcaacaatgtggccatctttttggagcaatacaact
tcgatggagtggaaattgaccggcgaacgaacgatttggataaggcatcactggccaggctcgtgattcgactccgggcg
agactgtacatggtaaacaaggagctgatagtgtcggtaccggccgtgtggaacgatgcgtacgacgttatctccctgag
cctctacgccgactggatcaatgtgcacggttacaattttaccggcagctcatccacggccacggcccttcttgcaccgt
tgttctcaaacccaccatcgaccatcgtcagtgtgaattccacgatcacgacactgctggcggcgggtatacggcggaac
aagataaaccttgtgctgccaacgttcgcccggacgtacctgttggccagtgagagccagcggggtgtgggagctcctgc
aacgggccctggtccagccggaaccaatacaaatcgtgctggcgtgctggcacgctacgaagcttgcggacggatcacga
acgcccagaccggcaactatacggccgtcgatgacctgaccgcggcgacctggtactactatctgcgcaccaattggctc
accctcgacacggaggacgcactggcggcgaaggtcacgtacgtcaaggataacgggctggccggtgccggcatctttag
cctcgagctggacgatgtgaacaatacgtgccagaccagcggtggtgcattcccggtgccggccctggtcaggaactatc
tgttcgacgaatga
>1082.g127
atgcactccaagtggatgctgcagtttccagtggaccgtgccgtgttgattgcatgcgtgctgttagccagcaactgccc
gttcggtatcacggcaacggcaacggagtttgagtgtcaggctagcaagagcaacagatgtaccttcgccaatgccaccg
tgcagctcactgaccgcgagcatcctccggcgtaccaactgcgggccactggatacgatggagtgtcccctttggcggtc
ctgtttgcggacaccacgctcgagtacatcccggagcgagcgttcgctacgattccgaacgtaacgatgctacggttact
gcaaacccgaacccgcatactgcacgaggatgcttttcaaggtttgaaccgcttatcggcactcatgatagcggagaatc
cgctcgagcacccgtcactgccagtgaatctgttccgcgggctaaccttcctaaagacgctcaagctgattgatgttggg
ctcgaggtgttatcgccggagttgctccgtgatctgactgacctgcgctacttgtacgcgagcaaaaatcgactgcgtac
cctggatgagacggtatttgcacactgcccgcacatcgggacgctcgatctgtccgataatgctatcgaaacgctgcccg
aacatgtgttcgatccactgcacgatgtggaaacgatcaagctggacaacaatctgctgccggacgtgcacgagaatctg
tttgcgaatacgggcgatctgcaggtgctgacgcttagcaacaattcgctcacccttctgtcgcccattttgctgcgcaa
tttgagccatctccagaagctgcatctccgccagaaccggatcgccgagtttcagctcctctacttcccttcgatcgaac
cgttcgcactggatctgcgtaacaacgagctgaccgcgttcaaccgtacatcgttgaccgctctcgagaatctgaaatcg
atttggttgagcgataaccggttgacggaaatcggtgccgacacgttcaccgatgccgtcaacacgacctacatcgagct
ggacgataactttttgaccgaactcccgggggatctactggccggcctgacacaccttcgtatcttcaccgccagcagca
atcagctcggacgtgtccccgaggagctattcctggagaacctcaaggtggtcgtgatccggctccacaacaatctcatc
gaagagctaccggtgcgcttcctggccgagctgcccatcctggaggaggtctaccttggtcagaacctactgacacgcct
cccgggggacgccttcatcgattgtcccaaactgcgcgtcatcaatctcgagcacaaccgtctcgactcgctgccggatc
ggatcttcgagcgtcaggccgacagtttgcagacactcgacctcgagggtaaccaactgacaagcctgggtttcctgggc
cgtctacggcgtctcatacggctcgatctcgagggaaacctactggaaaccgtaccgaccggcacgttcgccggaacgcc
ccacatcgttcagctgttgctcggttcgaaccacctgtcgaccatcgctcacgacacattcgccgggctgaccgtgctca
aggtgctgaatgtgtccaacaacggactgactggcatctcccgggacgctttcctcgaacttaccggccttaatgagctg
tacctacacgacaaccagctggaaaccgtaccgaacgaactgttcgaatcgctctgggcactgaaaaaactcaccctggc
caacaaccggctcacccagctacagccggtcctgttccctgtgattccgaagctgcaggcactggatttgtcgaacaatc
cgctcgaaccggagcttgtaccggagcgcaccttcctcaacagctccaacctggagatgctctcactcaacggcatcccg
atgaggcggttggtgaggcaattcctcgcgaaaccccgactcctgcgctacctgagcgcggaagcttgtggtcttgggga
gctacaaccggaggcattctggttagtcggttcgttgagcccattagtgttactgttacgcggaaatcgaatcacggcac
taccggacggattgttccgcacttcgccgaagctgacggtattggatctgtcgttcaatcagctcaccgaactgaacacg
gccgcgatgtcacgcgacggtgagctccaggagctgtatcttgaaggaaaccagctgtcccgattgccggatgccggcga
attccgtaaatttgccagcaacctaaagatactgaacgttcaatcgaacgccctcacacagctaccggtcggtgtgttcg
aggggctgtcggaacttaaagtgttgtccgttggtggtaaccagctggcacacctcgaaccgaccgtactcgcacccatg
ccggcactcgaatcaattgcacttaatgcgctccagctgacgggactggatcgtgatacgttcgtcaatcagccgaacct
ccggtcggtgtatctgcaagagaaccgcctccgtgaactcgatccggatacgttccgccagaatcgcgcactggcaacgc
tgaacgttgccaacaattcgctggcatcgttcgaactggaacactttaagcaactcaacagttcgctcgcgtatctggat
gcatccggtaatcagcttgaatcgttcacggtcacgccggctttggtgggtctccgtttgtctgggaaccgggtgtcaca
aatcggtcttgcagacacgggcgcgagcgtacggtcgttctcgttgaaaagtctcgacatttcctccaaccagctcgtga
cgccgtacggatggcgtgatttgacgctgctggaggaactgaacctttcggacaatccgcttgctacaccgttcgatttt
aacgagctgggacacttttatcatctcgcacgcttgaacctgtcctcgctacagctcgccgatgaggagctcagcagcga
tgggatgctcctgccgaccgtgaccgcgctcgatctgtccaacaatgcgctcgatgccgtgccagaggaatttttaaaat
gtttccccagtctacaggagctgtaccttcaggacaatccactggccggtggaccggttcagtatgcgcagctgtttgcg
atgttaccatcgctcaaggtactgggaactgcctaa
>1082.g128
atgaagcacaaggaccgttcccacggtagtgaccgcaatcgcgaccgggaaagtgagggaagcaagggccgtgaccggga
ccgtgaccgagaccgcgagcgacggagcgatcggcatcggagccgcgaccggagcgccgaacgcggcagcagagacggcc
gacggagtagcaaggaacgccacaagcgccacagccggacgcgcgaggacgagggccgggagcaccgtcggcgggagcat
gcggagcggaagagcagaagccgcagccgggaccggcatcaccggaaggagcgcgaccacaggacctcttcccgggacca
taacaacggtgacagttactcggcccgctcggtaccggaaccgcggctcgaaccggacctgcgagagtacggtttcggtg
gaatggagtttacgcagagtgtcctcggttccatctactcgacggcggccacctcggaaacgtacgcccggctgctcaac
agctacagtcagcagcagcaactgcaacagcagcaggaacagattcagcaacagcaggccctgatcgagcaacaccagca
gcagcaacaacagcaacagcagctgcaacaacagcaacagcaacagcagcaccatctgctgggtgcaggcgggggtggca
gttccttgctggaccgaggtgacaacggttcgtgcagtggtaacgctagcggtggtgaaagtgatgcgtcgcgccgtcgg
cgcaaaaagtcacgctgggcaggcggtgaccaggagaaaaccttcatccccggtatgcccaccgtcataccgtcgacact
gacaccggaccagcaggaggcgtatctggtgcagctacagattgaggagattagccgtaagctgcgaacgggcgacctca
tgataccgcagaacccggaagaacggtcaccatcgccggaacccatctacagcagcgacggtaagcggttgaatacgcgc
gagttccggacacggaagaagctggaagaacagcggcaccagctgatacagcgcatgcaagcgatcaatccggactttaa
gcccccgtccgactacaaacctccggtaattcgcgtcagtgacaaagtgttgatcccgcaggaggaacatccggatataa
actttgtggggctgctgattgggccccgtggcaacacgctcaaggcgatggagaaggacacgggcgcaaagatcataatc
cgtggcaagggttcggtgaaggagggaaaggtgggacgcaaggatggtcaaccgttgccgggtgaggacgaaccactgca
cgccttcatcacggccagcaatcccgagtcggtcaagaaggcggtcgatcgcatcaaggaagtgattcggcagggcatcg
aagtgccggaaggacataatgatctgcggcgtatgcagctgcgtgagttggcccagctgaacggaacattgcgtgaaacg
gatggaccacggtgcaacaattgtggctcgaatgatcacaagagctggctgtgtccggataagccgaacgtgacgaacaa
catcatatgctcggcctgcggtggtaccggccatatagcgcgcgattgtcgtatgaagcgcccgggccatggtggatcac
aagcagcggctgatccgcaggcgaccaagatcgacgaagagtacatgagtctgatggcggaactgggtgaagcaccaccg
caggacacagctggtggtcaccgtgatggtggcggtggtggaggaggaggtggtggtggtaatcgtggttcgtatcggat
gtttgaaccgcgctccgctccacgtcctctgatggcaacagcacaccatgcaccatcatcgttgctaggtagcaacccgg
gcacaggaagcaagtcatccggtggtggtggtggtggtggtggtagcggtggtaaccatcacagtgggctatggtcacac
aatgccagcatgctgacagccccgatgccgccgtctgcaccggccgttctaccgacaccaccacccccacctcctccacc
ttcgacacacgtaccatcgctgttgcagtggccaatggtggcgcccccgggtgcgatcggtgatgacacgaccgtcgggg
tcggtggtactgccggtcaaagctcactactgggctgtgtttggcctccggcgccctccagcttcgtacctccgccgcca
ccaatgatgcacggcacttcccacatggccatccctccttctccgccaccgcacgctccctaa
>1082.g129
atgactacgcgggaagtgatccaaatcgcgtcggatgacagtgggacggcggaggacgagcagcaaagccccccgaccag
caggagcgatcccagcaaacatgggagcagctcgcggaaacacaaaaaacataagcgccacaagaaatcctccaagacgg
acaaggcggagaagctgtacaaagccaaaaagcacaaaaaacacaagcgaaagcatcgcgaggaggatgacgccgaggat
gatagtgcgtcggatgtggtggaactggcgcggaacggttcaaaagcggtcgaagggcgcagcaaatcggctgccaccga
cggaacgacgtcgaaacggcgtagcccttcggtaagcgacggcgaggaggggcagagttccgatgtaggtcgggagaggg
accgggtgcgatcgaagaacaacaacggcagtgtgcggacggtggtggttgagaagcgcaagggtcacatatcgacggat
ccggacaaactagtgcatctgttgacgcaggaactcgagaagcgcaaagaggacgtcgtatcggtggagagcgaaagcga
aggcagcgccgtggaagatgcacccagcccggacgtagcggtcatcgaagacgatgagctcaatctagaggagctgatgc
gccagaaggcactgctccaggcacggttgggtgagtatgcgagtgatgaggaagaagccgacggacgcaacagatcctcc
cggtcggtaccggccaagaaagcgaaagtcgatggtcaagctgatggcgtgataacgataatcgacggagactcgacccc
ggacgatgcggatcagccggcccggaaagcgtcggctggtggcacgaaccgtgcctctcgtggcaccaaacatgaccaat
cggccagcagtggcaccggtagaagcttaaatgaatccgacaagcggatgaaagagcaacagaaacacgccgaacgtgaa
cgggaacgcgatcgtgagcgtgcccgggatgagcgacgtaatcgagaggaggacaactacaagcggcgcatggcggagga
aaggttcgaacgagagaaggcccgcgaacgggaacgcgatcgagtggatagggaccgagcgagagcacgtcaacgggatc
aacgtgatcgttcggtggaacggtatcgagatcgtcgaggctattctccgcggctcgatcgtgatcgtggtcgtggtggt
cccggtgcgatggcaggacgcgatcggttccagcggggccgcagccgtgatcgtgagttggtgcgcggtggtccaggtcg
ttttgaccgagaacgggaccgtgatcgtggttgggatgtaagggatcgcgatcgtaataatcgcggttggcagcggaatg
ggcgtgatggccgtggtgatggtggtggtcgtggtgctggaggtaaggccaatcgtaaggcggaagacgatcggtttaag
gactcgctcagcgagggtcttaagcagcacaaggactcgagcagcgacagtgaaatcgcggacatcgatatcgatgatga
ggaggacgaagagaagatcatcgagaagcggcgtaaggagcgtgaggcgttgcttaagaaactgggcgcggtgaatgaag
atagcaacacgggcacggaggcgatggaaccgccggaactgccgcaactgagtgctgccagtgcgggaccggcctcgcgg
aacgaatcacctggcaacagtcaggatgcgacgatcgaaatcgatcattcggacgatgaccggtccgatcagtcgctcac
cccaccgataccgagcgagcgcaaggatctgatggaacaggtagaacgtaagctgaaagaacccatcgatgcatcgaaag
acctggacaggcagagtaaggaaccgaaacatactgcgaaggaaaatgctaaacgtcccgaatgggacatgtttgccgaa
caggacatcgactccaacttcgactcacccggcacggtggtgggcgggagccggcaggcgctcgagaatccagccctcac
ggacaactgggacgacgcggaaggctactatcgtgtccggatcggtgaggtgctcgacaaccggtacgtggtcgccaact
acaccggccagggtgtgttcagtacggtcgtgaaggcacgcgatcaggctcgcggcagtgctttcgtcgctgtgaagatc
atccggaacaacgagatcatgcataaaacgggactacgggagttggagattctgaagaaactgaacgatgctgatcccac
ggatcgctatcactgtctacgtttgtatcgacacttctttcacaaacagcatctgtgcatggtgctggaaccactgtcaa
tgaatctgcgcgaagtgctgaaaaagtacggcaaaaatgtcggtctacacatcaaagcagtgcgcagctatacgcagcag
ttgctactagcgctgaagctgctgaaaaagaccggcatcctgcatgccgacatcaagccggacaatattctcgtgaacga
aaacaatctcgtgctgaagctgtgcgatttcgggtccgcttcatcgatcaccgataacgaaattactccctatctcgtgt
cacgcttctaccgtgcaccggagatcatactcgggctcccgtacgactacggtatcgatatgtggtcggccggttgctcg
atctacgagctgtacaccggcaagatactgttcagcggccagtccaacaatcagatgctgaaggtgttcatggatctaaa
gggcaagattccgaacaagctgatacggaagggtcagtttaaggatcagcactttgatcagaactgtaatttcctgtcgc
acgagatcgataaaatcaccgaacgggaaaagattgttgtcgtatcgatgataaaggcgacccgggacttgcagcaggag
ctgatagcaggacagaatctacccgacgatcagatacgcaaggtatcgcagctgcgcgatctgttggacaaaatgttcgc
gctggatccagccaaacggatatcgttgaaccatgcgctggcccatcccttcattcaggacaagctgtag
>1082.g130
atgtcgacgacgtcgatatcgcgcgaggaagagcgaaagccactgatggaggagttttaccggcagcggcgtatcctgct
cggttgcaccgtgctgatcggtgtggcggccgtcatctggatcgtggcgatttccaccgatcactggttcgtcgtaacag
gtggccaaggcatcttcataccggaaacgagacgctacttcaagacatcacactcgggcctgtggaagatctgtcgctac
ggtgtgataccggcggtcatggcacagtcgaatgcaacgcgcaacttcaccacactgtcgttcgtgaacgagaaccggat
cacgacgatgcgcaacacgatcgccaaggaaccgtacatacaggagttcctgggcaccgagctgaagatggacaatctga
ccgaggtggacgaacactttcggcggcggctgttcgcatcgtggatcgtcggcgatggcgaacagtttggtgagctgagg
gcccagttccacgagatcaccggtaaggtgcgccagcaggagaacgttgcggtgcagaagctcaaaaatccaccgctcat
gatgctcgatccgaccgatctgaattcggtgcgtgaaacgctgaaggaaccggtggcggccgtcctgtccaccgtcacca
tcaactcgaccgagatcaacgtgctgctaccgatcacgctgtcggaggcactgttcgaagactgggagcagcgcccgggc
gtcatctatctgctttggagcttcgccaaggcaatgaacataccgtcgtacatcgtgagcccaaatggcaccaagtacat
catccggccgccacttccaccgaagaagggccgcatcggcaatggctacgagtacacgccgttcaaaaagtgtaaactcc
acgatctcttcccaaccgatgacgaaatcaaacaggatccggcgatcgacgacgaactgcttgactatagccgcacggaa
gcatccttcgcctgcattaccgtgttcgtgatggtgatgggcttcatcttttccatctacaccttcctgaacccgcgcta
catgttcaagcgactggccggcggaatacacttcatatcagccgctaccagcatcgtcgtgatacaggtgctagtggctt
ccgtcgagtatgagaaggagaacatatcctttaccttcccgaaaggtgccaaatatagctatggctatggtttctatctg
gcttggttcgtgttcctgtcgaacatctatgccggactaacgttcatgtggtactcgaagaaaaggaaaggcaataaggc
cgccaccgaggagctgggcatggccgacgaaccgatcaatattggccgataa
>1086.g131
atgtccaacgatgtggcgggcgcaacgtttatggcagccgctacctcggcgccggagctgttcgtcaacgtgataggcac
gttcatcaccgagggtgacatcggcgtcggcaccatcgtgggctcggccgtcttcaacatcctggcggtggccgcctgct
gtggcatcggtgccgggatggtagtaccgctcgattggtggccactgacgcgggattgcctggcttacggtatcacggtg
gcgatcttgatttgcatcatccatgatgagcgtgtcgaatggtacgaagcgctgatactggtgctgctctatattgtcta
cattgccgtcatgtactacgacaagtcgttccagaagtgtgctcgggtgcagctcgatatcgaattgcttgaccgaatgg
tcgaagtaacgtag
>1086.g132
atgaacttctcgttcggtacccccactacaacgaccgctaccaccggtgggttttcccttggtgcgccagctactagcac
cgccccgactggattttcgttcggtgcagctccggctttcggagcaaccgcagcaccggcggccaccggactttcgctca
acccaacgtccgctgctccggcacctgcttcatctggcggtttaccgacgctgtcttttggtgcatcactcggagccacg
ggagctacagcggccacagggaacgcggttgcaccgacagcagcagcagcagccggtaccgctacacttggtgcaacggc
aacaccggcaaacccacttgcaccctcgctcggggtcccagccgtcacaacagcaacccctgcggctgccacggccgctc
cactcacactcggtggcttcggtttgtcgaaaccggccgaacaaccggcgggtgcgctgagcaatcccgcggtaaccaca
agccagccagcgacactaacgctcggaacgaccaatgcaacgacagcaccactgagcggaagtactggggcaacgggagc
cagcctgaccacaaccacgcagacgacacagtcggccgccgcagcttccgggcagcagctgaagtttttccagctggaag
agtttatcaacaaatggacgcttgagcttgaggaacaggagaagctgtttaccaaccaggcaacgcaggtgaacgcctgg
gataacatgctgctggcaaacggggagaagattgtggcgctcaacgaagccgtcgtgaaggtgaaggcagaacagaatgc
tatggagcaggagctggaatttataacggctcagcacacggaactggaggagtgcatcgtaccgctggagcaggagctat
cgcgcaacgtacagattgatctggagcgtggccaaacctactcgatggcggaaacgctcgattcacagctgaagcagatg
tacgaggatctgaaagaggtgatcgagcacttgaacgatgcgaacaagtataccgatccgaacgatccgctggtgcaaat
cggaaagatcctgaacgcgcacatgaactcgctgcagtggatcgaatcgtccaccaccgccatcacgaaccggttggagg
aaatcaacaaaatgcacgaaacgctacgcaaagacaacgaacggtcgtttcgcttgacctactacgatcagtaa
>1086.g133
atgcatcccgaggacgttaaatcgaaagccttcgtattggaaccggtgcaggatactggttttggaacgggacaacagca
acagcagctaacacagcaatacctcagccaccagcagcagcaacagcagcagcaactgtaccagcaggccgccgccttcc
agcaggagcagcagcacttgcatccccagcagacactctaccatcaccaacagcagcagcagcagcagcattatcaccag
cagcaacaacagcagcagcactatcagcagcaacatttcgtccgtcagacggcggcttgtatgtcggtggtgccggaagc
gaagtacagtagcgccacacttcgtaaccagcagcagatggaatggggcgacagtttggctacagtcacgacggacggac
gtgtgggagtggtggtcggagtggtgggcggtggaggaggcggtgcgtcgctggccgctagctcaccgatggatctcggt
gtgagccacagccatcatcatcagcagcagcaggatggtgtcgtgcatggaacgctcccattcgttggcagtgcgggcgg
tgctacagtactggtgggaacggaacagcgtcgttcgaccgtggtacacggtgtagtaccgcacatggtggtcatatcga
acacggcaccacagtatgcgactcgaagcgctggtggtggtggtggcggtggaacggtgactggcggtggtaatgatgct
tcatccggtgcatcctcgagcggtggctactttcacgatcaactgacgggctacggtgcacaacagacgggcgctggcca
gcagcagcagcagcagacgcactttgttgaagcacagtcccagggctatgggacggtccagacgacggccggtatgatac
ggacgagcccgaacaccgccaactccccgaccggtgccgtggcactcggtgcgaccacttacgggcgtatcgagcactcc
catcctcatccaccgcaccgtaccacaccgacgcacgtgccacagtttatgagtgcggccggtacggcgggacccggggc
ggccggtatgcagctggcagccgctatgcaagcgggcagtcccggtggggccggtgttcccgcatcgctgctatcacccg
tggcgcagcagcagcagctaaatcagcggcattccagcgaatttgtgtccggtacggggccaagaagtaccttcccgacg
gctgtttcactgccgacgacgagtccccatcatcagctggccgttatcgcggcaaacgactcgctgaaggtggtcacctc
ggcctcgatgtacggtgcaccgatcgatgtaccgctcgagacggagttcactattccgaaggtggaggaaacgaatgcac
ggcatgatcatcagcatcagttgcagcaacagcatcaccaacagcagcagcagcagcagcagcaacagcagcaacagcag
caacaaatgtcgcttccattagagcgccaaagcatggacaatagtgcctgcagtaaggcgggtcgagtgcccgggcgcca
cgggtcggacacggagtcggaaccgctcgaagaggtgctacagatagacccgctggcaacggtggatctgaattccggtg
gccggaaaccggacctacccgattgtgccaagagtggaggaggtggaggcgtcgaaaggcggaacgatgcggaactgtcg
tcgtcctcttcactctcggccaccgaccagggttcagggcagcaggagcaatcatcaaccctggcatcgaagcgtccggt
gaagcacgtacgcttttcggaaccactggatgaaaattcgttcgacggggtcggtggtcgaccgcggggcaccgtttcac
cgcatccgctcggtatggctgggggcggcgttggcgtcggcgtcggtccacgggaccacgacaatgaggaggacgacgag
atggatcacctttcactgatggacaatctgccacccgttgagagcctgctggtggagatggacgaacccctcgacgatga
ggacgatgaggaagatgacgatgatgacgaggaggaggcggatggggtcgatgatgatgatgatgacgatggtgattatg
tttacggatccaccaaaccgggcaagcggacgcgcaggcgacgtgctggtatgggtgggcgatcggcgggacccgccgga
aggcctcccgggcgacggacgaaggacgaagaatcgatcgaactcgagctggaaccgctcgtaccggtggaggtggagat
gggtgagggtggcgataagggcgacgatcggttgctcccaccggttgccctcatctgtcgcgtttgcctgtgcgaggaag
gtggtcccggtggtgaggagggtgggcgccagttcgagtcgctctactgtacgatagtgcccgagtttcagtcgcgcagt
ctctactcgatcctggtggccgtttgccatccgctgctgctcggcagcaatgccggcatgccggaccagatctgtggttc
gtgcaaaacgaaactgctggccgcgtacgagctgcacgatacctgcctgcggaacgacgagatgctgcgccgcaaatatc
agcacaagccacagttcgcggccggtgccgcccggcgcatcaagcgcgaggcactcgataatggaaatggtgagcaggat
ggttacgaacatgacgagctcgatttgcgttactatggaggtggcaaacgtgcagcacagttgaaggaacaggatgcgta
cctgtacggaaaacagtatcccttgcatgccgccgccgtcatgggccgtacgttacagcccgccgaacgagcaacggcgt
cctacaatcagcagggtggcggcggtggccgttggggtaagagcaacaatcagctcaagatccagcacatctccaacgga
ccggacgcgttgcgccagttgaagaacaacaacggcactggtggcccaggggcggaaggtggtggtggtgctgctggcaa
gcagtcggccaccttcttcgactacaattcgttccaccgggtgctgccaaacgggagccaccagtgtaccaagtgtttgc
gcgagtttaagtaccggagttactacaagaaccatttcatcagtcagcacgatccgaccaaaccgttcaagtgccgcaag
tgtcactacaccttccgcaacgagcgctggctgagcgtgcacatgcgttcgcacgtcggcccggacgcgtacagttccct
cacggatgccatcaccgacggtagtggcggtggggatccgctgaatgctggtacgggtggggcggacggtgagttcgctt
gcacccggtgtgacaaggcgttccccatctttgtgctgctgaagcggcacgtcgtggaagcgcacatggacccggaaaac
cgtggtctcgagtgtccgcactgtttgctggtgttcgatcagcagaccagcttcctgcgccatttgcagaagcaccgcaa
ggacaagctggaccagcaggcgggtccgcaattgtcgatgaaagatgataccaccggtgccagttccgatttgcggtgca
acgtttgcaacattcgcttcccaagccgtgctatctacatgaaccatatgacacggaagcacgttctggcgactccctcg
acggtggctaccgaagatgccgacgcacagttgcgccagtgcacggtttgcaatcttcgcttcgcgagtcgtgccctgta
cgcggaacatttgttgcagaagcacggcctgaaggcactggcggacgatacggaaggcggtgacggtgagggtagtggcg
aaacgtcagagcgagaacacgcatgtaccgtctgttcggcaacgtttgcgcgcgaaactggcctcaacaggcacatgcga
gagaagcatgccgagatactgatcgaaatgaacagcgagcttgcctacctttgtcgcgtgtgctccgcagagtttgccga
ccaggagcaactgcagacgcacgccgatacgcacacggaagcggaacggtcggaagctgcggctgccattgctgcggagc
gtctcgatcgtgacgcaaaggaaggtttacaatcagagcagcaagggcaccagcgtcgtaacgatggtgacggtgaggta
gaggacgatggtggttcaacggagaatgccgtttctcccagtgagataaaatcggaaaaggacatggaagacggaaggtc
catggaaggctctggaatcaaaatgaaagaggaagcggttcctagcgcggagaatcagcacgcaacgtcacccgccgacg
gtacggagaagaggcagaaatcatcacagaaaacgaccgaagcctacttgcccgatgggttttcgctggtgtacaagtgc
aagctatgccctggccgatacgaccagaaggatctgctgcacgcccacatgggaaagcatatggcggcaatgaaacagga
ggatggtactgttcaagctgcggacgaggacgatgacgaggaggaggatactgttggcgaagacgaggaggaagacgaat
tcgacgaatcgcaacaatcacagcagcaacagcagcagcagcagcagcagcaacaacaacagcagcaacaacaaccatcg
cttgctggtagtgacaacgcaaccgtcagtggacgtcagcaatcgagccaaggaaacggcagcaccgtggatgacgacga
ggaaggcgcagaaggtggggaaggcgaagaggaaggaaaagaggaggcaggtaatacgatcgatccggaggaagtgtcgt
ttaatccggaatccggtgagcagatgtttgtgtgtaaggtgtgcggcaaggtagtcggcacggagtcccagttccggcgc
cacaagcgcgtccactcgaccgagggtcggccattcgagtgccacatttgtttctatcggttcgcgatgaagtacagcta
cacggcgcacatgctgcgccacgagatgggctgcgatccgacgcaaccgacccgataccggtgctccaagtgttcggaat
cgttcacacgccgtaagctactgaatcagcacgtgatcagtgcgcacggtggccgacggatgaagtcgtcattgggagcg
gcgggcgttactggtggtggtcgatggccaacggtttcccacggaaatagtggcaacatgaacctgtccggtgtcggtcc
ggatggtgctgtcagtggcagcagtagccgtggtagccacacctgtccaatctgctcggaaacgttcacgcgcgagagtg
tgctgaatggacacatgaagacgcacacgcaggaggcggcccagatggcacactcggagttatgctacctgtgccgcatc
tgcagcagtgagtttgaatcacgcgaactgtacgaagcgcacgccaccgaagctcatcccggtacatcgacggagatggt
ggaatcgggcgatttttcgcttaacagcacagccggtggtactgggcagctgttggtgagtgaagatggacagattctgc
agaatgatacgaccaacccgacggcgtcagtgagtggtgatgtgagtggcgtggacgatagcaatggtttgctgcagtcg
tttgctatcggtgacaatgctggcggctgtacgttaatctacaaatgcaaactctgttccgggcggttcattaagaagaa
agccctggactggcatctgaagacgcatcgatcgatcgtacagcagggtgacggtgtggcgacactacccgatctcgggc
cggatgtggaacagtccaagattttcaaatgtcccgtatgcccgcagatgtttgacagtgaggtggtctacgctgaacat
gcccgcacccatcagcgcggtcgaccggcacgtgctacagtgaatacgctagtaggcagtagtgcctacggttatgcgcc
cccaccggcgaagcgcaaacgctcgtccggtggcgccatcatccagtgtcacctttgcaagaaaacgttcacctaccgaa
gtcagctgcatcagcacacggtgctgcatcatcagccgggtaaaccgtacgagtgcaaaacgtgtcattacagcttcgtt
cacgagctgaatctgaaacgccacgagctaacgcatttgaacgatcccaaaccggagcccaaaaccgaacgtaatccgac
ggactcgcaggaggcacaggatcgtgatgatcagcagctggacggggatgaggataactctcatctgctgcagcctctcg
tactgatggatgggccggaagatgaatcgaatggtcaggatgccggcggtggcggcgccagtggtggaggtggtgacggt
gaagaggatcaagagaacgagaatggggccgatggtagcagcagcatcaggtcgtccggaaacacgaacgatctgcgcca
gtggaggacgaagaaaatcaaatgcgtcatctgtgcggccgtgtttacgcatcaaaaccaactggtgactcatctgcaga
cgcatatcgagcggattaatgatgcacggaagcgatcggcgcctccgattgccatgccactggacagtggttacacgccg
aacgatcgacagtgcaaactgtgccacaaggtgttcaagtttagctgcctgctcaaacagcaccatcagctgcaccatgc
gcgtgagaaaccgttcgagtgtcgcacctgccactaccggttcgagtacaagggccatctggcacggcatcgtgccaacc
atcatccgaacgaggcgaaagatctcgatgattcgaccacggtgggaggttttgcgacctctacgccgacacgctcttca
cctggactggggcgacgatcagcggctgcatcggcatcagcggccgctgcgacgtctgcagcggcagcacttatgctgga
tgacagtgcaactgcagtcccgcggtacggtgggttggtaacggacgaggtgatcattgcaccgacaacgagctcttcct
cccgatcggagagcggcgtcccgacgcaccagtgtccgatgtgttctcttaagttcatcaaagcccgctcactggcgatg
cacatgcgtatccatctcggtggaagaaagctgcgtcgcgtgataccggccgatgcggcaccgacggtggcactgaccgg
tggctcgtttactggtgccggtggtggcgccgagcagcgggaatcgctggtgtgtcgcatctgttccggtgcgttcccaa
cgacgcacgagctgaagacgcacatgatgacgcatatgggcggtgaagcgatggaccttgaggtaccgttcgggatcagt
gcgttcaatatgctgcacgaggatatgttcaacgattcgctcgatcatcacggaaccggtggatcgtcgtctggtggtgg
aggaacggctggcgctgggcaacaaaatatcgcaggaaccgatgagcgaagtagtagcgttggtggcgaaggtagcagca
cacgggcggcgggcgatggtcgtagctccgatggtgactatcagcacgagggtgacgatgctagtggtggtgctgatcct
ctttacgatggttccaatctggaactcgtgctagaggacaacatctttgacaaagatttcagcatgcgctaccagcaaca
acagcaacttcagcagcaacaacagcagcaacaacagcagctccaacagcagcaacagcaaccgcagcagcaacagcgcc
gcatgagaaatcataacgccactgccgacgatgacgatgatcgtggagcggccgaggaggacgatgatgaggatgatgat
aacgatgatgaggtgaccgatggcaacgatgaggatgatgatgatggtgccgctggtggcgttgctgagcagtcttcccc
gtcggtttcgtcgagcttccgccggagtatgaatccaacgcgcgccagcccgcagacgagtggtcgtttgaggcaaaccc
agcgcacaacgacaatggggcgaccgccgggttcggcgtcttccagcaagagcaaaattgtgtgtgagctgtgcaagaag
gagttcctctatccgtgcaatctcaaccagcataaacagctgcaccattcgaaggagaaaccgcacgagtgccgcgtctg
tcactatcgttttgagtacagtggccacctgcagcggcacatccgccagcagcatgaggatttggccgaggagctgctcg
aaccggttgagccggtgtcgttcgattgtaacttttgcggtgaatcgtacgatacacgagctcttttaacggctcacgtc
caggctcagcacaagggcgagaaaccgttccagtgtgaccaatgtccggcttcgttcagctacaaaaagtcctatgaaac
acatcgagaggaacatcacctgaaaaccaacaatggagcattcaggtgtaatttctgtaagaaaacattcaacagtgcac
aaaaggcgtacagctgtgacgcctgcagtgcgagaaaggcgaacaaaatgtcgctagagttttgtcgcctttgcctaaca
gccgtcgatgtggagtgcagcattcacgaaccagcaaggggcgaagaaacgtgttacgaactgctgtccaggatacttca
tccgcacgagctcccggacgatggcagtgatgagtggccaacgaaaatctgtaaagaatgcaagcgcaagaccctcgacg
catacgaactgtacgaactgtgtttgtccagcggcgaaaggatacgacaaatgttctcggtggactgtaaacgctcgctg
tctcccgaagtcgagaccgttgattgtaatgctactgtcgaagcggagctgctcctttttgtctccgatgagcagcagga
tttgcaagaggatctcaacccgatggcgttcaacgaggaaccatcgaatgccagccctgaacccgtggaggaaacacaaa
gccacttgcaatcggagggttactcgtgtatcctttgcattggcgcaacattcccatcacaatcggaactgtccggtcat
ttgaaggatcatcacggtgatcaatgcgactactgcgaaccttgcaggagagcgttcctggaccgggaaaagtatgtggc
ccacaagaaatgccacgatctcggccgtacgcatttctgcaccatctgtgaaaaaggttttcgaaccgctgaagcgcacc
ggcttcatgtgttgtcgcacgatgcaccgttcttgtgtgcggaatgtggcaaaaagtttgaaacgaaaagtaatcttaag
caacacatgaaacggcattcgaacgtgaggccgtttgcctgcaagctgtgcccatctaaattccattccaaaggcgaatt
aaagacacaccagtatacccactccaaggtgaagcagttcagttgtgatatgtgtggcgcgctgtttaccaaaaactcct
cgctggccaaacatcagcgtattcacacagggatacgtccgttcagctgtgaggcttgtagcagaagcttctatacatcg
gacctcctgaaacgccatatgctaacccacacgggagagcgaccgtacaaatgtacacactgcatccgttcgttcacgca
gagcaacgatcttgtgaagcacatgcgaacccacatcggcaccaacatttacaagtgcgatcgttgtgacgcctcgcatc
ggttgctgtcggagctgcgcgatcactacaaggtacactaccagtcggaggaagggaagggaagtggtagtgcggaatcc
accgccggcgagggagggaatcgagattttcgcttcaccactaccaacattttgaagctacaccatacaccaaagaagtg
tctaaggaaggaataa
>1086.g134
atggcggaagtgattggaggagagcagtcgcccacgatgccaccatcgccagcagcccccgccgcggaacaacctgctac
cgaggaagccaccatcacagagcgcccgcagacggccatgagatcgtgctgtcgaatatgtctgtcgagtggttccgtcg
gtccgatggtgtccatccatcggccagtgccggagtatgccgagaagacgctactgcatatgctacttaccctgtgttta
cccctgaatcagcgcggtccattgagcggactgccggagcaaatctgtcgaaactgccactggaagctgctatcagcgta
cgatctgtacgagacgtccctggccagtgatgcacaattgcggggcaccgacgatctgtttaaacacggccacattatgc
gaccacggatggttgccaccgtgaagcaggaaggtagaagcaacgatggaacggacgaggaccagctgtaccatcatcag
cagtccgtgatggtgcaaatgcacgaaccgatgggtgaagggaatgacacggccggacggctactcgacagtatgggtga
tttgctcgaagagacgaaggaaagtgttcccgatccgatggaatcgttcatggaagagcactacgagtttgacgaggtcg
tcggatctcatggttgcggtctgtgcaaggcaacgttcccgtataaaagccagtgccggatgcatatcgccaccaagcat
aatccggccaaacctttcaagtgtgacgtgtgcttctgcacgctgaccagtctgcatcggttgcaacgccataaggcact
ggcacacgatgttggccaggtgaagcaagaggatgctatcgaagaacacgacaacgatacgggagagaagacgtttgcat
gtccgatttgtggcaagaagtttagcaccgcggttcgcttcaagcgccacaagagcgttcatgccgtccacaatcgtccg
ttcaagtgcgaaacctgcctgtaccggttcgccagcaaatctcagctcacccagcacgccaaggtgcaccgggaacagct
gggcgtggatggcgatagtacgatgttcgggtgcgatcagtgcgaagagcagttcgcgggcaaacgggcactgaccgtac
atcagcggcgggtacatggcaaagatgggtcgcgtggcgatgaggagggacgcgagcgtaccgattacgcctgcatcatc
tgcaagagctcgttcgcgcgcgaaagtgtcctcaacacgcacatgaagatgcacgaactgttggcagccgagaaggagaa
agagaagcggctcgatctggagcgcatggtaaagcaggaactgcaacaccagatggcactgaacaatgtaggccctccat
tgccaccgctctcaccggaactactacaaccctccaactctgtgctggaaccgttcgcgcttgggttggtcccggtggtt
aaggatccaccggtcggtgatgcgggaccacagcaaacagcaggtactgcgccgacgtcatcaccggccacatcgtcgtc
ctccaacaatgttttcagcaacagcttgaacaacagtatccgcaaatcggcgatgcgactgtcgattagtgccagctcta
cgccagtggaaaagaagaaaccagcgacagcgaccgatatcgtctacgtgtgcagcatgtgcgagcaggagtttgaagag
cgcgatcagctcaagaagcaccagaaacggcagcaccgaaagctcaaggtggacatcgtgtcaacggaaacaccttccaa
tggtggtggtggtggtgaccacccgccgccagcccagcgcagaaagctgctgaacggtgattacatcaagcaagatgacg
aagaggatgacagcttcacaggatttccccaagaactggaggaaatggacgacgattcactgactgatcggaaggggtct
gccgccgattctccattcgtttgcgatctctgcaataaatcgttcacccacaactgctacttgacgatgcacaagcgtaa
acaccacgacccagcgaagcagtttggctgcaaggtgtgccactaccggttcgggtaccgtggttccttgatgcgccatc
agctgatacactcgtcccagagcgtgctgcccggggcacacggttcgatcatttttaaatgccgcatctgttcggccaag
ttcctcgagctgatgcacttgaacagtcacctgaaaagccaccggcaaccggaagaaccgccggcccccgaaacgagtgc
tcaggtgcacctcattcgatgcagcgagtgcacccaggtgtttatcgatcgggcgcagttcgaggaacacaagatgaagg
cgcatccgccctcgcagtctggccaatcgttcggcagcaacagcagatccgctgaaccaccgcagtcacatcgcacgcta
ttgctgcacgataaaagcagtagcttccgtccagtagccgctacagcagcaacatccggccaatcaacgcgaccgtacga
cgagccgcgaatgctcacttttccgtcaacctcttcctcgttcgctagcagtagaaacgacagtaagctgcactacgagc
cgaccggggaggatgaagatgatgatgagttcctcaatggtctttccatcatcaagatggaaccggccgccgaatag
>1086.g135
atggcgacgttgaattggcgaacgccgcaagcaccggcagcggtggccgcggctgcagctgctgcagcttcaaagaaacc
accccgcggacgctccggcgtacgcaccaaaacggtttacgattactacaattccggcgtcgcagcaaccgcggcagccg
cggcggctgctgctgccatggcaaacgtgaccgggggaccgcaaaaccaccatatctcttcctacatgctgccggcaaat
cgcatgtacgatgcgcatgccgcggccaccatcatgttgcagccagactatgggcagagaatcgcggcggtaccgtccgc
cccgttacaggcgcctccaccaccggcagtagcgccagcaatcccggacgttaagtacgctacaccggaaaaggacgaag
tcgaagataacgatgattttctgagcgaaatcaccattcagttcgacgacgatgaggtgcaaacgctgtacgttggaccg
gtagaaattgtggaaaactctgcgacttcgagaggggaacgtccggctgaaggtgctaccaccatggtgggtaaatccgg
agcaccgccagcggccatcgatagcgctagcgtggcccagcgttaccgggaccggtttgcggaagagggagcaatagtga
cacttgaaacagtcggcgaaaagacaacgagccaaccgctgccgatgtttctgaagcaacaaaagcatcagcagcagcag
caacaacagcaacaacatcaacaacatcagcagcagcagcagctacaacagagtcagaagcaacgacagcaaaggcagca
acgagtacaagaagaacaacaagtacagcaagtacaacaattggagaagcagctgcgaactcaatacgaacaacacatgc
aaaagcaacaactgcagcaccaacaacaacaactgcaacagcagcaccaacaactgcaacagcatcaacaccatcagcaa
cagcaacaaacattactaaagcagcaaacaatcctacagcaaatgcagctcttgcacgaatctcaacagcgtcagcagca
agccaagcagcagctttctctgatcgaacagcacatcaagatgagcgttcatcaacagatccatgcccagcagcagcaat
ttcataagcaacagcaggagcaatttcaaaagcaacagcaactgcaactacagcaacagcaacaacaaatacagctacgg
gagcaacagcgtcatcgcagcaaggccaaacagcagcagccgcccccacagcaaccgcaaccccagccgcaaccattcgt
tcagttaccgattcagcagccacttccgccgtcaaaaccacaaaatagagcaaaagctggcctgaaacaaaccgtaccaa
caccccacgttactgtgattgccgccgctgccgctccaataccggtggctccaaccgttgcccatcacaacccacccgag
acgatgatggtggtaccaagcgtcgtcaatggtaacggaggtctactacaaccgtcgccaccgagtgtcgcattgccaca
acaacatccggctttgaacggaggattggtcactgttaaacaagaacccgtgacggagccttcggcatgcgaagccagtc
cgtccgtcatcccaccgagcgaaacgacattccagcaaccggctaccgtggagccgtcgtcggatacaacacttccggaa
acgaaaccagtactgacaccggagcaacaacacctggcacagaaggctcaaaatggtgtcgcttcgcccgatgctggtga
tcgtggtccaacagcaacagcaacagcaacgacatccatctccaccactaccatcaccaccattcacacggacaaacgat
cggcggagctgttgagcaacgtcagcgtggcgacggtgcatgatgccagcgccggtagcaacagtattttacgagaaaat
gcgatccccaacggcgatgtcgtcggaattgctggtagcgggtgtcaggccgcggaccggatggttggtaccgccgttgt
ggaagatgtgcaacctttagctcctaccgccagcagtaaagaggatggttccagtgtcgtcgatgcagcaacatctgtca
ccacgccaacggcagcagcagcagcaccagcagcggctaccccatcccctgtcgtcaaacgaggccgtggccgtccacct
aagattaagaaagtgcaaacgccacaaatcgcgactacggcacccccggtgatctccattacgccaccagcaaccacgat
caacagcagcagctctgtgaaggaatcaaactcacagaatgaggctatagctgtcgttgaagagcataccgttgtggcaa
gcaatgaccaccacccaccaccaccaccaccgtccgaggacattacgagtagcggcaacgtgcaaaagcagtgcaatgga
actgcgaagaagcagaagaaagctggacgcggcttacgtggtcgcgccaaagaagaagttgttccgttgccgtccgaaaa
aacgattaattcgatggccgaactttgcccacagcagaaacgtaaacgagggcgccctaagcgacaatacgatgatacga
cgagcgttagtgagctagcgccgacctcgcctactatcaacactgttgtgcccgaagtggcagccgttgtggttaccgaa
aagactgaaagcgacgaacctactacgatgatctcgggtgctattagtagtgccgctagtggtactatcgaaccatgttc
cgccacgttgacgcaatctcccagtccaacggaggagaaagtatgcgttgaaggggaaatgttacaagcagagattagtc
aggagagccaagtttccattccaccatccgcatcggccactaacgatgacgtacagcatttcgcggccacgatcgtcctg
ccggctgaacaattttcttctgggtgcgatagtggtattgaatcggctggtgatacgattacgagtagccgttcattctc
tagcaaggaaaaggcggcacacatcagcgtcaccatggaaacatcggaaccacacacggatcagcagcagcagcagcagc
agcagcagcaggtggtacaacaagccgagcaccaggtagcggccatagcatgcgttgagcatggtatcgaaggtaacaca
gccatccccgcgttaccaggcttggtggctaaattcgaagaggacagtggactcgagagaagcccatcgttggagacaac
ggtaccgagtgatgcaaacgatgatgcgcaagcagcggacagctatgaggcggtgttccagtgttgccactgtaaaatga
tctttaaaacggaagtctggtacaacaagcatcttttgaatgtgcacagcattggtgactgtgaaactgtggaggaaaat
ggccacgccggggagatgcttgcaactgtagttgagaatggagtgcaagatgtcaccacattagtagctgctatcgcatc
gattgacagtgcggtgcttgaggcaacacacatcgacgactgtatgttgccagctagcggcggtgctacggatgccgaat
cttccctcgtggaacaagtccttcaaagtgaaacggaagaaaagggcaattttcgaacgtatggaaggcgtaagcgcaag
cacaccgtttccgacggcgaacctgtcgcgccaaaggtcgccatcgccgaaattcatgttgttcccatagcaacactgca
ggaggaaacacgacgaccatcgccgcctccgaacgatccgatcaaaacgaaggtatcgaaaataaaggaggaattccgat
cgcccgccacacgcaatcgcagtagcgttgccgccaagattgaaacgctagaacctgttgcggatgacgatcctgccgcg
gaagacagcacagtaagcccgaacgatgataacgttctgccagtgacaaaatcttcctcgagagcagctagtaccagacg
atcgaagggacgcaaggcgttaagcaagaaacaagctgctgcggctgcggctgctgctgaagctgaagctgaagcagcat
ctactgctactgagtctttaccaacagaggcggtgcctgagccgaaagaagagatcgacgatccgaacctgtcaccgttc
gagctgtccaagttgacgatagtggaggcggatgatggctgctgttactacaagtgtaccatctgcggtggacagttcag
cgataaggccgcgatcaaggcgcacttgtcgacggtgcatgcggccatcaagaaacgatcctgtcagttctgtggccgct
cgttcgtgcaaacgggtgatctgacgcgccacgtacgcatccataccggattccggcccttcaagtgtcccttcgtcgat
tgtacctacgcgttcatttcgtccggtgatctgcacaagcacgtacggcgtcacaacacggacgagccggtaccgaaacc
tcacgtttgcgagtactgtggcaaggagtttgaacgatcgtatgatttgcggcgccacaagacgatgcaccagaagcagg
aacctggcttcaagggcatctcttgtgaggtgtgcggcaaagtgtttgcccgcaaggaccagtaccgggcacatacgtac
cgccatatcggctaccgaccgtaccggtgcgagatatgtggcaaaagtttcaccgatccgagcaacttcgccaaacatgg
ccgactgcacgagatggatggcgtggaggtggtgtgtcacttctgttcgcgcaagtttaagaacaagagcgccatctcga
agcacatctttcactgccggcagcgcttgaaggggaagaagggctgcggcaaacgcagtgtgggcgctgggccctcctta
atcaaggaactgaagaaggaagcaaagtgcgatccggatgagggcgatgaggattaccatgctgctgggtacggtgatcg
agatctcgtggatacgggcaaatcgcgggcccaacgctcacagcgaacaaggaagcggccgctacgggtccaggacgaag
acagcaataccgatgcggacgaggaagaggaggaaggtggcgatggagatgatggatcgactagcgctggcagcagctac
cacacgtctaccggtaccggcggtaccagcgatcgagattctccggtggagccaacgaagaggaagcgtggacgacgtag
tgcgcgtggtggtggtgctagtgcggccgatagctgctcatcataa
>1086.g136
atgtccggcaagagtatgatgaataagtttgtgatacggaatattgtgcaacgtgcagtgaactgtacgtacgtgtgcgt
gttttacttgatgctgctctctctgctggataccgtcggcataggcgcggacaagatgcccaaagaggacatctcggccg
tgagcgatggagacgagctggcaccgaatgggagcagcggagaacccaccgtcgacaagggtctcctatcgtccgatatc
gggttcgtgcatgcatttgccgcctcgttcatggtgattatcgtatcggagcttggcgataaaacgttcttcattgcggc
aattatggcgatgcgtcacccacggttaaccgtgtttgccggtgcaatcgcggccctcgccctgatgaccgtgctgtcgg
tggtgttcggtatggccgccacgatcataccgcgcgtttacaccttttacatctcgaccgccctgttcgccctgttcggc
ctgaagatgctcaaggacggttactacatgtcggccaccgaggccgccgaagagctggaggaagtccagtccgatctgcg
gaagcgcgacgacgagttgtctcgatcgttaagcggccaacgcaaggaaacggtagagctggtgccactcagcgaaaccg
aagatctcgaaactattagtggcaagcagcggatgatcggtggtggtcaccagcgaaccaacaccaccggtggctcaata
cattcgctggtcgaactgcatggatcggctggagccgcagctgcatcggcagcatcctcgtcttcctcactgcgcctctc
atcgtccgcttctcaactgtacgctggaaacaaccgtagtggtggtagtgctgtggctactgttccgtcgctggtcgacg
gagtaaccggtcaccagcagcatcagcaatctagtcagcaacggctcgctggccgaaaagcggcaaacggaatctcagca
gttggcgaaacgggagtcgggcactcctctaccgaaggtggccttgacgctggtggcggaagcaatgccgatggtggcgg
gggattaggtgtcgatcgcgggccggcaagcggtcaacaggaggtcattctcgagacgaaaaggaacggtaccggaggtg
aaagcgagcagcgacaacgtgtccgggcctacgctgccaatggctcggtcgtaaccggtaccgatggtacaaccgtggct
ggttctaaaatgattctttcctcttcctattccttccctggaatggcaaaacagctggagcgcgaggtcagcgccagcgg
tagcttgatgaaggtgcaggacgccgagtcaggtacgagccgccggcagtcccggccgcgcaatgttgccctcaagatgc
tgttccggatcttcgcgcaagccttcacgatgacgttcctggccgagtggggcgaccggtcgcagctgacgacaatcatc
ctgagcgcccgggagaacgtgtacggtgtgatcgcgggcggtgtcatcggtcactcgatctgcaccggactggctgtgat
cggtgggcgaatgatcgcccagcgaatttctgtccgcactgttaccattatcggtggcgtcgtgttcctactgttcgctg
tcagcgcactgttctttgggcctggtgaagaagaacccgccaaggtttccattccttaa
>1086.g137
atgttcatcaccgatctgcgcaaggagttctaccaggagctgatcggcaagcggctgctggtgctggtgaactacgatat
cgatgcgatctgtgcgagcaagattctgcagtcactgtttcgctgcgataatgtgctctactcgctggtaccgattatgg
gcctggcggggttgaggcgggcctacaacgagcacaaagaggacgtccgctacgtgctgctggtcaactgtggcggttgc
atcgacatcgtagacgtgctgcagcccgagcaggatgtcgtcttcttcatctgcgactctcaccgaccgtacgacgtgtg
taatgtgtacagcgatggccaggttcagatacttggggagatgaacccgaatgaaaacatcccggcgttcgaagacattt
tccaagattcggacgacgagagcgacgacgaggacggtggttatgaaggtggtggtggcgatgaggacagtgatggcgaa
tcgggaggggctaaccagcgagtgaatcgtatcgagaagcgcctgctgcgacgccgagaacgcaaagcctggcaggagcg
tcgcaatacgctcatgttcgagtacgcacagtacgcctactacgctcaaagttcggctctcacagtgttcgagctagcct
ggcacatgtcgaaggactcgatcgatctgctctggtgggcgatcgtcggtgttaccgagcagaagctacttggcaagctc
gaaagttcctcctacacgctgcttatgcaacgcatccagtcacacgtatcgcgccttacgaataaggcgagcgatcaagc
catccagacgtcggtgaagatcgttttcgaaagtgatctgcagctagccctgttccggcactggagcgtgctggattcat
ttcggtactcgtactatcccgcctgccgtctaaagctttggacctacaaaggcgagaaagtgatgcatgaaatgctcgtc
gacatgggactaccgctggttcaggccaaacaaacgttcagcgcgatggatctcgtgctgaggaaagagttctacgagaa
gatggaaaagtttgccgaaaaatacaacatgccggaagtgacgtacgcgtcgtttgtgctgaattacggctaccggaatc
gctactcggccgccgactacgtctacgccatgcttgctatcctcgaatcggtgggtaagaatcggcttccggaggcgtgc
tttctcgaatcgatggatgcgctctcacgagccgaaaaaccggtgctggatgagggaatcgaccggtgcaagacgctgct
gatgaccatcttcaagcaggtgcagagcagccttgaactgcaccaggtccgatcgggaggagggttcctctacctagtgc
tgcaggaggaggtgccgttctttagctgcccgtatgggttgctcatgctggcgcgcttcttactgcgagctcacgtggcc
gtctcgcgcaatgtacgagccaaagagctgcccctgattgtcatcgcaccaatcagtctgcagcgaggtatttcgctgct
tgccggtgtaccacccgtcgtcgaggacagtcggcacttttttgccaaggctttcgaggacgccagcaaccggagtgggg
ccgtgatatcgcaggacttttttgaaactgccgtcattcagattcaacacgcggattgtgcgaaattcttcgatgcactg
aacgtaattttaagctga
>1086.g138
atgtttcgaagggtggtggtgggcgtatccggtggtgtagatagtgccgtttccgcttatttactcaaaaaacaaggttt
cgaagtatgtggcgcatttatgaaaaactgggatcttatcgacgaatcgggttactgttccggcgaacaagactgggagg
atgcacagcgactgtgtcgccagctggagataccgttagagcagattaatttcgtgaaagattactggctcgaggtgttt
ggaagctttttgaaggattacgatgccggaatcaccccgaatccggacattctgtgcaatcgtcacattaaatttaaccg
cttctaccaccatgcacgcgaacggatgaatgcggacgccatcgcaaccggccactacgcgcaaaccaatttcgggccgt
tcctcgagaattattctccacatgaaagggttcgtttgtacatggcaccggatctgataaaagatcaaaccttcttcctg
tcgcagatcacggccgaaacgcttcgccgtacgatgttcccgataggagggctaacgaagccacaggtcaaacggttggc
tagcgaagtagggctggatgcgtacgcccggaagaaggaaagcatgggcatctgcttcgttggaaagcgctcgtttcagc
agttcattgcggaatacatcgacactaaaccgggcccgttcgtggacgtggacagtgggcgcatcgtggggcagcatgcc
ggtctgcaccattggacggtgggccagaagtgcaagatcggtggctgtctgcaaccgtactacgtgcagcggaagcatca
cgatacgaacgtgatcgatgttgtttctggccatgatcatccgctactgtttaccgatatactctacacggaagatcccg
tttggattaacgttccgccggggctggaacagggccaggtggtgagatgtttctttcgcttccagcacactaaaccgctg
gtcggttgcaccattttccaatcttccgttgcgcacaagggccaactgttagtgaagctggatcatcctctaagagcgat
tacgcccggccagtatgcagtattttatcgaaatgaagaatgcttcggaagcgcgcgaatagtgcagccagcacctggac
cattatga
>1086.g139
atggcatcgttaccggaaacggtgcaggttgcggtgcgcatacggccactctcggagcaggagcaggcacgaggatgcca
gagtgtcgtcacgcaaccatcgcccgatggtccgcgtttggtggcccgcgactgtgaagagttcacctttagcgaagttt
tcgggccagcggcgtcccaggcggaagtttacgagcgttccgtgcgtcgcctggtgctgaagctgttcgagggctacaac
gtgtgcatcctggcctacggtcagaccggctcgggtaaaacgtacaccatcggaacatcgttcgatggtcatctgactgc
cgacagtggcattctgccccgtgcgctgctggacattttcaaggtggtcaacggagcggccacactggaaccgtcggagg
agagtgatacgagctaccgtgtggttagctcgttcatggagatctaccaggagaatgtgtacgatctgttttcaccccgg
aatcggtacgaacggctggtcggtatacgcgaaagttcctgcggtatcattgtgccggggctgacggaggtgcccgtttc
gagtgcggaggaaacgtttcggtggctggtaaggggggccagctgccgtgctatggcaccgaccagtatgaacaaggaat
cgaaccgcagccacaccatctttaccgtgatggtacgcaaacggcaccgtacggacggtgacgaaaaagtgaccatcgcc
aagctgcactttgtcgatttggccggctcggagcggaccaaaaaatcccacgcttccggtgatcggttgcgtgagacgat
ccaaatcaacaaagccctgctagccctcggtaacgtgatctcgacgcttgcctcgatcggtgcggcaccatcgtcgaaat
ctgcaaaaacaacattcgtctcgtatcgcgactcgaagctaacccgtttgctccagaattcgctcggtggtaactcgatc
acgctgatgctggcctgcgtttcaccggcaaactacaacatcgaagagacactgagtacgcttcggtacgcggaccgggc
gctaagtattcgcaacaaaccgaccaagatttcgtcggccagttcatcgtccagcagcgaactggagcgattatcgttga
ccatctcgcagcttcgcaaccaaaatgaaaagcttcggcgacgcatttcggccgagctgaaagcatcccaggacggtggc
aatggcagtggtaccttgcagagccgtaacacgaagcagctgatcgcacagaaccgcaccctgcacgggcagctgcaatc
caccatcgagacatcaacgcggaacgagctgcgagcgtccattgcggaaaacgcactgggccggatggagccactggtga
tgatcgatccggaaccgcagcgcttcgatgaagaaccgcaaaccgtggaggagctgcgtttgcgctgttccgaagtgttg
ctgcgctatcgtaacgaggtagaggcactgcagaagcgacccacggtgagtgggaaagtagcgcccctcaagtatcttaa
ctcggtctaa
>1086.g140
ttgaatgaagtgcagggaacggcggaaaagccgttgccaacgagcgccccgagcaagacgcaggcgaagagaaggagcga
cgaagcggacgacgacaacatgagcgccaacggtgcgaacggtggtccagcgccaccggccaacatgaaccaccacacca
ccgtgaacaacaataacaacaaccatgccaacagccgacaccagaagctagagcagcagcgccagctaatggaggcctac
atacgccagaaacgtgcgacgcccggtatggtgcaagcaagcgatctccagctcgtccggcccatgtcggccgtcaatcg
gaatggtcgcgaggtgcacgcgtacgatgggccgatgcagttcatgatgtcacccaccaatccggatcagatcatcacca
caacaccggtcataccggtgtcgggggccactggaacgaccgggcctaatattaactccaaatcccacacgacgacaaca
ccaacatccccgtacagtgattccacgttggacaagctaacaccgtcgtcacaggacagcgaggacgaggagagcacccc
ggtcgatgtgttaccactgccgtccagcacgaaaggtccccatggtggtggtggtggtggtacggccgcgtccttacttt
acgatcgatccggtcaggccgaccagctgctctcccactcggcaccgatttcgcccgcgctcaacaacaacaataatcac
catcaccgcaacagtagcagcagcgggaacgtaaagggcacggaggaacccggctcgccaccaagtggcggtggtggcgg
tgcgcccgacaccgagggtgatgttatcgggccgatcgaacagtgggtcacgcaaccggcggcccagggcgtgctgtaca
agtgtcgaataacacgcgaccgcaagggcatggaccggggtctgtttcccatctactatctgcatctcgagcgtgactac
gggaagaagctgttctgtctcgccggtcgcaagcggaagaagagcaaaacctccaactacatcatcagctgtgatccgac
ggacctgtcgcggcaggccgacggtttcgtggggaagctgcgctcgaacgtattcggcacgacattcttcgtgtacgata
gtggcaccaaaaacgatatcgacacgacaccccggctcgatctagctgtcgtgatctatgatacgaacatacttggcttt
aagggaccgcgaaacatgacagtgctactacccggcatgacggaggatgatcagcgtgtgcagattagctcggtcgatgg
tcaacagggactgctggactgctggaagtcgaagaacatggacaatgtcgtcgagctgcacaacaagacgcccatctgga
acgatgaaacgcaatcgtacgtgctgaactttcacggtcgcgtcacgcaggcctcggtgaaaaacttccagctcgtgcac
gactccgatccggagtacatcgtgatgcagttcgggcggacggctgacgacatcttcaccatggacttccggtatccgct
gtgcgcgttccaggcgttcgccattgccctctccagcttcgacggtaagcttgcctgcgagtag
>1086.g141
atgagtgcccctgacaacgcgaaagcgcccccgtctgctccagaacaacaacaacaacaacaacaacgacatcagcacca
gcatcttctccatcatccgaatgcagcggctttgccaccgaccaccgtgtctgcttcgtcgtcgacagtggttgctccgg
gagcagcatcagcagtagtagcaggatcaacaacaggggcagcaacggtcagtggaacggttacagcagcagcggctgct
acgaccaccgttactgcgcctttgacgacaacaacgaccatcgaagcaagcggtggcggtgcacccgtcgctactgccaa
cggcagcaataacagtgacactagtggcggccacagcaccactgatgacgcttcttcttctacaaaatccacttcgccta
ccggcaatagtggtcctctgccaccgcttggtacgccagctgcggctggtgcgacagtgggaacccagcaagctgctact
gttgcttctgccactagtgcggtaaaagaagccaatccaactgatgtcggttctggtagctcctcctgtacgccaaccgt
cgtgccggtggtttcgcgtgaaggagacaggccaacgggaactgcagtgtcgtcagtaacgctgaccagtggtggtgggg
ctacaggtggaacgacatcgaaggctggtccacctgtaacagcggcaacggtggccagtactgtgggtggcggcagtaat
gttgtcgctgtaaagagtagcagtggtggccccggtggtattggtggttcagggacaacgtctgcctctacggcagcagg
acctccttccagtcgtagtggtggacgtagtgaagttgcagaaaagcaatcgctagaacagcactgccggatgctggaag
gtgagctacaggcggttaaggaatcagaaacaaaactcaaacaacagtatagcgagtctcagcgccgggaacgtattctc
actcggaggcttctggctaaggatcaagaagtacaagactatgtcaaccagattacggaacttaaagctgcccaagcgcc
gggaccggcggcattgcgatcggcactgcttgatccagcggtcaacatactctttcagaagctgaaagctgagctgcagg
ccacgaaggcgaagctggaggaaacgcaaaatgaactgtccgcgtggaagtttacgcccgactcgaacacgggcaagcga
ctgatggccaagtgtcggttgctgtaccaggaaaatgaggagcttggcaagatgacctctaacggacggctggcgaagct
ggagagtgagctcgcgctgcagaaaagctacaacgaggaagtgaagaaatcacagctagaattggacgacttccttcagg
agctggatgaggacgttgaaggtatgcagggtacgatcgtgtttctgcagcaggagctgaagcaaactaaggacagccgg
gacgagctggagaaggaagtgtgtcagctgcgagcctacgttgccaatctggcctcagcgactagcactagtgacgattt
gtcgggcaccggaggtggaacaccgacggaggagtccgcaatgcaggaagcggccgcactgctgcacggtgggaaaagca
acaccacctaccatcacccggacggtggtggtggtagaagtggggacattatcggtggtagcggtggtatgggcggtggc
gttacgcccatctatctagtgaacggtggtggaggcagtgccggcaacgccgccaacaatgccaaccacggtagcaaccg
attgctggtgaataagagttcaagtgttgttggtggtgatcaagattcggtttacaatcggacgcactgtggtggtgtct
cggtctatagcagtgagttacgaactacaacagccaccggtctgcccgccgctgccacagcgacagctccaccagccgcc
tcctcctcatcctcatcgtcgtcagcaacgggatcgacaacagcgacgtcagcagcagcagcttcttccgaagcgaatca
atcgcctgtgaacggtgcggctactgtcagtgacatcgcagtagccaccgccggtggtggaccgccgttgctcggtgcaa
cgaatagtagcggaaatagcaatagtactagtggcgacagtaacattgccaccggtggtaacagtgtgcatagtggtagt
aacagtggtacatcagcatccatcaagctgcagcagcaacaacagcagccgccgccgccacaacagcaatcgcagcgcgc
ctcgagtaacactaacaccggtcgtaacggtggacgaacagtaggggctcgaaagcgaaactacaccgacaccgaaagcg
aacttacggagcatcatctctccgacgccagtagtagcgctagtgctgttggtggtcgcagtggtgacgctttcgagggc
agtgccggtgccgtagtgccgatggtagtcgatggtgttgtggagagtgttgcaaatgggaaggtactggtactgggaac
caccaccgatggcggtggtggctctcaggtggaacagcaggacgatacgaacagcaataagcgcatgacacggtccggca
agggaaaggtgctagttccgtccacgccttcctccatggcgcagcagcagcagccaggtggtccaacgcacgcggttgcg
ctgggatcgaacagtgccgtatccgcgaccaacgtgcacgccgctagtgccgcgaaaaaattacgccgtggatcgctggc
catagaggaggaaaccatcgatacggctcccatcaccgaatccccggccacacaccttgctgtacatccacctcagcagc
agcctcagacggtaacgtccgccaatgggtcgaactag
>1086.g142
atgccatcgaacacaaaccaaccggaatgcccggtgaaactggtgccaaacacgctcggcaagcagctcggacttacggt
gtgctgggttaaggaacatcagttcgctaccctcgcctttagtaacgtgaaaaaccaacatgcaacgcagcgaaagcaac
cggcgccgggagccggcaaccgaccaccggcagtcgacatacagcacttcgatgtggatctggtgctggacgagccggcg
attcgcaccatggtcagcgattgtggacgcgtcttctaccagctgcagcagctccgctatggcttggtcggtcgccagac
gcagacgattgatttcgtcgatcaatcgctccgctatcgaacgatcgtacggcaggcactggacaagctgaaccgcctgc
tgagtgaattgagccaatcggaagcacacgaagatgcaccgtcgtatcataccctgaagtcgtaccaggatttggtcgct
ctgttttacagcatcgagtgtacctggcatctgctggagtttctgctgctagacagccacagctcgaccaccgtcgtggc
accgcttctggagtggatacgtcaccattaccccacaccagcgctggatgctgcggaactgttgagcagtgggcgccaga
tcgatctaccggataacttttggtccgtggtgaagggactcatcttgcagggtcaaacgacgattgcgagggccttgctg
cgactgcacgttgctgcggatacacaatcgttcagtacggtcgatcagctgttgcactccttcccgatctacaccgtgta
cggtggactctcggtgcacaagttccgttcgcagtggaactgttggacgggcaacgtgcgcaccctgctcgccaccggtc
actttgccgatgaacccaacctggaggagctgctacggttagtgactggcgatcggcagacctggaagcagcagctatcc
ggggccgatggtgcctggtacgagcacttcccgggctttctactctacaccgattcgacctgcaagtactatgagctgcc
ggagcacgtcaatgagtggatgggactgttccgggaggctcactcactttcctcctcgaccggaacctcgaaaaacacgc
tgcttgacaatctggttcttgccgtcatggagaacgatctgattaagcttctgcaccagatacagcagcttccggacaat
ggttggttcgccgtccatctggtcgatctgctcttccatgccggccaactcgatcttggccgatcgcgtctacccgatga
agatgcgcccggtagcgaggtagcagcgttgccagaggacggtaccgtggataacggaaagctgatgcgcgaatcgctgc
tgtacgagtttggtacgatgctcatgacgcaccgtacgctgtggctgctcggtatggattatctagagttttccaacacc
ctcggactgggggcccgcgaggtactgctgggacgtgtacctctgcggaacgaacgggaagccctgaaggtgcttgcgat
tgcacgcaagaacggctaccgaggcattgcgaccgaggtgtgcaaagtgcagagccgacgctaccttgcccggaaacggt
acggatcggcactcgattgggccaacgagtccggcgatggtgggtgcatcagcgaggtggccaacatcttcctcgagtat
tactgcaaccatgctgagctgctgtgtgaggagacgatcgcgaacctgggctcggagatgtttctttcgtcgcggctcat
gtttctcaaaaagtaccacgatttccggaagtactatcgtgaccaagcgtacgccagtgcggcggaactgctcgtcagtc
tgatggactcgaagattatgccatcctacttttggccctgtctcatgtccgatgccattccactgctcgagttcaaggaa
ccaatcattccgtcgaaggaaacgctcatcatactcgagcatctgcagctggatctcgtaccgatgctggagcgcagaca
acagcagcgaaaatcgacggaaaactcttcaccggctatgcaggagccgaatggtggagcatccgcatcggaagatgtta
ccgatgagatggcactcgtaccgaagtttgcctcaaatctgcttaacaactgcacggaggacctaattaaaatgttgcgg
ctcgcatgcgccagaaatctctcccgtgccctaattatcgagaatacaatcactgcctag
>1086.g143
atgacgacgttggttcgcgaaaagcaagactcggaatcgtgcgagtggacagcggaggaagaggttcagctgttcctggc
gttggatggcgttaggccggtcggcgttaatcggcacttctacatggcgtgcattagcgagcgactgggcaaggctctgc
agcgagaggtggccagcgaagcgatatgggcccatctgcggtcgatgtacaacctgaaggcactggacgagcaggagttc
gtaccgttcctgaacgagcagtgtgattttgatcttccggaagcggagtttagtgtggctatcggtcgccggaagcaaga
ggacaccgagaggctagccgtgccgtcggtggccagcgaaccggaggtgaggaagtccgaatccaagtccgatactgcga
cggtgaaggtttctgtttcaaaacctaccgtacagtcaaaggatggcaaggagcacgagcgcgaggaaaaggagggcaaa
gagcgtgaaccgggaagttctgggaagatcaaagcgaaaatctttgccgacagtaatggtagcgatggaggaccgaaacg
gtcacagaaacgtaccagaggctcattgacgaacgaacctacctctaacacgagcagtccggctagcactccaccgaatg
gtccaggcaccaaaaggcgacgaatctaa
>1086.g144
atgcgaccgttgggcatcgacacaatggtggcaacgcgacacgtttctcgtccagcgatactgatcgttctgctggttct
atgtgaattcgttcgagcgttcgagattctgaactatgacgatgattacttggatgtcactatcagagaggagattccgt
atcaacgatcgacggtcgatagcgacagctacgttgtggcggtcgttgagttccatcccgagcagatgaccataccgatc
gaacagcgcaccagaatccacctgaacgagtacagcgagttgattcgatctgcaacggcgcggccggctgatattattgt
gttcccggagctaacacttaactcgctgtccgatccagtgtttgtgccggaacccagccaacacgttgtaccatgtgacg
atgaacacggtaacatactggtggccctgtcctgcctcgctcgtgaagttcaaaagtacctggtgatcaacctgtcggag
cagttcttcgtgcagcatcgggccgaaacggtgcgctacaacacggacgtggtgttcgatcggaacggtatggtgatcgc
acgctaccggaagtataatctgttcaaggagccaggcacaagcatcaccgacgctccggagctggtcacgttcgatactg
atttcggggttcggtttggtgtgtttacctgtttcgacatactgttcgctgccccgacactgcagctcgtccagcaggga
ttgcgtgactttgtgtttcctgccttctggacctcggaaccaccgttcctagcgtcgacgcaaatatttgaaagctgggc
gtacgcgatcgatgccaatctgatcgtttccggtacaaactatgcgctgtccggtgctaccggaaccggggttttcaacg
ggcgcaacggtgcgctgctaacacactttaccggtacgccaacaaggcagctgcacacggtgacggtaccgaagaaacat
acgagccgacaccactatcccagcgatgctgttccgccggtgctaaacaatgaacgatcggaaccgcatcgtattcccgg
tgccgagctggaacgagtcgttatgggacgcgatttcctcgagcagtttaccacgatgcagctgaacccagagtggtcag
aagatacgatcgagcagatcatgtgccatggttttttctgttgcgatttcagcatcagcaccaagatcaacgagccgtac
ccactgacgcactactatcgcatggccgttttcgatggtgatcgcacgttccagggattcgccgatgcgcacgtctcgat
ttgcggtgtgatcgcttgtcgcaatgaatcgattgccagctgtggtcgtctcctgctagatgcttcaccgtacatggagt
tcaccgatattacgatcacgggtcgattcgttgccaatggcacccttgcaatgcccaacaccctagacatggcgatgtac
tcactcgacgccgatcagtatcagttttccggtgatgttaattacacagataactatcaaacggttacgatgaaactcaa
cggtcctgtaaatcatttgcaaacgttcggtatctacgcgttcaatcataagaactttgagttttttaatccgattcaac
tacctgcgaaaagtcctccaccggagaagggggatgatgatgatgatgatgatggagcagctagcctagtagatcctccc
acggggatcatcattctgcttggagcgcttttagtcactgcttttcagcaccccgtgattgttggctga
>1086.g145
atgaaggttttcatcgtcttcgcgaccgtgctggcaatcgttctgtgcgatgacgctgaagtgaataagaaggacaagcg
aggaatcgtggagctgaacaatggttacgaggattactactacggcaatgactaccagcatgcccaggttacgaaccacg
tcaccgtgacgaagaaggtggccgtgccttatccggtggccgtcgagaagcaggtcccggtcgcagttaaagtcccagtg
ccagtgcacgtggagaagcaggttccggtggtggtcgagaagaaggttccgatttacatcgaaaagaaggtgccagtgca
cgtcgaccgtccgtacccagttccggtgaaggtaccagtgaaggtgcccgtctaccataagcaggtcgttgaagtggcca
agccctacccagtgaccgtcgagaagccagtcccagtgtacgtgaagcagccacactacgtccagaaaacggttgagact
ccggtctacgtgcacgaatcgtccgcttacggcagcccggtttcctacgagcacaagtctctgtggggctaa
>109.g146
ctgaactcgataccatacagcacacgacagtacagtctcgagtacagcaacatcgttagcggtagtagcgttagtagcga
taggggtagcagtagtagtgatagtagcaataagattggtagtggtactagcgccagtagtgacaccgaacgaccggagg
atggttcgccggccttcctcactacgagtgcgcccggtactgaggcaccagcagagcagtcagtgtccgtgcagcagcaa
caacaacaactgtcgccgccgccgcagcagcagcaaccgagtgtagcgaacgagatcatggaacccacactggccgaact
aacgaccgtgcttaaccaaggtgaaggcgttgcggatactagtgtcggtgcggtcgacgaagaggtgggcggtaccacta
ccagctacttggaaacgtcgtacgtgacgcccacgacccccgagggggggtctccgggtcgtccggtcctaactaatgac
gccttcacctcccctaaccagagtttcaaattcacacaaagaactaggaaaccaccaacgaccaccaccaccaccaccac
catcactaccaccggagcggttgtaccgcctgttactaaccacttgggtgcccctttggtgccggaggtcaatggcggtg
ggttcgggcagggcataaaggcggcaccgcgccccttcgcggccggtgtgcgccgtacgcgccccacgcgacccacacgc
ctgaccaccaccaccactaccacagctagccccaccgttactagcgagctcagcgactcgaacacactgcgctcggttaa
ggtgagttattccaaagcccagagatttgatcttacagcaagtgggcgccagcgaagggtcggtttggcggacagtgccg
aggtccgttccggtgatgcggatccgtcagcggcacccagggatgcagggacggcacggcccccaacgttgccccccggt
ggccgaggccgcgtgcggttccgtgcgtccccgacggtgtcaccgaccggcacaccggaacaccggaacggtagccagcg
cttccgtcccgtgaccacgtccccgaccgacccttccagctcggtggcccctccgcagcagcagcagcagtctcgccgcc
gttcacgaccatcgctgacgggtagcttggccgcgagccgctttgccatcggccgtgacagcacaacggaggcgcctggt
gccgcactgcgacgcgtcaactttgagctgtacagtgggcgcggtaccacgacgagtacgggtgagccagcgatcgaaac
gggaccaccaccgacaacgacgacggcggaaccgggtgagatccggtcgtacacgcgcctcccgctcgacgatccgttca
tgacgcaggagcgcatcctgctgacgcttggtaccgcgctccggtatgggtttagcaaccggaacgagctgacgacagcg
ggccgcgccgagtcagtgacagagcagcagagcagcactccgttcaagggtcgcccgtttgggttcgagcgtgacaacat
gccggccaacgtggccgatagtgcgttcgtcgagggtttgaacgatatgtcgacggagccggaggcggagctaccgtaca
cggtggccgatgccgtgccgaccaccgtctacagtgtggatccggccgaggttgacacaacgacaccgcagccaaggcgt
ccggcagtgcgcacccggacgggaacgtaccgtggtacgacggaatcgagcgatacgacgctgaacgtggtcgtgtcgga
ggtgaacactaacaaaacgttcatcccgggtcgtataacgcggccaacgcgcccagcacggttccggtcgagtaccacgg
agccgctgggtagcaccgagacggctggcggtaccgagcagacggaagcgaaagcatcgcgcagaccgttcgggtttgcc
cggcgccaggaagcgctggcagcgcggtttgctgtgcccgataacgagcttcccggcatatcgaccaccaaacggcagcg
tggtggcggtgttcggcgtcggacgacgaccacgacaacggcgacgccgaccacagcacctgagaaggaggtggaacaga
gggtaaccgcgccagacaggcgccagcgactgtttgctgcaagaacgacggcaacggcaacgaccaccacgacgacgacg
acaaccccgcccacgagtgaaccgtacactgtcgaaccacggacctacccggacagtaacgtcgccaactcggactttac
caccgtcatctcgaaggacgcatcgaacgagatcggttccacgttcgatctgctcaacaccgacgggttgctagcgtttc
ccgagcaccgggacgaccgggagcagggctcggaggaggagcagggctcgtcggaggaggatgagatggtgaccccgggg
ggggacacaacgctggcgacccccccatccatcccgctgacctcccggaagcgcccggaagccacacggcaacgttacaa
cgacagccaacagatcgagtccgagtcgatctcgaacaggagcccgggggcgcgtgcgttcaccaccggtgcaccaccgc
gacgcttcaccggccgcatcctcacgaccgaggccacggaaccgacggaaccgatccggaagtttataccgacgcgccgc
aacaggccctcgttctcgctggcacgcaaccggctgtcgagcagcacgaccgagggcgcggacccaccggtcacgtccgc
gacaccagcgtcacccgtaagctccggctcgttcgtaccgacacgccgacggaaaccgtttagcgcgataagtggccgca
ccaccaccacggcgacgacgacgacgacgacgccgacaccagcaggagcgggtgacgtgggtgagggagccccggttcga
acgccaccccgacgcctctccgccaatcggcgaccaccgacgttcgtcgattccttcgaccaaccgtccaagtcaccgaa
accgttcgaacaacgggcaccaaatcggaactcactgctcctccccaagcggccccaatccttcctgcgtaccacgacga
cagccaaaacgacgacgtccccaggggaggggagcggtgagacgacggatcgcaccgcgtacgagggtgaaaccagtggc
gagcgttacgggtacggcacgacaccgcgccggtcctcgtacgagcgctacaacagtggcgaggatgagcaggaggatga
gaacgagatcgggcagcgccagggcaagcggctgtccggcagtgcgctcggcggtagtgacgccagtaacgcgctcggca
gctcgggagagctcgcaccggggatcaccggactcggcggagtcggtttccgccgtccgccggtcatcggttcggcgcca
ccgcgtatcatcggttccgcccggttgccaacactcggtaccggtagcaaccggttcatcttcaacaacgggcagccagc
agcgggcggggaggcggcggcggcggcggcggcaggtggttcaacatccacgaccacgcagcgcaccataaccacccgca
ccaggcggccgtttgggggtgtgggcggctacaaaccgcaactgccgggccagaacggtacggttggtggtgcgggcagc
gtcacgacaccgagaccacgcttcaccccgaccacccgcacccgtgcaccgccagggggccggcaaaggtcgacaacgcc
agcgggggcggtggaaggggccgacctggtcgcgtcacgtgacggtaccagcagcgagctggacagtggcgccccgacca
gacgctaccagccacgcaaaccaacgaacggacggcgcaaccagatcacgaacacggtaccgggtggcggtggtgttgct
gctggacgaccacgcaccaacccaaccgcactgttcggtagtgggcgtggtggaccagtggcaccgctaaccactaccga
gcccaccgtagtagcgacgtccgtaccaacggacgaaggcaccgccgccggtggagaactggaaacggtgacagtgacga
cgcagacgctcacgactttgctcacaccgagtggcagtgcagcgggctttaccaccgatccactctttactaccactacc
accactaccaccacaaacaacaacaacaacaacaacaacaacaacatgaataacaacaacaacagtcaacaagcaacact
cactagcaacactagcgtgggtcgggaggcggagaatgaaatcgttgaaaagacgaccgtgtacccgactcaacaggagc
agcagcaggagcagcagcaggagcagcagcagcagcaggagcagcgggacgaggaggaggcacaggaggagcaggttacg
ggaggactgaacacactcagaaccaccaccgaatactacaccgcatccgatgaggcacactacaccacactgaatacggc
cgacaccaagtacacgatcaatgataatatcgatattgatgatgtccatgtattgcaggaccggggtcgcacgtccacga
ccacggtgaagccgaccacgctctaccacgtgttctcgatcgacaaggacaacgccgagtcggtaccgtcctcgaccgag
atctaccggacggaggagcaggagatcgagctgccggccgctaaccggaccgacaagctggtccagatccatcgggtggt
cgagatctacaccaagaacgctagcaacccggacgacctgccggtcatgcaaaagctgggcgaaatcaatcgcaagatca
tcatccggctggttgaaccgaacagggctacgaacaggagtagcagtagtagtagcagtacgacgaccaccaccaccacc
accacgaacaacaaccaggagcaaccgaacgcgaacgaggcggccacggctacggaaagttcggacgagagtgagaagcg
gggccgcagtatggtgctgtcgtcgaacagtgtgttcaccgtggaaacctccacgatcccgctcgaggggctgttcgatg
cggagcagaagagcaacgggttcccgctaaccaccaccgagctaccgctcccgctggacccggaaaccgtagcgccacag
caggaaatcgagcggatctcgagtgtggagttcggtacggttgttccaccggcagcggaggagctacccctcaccatcac
gccactagtggcggaaacggagcgctacacgctacaggtaactagcagtggacgaccggacgcactgttgacgacggtgt
tggcgcacggttcggacgcacgcacggcaccaacgcacacgaccatcgagtacgattctggtggtggttcgggtgtgacc
accactaccgacactgctgccgaccagtacacaaccaccagggcggcaccggtcgcttcctcgacgcaacgggagatcgt
acacaagtacacgcttccggccgagttctccttccaggagccctcgagtgagacgactactagcaccaccactactacta
ctactactactacgggcacaccactgactactcagactccgaccacaacgacgtcgacgacgacgcagacaccggaaacg
gagcagccagtaccgtcgaccgaacctgtggccgaacgagtacgcccactggtgctaccgagcaccaaggagggtaagcg
caagtacaccaagcggccgaccgagccaccaccgcgggtaccggactttgcgtacaaccgggaggtcgcttcggactcgg
agcagcagctcgacagcaccacggaaccactcacgactgatgcaccaccgccaacgactagcagccgggcaccatcgcgc
tacctgaatgggcgcaagtacgtgtcctccctctcgctgcgtcccaactttggcggaacgggcccatcggaggcgcccgg
cgtcggttcgttccgtaaatccaaggatatcccggtcggtgtgccatcgaagggtgccggcactacgctggacgcacccg
cagccacaacagtgacaccgacgaccaggacgacgacgaccaggacgacaacgcccaggacgaccacgacgacttctgca
ccgatcacgaagatcgacttcaacatcaagtacgtgctgccggcgtccctaccgtcggccggggacggtaccgagctgaa
gatcgagagcaagaacgacaagtacagcgtcccgctgacgccgatactccggcccgactttgtgacgcgcgagatctcgg
gcgaacggcaggagcgccagttttcgccggtctaccggcccgatctcgacaacgacgagctgacgcgccagctcaccagc
gacccggacccggtcgccctcgaggcggcccatctcgatcacgaaatcttgggtggcggcggtggggacggagtggccgg
agtgcgcaccggggccgatctgctgtccggcgagtcgtcgggcgaggggagtggcgagcggggcagtttggcccggtcgg
cggccttcttcctgcgccggtccgcggaggttagttaa
>1091.g147
atgttgcactcttctaagctgctactcaatggaaagcgaatgcacatcgttggcgtgtactctaggtttttctatttgta
tcacttttcattctacgcctatcactaccggttcaatggacagtatagcagcttggcgctggctacctcctggctcttca
tacagcattctatggtttacttcttccatcattacgagctgccggtgatcatacagcaggctcaactgcagcaaattctt
attcaaacgcgcaacgacgcgcaagcccaacaagttccctttcagcagcagcaacgggcacagcagccgcaacagcaacg
aggccaagcacccggcgcaaatcggcggcctcccgcgcctaactatggaatgctaaatctgcttcgaattttgcgacgtc
aaaatgacaacaataataatataagcgacatcttgaatcgcataccacgctacagtttgcaaacgttcaacgttggcagc
cacaacgtggtgaacaacattaacatttttaatgcatcgcttcgtgatgtggcacgcaactcgatccagtttctgcgcgc
caatctcaatgttggcatgacgatgttgggcaacgctggcaataatatctaccagaataacaacaacaacaatccggaga
atgctaataacaacaacaacaacaacaacaataataattatccaacgctatacggccatttgcataacttggtgtttgaa
atacagcaccgcgtcgggatggcggccgctgcggcggctaacgatcgcaatccaaccatagaggatgctccgttgaatga
cgttggagagcacatgatgcgcgaaggtggccgtggtggtgtaccgacgatccctcccgtgccactgatcgctgatcgtc
gcagcaactaccagcggaactttgaggagaacaatttcatcttccccgaagcggtacttactactacggtacagcaagca
ccgcaacagcagcaacaagcgagtgatcatcatcatcagctacaacaacaaccacaacaccttcaccatcaaacggagcc
accatcgatcgaagatcgaacaaagctccccagcagtagtaccaccatactgacgccggacgtcagcgaaggtcggatcg
ggttggtgagcatatcgccatcccccaagcagcagcagcagcagcagcaggagtcaactgcgagcccatcaagcgtgttg
ggtggatctgtgatgggtgaagaagaagtttcttcatccagtggtgtcagtgatgtcactagtcaaccacactctggcaa
tggtcagcgtgcagcaggtgatagccacacgagccggtggccggtggaacagccagtctcggaacagagcagccttcttc
ggcaacgaaaccaccccggtaacgacagtagcgagtccgtgacgcggaacttcacttcactgtag
>1095.g148
atgaaacccttgatgctgcagggacacgtgcgtgccatcacgcaaatcaagtacaaccgggagggcgatctgattttctc
gtccgccaaggacagcagccccagcgtttggtactcgttgaacggtgagcggctcggtacgtacaatggacacatcggcg
cggtctggtgtgttgacgtggattggacaaccacccggctcatcactggtgccggtgacatgaaaacattcttgtgggat
gtcgaaacgggaaaggcgcttggaacgatcccgtgtgtttcgcccgtccgtacgtgcaactttagctattccggtaacca
ggcttcctactccaccgatcgcagtatgcagcagcagagtgagctgttcattatcgatgtacggaacatcgattccagca
tcggtagcgccgatccggtgttgaagctgacgatgggtgagcagcagagcaaaatcacgtcgatgctgtggggcgctctc
gatgaaaccgtcatcacgggacacgagaacggttcgattcgcatttgggatttgcgcgcggtcaaggagctgaactcggt
caacgatcacacggcgagcatcaccgatatgcagatgtcgcacgatggcaccatgttcatctcctcatcgaaggacacca
cggccaaactgttcgattccgagtcgctggtgtgcttgaagacgtacaaaaccgagcgcccggtgaattcggccgcaatc
agcccactgtacgagcatgtcgcgctcggtggcggtcaagatgcgatggaggtgacgacaacctcgacccaggccggaaa
gttcgattcccgcttcttccatctggtgtacgaggaggagtttgcgcgcgtgaagggccatttcgggccgatcaacagct
tggccttccatccggacggcaaaagcttcaccaccggcggagaggacggttttgtgcgtgtccaggtattcgattcatcg
tacttcgagttccagctggagtag
>1095.g149
atgaacaaggcacagaagctagtgcttggtatcgtgctgctggtgctggtcgatatcatctgggtgtcgtcgagtgagct
aaccaagttcttgtacgagaacgaaaactatgacaagcccttcttctgcacgtacttcaaggcgtccatgttcacgctgt
acttgatagtggtcggattagtagccccatggaaggagagctgcgggcgcaatggtaactattcgctcatggataatgct
gaagaggaggaaagttatttcgccaatggcccatccagcttgagtgattcttcgtttgtgcctattaaaaccgagtccca
ggtttcgggcaccgagagcgatgattcaagcatacgaagtgtacgcttcagcaaggtggccgaggtgcgcgagatgtcac
cgcacgaagcatcggaagcgctcatgtcccgcctttcgtacgcggccagcttacgtgtccatcggcaaaagtcacaccac
aaaacggccggaatagcgttactgttttgtgtgctgtggtttatcgcaaactacatgttccaactggccctggaaccgag
cgaaacggccatggtaacgctactgagctcaacttcgagctttttcaccctcattctggccgccatgttcccgtcgtcct
gtggtgataagctaacggtgtccaagtttttcgccgttctgctcagcatctccggtgcggtgatggtatcactgtcggag
ataagtgaaccgaagatgtcccgaggcatcgtgctggcactgctgagtgccttcttttacgcctcgtacctggtgctagt
caagcgaaagagtgacgcggatgggaagtttagcattcccttgtttttcgggtttgttggtttgtggaacctgctgctcc
tgtggccgctactgtttgtgctaaacttctcgcagctggaagtgttcgagttaccgacgagacgtcagtttatcgtgctg
tttctgaacgggctggtcggaacggtgctctcggaagcgctctggctttggggttgctttcttacttcgtcactgatcgg
tacggtcgcgatttcgctgcagatcccattggccatgctattcgatatggtactgcatggcaaaacctatccgccaatgt
tttatctcggctcgttacccatgttcctgtcactgctgcttgtagcctgtttggtaaagttcgacgactgtgacccgttg
ctgaagctgggcaaaactctttaccgacgattatggttgtgccggaggcccagtgttgtcagaataccggacctcgagga
gcagcacgagtcgctgatcgatggaagtcacgataattga
>1095.g150
atgagtaagtacttggaaccgcgttcgatcgtgctgagctgcctggtggccgtggtcctcgcaacgggtgacctggaggg
cgccgagtccggctggagtggctggaagagcggcggtggtggtggtggcggctggagcggtggtggtggtggtggcaaga
agatcatcatcgtcacctcgggcggtggtggtggcggtcatggcggctggagcagcggcggcggaggatacggtggtggt
atctccaagggatggtccagcggcggcggtggcggctatgggggtggtgggcatggaggatggagtagcgggggaggtgg
cagctatggtggaggccacggaggaggtctgagctcgggatggagcagcggtggtggacgtagcctgggcagtggatggt
catcgggtggtcatggaggcggctggtcctcgggaggcggtctgagcaagggctggtcttccggtgggctcggaggtggc
tatggaggtggcagctatggaggtggcagctatggaggcggctatggaggtggtcacggaggaggttggtcgtcgggtgg
cagcggtatcagcaaggggtggtcttcgtcctccagtcttggcggaggatacggtggaaacgctggccatggaggtggct
ggtcgtccggaggtggcctcagcaagggctggtcatccggtggaagcgctggttacggaggtggcagctacggaggtggc
tggtcctcgggaggtagctccggtggctggggatcgagcggatggtaa
>1095.g151
atgggccacaaggtgctgttggttgtcttcagcgtcgtggtttggttggcgctggccgtacaaacctcgccgatgccggt
cgcaaacgatgaaagtagactgaccgctggagacgagagcgatctggaaggcgcggaaagtgctcaccacggttacggtg
gcttcgggggaggattcggtggtggtggtttcgggcacggatttggcttccaaaagttcgcccgattcggtggctttggc
cacccgcacggcttcggagggggtggattcggtcatgggttcgtgggtggccacggaggcggcggattcattatcggcgg
tggcttcatcaagggcggcggattctatggcaagcggcgatga
>1095.g152
atgaatggaaacgccgctaccagccacaaatcgccaccattcggcgagcggctcgagatgcagatgctgccgaaccggtt
cgagcaaggcggctgcggcttttttgttgccgtagtttgctgcctgatggccgtggcttgggccatgccagctggcgaac
tgtcgcctgcggttgagacaccggaaaacccgacggtactgctcgtccaggcagctgaggcggacgatagtgacgatatg
gccgttgccgagacggcgcaccatggtggcggttacggaggatacgggggtggctttgggggatacggaggtggcttcgg
aggatacgggggtggcttcggaggatatggaggcggtttcggtggatatggtggatatggtggatatggaggtggatacg
gtggatacggtggatacggacaccatcaccaccatcacggtcatcacggataa
>1095.g153
atggaaggttcgtggcttgatggatcggcacggttcgtcctgacagcgctgttcatcgtggtatcgtgtacgttcggacg
ccggtcacggtgcagtgccgagggagtgttcccggagccggatccctccgattgcgatctgctcggttgcggtggcccgt
acgagtgttacgggaatggctggctcaactttctaccccgagtgcccggtggtccctacaatataccagccctaagtacg
ttctctgtttccggtaatggcggaggagctgctgctgctcgacagatcgagtgtttactcggcacggccaacaactatct
accctggctaacggaggaaggccggttgacggttagcccgggccgtcacgcgctcgatctgtcccatctccggctcaccg
atgcggggctgcaagtactcgtcgaaagtctcggattggccgtaccacttgaaggcgtacagcacttgtctttggcgcac
aatgctttactccacgtaccgacgacaacgctaaacagcatgcccaatctacggcttctatcgcttcgtgcaaacacctt
aaccgaactgtctgcagaatctatcacttacaccaaactaccaccattggcaggattgcgcgtgctggatttacagaact
gtagcctgcgagcgttgacacatgatttcttcgaggacactcccaatctacagtacctttttctggccggcaatagcttc
cgaatgcttccgatggagctgtttctacccctccgagggctcctccatctcgatctctctaacatggacacgagccggca
gggtgaggagcgtatcgagaatccgtttatgaaactgattgcgggcctcgatctacaccatagtgtgtttacgccgcttt
cgaatctagtgttcctggatctgtccaatacacggctcgagtttcaagcattcatcgcccttcgttcgattcagcgacgg
gtacggtacgtgagttactgtaacatcgggctgccagcgatcgtcgattaccttttcgttgctcgctcgatcgagatgct
tgacatttcgtacaatgtcggtgtggcgcagagccttcacaaggggagcttcacgttgctgcgaaacagtctggaggtgc
tgtactttaaggactcgatggtacagcagctaacctggttagccccgctcggtaagctaagggtgttgaaccttcgtggt
aacatcatacgagagttgcgccgtgatagcttcaccaacttgacccggctggagcggcttgatctgagctacaactacat
ttcggcctggaaccagcagatccttacgaacacgggagcactgcgcagcgtgaatctgcgcaacaatagcatcgttatcc
tgacgacggacatgctgtacgatttctcgcgcctccagaacatgggactcggtgggaatacgatccagtgttcgtgcaac
tatttgaaattcctccgcaacattatgcacaaccagagcgacacaccaccgggcgcgtatgccatttcggcggagccact
gtacgccgataagtatcagggtggctcgggaccgttggtttcgttgcagcacgtccagctgttcgattacgatgagtcgg
agtactactgcatgaactttaccagtaaccagaagctcgatccgatggagctttccgattgcgtgctgtccgatgaggag
ttgatcgatatcgatctaccggagacgacggccggtaacacgtcagagggggacacgctcgtgtacatcttcgtcagcat
agcggccacattcgtggtggtgacggcgatcggtctgttttactattggttccacatcaaatacttctttacgatcctca
aaaactcgaccatactgagcttcttcaacgataacgagaagctgtatctcgataggaatgggttgctgaaggactcggac
taccattacgatgtgtttgtgagctacagcaacgatgatcgcaagtgggtgcttgatcatttgttgccaaatatggaggg
tgtgagccaggtgaatctgtgtctgcacgagcgtgattttgaggttggctatggtattctcgagaacattatatcgtgca
tggatcgatcgcgctgcctgatgctgatcgtttccgagagcttcctgcttagccactggtgtcagtttgaaatgcatcta
gcgcagcatcgattgctggaaacgcgccgcgaagagctgatactggtgctgctgcaggacattccacggcgcaagtgtcc
gaaaacgttgagctacttgctgaaaaccaaaacctatatcaagtggccaacaggatcggtgcacgagcaggccctgttct
ggaagcggctccataaggcgctctcgacgtccaaatgttga
>1095.g154
atggagtggccgttttgcagcaaaccaccgggccgaagtggctcactcaagtcgctcgaacccaaggccgccacgggcac
ggcgtcactcggagagacacgcatcgtgattggcgagctggtgaatgtaactgagcaacagcttcaccggataccagaaa
tgtcagcggccacggtggacgatgctggtgccaatacaaccgatctgatggtcaagaagttttgtgagttttgtgcgttc
gtggcgctggtgtttctgctgtatgtggtgcaaattgttagattcctgacgctgccgctgcgcgaacggctcgagcagcg
cgacgaggtgcagcgcctgaagcgcatctgcatgatcatcgtcaaggccgtcctgtccgggacggccagctga
>1095.g155
atgaagctcttccgtagcgccagcagtgccctgctgttcgtcctgatcgttggccttgcctggagccagcagctcgaaca
ggaggatggcgaagagacgagcgatctggagacggcggaatcggcgttccacattgatccgaaaactgtgatcttgacgg
gattggccggaatcggtgggctggttgtgacgggcgtcggtctgggaaagctgctgctgctggccaaggcgggcagtagc
ttcggccacagctcctccagcggctgggacagttcatcctcttcctcttcccatccttcctatccttcgtacaagtcgta
ctcgagcagctactcctcggatgagcccaagtccacctcgtactcgggctcgctcaaagtgaccggttcgctgtcgccgg
tgagttcctcgtcctctgaatccttctcctcctcgtcgtccacctccacctcctcatccgattcatcaccatcaccaaca
tcatcacccaactcggaaagcgcggacgagcccaccaaaacgggcctctcgctcgacgacggagacgatccactgcccgt
aaactga
>1095.g156
atgatggcaatggtggaagccgaaaagggcgatcggccgataccgcgaatctacaatacgccaccggaaccacccgtgaa
agtgctgcgtgaagccggtcccatcacggagcgggaaagcatgcagcatggcgacgacggcgtggacgacggtttgcagc
agtccgaatcgtacacgtaccggttctaccgtccactctactacccgggtgtctactactcctactaccctcgttaccgt
tggtaccgtccgtactactaccacgattggtggtactactga
>1096.g157
atgcatccagtgaagctgctgttgctgggtgcaggcgaatccggtaaatcgacgtttctgaagcagatgcggatcatcca
caggatcaacttcgagcccgatctaatacgggagtaccaacatgtgatttaccaaaacatagtcaaaggcatgcaagtgt
tgtgtgacgctagagataagctagatataccgtgggagcaaccgacatcgcagctggccgcgaacgaagcgatcctgttt
cactccggccccaagctggacaccgatcagttccgccagtacgttccgatcatcaacatcctgtggacggatggcgccat
ccggaaggcgtacgaccgacgaagagagttccaaattagtgattctgttagttatttcctagatgaattagaccgagtat
cgaggttagattacgtacccacccatcgtgatattttgcactgtcgcaaagcaactaaaggtgtatttgagtttacgata
aggatacagaacattccatttgtgttcgtcgacgtcggtggacagcgaacgcagcgccagaagtggaccaaatgcttcga
ctgttccgtcacgtcgatcctctttctcgtttcgacctccgagttcgatcaagtgttagcagaggataggaaaaccaatc
gtctggaagagtcacggaacatcttcgacacgatagtgaacaataccacctttcagggtatttcgatcatcctgttcctc
aacaagacggacctcctgcagcagaaggtgaaaaaccccgagacggacatccgctggtactatccgcagttcaccggcaa
cccgcactcgatcctggacgtgcagaacttcatcctgcagatgttcatgaacgtgcgcaagaacaccaaaacgccgatct
accaccacttcaccaacgcggtcgacacgcagaacatacaggtcgtgttcagctcggtgaaggacacgatcctcaaccgc
aacctgtccgcgctgatgctgcagtag
>1096.g158
atggagactccgatttacaaattcgaaccggcggattacgatcttgtctacgaaccggcggaggatacgtttctccttct
cgacgcactagaagaagaactggaggacatcaaggcgcggcggccgatggtttgcgttgaagtaggccccgggagcggcc
tgatcataacggcaatccgcaaatccctactgcatgcaccactctgtctcggagtcgatatcaatccggcggcctgtcga
atgaccctgaaaacgagttccctaaatgctgccccggtcgatgcggtcaacatggacctgctggcggggctacgaccaca
ttgcgtcgatttgctggtatttaatccaccgtacgttccaaccggagaagtggagggatctctggaagaacacgtcgatg
agtttcggtccggccagaatgagtcggggacaccggctcccataatccattcctgggccggtggagcggatggacgtgtg
gtgaccgatcggttgctaggcgatttggaacgtatcctagcaccggacggtgtgctttacttactgctgctgaaagagaa
tcgtccttccgatgtaatacgatggatgggagatcgtggcttccgggggaccatcatcaaggaacggcgcatccggggag
agcacctgtttgtcctgcgaatcgatagtccacgaggaaaagggaaatcggataaggaggtagactaa
>1096.g159
atggaaaacttccagaagattgaaaagattggcgaagggacgtacggagtggtgtacaaggcccgcaacaagaccaccgg
tgagatcgtggcgatgaagaagatccggctggaaacggaagacgaaggcataccgtcaacggccatcagagagatttcgc
tgctgaaggaactgacacacccgaacgtggtgctgctgcaggatgtggtgatggaggagaaccggctctacctgatcttt
gaattcctgtcgatggacctgaagaagtacatggacagtctgccggcggagaagatgatggatccggagctggtcaagag
ctacatgtaccagatcacggccgcgatgctgttctgtcacaagcggcgcgtcctgcaccgagatctgaaaccacagaacc
tgctgatcaacaaggagggcgtgatcaaggtggccgactttggacttggccgctcgtacggtatcccggtgcgacactac
acgcacgagatcgtaacactgtggtaccgggctccggaggtgctgctcggttccccgcgttactcttgtccggttgatgt
gtggtcgatcggatgtatcttcgctgagatggccacacggaagccactgtttcagggtgattcagagatcgaccagctgt
tccgtatgttccgcattttgcgcacaccgacggaggaaatctggcccggggtcacatcactgccggactacaaatccacc
ttcccgtgctggacgcagaacaacctggctagccaggtgtcgaaccttgactcggccggcgtcgatctgctgcagaagtg
tctcatctacgatccgatgctacgcatctcggccaaaaagatcctcgaacacaagtactttgatggattcgagcggctca
acattccgaccgagtga
>1096.g160
atgcgctatcttcccatcaacatcatgcaatcggcacagaatgcggaggagcagaatggagatcaagcgagttcggcggc
accggtcgctgaggacaatcgctcgaatgaaggtacagctggacagatgttgtactacttcgatctaccgcaggatcgat
tccccctaacacacatgcgcccgatcggtataggagtgcagggagctgtgtgcagtgtggtcgatgtggtgacgggccgg
gagctggcggtcaagaagctgtcgcaaccattccagaacgaaacattcgccaaacgagcgtaccgtgagatcagactgat
gcgactgatcgatcatccgaatattattaagctactgtacgcgtacacaccccagcggacactggacacgttccgcgacg
tctacattttcaccgaactgatggacgatagcttgagaagcgtgatcggaaagcagctcgatcacgatcgcatctcgttc
ctcgtctatcagatgctgtgcggtatccggtacctgcacgcggctggcattatccaccgtgatctgaaaccctccaacat
ggtcgtatcgtacaactgtgatctgaagatcctggactttgggcttgcgcgcagcgttgagacgagcttcgcgatgacac
agtacgtcgtgacgcgccactaccgagcgcccgagatcatcctgcagatggattacgatagccgggttgatatgtggtct
atcgggtgcatcatggcggaactgattacgggtgaggtgctgttccccggtaccgaccatgtcgatcagtggatgtgcat
cgtgaggaagctcggtacaccacggtccgagtttatcgcgcggacgacgccgggcacccagcgctacatccaaaaccaac
caccggttccgggcattccgttcgagcaccttttccccgacagtgtgttcgatcggtcgaccagcaaccacccacagctg
acgaatgagtacgcacgggactttctgcgacgaatgctggcatttgatccgctggaacggtgcaccgtcgatgaggcact
gcggcatccgtacatcaacgtgtggtactacgaggccgattttcagcgatcaccaccggcggcatcgtacgatcacacga
tcgacgccaagaaactgtcggtgcagcagtggaaagagttgctgtttcgcgaaatccaggacatacaggccaccatgacg
ctggacggtcatgagcgctga
>1096.g161
atgagctcacgtcacgccttctacaccgtcgaggtgggcgataccaagtttaccattctaaagcgataccaaaacctgaa
accgattggatccggtgctcaaggcattgtatgaaagtctgtaaattatgtaaagtaccagttcggggacacggagtttg
aggtcccggaccggtacatcaatctggaggcgaaaggctccggtgcgcagggctcagtgtgtgccgcatacgatacagta
acacagcagaatgttgccatcaaaaagctatcaagacctttccaaaatgtcactcacgccaaacgagcctacagggagtt
taagcttatgaaattagtcaatcataaaaatatcattggactgctgaatgcattcacgccccagcgtacactagaggaat
tccaggatgtgtacctcgttatggagcttatggacgcgaacctgtgccaggtcatacagatggatctggaccacgagcgg
atgtcctatctgctctatcagatgctgtgcggcatcaagcatctccactcggctggtatcatacatcgggacttgaagcc
atcgaacattgtcgtcaagtcggactgcacgttgaaaatattggatttcgggctggctcgcacggccggcacgaccttca
tgatgacaccgtacgtcgtaacgcggtactaccgtgcgcccgaggtaatcctgggcatgggctacaaagagaacgtagac
atctggtcggtcggatgcatcatgggtgaaatgatacgcggtggcgtgttattccccggcacggatcatattgatcagtg
gaataaaattattgagcaactgggcacaccatctcaatcatttatggcacggttgcagccaaccgtgaggaactatgtcg
agaacaggccacgttatacgggctatcccttcgatcggctcttccccgacgtactgttcccgaccgattcgaacgaacac
aatcgattgaaggctagtcaggcacgagatctgctcagcaggatgctcgtagtcgacccggaacaccgtatctccgtcga
tcaggcactagtccacagctacatcaacgtttggtacgatgaaagtgaagtcaatgcgcctgcgccgggtccgtatgatc
atagcgtagacgaacgtgagcacacagtcgagcagtggaaagaactgatttaccaggaggtcatggagtacgaggcacgc
aataatctggccgatggtgaaggtgctccacggtag
>1096.g162
atggatatcctgcagcaggagatgcgcggaattgcgctcgctaacctcagcgaaacgcaatcggctccagtttacaactc
gaccacggtgccacttcatcgcaaggattcgcgcaacatggaccaagccgtaatccggaacaataccagctcgaacggtg
catttccctcgtcgaaccacgacgtggagggccacgcacgaccattccaaaatctgccggcccgcgaaccggtcgatatt
cagttcaaagatgtttcgtacgttgtggatctcggatttcgcaaaggccagaaggaaattctacacaaggtgaatggcaa
attcccgggctcgcagctgatcgccatcatgggaccgtccggggccggcaaatcgacgctgctcgatgtactgtccggtt
accggaagaccggtgtcgagggtgcagtgtacgtgaacgggcggatccgcaatctgaacagtttccggcgcatgacgtgc
tacatcacgcaggacgatcggctgcagacgctgctgacggtgctggaaaacatgcggatcgcagcagatctcaagcttgg
accggaagtgtcccgtcacgagaaggaatcaatcattgaggacattctaaccgtgctgggattgtacgagcaccagttta
ccattaccaagcggctctcgggtggtcagcgtaagcggctgtctatagcgttggagctgatcaataaccccacgatcatg
ttcttggatgagccaaccactggtttggatagcttttcgtgtaaccaggtggtggatctgttgaagcgacttgcccacca
gggccgtacgatcatctgtacgatccatcaaccatcggctaagctgttccaggagtttgaccaggtgtacgtcctctcga
acggtgaatgcatgtaccagggatgcaccaacagtctggtgcccttcctacagtccgtcgagatgccatgcccggtctat
cacaatccagccgattatgtgattgaactggcctgcggtgaacatggtgaggatcgcatccagcgcatggtgatagagat
gggaaatggcgagagcacggactggttcgccgataagcgaaagatactgaagctggagcagctgcggaagaagcatccgc
tgaaaaagatcatcgagcagagcgaagagctgacggccacgtcgcagctgcatcagctgcaggtactgatcaagcgaggc
attatcaaggcgaagcgggacgctaccctgacccatctgcggatcggcgtgaacatcatcatcgctgccatgctgggatt
cctgttcattgacgccggcaatgagggttcacgagtgctcgacaactacaatctgctcttctccattctgatgcaccaca
tgatggccacgatgatgctgacggtgctgacattccccaccgagatgggtgtcatcctgaaggagcacttcaaccgatgg
tacacgctcaagtgttactacctgtccgtctcgatcatcgatataccgctgtccgtgttctgctgtctgatcttcaccgt
catcatctacctcatgagcggccagccgatggagtggttccgttttggcatgtttttcaccatcagcctgctgatcgtga
tgatagcgcagagcatcgggttgacgatcggagcgtggtttaacgtggtgaacggcacattccttggacccgtactaacc
atcccaatgatgatgttcgccggtttcggtgtaacgttgcgcgatctgccgagctatctcaaatggggcagtcacatctc
ttatctgcggtacgggttggagggctacgtgaacgcaatctacggtgaaaaccgtgagacgctcgactgcgagctgaaac
cgtactgtcactacagatatccggccaaattcctatcggagatctccatggaaggtgatcagttctggaaggacgtgtac
gctctctgtttcacgctgctgttcgtccgcgtcctatgttacttctgccttcgatggaaggtcgtatcggtgcggtaa
>1096.g163
atgagcatgctaaggagtgaaattcgtgtggaaggtaaggtgggatcagccaccacgcagcacggttcagcggcgatcga
gatgacgagtccgaggggcccagcgccggtgacaggaagcgcgacatcggcgttcagtagctgctgtccggccaatggtg
agagttcctcgttggacgactcgatcgagctgaacgatagccaggaaggcgccaacaacaacacaatgtaccataatagt
ttgctcgaggcgcaggactaccgcttcccgaagcggccccccgtcgacatcgtgtttcgcgacattcgatacaacgtgaa
gcggttcaacatatcgaaggcaaagtttgaatcgaaagacattctacacgggctgaacggttcgttcaagtccggtgagc
tgacggccattatgggcccatcgggtgctggcaaaagcacgctgctcaacataatggctggctacgtctcgtccggggtc
agcggtatggtgcaggtgaacgggaagaaccgttcgcacaactccgagagcttccgtaagctgtcctgctacatccagca
gcacgatgcccttcgcccttggttgacggtgaacgaagcgatgacctgtgccacgcacctgaagctcggattcggcatcg
caatggcggagaagcgcaaactgatcgagaagattctctttatgctggggctggagcagaagggcaacacaccgacggtc
gggttgtccgggggtcagaagaaacggttggccatcgctctcgagatgattagcaacccaccgatcctgtttctggatga
accgacgaccggactggacagctcgtcctgtacgcagtgtatttcgctgctgaaacgattggctgaggatggacggacga
tcgtctgcacgattcacacgcccagtgcgctcctgttcgagatgtttgatcagctgtacacggtcgtccaaggacactgc
ttctatcagggcccgaccaaggagatgctgcccttcctcggtgatctcggttatcactgtcccagttatcacaatcccgc
cgacttcatgatggagatagcggtcggcgagtacggtgcggacgtgggaaaggtgattaaggcggcacttaagaaatatt
atgaaatcaccagccgctgcatcgagctggattcggcgtttgacgataacgaaaaaccttccctgcaaagctacggtatc
ggtgcgaaagcggaagagatgtgcaaactgcgaaaggaagcggaagcaacggatacgtcgtcgtacgaggagaacagtat
cttcacgaagacgaaaccggcctcgctggtgatgcagtttctgctgctggtgtaccggaacctgctgatgacgcgacgaa
actattttctcctgttctgtaggatcttagcgcacgcgaccattgccacgatcttcggctacctctacataggcgttgga
ccgaatgccaaccaggtgctcgctaactatgtgtatctgtacggttcgatgctcgttatggtctacactggcaagatggc
cgttgtactttccttccaaatcgagatggaatcgttgatgcgagagcacttcaatcgctggtacaagctcggtccctact
tcctgtccgtgctggtcctcgagattccggtgcagatcttttgctcgattatatacgtcgtgatcagctaccatctgacc
gggaactatgtgaactttgagcgtttttgcctgtttgcgatgttctgtattgctggttcgatctgcgctcaagcttgggg
tttcttcgtcggtgctacactctccgtcaagctcgccgtattcatcggtcccatcgtggcggtcctgttttcagtgtttg
gcttctgcacgcgctacgccgacatcacgccgttgttcaaatggatgtggcacattagctactaccgggccagcttccac
gggctgctgaactcggtgtacggcatgaaccgggaggatctgcactgtccggagcagcagatctactgccacttcaagaa
cccggtcctgttccagaaggacatggacatcgagcacgtggacatgcagtcgaactttgtgctcatcgtgctgatcatca
tcacgatgtacatcagcacaatcctagtgctgtggtataagctgaacaagcggtag
>1096.g164
atggctgagactgaatcgtacgagctaagctcagctcaacccgaggatccatcgagtgaggatcaaccactccaggaaca
gcagccgcagcaacaatcgcccttcactggaactgccgatggtaacctcggaagtagacggcaggccggcccgaaattac
agccactacaaatcccgacggtacctgctcccgaaagtgcatcctggaatgctgcctccgggctggcaacggccaacgcc
aacggtggcggttcaacggcgagctcactcgtcgcggcgcgactcttcaaaccggtcaccgtcggattcaaaaacctgtc
ctactcggttcgcaacggaatcttccgaaaaggtcgcgatatactgaaagatatcagcggagagttccgggccggagagc
tgacggccatcatgggcccatcgggggccggcaagagtacgctgctggacattttggcaggattcacggaggatggctac
acgggcgaaatacttgtcaacaagcaggtccgcgatctgaagcgcttccgaaggatgtcggcctacattatgcaggatca
tgatctgcaaccgcacctcacggtactggaggcgatgcacttttccgccaatctcaagatcggagccgaactcagtccag
caagcaagaaagttcgcatgaacgaaatactccgtgccattgggttgtacgatgcgaagaagacgcgaacgggccggttg
tccggtgggcagaagaagcggctcgcgatcgcactggagatcgtgaacaatccaccggtcatgttctttgacgagccaac
gagcggactggacagctcgacgtcgacgcagtgtgtggcactgttgaagcagctggcccgtgaaggacgcacgatcatct
gcactatccatcaaccgtcggctctgctgtttaacatgttcgaccatctgtacgccgtggccgaaggcgaatgcatttac
accggcggtaccggtaacatcgtgtcatttctgaaggagctggacattgtctgtccggagcactacaatccaaccgatta
tctgttggaaatcgcgaccaacgattatggacgcctgaatgatagtctagtcgaaaagatgatgaacggtcagagcaact
tctaccgcaatccggagcaaccgttctcgcccacctacgagagcaagctgctccccatcaaggagtcgccgagtacggcg
gacggaccaatgatagtggttgatgtgccgatatttcccgaggagaacgagcaccggccagtctcgcctgtgctggccaa
accaaagaaactcgccaagaagctatcgttcaatccggaaaagtggtgcggtcgcgatgaagtctacacgaccagcttct
gccggcagtttacgctcttgttgatccgcacgtttctgatactgagccgcgatcgctcgctaatgacgatgcgcttcgcg
atacactgtttgatcgcaccattgatcggattgctgtacttcggtatcggtaaccaggcgacacacgtttttaacaacta
caactacgtgttcttctcgatcatgtttctaatgtttacggcattcagctcaatgactatggcctttcctctcgagttgc
caatcatcacgagggaacatttcaaccgttggtactcactgcgagcctattacatcgccatgacggttgcagacatcccg
atccagttgctctgcaccgtgacctacatcgtcataacgtacttcatgaccgcgcagcctcctgaagcgttccggatcgg
actgtttacggtgatctgcttgatggtggcctgggttgctcagggcttgggcttacttgtggcatcattgttcgacgtga
aaaacggggcaatctttgggccattcttcatctgtcccttcctgatcttctccggtttcttcatccatctcaccgatgcg
caccccgtgatgcagtggctgttccacatctcgtttctcaagtacgccctgcagggtgccgccctcgccattttcggcta
cgatcgaccgcggatggagtgcgaggagacgtattgtcactttgtgttgccaaagaagttcctcaaggagatcgacatgc
tgcagacggacttcgtgcaggctgtgatagcgctgactgtgatattcttcgtcttccgggtggccgccttctacgtgatg
cgcttccggatgaagaacaaaatttag
>1096.g165
atggtcgacgtaactggcctcgatacggcggtggcgctcggcgtagatgatcccttactcggccagcggttaacattgag
cttccgcaacatatgttatcgtggaaagagcaaaaatggtaaacggggcaaggacatcatcaagaacgtatcgggcagat
tccagcccggtcgattggtcgccatccttggcccatccggtgccggtaaatcgtcgctgatgggcattctttccggcatg
aaacaaaccggtgtcatcgggacgatcgaggtgaacggtgcggtgctggatcgccgccaataccggcagcagtgcgtcta
cattccgcaggatttcatcctgatcgaacatctaaccgtgctggagacgatggactatgcggcggaattgaagatgcccc
cggccagtcgttcgacgatggtgcgcaagaagaaggtgaacgatatactgcaggtgctgggactggacggaagcatgcac
acgctcgtgaagaacctgtcgggtggcgagaagaaacggctatcgatcgggatcgagatggtttgcaatccaccgatcat
actgctcgatgaaccgaccagcggattggacagtgtgtccgcgatgcaactgatgagctacgccaagacgctagcgtcgg
agggtcgcaccgtggtctgcgttattcatcagccttcctccagtttgttcaatcttttcgacgagctgtacctgctatcg
gccggcatgtgcatctaccatggggcggtagaggagatcgttggcgtattcgccgaaactggtttccactgcccaaagta
ctacaatcgagctgatttcgcgctcgaagtggcgtcaaagtccgcgaaagaggtcgaatacttgatgctcaagtacagca
agcagccgctcacagcccggaagcattcgcgtcaggataacagcagcgatgatcgctcgagcggcgaagtctgcgaggtg
gacatttgcataaaccaatcgtccggtgaagcgggcccacgataccagatctcacaatggaagcagtttctagttttgct
gcgtcgttcgctgcgtgtcacgtcgagagattttttctttgcccagctgcgtgtcattgcgcacattttggttggttttc
tgctcggcatcgtgttctatcggtgcggtgaggatgcttcgcacgtgatgacgaacggtgccagcctgttcttctttcaa
ctcttcatcttcttcggcaacgccatgccctgtgtcatcacctttccactcgaggcacgcgtgtttatacgtgagcggct
caacaactggtattcgctggaagcctactacgtttcgaagatcttcgccgaccttccactgcagctgatctgcccgacac
tgttcatcgcgatcgcgtattttatgacgggccaaccggccgactgggaacgcttcggtatggtgtggctgatcacactg
ctactgggaatgtacgcccaaacggtcgggcttctctcgggtgccgccttcgacatccagatggcaacgttcttcgtgcc
ctgcttcagcatcccttcgatgctgttctcgggattcttcgtcaaatccttcgagatgcccgaattcttgcagccggccg
tctatacctccttcttccggtacagcttccagggatcgctccaggcgatctacgcctacaatcggaccaacttgccgtgc
accgatatcgtgtgctacttcaacaaaccgaccaagttcttaaagttcatggacacccccgaggagggctactggaacaa
cgtgtccatcgtggtcggtttcattgtgctgttccaaatcgttctctacatcgtactgcgccgtcgtttgaagatttatc
aataa
>1096.g166
atgagtcgcgaggagatagaactgacgacggcattagcgacccctacgaccccgctactagactttgtaccgtcaacgtt
acgcttcaggaatgtcgtttatcgaaccaacgataaggacatactgagcaacatctcaggtcgctttcggcacggacgaa
tggtagcgctgatgggtccgtccggtgccggtaaatcctccctcctgaatgtcctctccggtgcccagatgttcggtaca
ctcggtacggtcaccatcaacggagaaccggtggaggaaaacgatccacgcagtgtgtacgtcgaacaggagtgcccact
gttggttttcctcaccgtccacgagacgatgcagtttgcggtcaacatgaagatgccccaaactgcaccaccctccgtga
aggtggccaaaacgaacgagatcctacagatggtgggactgtacgagtcccgggcgaccctggtacggaatctgtccggt
ggtgagcagcgccggctagccgtggccgtcgagttgatccagaacccaccgatcatgctactggacgagccgaccagcgg
actggacagtgtatcgtcggcgcaagtcatcacgcatcttaaatcgctcgccatgagtggccgtacgatcgtgtgcacta
tccatcagccagcatcgagcctgttccagctgttcgatgatgtgtatctgctgcgacagggccgctgtttgtactcgggc
ccggtagaccacatgttggaacggttcgcccaggtcggtctcacgtgccccgagtactacaatccggccgactttgcgct
cgaggccatcacaagcgatcacagcgtggcccaccggaccctgtgccatatggtggacgaggaaatgcgtcagatcaatg
cggcggcaccgtccagtccgacgacactgagtgcacagcagcatgccaacaggggcggtcgagtgcgacgctaccagacc
gcgttctactatcagctgtacacgctgattaaacgatccgttctggcgtcgttgcgcgacgagttctttttgcagatgcg
ccttggtctccatctggccctggggctggtgttcggtgtggtgcactatgatgtcggttccgatgcaatgaaagtgttcg
ccaacatcggttgcttcttccagctgtttgcgctcgtttacttctccaatgcggtggcagtagtgaactatgcggacgaa
gtgagtgtgacgattaaggagatcgccaacaactggtattcgcgggatgcgtactacctcgccaagctagtgcacgatct
tccgctgcaactgttctgcccgtcggtgctgctgctcatcgtgtactacctcacggggcaaccgttcgagtggtttcgtc
tcggtatgctggtcggcgtgtttgcggtcgggggtgtgatcggccaaagcctaggcctcatcgggggcatctgtttcaat
gtgaagatgcaaaacttcttcgtcgccaatgcttgcattgtgccgctgctgttttccggttttttcgttgatgccaaaga
tatgatcccgtttctgcagccgctcagtacggtctccttctttcgctaccagttccagggtgctctgcaggcactgtacg
ggtacgggagggaaaatatagcgtgcagtgcagtgttctgtccgttcaaaaaaccttccgccgtactagagcacttcaat
gtcgatccgcagggttttggggagagcatcgggaaggcactcgccatcctcctcgtcatgcaggtgatcatttacgtggg
aacccagggtgttagtggtaacattgtgatcaacaatgaaatcatcgatcgacaacgctatcgtcaactggtcgcatata
ctgcgcaagatgtggctctgctgcccaacataacgcctcgtgaaagtctcctctatgcagcggatttgaaactgcccaag
aaaatcggcgaacaaaagaagatcacaatcgtcaacgatgtgatcgcggtgctaggattacaaaagtgtgccgataccca
agctcagatgctttcgggaggcgagaagaagcgtctctcaatcgtgtag
>1097.g167
atggaatatactggtcagggctcggtctcggtccgtgatcttcgaccgacatcgctggagaaaagccaggaagtgtgccg
gctgcggatctacgaggtgtacgcgtggggtgtcccgctggtcatcgctggcgtggcggccattctcgacaacctgccgg
gtggcaacgatacctacttgaagccacgatttggcgaagctcgctgttggttcttcggtgacatggaaatgctgacctac
ttcttcggaccgatcggcctcctgctcggcatcaatctgctgctgtttgcttcgacggcccgccagctgacctgtggcct
atggaagcgcgacgacgtcaaatcgaccacggaacgtgccgcactggggcgcgtctgcctcaagctggtcgtcgtgatgg
gcgtcacctgggtggcggacgtcgtctcctgggccgtcggtggacccaagtacatctggatcgtgaccgacctgatcaac
gcgctgcagggtgtcttcatcttcatcgtcgtcggatgtcaaccgcaggtctgggccgccatgaagcgtctgtggaactc
gaaaacgggacgatcctttacaaacacgacgcacggtccgcagcactcgagctcctcgcacgggctgccctcgatgggtg
aatcgatcaccaacaacacctgcaccaacaacacgacaaccacggcctccaacaacaaggtgccgatggagacggtctgc
taa
>1097.g168
atgaccatgtgcggcctactttcgctggtgacgctggtcgtggcgctgacgaccgtgggcccttcgttggccggtacgcg
gccacgcgaggtccacatcaacaagtgttgccggttgggcgaattctacagcgagcccgacaaacgctgtatgccgggcg
gtatcgacaagtgggtgccacagatctacctgccgatgaagaacgtgatgtttcaggatgtcggatcgagtccgcccttc
atgaagtttgtcgaacagcagctcccacagtcctgtgcgcaacccacggtctatgcctcgaaaactgtcaccctgatggg
caacggatcgctctttctcaaccagaagcacctgctcgtcccgatagcggactactgtgtggacgagcgggtggcgctgg
tgtgccgggtggaagtgaccgggggcggcggcaagatggattccctgctggcgcccgagaagacgagcgtcgtgtggcgt
tgctgtggtccgaacttcgtctacgataaggccaaccggacctgcacccctctaccgcgcggccacgagttgtacgaatc
ccggatcgttaactcaccgtacgtggagctgagctacggatttccggcctgcaaggagcacgcgatcgcgggcgtgtacg
atgagactcggctccaaccacaaaccggctcggtcacgacggaatcgggcaagatctttgcctccggcgagtactgtctc
gagcacgtgctcgacgacgatcggacggtgtacgtcttcacctgttccgagcacttccagccggcctcggtaccgattgc
caagcaggatggccgattggtgctgtactcggccggactactcatctcgaccatctttctggcggccacgctagccaccg
ggctactggtcccatcgcagcatcacgtcctgcactggcgctgccaaacgcactacgttgcctgcctgctggtgggcgat
ctactcctagccatcactcaactatccggcacctccatcactgggcccggctgcacgatgatagtggttgccttctccgg
ttgtcgcgatctggcggaaggatacgggcgcaagaatgaagccgattgttttactcctttccggcgtggtaccgcgtggt
ccccggaatctggcaaaggttgcgcacgtgaagggcgcccccgctcccatttatga
>1097.g169
atggcggattcgagaaaattggcgaaggtagtgcccatccatcgaggaacatccacaacgacgaagacgaagcctgatgg
ccaatcggcgggaattccgacctgccagcgtgcctggatcgagagtgacaagtgtagccgaccgaaggtgacggaatcgg
aacaggaacctttcctcgcgtcctctaccagccccagcagcgccagtgatagcagcgagacgagcagtctcgagagtgaa
cggctatgccacggtaccacgggccagaagaaggctcgcatcttctccatcgacctcgaacggggcaaaaaaggtgtcgg
aacgacggtcgattcagtcaacttcaaccgcagctccaaaaccaatgttcgacggaagcggaaagcggctggcagcgatg
tgccgacgacggctaccaagctgctccagttctgtcagtgctgtccttgggccgtaccgtggagtctactcttcgtcagt
gccctgcagattagcgtcttcacgttaaagaatgacaccatctactgggccctgatattcgcaccacttaagcagcacca
gatctggcgcttcgtgacgtacaccttcctccatgccggctgtgtccatttggtgctaaacattattatccagttgttag
tggccttcccactggaaacggaacaaggacaccgaagggcgctgctggtgtacttttccggtgtggtggccggtggttta
ggtgcttccgtcttcgaaccaacgctcatggtcggtgcttcggccggtgtctactgtttgctcatgagccacataccaca
tatcttaatgaactttcgggctctctcctatcgctactaccggctactggccgtgctggtgctgtgcataagcgacgtgc
tgtactccatccggcactgccttaccaaaggaaacctacagccccggataggggtggcggcacacgtcagtggcgctctc
tgtgggctggtgatcggtttcgtcttctttcgaccgatggaggcgcccgaatcgacccgtctgcaagtcgtcttccggtt
gctgcgttacctgggtgccacgctagccatcgcgtggatcgtggtcaccttgctttacaatctcgaccgtaccaatgtga
tcgaactactctag
>1097.g170
atgtcgttgccagtggtgttcttagtgctggcggcggcgttgctgatgcagttcccgttggccgatggctatcgtttgca
gcgcactcaacaacctataccgccgccacgtggttgcattctggtacacaaaagtggatcctgctgcccgtaccttcagt
gttcgaagctcaacctggcagtcaagaacaatggtgaccggaagaagatgcacttcttggattactacgaaaaagcggcc
caggagcggctggaaaaccccaactccgtcctacggcggtcggatgacgacgaggtggaagataatggagcctgtattgt
gaacggaaccgtgtacaaatcaggatcggccatggtaagctcgtcgctttgctcgtactgctactgcatcaatgggcggc
agaagtgtgtcaagccaaagtgtgccctacccagtcaaaagtgtgccccggtgtacgtggactctgcctgttgcccgata
cggtacgattgcacgggtaagacgccggtaaagagcaacgccctcgaatcgtcgaccgcttctccaaatcatgttcggcg
gatcaacaacaaacactatcagcgtatggcagaccgaagaggctatcgtagcaacggctgtacgtacgacggtcactcgt
atccggagggcgagaagatcaaatcggaggatccgtgcgaggtgtgcttctgtatacgcgggcagcgcaagtgtactccg
aaaaagtgtgctccagcaattaagggctgtacaccgcgtgtgccccgtggagagtgctgcgctatacgctacgattgcaa
acatggtgagccgaaaccgtttgctcgtaaaatggaggacgaagaagaatcgttcgactttttctccattctttttggac
cagatccggatgcaccgaaggaggatgaggcggcaaagaatgccagcagcaccgttgacccaccggtgactgaagtggcc
ccagtgagtacgacttcggagaagagtttcctcgatctgttgcgtgccggtctcgattttatcgacgatgctggtgaaga
tgaactcttgctaacgtcaaccacaacggtaccacccagtacatctatctcgacggagcctgcccccgagcagcaaacgg
tgaaggtggagatcatacaagaaccacaagcgatctacatcgagaagcctgatttcaacttccctgtacgaaacattcca
ccggtaccggttatgttcaagccgttgccaaagctgccagcattgatcgtgactgaaccgaccttccagaacatagaatc
ggactcgctgttgaaggaagtaccaacagaagtatcgaactcacttgtggagacaacggttaatgctgacgttgctgtta
ctgcgtcgagcgaatctgagcaaccaactaccgttactacgccggttactacgacgacaaagactacaacaacgaccgcc
gccaccaccaagacgtcgactactacgactgcgccaacaactgcctcgaaaccgccaacaacgacagcacgtcctacaac
gacaacaacaacgacagtacaaaccactgctaaaaccactaaaacctcaaccacaatcgcgtccactcccaagacgacac
ctaacacaacgactgtatcgacaacgactagcaccacaaccacgacaccgaaaccaactacaacgaccacccagtccaca
accaaagcaccgacgccagccgccccaacacttcctgctaagatgctttcaacaacagcaccatcgtcatcgacaactag
agagattactacacaaccaagcccaacggttactaccaaggttgaagcactagaaccagttgaaacggatagtctactaa
caacaaccattagcccggcgaagaaggaaacccccacaacaactagcaccacaattgcgccaagtacaacctccgctgct
acaacgacccctcaaacaacggtaccatcaactacaagtgctccttcgacaacggatacccccaagccaactcctcctcc
accaacaacgacggtacgcacaacgactacctcgtcaacaacaacgaccacgagcaccacaccaaaagccaaaccatcgg
caaagattgtagcaacgactcctcgaagcgttagctccacccccatcgatgttgtaatcaagatcgatcagctagtggac
aagcacacggtagaaacgctaatcaactcgctgaacgccaagattgaaaacgtctctaaagtgacggccagcgttcctct
gacaacgacgacgattgaaaccaagcgaccaaacaacaaatttgtcggatttgaacccgaaaagataccgacaacggtgt
ttgcgaaggttacaacaacgagaacaacggaatcgatcgaatctagcacggttcatagggatgctagtaccacggagagc
actgagagtgatgtttcggagtccacggagctagatactacctctacaatgaaggattcgagtgaacgatcgacagaaga
ggccacatcgtccacgcagctttcgacagacagtgaagagacttcgacgatcacatcaaccgtcacaccgtttgtctcaa
cgaccgatggcgtcgaaagtgaatcgacaaccgagtattatacaacaacggacgagcatgttgaggaaggtgaattgaaa
acagacggcatcacgattgcgaataaggacaccacagcctcaccagtgaccacggttccgacggttaaaaaaccaccaac
cacttccattcgtccatcaaacccactgaaggagaacaatctgctctcggtgctgctgagtggactgtccaacattttcg
acgcaacaaagaatgattccggcaagcaatcgcagaaaaatcgtaccgaatatcggcccgtcacaccgaaaccgattcca
atcagtggcttccataaggtcggtagcattccatcgatcctggaatcggacgttggcatggattacgatgagcccacttt
gccaccgagtttaccgaatttgaaaatcattcccttccttccggcggatgctgtgaagaagagcgatccaccgaagcagc
aaccggcaagcatcgtggcaccaacgtacacatacttcaaaaaccacccaaacaactatccgatcgtcaacgaaccctac
gagacaccgacggcctacgggattggcaatgagcacgagatactgcatcccggattgtcgtacaacacggcccccaaacc
gatcggtgagtacgagtatgggtacgatccgacgctcaactatcccgccctgacggagaactatgaaatcgcggccaaga
acgggtactacaacacgaagatcattcgcgataagtacgatacggtcgatgaaacggattacgattacgatacggacacg
atacacaagtacgcggagttgccgcaaaaacaggagcagctgttccagaacgagctgaaaaagttcattccgaccaagta
cgaggcaccaaaggaaggcacctacgtgccggtgtacgacaagtatggcgtgggctatccggagaagaatgtttactata
caaaccacaaggagctggcgtacggtggtgcgaagattgataaaccgcaagtgagcaccgataacccgttgttccggatc
gatggtaccgatatgagcggtttttcgcctccaaccaagacggaaggtggttttgtaccgaaagatcacagcaaggacac
gtattattatgatcgctacgccaccacaccatacccggtagagcaaccaggcgaagagcatcacgcaaagttaccataca
acgtcacaccgaccagttcctacggagtgactccagtgaatccgttcatcgatgttatacgaacggaaccggcacctccc
ttgatgacgttgatcgaggataaggagaagctgctatcgacgctgcacaccaacaggaacgccacgctcgatgccatgct
cgccgatcccagcgaggctagcgatgagtacgagaaggaaatcatttccatcacaacggacaccaattatgtagcagagg
aggaggagatcaacccggtaacccggcgcacaacaccctcgaagcccaactttaccggctttgagttgaatttccccgtc
tcggtacatcatccgatggaaccggtatcgccagccccggtcagaccttccacggtaccgagtggcaccgaacaggatcc
ggaaccgagtggtatgttcagtctagagaacatgctcaactatctgctccgtgaggaggatcccgtcaatgagaataagc
tacggaacgccagcaatccaggaggtgcagtatcggcagcactcaccgatgggattcctccgttcaagacgctcccacaa
aggctggccgcggtgtatgatccatcggttgggctcgaagcatcccttggtgatgtgagcccaccatcggacgaggaact
gcacgagggtacggtcacgctgaaggtggagagcgccaagaatgacacgaaaacgctctaccgaccatcccttttggatc
tccccttcctcaatccgggtttccacacgaaaccgatcaaccaaccggccgaagcggatctcgcggaatcacagaacgaa
ctcgatcgatatcacgtgctggccgatggaacgccgaacgcacacgcaccgagcagctcgtacgtggtcaatccggttga
catcaacaaactgaaacaacaccactccgagggtacggccgagattaccatgaagtcgaaggtgaaggataccgtcggca
tactgaagctggccggatgtaacatttacggacggatgtaccgcgttgggcgtatcatttccgagctctcgggaccgtgt
ctggagtgtaagtgtaccgaggtcggtgtgcactgtacgccactcgactgtcggcgatag
>1097.g171
atgccgcagaccaagaacaacggattctcggccgcgaacggccacagcgggtacgagatggaggacggttgctccttcct
cttcacttccgagtccgtcggcgagggtcatcccgacaaaatgtgcgatcagatcagtgacgccatcctagatgcccatt
tgcaacaggacccgaacgccaaagtggcttgcgaaacgatctccaaaaccggcatgatcctgctgtgcggagagatcacc
tccaaagccgtcatcgattatcagcgtgtcgtgcgtgaaacggtgcagcatattggctacgatgactcatctaaaggctt
cgattacaaaacatgtaacgtgctccttgcgctggaccagcagtcaccgaacattgccgccggtgtgcatgtgaaccgtc
cggaggaggaagtcggtgccggcgatcagggtttgatgttcggttatgcgactgacgagacggaagagtgcatgccactg
acggtcgtgttggcacaccgcttaaacgagaagatcgcggagctgcgccgtagcggagagttctggtgggctcgtcccga
ttccaagactcaggtgacggccgaatacatcttcgagtcgggtgcctgcattccgcagcgtgtccacacggtcgtggtgt
cgctgcagcactccgataagatcacgctggaggagctgcgccgagagatcatggagaaggtcattaagggtgtgattccg
gagaagtatctggatgccaacacgatcgtacacatcaatccgtgcggattgttcattatcggtgggccacagggcgacgc
ggggctgacgggacgcaagatcattgtggacacctacggtggttggggtgcgcacggtggtggtgcattctctggtaaag
attttaccaaagtcgatcgttcggccgcgtacgctgcccgttgggtagccaaatcgctggtaaaagccggcatctgccgc
cgctgtctggtgcaggtggcctatgccatcggtttggcagaaccactttccatcacagtatttgattacggtacgtcgaa
gtacagccagaaggagctgttgaagatcgtgtccgataatttcgatcttcgcccaggcaagatcgtgcgtgatcttaaat
tgcgcacaccattttaccagcgtaccagcacgtacggccactttggccgtgaagggttcccatgggaggagccgaaggtg
ctgaaccttcaatga
>1097.g172
atgactcaatcgctcaaggacacgatgaagtcaggtggcatatactttctcgtgatttgtgcattcctgtttaccgcgtt
ctacaacgtcgcctctgacgtggacgtgaaccgtcctgcggtaatcgtcggagcagcagcaccagcaccagcatcagctg
caactccgaaaccaatcgattcgaatgcaacgtcatcaaccacaaatggaaccacaacaacagctgctgctggcgaaacc
accgctggcgtctcatcttcctccgccaacgtaccggtgcctggaaatgggtcctccctgccagctgcggctgctacgcc
agcaaccggggtaacggtagcatccagtccggtggttggtaacgtgacaacgaccgcgaacagcagcacaacgacggcat
cggtgactatgtcgcctgagaaaagtgccgtcgagcaggaacactactcttcaatgtcgatcttcttcgtgctgtgcgtg
atcgcactcggcattctgttgattcacatgatgctgcagaccggattccagtatctgccggaaagtatcgtcgtggtgtt
cctcggtgccctgatcggccttatcctgaacgtttcgtccgtcaaacacatcgccaactgggaacgggaggaagtgttct
cgccgaccgccttctttctcgtcctgttgccaccgatcatcttcgagtcgggctacaatctgcacaaaggaaacttcttc
caaaacatcggctccattttggtgtttgccattgtgggcaccaccatctcggcgctggtcatcgggtcgggcgtttatct
gctggggctggccgaggtagcctatcgcttgaactttgtcgaatcgttcgccttcggttcgcttatttcagcggtcgatc
cggtggccacggtcgctatcttccacgccctggatgttgatcccgtgctgaacatgttggtgtttggagaatccattctc
aacgatgccatctccatcgtactcacgacaacggtcatgccgatggtttccgatcccggaacaaacaccgggcaatccat
cttttccgccctcaacacattctgcgcaatgttcttcgcttcggccggcatcggagtcgtgtttgcgttgatgagtgcgc
tcctgttgaagcacatcgatctgcggaagcatccatcgctcgaattcggattgatgctggtgtttacctacgcaccgtac
gtgctggccgagggcatccatctatccggcattatggcgatcctgttctgtggcatagtaatgtcccactatacacattt
caacctttcgaccgttacgcaaatcacgatgcaacaaacgatgcgaacgctcgccttcattgccgaaacatgcgtgttcg
cttacctggggctggccatcttttccttcaagcatcgctgcgagctatcgttcgtgatctgggcgatcgtgctgtgtcta
ctggggcgcgcctgtaacatcttcccgctggcctggttggtcaatcggttccgcgagcacaagattaccaatcgcatggc
gttcatcatgtggttctcgggcctccggggcgctatctcgtacgcactgtcgctgcacatgcagttctcgaccgaagagt
cacggcatgtcgtaatcaccacgacgctaatcatcgtcctcttcacaacgctgttcttcgggggctcgaccatgccgctc
atgaagtaccttcagggtggcaaaaaggtgaaacgagcctctcgggctggccgggctggtcgcaagcgcaaggagaaggc
cctatcgctcagtaaaacgcgcgaatggggccaagccatcgattcggagcatctgtccgagctaaccgaggaagaggagg
tcagctttacgcaagcccgcatcggaggctttgcccggtgggatcgcaagttctttactcccttctttacgcgtcgcttc
acacatcaggaactgcatgattgtaagagccaaatggcggatctcaccaacaagtggtaccaggcgatcaggatatcacc
cgatgaaccggaggaagaggaagacgacgacggtgatgccgatgcagtatcggaacgatccactacgaacatcgtgtttc
ccagttcgtccgatcggggccgaaaatcctga
>1097.g173
atggccagcaacaacgcaatctacatccggcagcagctctcggccctgctcggtagcacctccacctcgatcaagttcat
ctgcatagccacgctcgtcggatatgtgatttccttctccgagcgtatctccgtgctgctgtgcgtcacgcccggctacc
tgatgccaccgaccttctgggtgtggacgatcttcacctacttcttcatcgagaagcacttctgggaggtgctggtggac
ctggtgacggtcgggctgtgtggcaagctgatcgagccgtcctggggccagatggagatgctgcactacttcgccatcac
caacacgggagtggccatactgaccagcttctactatctgttctactcaatgatcaccaaagatgccgagattctgttca
acgttcgtatctacggactggctggcatgaacgcagccattagcgttgccgttactcaaattatgcccgatcatctgata
gccaggacgccacttggcaaattctccaacaggaacgtaccgctgacggttgtagtagcatcgattctactgtgggcctg
cggactgctggatggtacctatccggccatgtttgcctcgggactgtacgtttcctgggtctatctcagattctatcaac
gccattcgaacggtacacgtggcgacagtgcggagaacttccgcttcgctagctttttcccaaatgtattgcaaccactg
atagccatcgtcgccaatcccgtgtacttgtgctgcctgcgtgtagggctcgtgaagcgattaagtccaccacagtcgat
ctcttcctccctacagtccgtcaatgtgcacttgcctggtgtggacccacaagatatggagcgacggaggcaaatcgcac
tgaaagctcttagcgagaggttatcaaagacgaccgattctagtcgccagaacacggtacctaagtcattcccacagagc
acgggaaaacatcatggacatgggcatggacacagccacgggcacagccatggtcaccagcaaaaccatcacgctccgcc
gcagttcggagggttgccgcctttccgaggctttcccatgacagtggatcgtcctgcgatagcattacctcctcctccat
ccatggtggctgccagtggtggatcgacgaccgtggcaccctccagctctagcgccactagtccggctggagcaactgat
ccggcggccgtagctaccgccgctgcaccattgatcaatttgtcctcgtcgtcgtcggttgcctccaacctcatcaatct
ggacgtgaacctggaggccagcggcagcaccagcagtggtagcgtaccggtgggccgaactcgcgaaccacagaaaacaa
ccgacgccgactccgatagcggctccgcggaggagttcgtggtcgaaaagattgtggaccgtcgcgagcgcaagggcaag
gtggagtacctgctgaaatggaagggctacagctccgacgccaacacctgggaaccgcccgaaaatctcgactgtcccga
gctcatcaaagcgttcgagcaatcgcgcgaaaccggcaagaaggatagtggaaaggaaaaggccaagccacgtcgctcca
gcacgacgagccgcaagaaaaaaggtggcgattcggatgcggataacggtgcggcctccgacgatgatgatcgcgatgac
accgcttccacgaaatcttccggcaaagcaaaaagaacgctagaagcagaagaagttagcggcttcgataagggttatat
ccctgagaagattctcggtgccaccgaggccaacggcaagctgctcttcctagtacagtggaaggataaggataaggcgc
aactggtcaaatcggaggaagcgcgtaaacactgtccgcagttagtgatcgacttctacgaggatcgtcttatttggcag
ccgttacagggtgagacagccgcgaataaataa
>1097.g174
atgtcgaactcgtacgcgaccacggaaggcagaccgacggcaaaatggaagcgattcgtgaaatcgaacctgctcacctt
tctgaccgtggtcggtgtgttcggtggcaccgcactcggtctgatcctgaagaactccggcactccctggacacagcgtg
aggtgatgtacattcagtatccgggcgatcttttcctacggatgttaaaatgtctgatcgtcccgctgctagtgtcatcg
atcacgagtgcgattggatcgctggacttaagcatgtcgaagaagatcgccttccgtgcgatcgtgtactacttcacgac
gacgatctgcgccgttattctgggcatcattctggtcagtaccatacgaccgggtgccggccgtgatgtgtccagcatga
gcggcaaggcaacgacgcggcaagtgctcaccgccgatacgctgctcgatctcgtccggaaccttttcccaccgaatatc
attcaggccacgatgttccagttccgcacaattctcgtcccaccagagaacgccaccggtgtcccgctgccgcagtacaa
aattacgtccgagttcaccgagggtacgaatgtgctgggtctggtcatgttcagcgtggtgctgggctcgtgcataggaa
agatgcgagagaagggtaagccgctgctgggcatgttcgaatcactcagcgaagccatgatgatcatcacctcgtgggtg
atctggatctcgccgatcggagtgctgttccttgtcgcagccaagctgctcgagatggcttccttcatggaggtgctcgg
tcaactcggatggtacttcatgacggtgatgctggggttgatccttcacggtttcggtacgatttcggtcatttttttcc
ttaccacccgcaaactggcctacccgtacattggcaagatgagccaagtgctggcgacggcgttcggtactggttcgagt
tcggccacgatgcccatcacgatccgctgcttggacaacatgggtatcgatccgcgtgtcacgcgcttcgtcattccggt
cggtgcaacgatcaacatggacggtacggcactgtacgaggccgtggccgccctgttcattgctcaacttcgtaatattc
atctcacctttggtcatatcgtcgctgtaagtgtgactgccacggctgcatccattggtgcggccggtatcccgcaagcg
ggccttattacgatggtcatggtgctggacaccgtaggactgccagcggaggatgtaaccatcatcattgccgtcgattg
gttgctcgatcgattccgtacgacgatcaacgtgatgtgcgatgcgctcggaacgatcctcgtgaatgccctctccaaac
aagatctcgctggtgaagctaatggcaggctggagttggctgagccacacgaattggttgagctgcggccagatcagaag
gagtag
>1097.g175
atgagcgtgaaagatatctattactcggacaaatattacgacgatgagtacgagtacaggcatgtggtgttgccgaagga
cattgcgaagctggtacccaaaacacacctgatgacggaaaacgagtggcgatcgatcggcgtccagcagtcccgaggat
gggtccactatatgattcatcagccggaaccacacatcctgctctttcgacgacccatcaccaagtag
>1097.g176
atggttaactttaccgtagacgagatccgtgccatgatggacaagaagcggaacatccgcaacatgtccgtcatcgctca
cgtcgatcacggaaaatccacgttgaccgactcgctggtatcgaaggccggtatcatcgctggtgccaaggccggtgaga
cccgtttcaccgatacccgcaaggatgagcaggagcggtgcatcaccatcaagtcgaccgctatctctatgtacttcgag
ctggaggacaaggatctggtgttcatcaccaatccggatcagcgcgacaaggactgcaagggcttcttgatcaatttgat
cgattcgcccggacacgtcgacttctcgtcggaggtgacggctgccctgcgtgtcactgatggtgcgctggtcgtcgtgg
actgtgtgtccggtgtgtgcgtgcagacggagaccgtgctgcgtcaggccatcgccgagcgtatcaagccggtactgttc
atgaacaagatggaccgtgcactactggagttgcagctcgatccggaggatctgtaccagaccttccagcgtatcgtcga
gaacgtgaacgtcatcatcgccacgtacaacgacgacggtggcccgatgggtgaggtgcgcgtcgatccgtcgcgcggtt
ccgtcggtttcggttccggactgcacggctgggcgttcacgctcaagcagttcgccgagatgtactcggccatgttcaag
atcgacgtggtgaagctgatgaaccgtctgtggggcgagaacttcttcaattcgaagacgaagaagtgggccaagaccaa
ggacgacgacaacaagcgttcgttcgtgatgtacatcctggacccgatctacaaggtgttcgacgcgatcatgaactaca
aggcggacgagatcccgaagctgctggagaagatcaaggtgtcgctgaagcacgaggacaaggacaaggacggcaagaac
ctgctgaaggtggtgatgcgcacgtggctgccagccggcgaagcgctgcttcagatgattgccatccatctgccgtcgcc
tgtggtcgcccagaagtaccgtatggagatgctgtacgagggtccgcatgacgatgaggccgccgtcgccgtgaagaact
gcgacccgaacggtccgctcatgatgtacgtgtcgaagatggtgccgacctcggacaagggtcgtttctacgccttcggt
cgtgtgttcgccggtaaggtggccactggccagaagtgccgcatcatgggcccgaactacacgccgggcaagaaggagga
tctgtacgagaaggccatccagcgtacgattctgatgatgggtcgttacgtcgaggccatcgaggatgtgccgtgcggta
acatctgcggtctggtcggtgtcgatcagttcctcgtgaagaccggtacgatctccacgttcaaggatgcgcacaacatg
aaggtgatgaagttctcggtgtcgcctgtggtgcgcgtggccgtcgagccgaagaacccggccgatctgccgaagctggt
cgagggtctgaagcgtctggctaagtccgatcccatggtgcagtgtatcatcgaggaatccggcgagcacatcattgccg
gtgccggtgagctgcatctggagatctgtctgaaggatctggaggaggatcacgcctgtatcccgctgaagaagtccgac
ccggtcgtgtcgtaccgtgagacggtgtcggacgagtcggaccagatgtgtctgtccaagtcgccgaacaagcacaaccg
tctgttcatgaaggcggtcccgatgccggacggtttggccgatgacatcgacaagggcgaggtgaacgcgcgtgacgagt
tcaagcagcgtgcccgctacctggccgagaagtacgactacgatgtgacggaagcccgtaagatctggtgcttcggtccc
gacggaaccggtccgaacatcgtcgtcgactgcaccaagggtgtgcagtacctgaacgagattaaggattccgtcgtcgc
cggtttccagtgggcctccaaggagggtgtcctggctgaggagaacatgcgcggtgtgcgtttcaacatctacgatgtga
cgctgcacgctgacgccatccatcgtggtggtggccagatcattccaactgcccgtcgtgtgctgtacgcttcgtacatt
acggccgcaccgcgcatcatggagcccgtgtatctgtgcgaaatccagtgtcccgagaccgccgtcggtggtatctacgg
tgtgctgaacagacgccgtggtcacgtgttcgaggaatcgcaggtcgccggtacgcccatgttcgtcgtcaaggcttacc
tgcctgtcaacgagtcgttcggtttcaccgccgatctgagatccaacactggcggacaggccttcccgcagtgcgtgttc
gatcactggcagatcctgcccggtgacccatgcgaaccggccagcaaacccttccagatcatccaggatatccgcaagcg
taagggtctgaaggaaggactgccagatctgacgcagtacttggacaaactgtaa
>1097.g177
atgatacgttccggtgcgagaatcgctcgcttgcctttgcgaagcttggccggcggtgctgccgcgttcaacgccccgcg
aggattgttgcaatcgaacgcgatgctgcaacagcacgtacccctgcaaactacacaagtccgataccgatccacgccga
ttaacacggttgtaatgtttgtgccacagcaagaggcctggattgtggaacggatgggtaaatttcatcgaatcctcgaa
ccgggtttgaatgtgctgctaccgatcgtagaccgcgtgaagtatgtgcagagtctaaaggaaattgctatcgatgtacc
gaagcaatcggccatcacgtccgataacgtgacgctcagcatcgacggtgtgctttatctgcggatcctcgatccttacc
gggcatcgtacggtgtggaggatccagagtttgcaatcacccagctcgctcagaccacgatgcgatccgagctgggcaaa
atgtctctcgataaggtgttccgggagcgcgaatcgctcaatattagcattgtcgagtcgatcaacaaggccagcgaagc
gtggggtatctcctgccttcggtacgaaatccgtgacatcaagctaccgagccgggtccacgaggcgatgcagatgcagg
tggaggcggaacgaaggaaacgggcagccatcctggaatctgagggtgttcgggcggcagacattaacgtggccgaaggt
aaacgccagtctcgcatcctcgcctccgaagcccagaaacaggaagaaataaatcgagcaaatggtgaagcggccgccat
tatggcgctagctgatgcgagagcgaagagtttgcgaatcgtcgcggaatctttatcgacggagcatggtcgcagtgccg
cctcactaagtgtcgccgagaagtacgtggtggcattcgagaaactggccaagcagaacaacactctcatcgtaccatcg
accgcatcagatgtcacgtcgatggtggcacaggctatgcagatttacaacaatctctcgggcaagaagccggcaaccca
tcagcaccaagaaagggatgtggcagcaacgatgctaaacgaaagcagcatacagatcgatccactgccatcgtctttcg
atagtcaacattcagtagacggtggttcgaagtcgaactcgataaaataa
>1097.g178
atgggtacggaaactattcatcgtcctggtgcgctgaagcaaaccaacaagcttcacaaacatggaaaacacgcttcgaa
gcgtgaattggatcgtgtcgcgaaaggtaaagtgaatctgaaaacgctaacacgtcgcccaaatcggcaacaaactcgtg
aggaacgtcgtcagcaagcaaacgacattcgcaagaacaagcgccaggaggcgatcgctttgaagcgcgcgatcggtggt
gctctgacggcaccattcctgacctgcgtgttgccgctgaacgatttgatcgacccaaattcggccctacggatgatcga
aggatgtgacccggaggctaccgtcatcggggtgtccgatcgtatccgatacatgaatgtacctcgcttccggcaacggt
tttcgtttgtcgtccccgaaaccggccgtggcaaggagttgaacgtgttggatgcactgaaagtttgcgattcggtggtg
ctcgtgctatcggcagccgccgctgccgatgcagaagatgtgatcgataagacgggtgcgaaggtgctgaacatggcact
aacccaaggattgccaacgccgatcgtttgcctgatggatttaccctcgatcaatccgaagaagcgcaaccaagtgaagg
tgaacatacagaaagccatctcgaccattcttcccgatgaaaagcttatgcagctcgatacggagacggatggattgaat
ctgttgcgtcgcatcggtggccaaaagcgtaaagtgcttcataaccgggccaaccgaccgcatatgctgggagagaaggt
agaattcgtccccagtaccggtgccccggatgaggtggccggagtgttgggtacactgaaagtgaccgggtttctacgcg
gtgtcgcgctgtcggtcaatcaactggtacatattcccggcttgggtgatttccagctcgaggccatagcttcaccggat
gatccgtaccgtttgcggaaaccggacgatggcgaaatgatgtccggtgagacgcgaccccggttggttgctgatccgga
gcgccaggcaagcttacagcgtgagaacgtcccggatgagatggatgccgagcagacgtggccaacggaggaggaaattg
ccgcatcacgacaagagacgaagaagaagctcgtcaagcgcgttccaaagggcatgagcgactatcaagcttcctggatt
ccggagattgaagaagtggacgaagatgaggatgatgatgatgacgacgaggatgaagacggtgatgaggatgataatat
gtcctgcgtgtcagaggccgaaagcaaagtggcggccgatgaggaggcaggagatgagcaggatttcgatgaagtgagcg
tctcgtcggatgctcccgtatcggctgaacggtacgataaggagatggatttggaagaggaacgtagtacgctggcgaag
atacaggccgcccgggacgatgaagtgttcccggatgagatcgacacaccggacaattcgacggctcgggaacggttccg
caagtaccgtggcctcgaatcgttccgtacctccgcctgggatgtcaaggagaaccttccgttcgattacgctcgcgtgt
atcagttccagaactttgatcgcaccaagcgtcgcattctgcgtgaagcgcaagagctggaaggtgacgatgtggtcatg
cccggttggtacgtccggctggaggtgaagaacgttccacaggccctctggacggcgtacaccagcgccatgggaacgac
cgatcgtgtgatcgtgtacggattgctccctcacgagcatcaaatgtccgtgatgaacgtgtgtctcaagcgaacgccca
actcgacgatcccgatcaaatcgaaagagcgaatgatcgtccagtgtggctatcggcggttcatcgtcaatccaatcttc
agccaacacacaaacagcgataagcacaagtatgaacgatatttccgaccaggtggcgcgatcgtggcaacgttcttcgc
accgatccagttccctccggcaccggtcctgtgtttccgtgaaaatcccgacactacgctctcgatggtcgcttccggta
gtgtactcacgtgcaatcccgatcgtgtcgtgctgaagcgcgtcgttctgagcggccatccgttcaagatcaatcgcaag
tatgctacgattcgctttatgttcttcaatccggaagatattgcgtactttaaaccgtgtaagctacgcacgaagcttgg
gcgcgtcggccatatcaaggaatcgctcggtacgcacggtcacatgaagtgtatcttcgatgcgcagctcaaatcgcacg
atacggtgctgctgtatctgtataagcgtgtgttccccaagtggacgtacgaggattgtatcgtatcgtgcccttcagtg
gcggccagcacctcagtttccggtccgactgcgaccagtgttccgaaaggtgaacgatcggtaacgttcaacacgaaggt
tgaaatgatgcaggagtga
>1097.g179
atggcgaccccacaagaaaacctacgaatggtacagcaaaacgacgaactacacaaggtccgggagatacgactaccact
gcccttcggagacgtgtgctgtaaatggtggggttctagtgatgtgcgaccgatcgtctgtctgcacggatggctcgata
atgccggttcgttcgatcgcttgataccgctgctaccgcgcgacatcagcttcctcgcgatcgatctgcctggccatggc
cgatcggcgcacctaccggccggtgttgcctacaatgcactcgacgtgcttcggttgcttcttcacgtgatgcagctgta
cggttggccacggatttcgctcatgtgccactcgatcagtgcggtgatggcgtacgtgtttgccggtatcttcccggagc
gtgtagagctgttgatttcgttcgatctactgaaacccttcattctcgatcccgatatgtcgctgttcctgtttgcggat
tcaattcccaaatccctcgacttcgacgctgcgtccgatcgtcaggttaagccggccaaggagtaccactacgatcgact
cgttgagcatatgcacaccggatttcaggaatcgattagccgcgaagcatgtcactatctgttgtatcgtgcctttaaac
cggtgcccgatcgaccgggttacttctggcgcgtttcggatcaacgggtacggcacaaccatgggttggtttggtcccat
gagctcaatctgtatatcgcacgccggataaaggtgccctttctcttcctgaaaaccactgagacgcccatctttgaaga
tccccggtaccaccaggaaacgatcgatgcgcttgtggcgtgcaatgaacgatttgtgatgggtacggtggaaggcaaac
atcatgcccatctttcgaaccccgaacgtgttgccccattggtgagcaattttttggccaagcattggacgaaagacaat
tggcaagtgagtaagctctag
>1097.g180
atggatgtcgatagccaacggattgaaacgctcgtagagagacacgatcgtgaacatggggtccaggaggtacggatacc
ggtgcccttcggtgagatcgcagggaaatggtggggtccccgaaacgtacggccgatcgtctgtctgcacggttggcaag
ataatgcggggacgttcgatacgttgataccgcttctgccaccacacatcagtttcctggcgctcgacaccccgggccat
ggttactcatcccggataccgcacggaatgtcctaccaaccgatgaacgttttctacatgctcaacttcatcatggccga
gtacggctggcgaaagatctcgctgatgggccactcgatgggttcggtgttggtgtacgcgtacgcggccgttttcccca
cgcgtgtcgatctcgtcgtttcgctagacgccctgaaaccgcaggtgtttccggactccgtcatggtgtcactgatggcc
gaactaacacccgagctcgttaaggcggatcggcgcaaccaggaccgtacggaaccaccggcctatacgtacgaggaagc
gatcgatcggttgtaccacggtgcggttaactcaatcacccgcgaggcctgtccttttctgctccagcgcaacatccgcc
gatcggccaaatacccggagaagtactacttttcgcgtgacagccggctcaagtatgggcttgggtttctgtggtcacag
gcgatcaacttgcggctggcacagaacctcacgatgccattcctgttcgtgaaggcttcggattcaccgtactgggaaag
caaacagtattacgatgaagcgatcgagatcttgcgccgtgacaatgcgcactttgagctccagcacgtcgagggtacgc
accacgttcatctgtcccatccggagcgtgtggcaccggctgtaaccgagtttttgcgtaaatattggcaaaaggatgac
gacagtgagcacactagtagtaagctgtaa
>1097.g181
atggcagaggtcgtggagtgtaaccgaaccgcggcacaatccgacggtgagaccaaccacaacacgccggaaccacatcc
aatgatcaaattcattgaactacaggacaaacaaaacaaggcaacggaagttgagatcccagttccatatggcaagatag
cgggcaagtggtacggtccgcaggatgtacggccaatcgtctgcctacacggttggctcgataactgtggtacctttgat
cggttgctaccgctgctgccggaggaagtgagcttcctggcgatcgacctgcccggccatggatactcctcgaggatacc
ggacggtatggtgtactatcagctggattgtattccgctgctgctgaacatcatgcaagagtacggctggacaaagatct
ccctcatggggcactcgatgggtgcgatcatctgtttcacctttaccgccctgtttccggacaaggtggatctgctgatc
ggtatcgatgcgctcaaacccctcagctaccgccgggaacggtttcccgagcggttgagcaaacaggtcacgaagctcat
cgaagcggacacccggaaccgggaaaaatcggaaccaccttcgtatgcgtacgaagagatgatcgatcggttgtacgccg
gaacggcggcctcggtaacacgcgaaacttgcccgtacctgctgcagcggaacattaaaccgtcgcgcaagttccccggg
aagtatttcttcgaccgggacaatcgtatgaagtacaacgtgatccctggctgggcggacagtattaacatggagctagc
gaagcgtatcaccgcacctttcctcaccatccgggcactcgattcaataaacccgggtgcgaaggatggcttcgaggaga
cggtggccgtactgacggaatcgaacccccgttatgaggtagcttacgtgaagggtacccatcacgttcagctgacggaa
ccggaaaactgtgtaccgccgttggtggcctttttgcgcaaatattggcgcaaagagccggaggttttgagtcgtctgtg
a
>1097.g182
ctgagatggaccttttccagcggacgtcccttcctaaaggcggccacgatcggtggcggaggacaccatcgtcgctcgca
tcatcatcaggcacacgatctcgtggagcagcacgaccgtcagcatgatgtggaggaagtacggattccggtaccgtacg
gtgaaattgccggaaaatggtggggaccgaagaacgtgcgacccatcgtatcgattcacggttggcaggacaacgcgggc
acctttgatcggttgataccgctgctaccgaagcacattagcttcctggcgatcgatcttccgggccatgggctttcctc
acgcattcctgacggcatgatgtaccactcgctcgacaacacgttcctgctgttctatctgatgcgcgagtacggctgga
agaagctgtccctgatgggccactcgatgggttcgattctgagcttcatctttaccgcaacgttccccgataaggtggat
ttctatatcggaatcgatgcccttaaaccgcacatctccgatccgcacaagttcccgggccggttagagaaacgactccc
gcaggccctcctggcggacattcgcaatcgagagaaatcggaaccaccgtcctatccgtacggggagctcatcgagcggt
tgcacctcgggacgaacaaatcggtcagccgggaagcggcaccattcctactgtaccgtaatacgcgcaaatcaacgctc
catccggaccggtactacttcacccgggacagccgattgaagcacagtctcggtgtcggctgggagcaggccattaatct
ggagtttgccaagcgcatcaagttgccctatctgttcatcaaagccaaacactcgccgtactacgaggaacggaagtact
ttgacgagtttgtcgaaacggttcaggccaacaatccgctcttccagctcgagtttatcgacagtacgcaccatctgcat
ctgacggaaccggagaagataagtccgatcattagcaagtttctggagaaacactggaaacaggagaatgaacactag
>1097.g183
atgaagtcaggcactgaaatcgtgggaccaccgaccgcggaaacgttggccatctgggagaagcaatactcaccctcggc
ctggagtgtccgctacgaaacgcccgccgaggtcatcaattatcatgtgcagttcgcgaagaaagtgagtgacgccaatc
gggctgcaatgacgacgaaactggacaacgattatgggagtggagagcgggaaaaggtggacatttatggggatgatcta
cccgaggatgcaccgctgttcgtgtacattcacggtggttactggcagatgctggagaaggaaacgtccgcctatccagc
gaaaccactggtcgatcggggtatccgtgtgatgatcgtaggttacgagctgtgcccctcggttacgctggacgagctgg
tgaatcaaatccgggtggccggtgagtacgtgctgaactatgccacggaacacggcgtgcggcaggtggccctggcaggg
cattcggccggtgcgcacctgattgctagtatgctggataagcagttcaaaagtgccgtcggtggcgaagagtttgctct
acttaaggacgtctatctcatctcgggagtgtacgacgtacaggaactacgctacaccgtgagcgttaatcaggacaatc
tgctcggtttgaacgataacaacgtgctccggttgtcaccgttgtcgatgagctttagccacctgacaggcgacggagcg
gggccacggtttcacgtgtacgtagccgagcacgatagtgaagtgttccgcactatggccaccggtatgaagaaccatct
ggaatcgtttgcgttaacctgtgatttgaacgtcctgccaggactcgatcatttcgatattgtggagaacctgtcccaaa
ccgatcacccgttgacgattgcgattctgaaaggattcgacaagacgatcgataccacggtagaggaagtgatatag
>1097.g184
atggaaacctcttcaccgtcagtgatagttcttgattccgactccgattctgaaggggcgcatgggaggcagggcaaacg
aaaatcgagcgttatcacatcggtcgggtcggtcaaacaaccgaatgggaacgttaccccccagcaactgcagcagcaac
agtctccgaccgcgagcaatgcacaggtttccagcggagaaccggctcgtaagcggattaaaccgattacagttgcaaca
aatttgtctgctcgcggatcgcccaatggagtgcacaacaacaacaacaacagcaacagccgggcatcggttgaaagcgg
cggccagagtgaaaactttgcacaaatcacgttctccgaggattgggagaaggaaatgaagcaataccagcgcgagctga
acggacaatcgcgaaaacggccagcatcttcggagaccactgctgtcgtggtgctagatggacctcccgatacccccgca
agtccaacacgcagcagcaccacatcgacgacggttaatgatgagccggagcgcctcgatggtcgtccgttgaaaattaa
acagcaggcgacgacagcggttaaagtggaaaaaaatcctatcgggccggaattccaacagctactcgatgcgtgccgga
aagcagatccttcgaaggaaatggaattgctcatccagaagcgcctcatacgctactatgagattgtgcatccggattac
gtgaattcgaaaagcttcaaaaaggcggtcgcagccacggtgatcgatgtgcagacgcatcccaatctcgtgttcctgaa
gctatcgggcatagtggaagagctgaatgcgcgacgtaaatcacgggccatcctcgagcctgccacgacaacggcgacaa
cgaccacaacgtcaacgtctaacggtggaggttcggcagatggaaaggatggctcccccagcggtcagtataatgcgacg
ggaaaagacgcgcggaaggatcagcagattgcgcgtctcaatcgaacactatactgtttgaagaagcgcatccagatgct
cgaggaggcggaagtcgatttcaatcacgatgccaactcggcctacatgatggtgcagcggtacaagaagcgcgccttcg
acgtataccagaagctgtgtgatatcacgggcgaaagtaaggacgcccatcggctagtgaagaaaccaattcacttccag
ggcaccccgtacaccgagtttaaccgcaccatacagctgttcgtcaatcgaaccgattcattccctgacttccgggatgt
gctcaagtgcttgcagcattgcgatcaaaagtatggctacaacctgcgccgggaacagatggaccgggtggcgcaagatg
cgttcttgcaggtcggcaagctcctgcagaagcgtcgcaagacagatctctacgaaacggtctcgtactacgcgaatgat
gctactgatcccgccctggcagaccagaagctgcaggagaagctggatcagaatcgtaaatactacaacaaagtaggcga
acttatcgacaaatttgcaaaagcggaagcgaatgaggagatagaggtgtttgaggatcttcctttaccggacgactatc
catcagcagtcctcgcggtcgaagaaggtggtgtaaaggagagcaaaaccgaacaaacgcagccatccaacagcagtagc
agtagtaccagcggccctagtagtagtagaaatagtggtagtagcagtagcagtagttcaagtaacagcacagcaagtgg
tatcagcaaaaaggatacgtcaaccaaccgaaccacttccgtttcggcgacggatgattccgccaaagtgctgatcgctg
acgtaaccgacagtgaggacgatgataatgatgatgacgaagaggacgaagaggaggatgaggaggaagacgatgaggag
caaaccaccaaggagaacgtgaaaccggactgcttcgaagatattgtgatttccgatgacgaggagctgctgctgcccga
gtcatag
>1097.g185
atggagaacgacgccggagagttcgttgatttgtactgcccccgcaagtgctcgtcgagcaaccgcatcatccacgccaa
ggatcatgcctcgatccagatcaacatcgtcgatgtcgacccggaaactggccgcatgctagacacctcgaaggtgtacg
ctatctgcggagaaatccgccgcatgggagagtcggacgattgcatcgttcgtctggcgaagaaggacggtctcgtttcg
aagaactactaa
>1097.g186
atggagttggcctacaacggagttggcattcgggctggacagccgagtattatgcccagtagctcgcaccagctactggt
gttttgccgtaaacggggttgtcgccattctaatacggctttttgtctttcgcgtgatacgcagctgtccatcaacatgc
cagctctcggccatatcacacagggtggtgatgatgatccttag
>1097.g187
atggggacctttccctcgccgtcgcctcggccctgtgtgcaagagaacgaggatctgtccgtcacgtttcaaggattgcg
cgagcgcttacgggtcactggcaagacacgggccctccatccatccattcacgggccagtagcatcaggagcagcagcag
cagcagcagccaaggatgcgcccgaaccgccttcgccttacctaccaaccgtcaaggcttccttcgataccagtgcgaag
atggcgaacctccatctccactaa
>1100.g188
atggtccgggctgcctcgaagtactacgatggaccgatccgaccgtacgagttcggtttcaacatagagggccaccagca
tcggaaagaatcgaaagataaaaatggcatcattatgggcgagtttgggttcattacggcggacaacgtgtaccacgtga
ccgtgtacgccacggatgaggatggtaacttcaagatagtcagcatgaagaactacaaactggggccaacgatgccaacc
gtgtcgccaccatcagcggcaccgacgagaccaacgacaaaggctgcgccaaccgcgacgagcacctcgacaactccgca
acccttccgtatcatcactacggtcaaaacggtggaaccactaacgacaccgaagccttccaacattgcatcctgctcgg
gatgtaaaattccgacgccaccacgaaccaccaccacctccaccgaggcaccgctaccggaaaccagcacccagtacgtg
ccaccgttcaagatcgtcaataagaatgacctcgaggcggatggaaagccaacaaccaccaccacgacgatgatggcgat
cacgaccacgacgccacagtccccgggatcttcaaaggaagttcctcaaaagttaatcgaaaaggcgccaccaacgacga
cgacgacgacgactaaggagcgtcctggttccggtgcatcaaaggtaaccaacaacaatcgcaacaacaacagcaacaac
gaaccgacgaaggaacgcgatgaaacccgcaaaggtatgcaacgaccggcgtcgggcgctaaccgagtgaacgaagaaac
accgcaacttaacgaaggatcgcgacccgccgcgaaggatggtgatccggtgatgaaactggttgagctgcacacggcca
acatgatccagcacatcctgaatgggttgttgtatcggttcaactatacggcgggttatcacgggcatcacgagcagggc
gatcgacagggtaacaaggagggtggttacttcgccgtcggtcgggatggaatacggcgcggtgttagctacaaggcgaa
cgaattcggtttccagccgcacgtaaagttcgagaaagttagcccagaggaaacgcctcgcgaggagacggaagaacagg
ccggcttgaaaggattcgatttcaagtggttctatggatcgtaa
>1100.g189
atgtccactccatcgaccggccggacgccggacaagaagaagaaaccgttgccctacttcatgcaaaagtcggaagacca
agcgctgccctcgttccagaaccgccgtacgctggcagaccacgtcaaggataatatgctgtgcgccggaagaaaaaact
acttccagcgcattgtctacgttggccggcatccgaaagtgaccgggatgacactgcgcgatcggttcctaaagctcatc
aaagagatccaagaagcgacgaccaacgagatcaaactgttcggattgatgatcaactttgatggctatacggtgcacat
gatcgagagtgccgaggaaacgatcggagagtacatgcagcacctagcaacgaccactggactgtttgatgcgagtcgcg
ttatcctggtgtacaacaacattaaccaacggttcttccggaagctcgtatggcgtgcgtccgactatctgaacgaacta
aagcgcaccgagctggacgaacgggatccgcagttgatgcagaacaccatcaacagcttcatggtgaaggtgtacaaatt
gatctctacagcaagttatctaccgttcttattcacaggatctgccttcaaatcgctctacctcgacgaaaactacgaag
agcacacaccggacatcgccatcctagagtatctgctaggactggactgccttttcacggtcccggagtacgcacggttc
tacggcaagctacccgacgtgaccagcttccgtgatcgcgtgtggcccattccaaaggatctcacaccgtacgatgtctt
cgaaaagagcaagtacgacgtcaatttgacgttcggaggcaaatag
>1100.g190
atgctctgtctgcagcatgccggtgcttcctggggtacaccggacagcaaccagtaccacatccagacggacgagggccc
cgagcgctacttccgctaccagaccgacaatgggcagttccgcaaggagaagcggttacaggatggcaccgtcataggaa
cggacgcgtggatcgatgcatcgggctatctgcggcagaatgattacatcgccgatcacaagggttatcgcattctgaag
tcgaaaacggtctacgtcggtcacgatcggccaatacaggatgcgattaaggtggccaagaacaaaccggcggactcggg
cattctggtaccatcggatccagcctacgaaccacctaaagcaccatcgtctccaccagtaccatcacctactccctcac
ggcatcgtccttcctccgttcaaccgatcgcgttcgttccttcaacgaccgctcctatcactctgctccgccatccgcca
acaccctccctgagtgcggtctttgttcggccacactcggaaccgatcgcctccaactatctaccctccggtgctcacgt
ccccgaacagcagcagcagcactatccttcccaatcggccagaccgccaccgctcgacatttacgtcccatcgacaacct
acgctccactgaccggtaatgagctgtcatcggccccgatagccctctactcaccgtcatcatcatcatcatcatcatca
tccacaccgtcgccactgcgcgacggttccgaggcacatctacctccgctagtgctctaccacaacggtcacatcgaagc
gacaacctacaatccccgtcttcgaaagcctaacccagcggaaaggcgccgtcgaccggttagtccgatcgtaatcacct
cctcaagaccttacctcgaaaatacgacaccggcctcgacgtttagccatcagcagcagcaacaggaacagctgcatctg
ctccaaccaacggcgacacggctcgactcggacagcaatctgctcgatgactacaatcgcgatctgatcgattcaccagt
gagccgatacgatcggtacaacagtcgctacaacggagtaaacggccacaccgggatccgtcgcacggacacggcgccgg
gatcgcacccgtacgatggggtagccgtgacgaacgatggcttccggtactacctgccgcggcagtatcacgaggagcga
aactcggccagcgatacaagggacggttcgttcgggtacatcgatccgttcggtatacgccgggtgatctactacaatac
cgatccggagcagggttttgtgcacaggaagaacaatcgattcgtcggtttcgatgcgacaccgtacgatccgcggccac
tcggtgcgtag
>1100.g191
atggggatagcaccgctctacgttgccgtgctgatcgtaggagcggtcagcattgcaccagcgatcgctgacgaagccgc
cgctgataaagtgccaacggatcagctagctttggttaactttggtgcacctggtgggctgcttaaccacgtggcgacat
cgacgcaaattctgagtggcaccggtgacaagctagactttaccggagatcacttctttggccgggaccaggaaaagcat
gaattcaatcggcaggcacacgttaacctggaacacgttcgccatcaggatccgcatctgcgccgtttcttagggaaatc
gatcgtcaaaaggcaaggaccctatccaccgcgtgtcgatcctccgacgcactatgggccaccgccgaccacaaccacca
ccacggagccaccgacaacgacgacgacaacaacgacaacaacaacgcctgctccacctcctccaccaccaccggccacc
ctgccaacagtggaaatagtgactctgccaccgtttcagccagaaatcgtcgtaccacatcaagaatacggattgcctcc
atcctaccaaccagcttatggccttccatcctctgagcagtcactgtacgctgtcgatcagctgtcccagaacctttacc
agcagctgtaccacaagtaccagaagagaactcttgggccgaacgtggccctgaaccaacgaacgaaggtggaccttcaa
tccccgtgtggtgcaacgatcctctccgttccagatcatcacctctcggaggaaccagtggaaaccgggctcgttgtgga
cgatcgatccggtccggtcattcgtaactccggcaccgactgtgctccggctccggttgttgatttgcggttagagcgac
cccatcaaccgacggcacccgtactgtccacccaatcgcaggtctttctcgtccagggcaaggaaccgtatccggtgctg
agggcgaaacaggggcgaagcagccagacgaacgttagacggggctcgtacaagtttatccacacggccaagcaacgtga
tggttcgtggcagcagggcgaagattcggtcattgtaccatcgagtgagcagaccggtgagatcaaccagattgtcgtct
gtacggtcgattgttacgcggtggaggagaagatacagccacccccacagccgccagtggaaattccaagcgatggacgc
ttgtggtctattaagccattcgatgacattcccgggccgagaggtccactcgggctggggaacatcttccagtatctgcc
gggtataggacgatacagcttcgatgccttgcatctctcaggagaggataagtacaaacgatatggagcgatcgtgcggg
aaacgatggttccggggcaggatatcgtatggttgtacgatccggctgatatagcgaccgttctggatgatcgtacaccg
ggcgtgtacccttcccgtcgaagccacacggctttggagaagtatcgtaaagatcgacccaacgtctaccgcaccgcagg
cctgttaccaaccaatgggctggaatggtggaaaatacgatccgaactacagaagggtctgagcgccccacaaaacgtac
ggaattttctacctccaacggatcgcatcaccaaggagtttgtctcgcgtctcaaacagctggggagcgcacaacccact
ggatcattcttggttgaagacctaatgcctgccatctcgcgcctcaacctcgaactgatctgcctgcttgcgttcgatgt
acggctggacagtttctccgccgaacagatggaaccgaactcgctggccacgcgattgatggaatcggctgaagtgacca
actccgctattctgccaaccgatcagggttttcagctgtggcgctactttgaaacaccggcctatcggcgccttcgtcga
gcccagcagtttatggagaagacggccgtcgacttggtgtcccagaagctgctctacttcgacgaggatcagcaacggtt
ggcgagcggggagcacggttccaaatctctcatggaggagtacctacggaatcctaatctggagctgaacgatatcatcg
gtatggcggccgatctgctgctggccggcgttcacacaaccagctacaccactgcctttgctctgtaccacatggcgttg
gccggtccgaaggtgcaggatcggttgtatcaagaagcgaaagcgatgctaccggatgtgggtaacggtcgtatcggtgc
cgctgcacttggatccgaggcatcttactgtcgcgccgttttgaaggaaacattccggctcaatcctatctcgatcggag
ttgggcgcattctgaaccgagatcaagtgcttagcggataccttgtcccgcgtggaacggtaatcgtgacgcaaaatatg
atttcttgccgacaacggacgtactttcgggatccggatcagtttctaccggaccgttggatgcgtgaaacgaaagaaca
cgtgagcccccatctggtgctaccgttcgggcatggaatgcgttcctgtattgctcgtcgcttggccgagcagagcattc
tcgttctattgttacggatcatccgttcgtatgagatcgagtggggaggcagtgtgccgatggatgtgaagacaaagctg
atcaatcaaccggatcaaccgatacgcatacgattcaaaccgagacaagcaacataa
>1100.g192
atgccgtacaaaagattcgtagaaactggccgcgtcgccaagtgtgctgttggaaagtacaagggacgtctcgtatgcat
cgtcaacgtgattgatcagaatcgggtgctgatcgatggaccgaccagcggtgtgcctcggcaacagtaccccgtcaacc
atctgcatctgacgaagttccgcgtgcgcttcccgtacaccgccaagacacgcacggttcgtctcgctttggaaaagtcc
tccatcaaggagaagttcgatgaaaccatctggaaggagcgtgctgtggccaagtacaagcgcttccacatgacggactt
tgatcgcttcaagctccgcctggcccgtaccgagcgcaaccgtgtggtgacgacgcagtacaagaagctgaagaagacgg
tcatcaacaacggtatgctgttcggcaagccagtcaagggcacgaaaccgctgccgaagcgccgcaccaagcagccgaag
aagaacaaggagggcaagaagaagaaggtcgcggctaagaagtga
>1100.g193
atgtcggtggccaagttcgatctgcggaaggtacacgagaagttcaacgagagcctttcggaagaggacgatgtttacgt
ggaccagtatctggaggcgtttaaggagttatataaatttttccagctcatgggtacggtgttcggattcgtcagcagcg
acgtgaaggaaaaggtggaaatccttgagaagctgcgtgcgaaagagaatgccgaaagctttctcaccatccgaacgatg
atggagtacgagcgggattcgaatttgctcaacaaaaaggactacgtgtccggtagccggacactgctacggcttcatcg
tggactggactttatacaggaatttttgaaacgcattggtgagctggaggccgatgcaaagacgaacggagtgtgccagg
cggcgtacaacgatacccttgctcaattccatccttggatcatccggaaaggtgctaacgttgccatgtacgcgctcccc
acgagggaccagttgctggagaaagtttgtctcgatgtgaccgttgccatagatctgctgcccgaaatgcttgccgtaac
gcggaaagtgtacgatcgtacccaggatctctacaccaagtacgatctgcacggtttaccctga
>1100.g194
atggcatcaaacggtgattccagtttcaatccagtggcggcagcggctgcagtcgacgtggaggatgtgctgaaaacatc
gcccgtgaaactggacaaccctcggttagcgtggtggcagcacaaacatccaaccatcaaacgggtcctgacccttgctg
gcctcaacggtgctgtggcggtgtttctcggatttgccgttaaacatcacctggaatccacatccgaagaaaatgattgc
aaaccaaactgcggcatacggtggtgcgatggcttcgggatgttgcttctgctgctggcattcatctacgccggtttact
gtacttcctgatcatcaaaccgggcattagtgaaaaaattaaagccaacctaaagttaggtggtacttttctctcccact
tctgctcccagtggccagtgatagtggtagtaagcatcatgctgctggcgctgtttggtatctttctgtacattgatctt
agccacgatatcagccgcctaatgtcgctcgccggtctggtagccctactagcactctccttcttggtttcgaaacatcc
aaaaaaggtaaactaccgaccggtgctgatgggtttgctagtgcagatcctgctgggactgctctgcatccgctggacgg
tgggccgaagcatattcgcctgcctcggagccaaagtggattcgtttctacagaacgcagtcatcggtgcacagttcgtt
tatggcgatgcactcatcaaccgttacgctgtgttcgccttctacgtgctgtccgtgatctacttcttcagcttctgcat
ctcgatcctgtactaccttggggcgatgcagtgggtcttgctaaagctcggatggatcctacagtgtgtcctggggacaa
cggtttgcgagagtattatggccgctgcgaacatctttctcggtataagcgaatctccactgctgatacgaccgtatctg
aaggatctgacacactcggagctacactcgatcatggcatcggggtttgctactgtatcgggtaccgtgctggcggctta
catttcctttggagccagtccggggcatttgataacggccagtgtgatttctgcaccggcggtgctttgcgtggggaaga
tcgtatatcccgagacggagaaaagtaaaaccagctccgacaacattcagatggagaaatcgactgactcgtcgctggtg
gatgccgcatgtaatggagcgaccatgggcatatcgctcgtgcatggaatcatcgcgaatctggttgcattcgtttcgtt
tattgcgttcgtcaatggaatcctggcttggcttggtatgctggtgggagttgatggcgtttccttggaaggaatttgtg
gtatcatcttccgaccgttggcctttctcatgggagtatcgtgggaggacagtgggtacgttggagagataatcggtgcc
aagacggtcatcaacgagttcgttgcgtacgaaagattgggaggcctgattcgtaatcaaaccatttcacatcgatcagt
gacgattgcaacgtacgcgatctgtggctttgcaaatccatgctctttaggcatttcgattggtgcactaagtgcgttgg
ttccgaatcgtcgaccagcgatcacgtccgtttctatgcgtgcgatgttcaccggatcggtggcttgttttatgacggct
tgcattgccggactgctgatcagcgaatcgccaacggatgaaccggttcgattattcaatgtaacagtatga
>1100.g195
atggttggagtattgcatctacttccggtggttgtgctctgcctggtacaccgggtggcgagtgccccacaaacggacat
ttacacacagtaccctaacggagccttcgatgatccagtgccaaacaacgatcacaataatcagtttaaggagtatgctg
cctacctcactcgcttcgacccgtgggtaacgggccagaaggtaccgatcccagccgatccagccacggatgcccttcac
caggatctgccaccggaagcggcttcgcttggttcgggccgagtcgtccgcacgcccgttagttttgatgatcctgttcc
actgggaagcgaaacgaatccggcctacaatgattacatccgtgagctgacccgctacgatccgtgggtttccggtagcc
aagcgaacggacacgcggtttacaagcgcgaacagcagccgtccgccgacgataagttaatcagcgaggagaaggacttt
ggcgcgaatgttgaggtgacggcaccggtggagtcggagaccgcgaatccggcctatggtagctttattcaggagctgaa
gcgctacgatccgtggctggtcggtcataatgtaacgattccgcacaatgaaacggccgatcagcagtgggccgttgata
aagatcagtag
>1100.g196
atgtcaaccaggtcgcttctagtggtcctggcggtggtagcgctgatcggcgtacagcatagcaaggccgccatcctaac
gcgtgcgatcgaagcacagaaatcgttggtcgaacgggaggagcaactgttggcacaggccaaggatcaactgtaccaga
cggcccagaacgccctcgatacgtcgcgtgatgccgtgatgagtgccgccgaacagatgcgctacacgttgttgtccccg
tggcgcatggcatccgaggcactcgagcggcccaagctgtacgccaagtatctgctggcgaaatcgtttgccaaaccggc
ggacgaatccgacgccccgccagccgtcgtggatctgaacgatagcgaggcaaccatgacgctgcctcaaatgctctcca
acctgccggtagttcgcctgtttaccggtgatgccccaacggaggacgccaatgcgcagagcaaaccgagttcattgatt
gaattctcggatttcaacggcccggcaccagccccgctgccatcgccaacaacggagccggagaagataacgccgatgaa
agtgatcctgctgtag
>1100.g197
atgatagaagaacagttcccttttaatgccgatcaggtgcgcatactggtgtttaaggagtgtgatcttcgtggccggaa
gctgctgttcgattccagtacggtggagaaggtgccatcggatttgctgagcagtgcgacgagtacggccgatcatcatc
cggcttcggtgccgcaggtccagaagtgtgaacattgcaatatcgtctaccggatacggaagcaaaacgatgtacggaat
gaggcgagcaaggaagagctcaaacagttccacgagatggtgttcggatcggcaccgatcgcgttccgtgggaccagctt
caaggtgcactggctgaaggcgcccaaaacgctaatgtgctcgctggttttcccagctcccgttccaagcggatcgaaaa
aatcgtccgtctcaacgtatcccggatcggaaggatccatctcggcggttggcaatggtggaatcggtgttggtggtggc
catggtggacccgtggactacaatccctccgtcagcgatctcagctcgatcggtacgggatcgttacactcgtttacggt
ttcctcgtccaccgccactcagcatgatccttctctacagcatcgcctccgcccggtgttgccggctgagttctgtaact
ttgatcggtatgccgatctgcgacactcatcgcacagtggtgtcgattcggggtacggtggaacggatccgtggtttctt
cactcttcgggctcgtcctcttaccgccatcccgcatcgtcgtcacaccggagcagcatctcgtcgctttacagcgattt
cgactacatgcggcgggtgagcgtggacaactttagcatggacattccaccgtcaccgaactgtgtgagtcttggtgatt
gccaatcgtacggtagctttcatcggcgggtgtcgaagaatttgtccacttcgttcgagaatcgacacacgatcgccgat
catgtggggcacctggaggagctgggaccgatgttggctgcggcggccagtacgacgacggcaaacggaggaacggccag
tgatggctgtgtggtgacacgcaatcggcgtaacagtgaaacgtttgagctcgggcgacggaaagcgttcagtggtgggg
agctcctatcaacggccaccaactatcaagcgaaggcaccgagcaaaaagcagcgtctcggtgtggccgtgtgcattaaa
ctgaacgaggtgatgctacaggatacggatacgttctgttccgagcacatgaccgtgttcgagtcgatcctgtgccgtgt
gcggatagcggtcgagaaggcatacgtacgctggaagctgtttctgcagattatgctcggtgcatggcactcgacacagc
agtggttgggcgatctgtttacggctccgcgacttagcaatcccgtatggttaacgttgagcagcagtacgctgacggat
cgcaatctggcaaccgtggccaataccttcatgagtgatctctgttctttgctttcttcggccgacacgaaggacacgaa
tttcttcatcagtaccatgatcacggccgttctaacacatcatctcggttgggtaggaacgatcgccgcaatgacggcga
gtgatgatagttcgccgagcagcaagttagatctgataaggcgtgaaaagatacgcatgacagagattacggccaaccat
ccgtacagtgtgctgtgggcccagctcggtgatctgtacggtgccgtcggctacccgacgaagctctcgaagacgatcgt
ctgcagtagcggccagctcgggaacatgctcgacaagatactgaacgtgctgtcgtactttatccgctgctcggagatta
agcgtacggtgtatgtggaatcattcgatgaatctaacgttcggacggcattcattacgcagcgcaccctgcccgtcacc
catgatgatgcagcaatggatagcgaacgcagcaagtcattgaacacgctgacggtagtgcccagtagtggcattgtggc
gggcaattcctcgccgaaactgctgcgaagtgcatccagtagtagcggactggtacgctcggcgacacgtatgaagaatc
tagcaacgctcggtgaaggaatggtaggagaaacatcaacggacacggctatggaaggtgggaatggcaatacgagaacc
gtattagctagcggcggtgcgccaggagcaggtgaaggtgaagaagtacaaaaggcactcaagaagaacataatgaacga
cattccaaacgtgctggtgtaccgggactcacgcttcgttcgtcaggagctacggatcgggaacaaaagcatggacaccg
ggctggtgatgaatgaccgcgagaagcagtacctagaggcacggtatcagataggaaaagcgggtcccctgcaggccgcc
caagtggcagtcctgctacaacagcaacgacaaatgtcaccggatgagctggcccaagatgcgcttatactggagcagca
gcaccagcatgatgccgatgatgatgatgggttcgatcgcgaatcggtacggctttcgtacctgatcaccgagaacagta
tcggccagtccggacaaccggaaagcggtgaaccacagcagcgattgatctggggtgtggataaaacgaaggaaggcatc
ccgttcgagcaactcaagtacatccatctactgcggggagatttcaatctgtggaaagactcgtccaccgacagcgaggc
agcagcgcacggtgagccgaaggatcaagagcccgaagtcgatgaggttgtgttcgtactgggtgataacgatcgactga
agaacatccatcggaagggagagtctgaaaaggactcggtaaagccagtcggtccattgatgaaacactgctgccatcag
aagtacaaccgtttcgacaagtatcggcagatagcggccaactttctcaagagccgcaatcttcccgattaccatttact
cgagcggagtagcaaaagcagcacggtgatcgagggtggtgatggcgaactgctgaagccaccggtgggtgaggtggata
cggtgcagccaggcgatcaatgcgctacctgtcgccagataccgtccatgttctatctgcaaacaccaacgaacgcatcg
gagatggagtttgttggtgaggccaccagctatcggttcctggctgaacagggtgaaccattggaggacagtgagcggtt
gcataccgaggacctgaagccttactctgacacttcctccaccttgcgaactggcaaccaaaagtggcctgggcacgagt
ataacattcctcaaatcatcctgtccccgcatatggccacgttggatgaaaacgatgagctcaaggccaagcatccgcac
agcatcctcaagctaatcgatattccgttcccgaagggaatgcgtacggccaccggtgggcacaacgatgaaaataacaa
ccctcatggtggtggtgctggtgcaggtggttgcggtggtactggtggtgtttctggtggtggcaatggaagcctatcgt
cgtcccatgccggtcacatgagcgagacggtaggtacgggccgagagagtgacaagactgatcggggaggacagggtgga
ctgatgcgctgctatcgaaccggctttatgccatcactgtttagccggacgaccgatcactacatgccggatatggtgct
acaggcgacaacagcaaaaccgtcggagtgggaaacgacccttaaacgggatctcaatgtggccgcacgcttcacactgt
tcgagcagcatcttaccgagaacaatgcgattgtcgccaatctggacaagcatgaggtacggctacattcgtcccagtct
ctggtggacggtgatatcattggtatgtcgcagttggttagctccatgctggaagctgtcaacgcgatgtggtccgcggg
catatccgcttatcagtgtatggcattcatcgagtcgaagctgcgcgaaatgtacctgcaatcggagacgatcgcgagcg
taatgctggcgacggacttttgcaccacgggttccatcacctccgccatggatattaccgcgaacgatatggatctgctg
atgtcggttgcgtccgtacacacgccagaggtcaccaagcgatatcgggttttgatgcgctag
>1103.g198
atgcgcgactttaccagcctcttcggaagccagtatcactcgatattcggtggtccggtcggttccagttgcgccaacag
tggtggcggaaatgtggaatgcggtggtggtggtggtggtagcggcaattcaggcagtaccagtggatccggcactccgc
agcgacgccgatccgagagcctcggtccattccggcggcggttgcgttccgaattttcgcttctcgactacttcttccac
caaccgaagcatgggcggcatacgcgttacccgaaccgaacgttcatgctaatggccgccggattcatgctgatcatctg
cggcagcgtcctgcacctactggacccttacatgctcgtcttcaagtggaaactgaagtttgaggaaggctcagagatat
tcaacctctggaggactccacccgtggatctgtacattaagatctatctgtttaacgtgacgaatgccgaggactttatg
gccggccgtgcagataagatgcaagtggaggaagtgggcccgtatgtctatagggagcttatgtcacacgatgaaatagt
gttcaacgataatggtaccgtttcgaccagaccacaccatccgttgatcttccagaagagtctgtccggtaatcggcgcg
aagatgatgtatttatgatgccaaacattgcactactgagtatagctcatgtggcctcgaaacagggctacttcatccgg
tggcccatcaacatgctgatccggcagaccaagatacagccgctggaacggcagacggcacgggagttcatgtacggcta
tccgaccacactgaccacgctcgggtacaccttccttccgaactggatctccttcgacaaggtgggcctgatcgatcgga
tgtacgactttgacgatgacttcgagacgttctacacgggcgaaccgttggccagtatgtcgggcctgtacgatacatac
ttgggttcgcccgatttggctcaatggaatgggaagcactgcagcaacatccgcaacgcatccgatggtacgaagttcaa
gagcttcattcaacccgacgatcagctgctgttcttccggaagagcatgtgccgtgcgcagcgattgatccaaaacggaa
cggactacagtgtgaatggcctgaaggcgaccaaattcgtgttcgaggacaatgcgctcgataatggtgagatcgatccg
cgcaacaagtgctactgtcgggaaggttactgtttaccccgagggttgatcgatgtaacgagctgctactatggcttccc
gattgccctcagctatccacactttctcgatgccgatccgaaggtgctggagcacgtgaatggttctcggccggatccgg
tcgctcaccggacacacttcatgatcaatcccgtaagttccactgcgagtgcagcgtatgtgcgtatgatcggataa
>1107.g199
atgacaatgggcgacgaatcgcccgtcgttacctcgctggtgctgcccattctgatacgaccgattttgtcccagctgga
acgacgtgatgttgttgcatcgcagacactgcgagccgccctgaccaaagcggaacagagtcaccctggcttaacgtacg
atcttgtgatgggcatcatcaagaaaggcgacatcaacgtgaacatgaacgaaagcattctgcggctgcagggtgccgcc
accgatacggatcttattgaatatcgcctaaatcgcacggaagatgcattccaggaactaaacaaaaagtcagccgcgct
aaaacgaatcctaagtcggattccggacgagattgctgatcgaaaaacattccttgagactataaaagaaatagctagtg
ccatcaaaaagctgctagatgcagtgaacgaggtagtaggcttcatacctggttcctccggcaagcaggcggtcgagcag
cggaaaaaagagtttgtcaagtattccaagaaattcagcaccacgctaaaggagtacttcaaggaaggagaagcgaatgc
agttttcgttagtgccctgtacctgatacaccaaacgaaccagatcatgatcacggtgaagaataaatgcgaatag
>1107.g200
ttgtccaagcgtagctggttgttagagtgctgtaattttcgtagattcgatcctgttgtgggcatgaaggatttccagtc
tccctttggtgagtccatcagcgataccgaagaggacgacggcgaaccttatctgctggacgatttcgagctggttgccg
gagacgaggagcgattgcggttgatatttgccctcgaggggggcatgcaaaacgcgatggaggacggcgacggcgattca
accgatgattattcgaacgcagataatcaaggagacgaggataataagagcagcaactcggacagcgatgatgatttcac
cgactcggacagtgattccgatagcggcgcggaacgaaccgtcgaaacgagatcgaaaacagccggccgagctgcgaccg
gtgatcccggcgagggatcgacggcaccgacccctcggcgaatcattgacgattacgacgaggagatggaagaggatgag
gtggtgaaagccatcattgccgaaatcaagaaacctcgctcgaagccgcccgacatccgcatggaggatttcgttgtcga
cttgtcgtttcatccgcgacaggatatattggcgatcgggacgtccgtcggcgatgtgcaggtctatcgctacactaatg
acgagaatacactcctggacacacacgagcttcacacaaagtcggtgcgaggggtggagttttcgcgggatggacgactg
cttatatcaacgggccgcgatcgttcaattctcgtgacggacacggaaaccggaaagctgacgttctgctgggaggaagc
acacgaagagccagtttatacgatgtcgatcattggcgagcatacgtttgccactggcgatgatgatggtgtcctgaaga
tgtgggatgtgcgccagaaagaagccgtattcaagctgaaaccggtggaggatttcatttctgcaatcctctcgaacgca
cagcagcagaagtacttgctaatgacaagcggcgatggattcctaactaccattaacattgcacaacgaaaaatgcacgt
ccaatcggaaccgtacgaagaggagctcaactgcatgggattattcaagcgtgaaagcaagttagtggtcggcacatcga
aagggaactgctatacgttcaattgggagcagtttgcctatcattgcgacgcgtttacggggccaaaagccggagccaat
cggatgataccgatcacggagcagattgccgtgatggcgggcgaggatggtgtcataagggcgatgcacatggtgccagg
ccgtatgctcggcattgtcggacagcacgcgatggccgtcgacacgatggacattagcgggagcggtgagctgattgcta
gcagctcacaggacaacgatgtacggttctggaatgtgaaatacttcgaggactttgacgacatcaagtacaacgctaaa
ccggacaagcgagccctaaaacacaacctgccttcctcgcagcgcaccaatgcgcgtgattttttcgccgacatggacga
cgattag
>1111.g201
atggcgtacgttcattcggacaccgaaaagctcagtccgttgtgctattttatcatgctcggtagcaactttcttatcgc
tgctctcgtggcgtccattccgttggtgacagtgaatgctcagtttaccggatgtgacaggaaaaagaccttcaccagtg
gcgaggtgttttatgtggagtctcccaactactccaactactttccacggggaaccaattgtcgctggcagttaaccgct
cccgctggtaacactctgtacatcaactgttacgatgtagtgctagcatcgtcaaacttgtgcgctgccgataggttgga
ggtttccctgcgcaatgatccaacgctagcatccgcgacaaagtactgcggtcgaaaggctttcacgctgcagaccacgg
gaaatcaagcgacaatggctcttcggacgatcagcaccacaagcggtggccgattccggtgtcaggtagtggcgcaggct
ccgaaatgtagttgcggtctgcgaagaacttccaaaatcgtcggtggagtacaaacacgtgtcaacgagtttccatcgat
ggctggtttggttgactcaacgtcgcgcaatgttttctgtggtgcaacgatcatttcggagtatcacgccattacggcgg
ttcactgtatggctggacgaagcatttcggctgttggactgctggtcggggatcatgatctctctgtggggacagacacc
agctattcggtgttgatgcgtcttgcatcattcaccaaccatccatcctaccggagctccccgtctaccaatgatatcgc
cattgcacgcaccgccgatcggatcgtcttcaatgcagcagtcggtccggcctgccttccattccgattctctacatcat
ccttcgtaggtgcggtagtggaagcgactggctggggtacactcgactttggaatgccagcctccaaggtactgcagaag
gtatcactcaacgttatctcgcaacagtcgtgctcctctcaaatgccaaacatcgtcgcgtcgcacatctgcacctacac
gccaggccgtgatacgtgccagtacgattctggtggtcccttgtttttgacatccagcggctacctctatctagtaggcg
ttgttaattatggtactggctgtgcgaccaacaaaccatccgttagcagccgcattacttctcatctatcgtggatacag
agtgcaacaccgggtattaattactgcaatccttag
>1111.g202
atggttggttggttagtaagctgtggggtgatcttagtgacgacgacgatcgcctctgtcgcgggtcagtatggatcctg
cgatttgatctataactacgctgcgggtcaaacaggctacattgagtcgcccaactttcccaactattacactcccggta
caaagtgtcgctacaccgtaaacgcacccgttggctattatctgtacgtgcagtgttatgatatgtatcttccttcgagt
acggggtgttactacgacaagctggccgtatcacttagcggtgactctaatctagccgatgcacagctacgatgcggaac
gggtacgttcaatgtgcagacatcttataacaagctggtggtggctttactgggaagcaccagcaccactggcggacggt
tccggtgtcagataacagccgtcaagattccttgtgactgtggaagacgaaaaacggctacgatctacaatggtgtcccg
acgaaagccaacgagtaccctatgatgtcggcattggttgacgtaagatcaaaggaggtagtatgtggctctaccattgt
gactgatcgccacgcattaaccgccgctcattgtttgcttacaagaacggtaactggcacagctttgctggtcggtgatc
aaaacgtcaaaatcggaaccgatacgccttactccgtggtgatgctgctgtcgagcttcatatcccacccgaactataat
ccgaccggtaaaacgaacgacatagcgctcgtgcgcacaaccaacacgatcgtcttcaatccaggcgttgggcgcgtgtg
tcttccgttccgcttcggaacgagcacttttactggtgccgctgttacggccctcggctggggtacgatcgatttcggtg
caccaatgtcagcggaactgctgcaaacgacactgaacgtgattgcacaaacggactgttcgacgaggctttcgcggacg
attcaacccacccagctgtgtgccttctctacgaaaaatgatacgtgtcagaatgattccggtggcccattgtactacat
cgacccgaacagccagctggtgtacgaggtgggaattgtgggctttgggcggtacaactaa
>1111.g203
atgtcgaagtggattaataagcagaaggtttttgctttccctctttcaccgctcaaagtgccatccgtcaagagtggcac
cattgggacggactcggacacatcattcgaggacctgttccacttcgtcttcaagtgtttccgttgtctcggtctaactc
cgggtgagatgaagcgtgaaaagggtcgctatatcgttcaaaacactcgctggatgatggtgatcgtagcgatgatggta
ctggtcgcttgggctacgctcatcgaaacgttcttcatcgagacgcgatctgcgctaatcacgggaatcgcgaatcatat
ccagttcctcatgaacacgatcgcattaacgacggcctggataatgccacagttgcagccacgtgaattggaagccatct
tggatggattcctgaccatcgatcgtgaactgtgcacctacaatgcatcgttggtactgcccccggtgaaggccaagttt
attatgcaatatctgtttgtcgtgggcgtactggtgatgctcgtagcgtacgatggatttgttacgttcggtgatgtgca
aacgagccgggtgtggtattgggtgtgccatcaaataccgttcatcatttacgcgatggcaatgcttgctgcgtttgtgc
tggtcagttggttgttggctcgcttcaaacaactcaacaaactggtcgagcaatactatcgcgaagggcaactgtgcgat
gcaaagcctcctatgtctatcacgttcgcggaaacggtacagatcgaggatgaaacaaaggatgcctcgtcgctgggtga
acgggagtacttttctgaggttcagatactggccatcgtttctcgtgcgattgatttggcacaaaagattgaatcctact
tcgggccactgtttctcaccgtctatacggcgctttttacggtcacgacaatccaatcgtactactgctaccttcacatg
accgagcaaaagtacagcaaaggcctcacgatcgagtcccttttcctttcgcttagtatcattgtgtcgaatgtgatcac
catcgttgcgctaccgtacatctgtgaaaaggtggaaaatgaatccaagcttctcatgtcgtacctgtccaagctttcga
tgaaaaatggtcagatcgctcagcaatctttcatctggttcccgaatctcatttccagtgtccggttttcggcactcgga
ttcttcaacgttaactacagcatgctatcggggtttattgcgggcatgatcacctatctgatcatatttatccagttcaa
ctcgatggtaccaggcaatgctgatgacgtccattacgcacgacgacaaacgatcaatccagtaccgactagtgtcattg
aggggggcaatacaaggatgatgcccatcccaacctaa
>1111.g204
atgcaggcccaagatggcccaaagcgatcctccgaccaccgccactaccaccaccagcaacagcagcacccaccggcagc
ggaagtgagcaattgtggcacgtgcaaccggacatttgtgcagcacgcgagcgtcacggtttggttgtggctgtggctct
gttgctgcagctttgtcatcgttccggcccgggccggaccaccacgctacagttctcgcatcgtcgaaaccaagtccggc
gccattcggggcgtcatccttgagctcaactcgaaacatcttgaaccggtggaggtcttcaaggctgtcccgtacgccac
gccaccgactggaaacctgcggttcgaggcaccgaagaaactatcaccttggactggcactaagctggccgacacgtacg
ggcccgtctgtccgcagagctttccagacatcagcaatcgtaccgcggcgctactctcgatgccgaaggggcgttatcag
catctgaaaaggttgcttccactgttggctaaccagagcgaggactgtctgacgctcaacatttacgtccccggaagtgg
aagccgtggcctggaggcaccatactcaatcttcttctacattcacggcgaatcgtacgactggggctctggaaacccgt
atgacggctcagtgttggcgagctacggtcacgtcatagtagttacagtcaattttcgtttaggaatcctcggttttctg
aaaactcgtgcctcactgtcaccgggctctggcggtaatctaggattaatggatatcatcctggcactgcattgggttcg
cgataacattgcctcgttcggtggcgacccgaagcgcatcaccgtcgttggccacgataccggggccgccctggctaacc
tcgttttgatttcaaagtccggaaaaggactcgtgcagcgagcggtactgctgagtggatcggccctcagcccttgggcc
ctcatccccgatccggatacggtgcggctggaagtttcgcagcaaatggcatgccatctggtcccggggcgcaacaatcg
aaagccgacgactgacgacatcaccgattgtttacgggacaaaccgatcgaagcgctgatgggcgttcgcttgaccaacg
tccgctttatgccctcctggggaccgtttcttccgctcgaggactcgcttgatccggagtttgcgatggaacactccggg
gagggatttataaccagcgagctaatgctcggcatgacaaccaccgaaagctacaacgatttcagtgcttccgatatcca
gtatggcctcgaagaggatcaacgaaatcgactgcttcgaacgtacatccgcaacgcgttcacctttcacctgaacgaga
tcttctccgccgtccggaatgagtacaccgattgggacaaaccgatccagcatccgatcaacatcagggactcaacgatg
gaagcactgagcgatggtcacacggtggcgcccagcattaaggtggcctatctgcatgcacgacgcggtgccaaaacgta
catgtttcactttggctaccagagcaaggagagcgagtatccacagcgtctgggtagtgtcaggggagaggaactgcctt
acatcttcggactgccgctggtgcaaggactaccggcctttccacagaactactcgcgccaggatatgggtgtcaacgaa
gcggtgctcaactttgtcaccaacttctgcaaaacgggcgacccaaacgaggccggacagcagcagcagatcccgctact
gcatccggactatggtacggccaaggagcgaacccgcttccggctgatcacgtgggaaacgtacgaaaccaccacccagc
agtatctcagcatctcaacgaaacccaaaatgcgtagccactatcggggccataagatggcgctctggttgaacctgata
ccacaactgcacagacccggtgatccggaagtttccatgcgtcaccatcacttccgcgaacgggaaccacactattatgc
tggaacggtgcgtgcagagtccttcagtcgcccgaaatcgctttaccagaacggcgggctgatcaacgatgcgcaggaat
cacggcaggaatcgttcggcacggaatgcacaccggatccgacgatgggtgaagtactgcaggaagccaacggtggaccg
gtggatggtaattccaacgtgctaagcgaagaggaagaggaagagctgctggagaagcttgccaatcggcattactatag
ctacacggcagcactgggagtcacggttggtgtcggatgtctgttgcttctgctcaacatgttgatctttgccggaatct
actatcagcgtgaccgcacgaaacggaaatcgcagagcggggcttccaacgtgactggcggtagcggtgcaacgagcggt
acttccgcctccgtgtcggacagtgccgccgggacgcccgatgaatccgagatcccgctcaccagcattcccagcccttc
gccggtgaaagcaaatcggcgatcgatcgaaccgccaccgagctacgcgacgctcccaaagcaacgcaacggaaacaaca
gcaacgcagcatcggtggccggcggcagcagcagcattcatcatcagcagcaccatcatcatcaccatctgcatcagtat
aatcagcatgcggccaaggatgcgagtccgggctcgctcgccggctctccaccatcagccggtaaccggtccggaaccct
tgggggccgctgcactggaggaagttcctgcgaatcttccagcctcgccggcattcgaccgtactcgcaccagcaccaac
aacaggccatgtcgccccatagcagtggcggacacacggcagtgacaataacaccgccagcgaccatcacccatcatcaa
acacttccacgagcggcgaaagccccacttccaccgatccgtacgacaccgaccgctggctctagtgccggtccaatcgc
tccgcttacatccatccttgtaaataataatagcgcccatcagcaccactatccgaatggtaatagcaatggaggcccta
cgcagcaaccgccaagcagcagcagcagcagcagcgtcattactgtggatttggttaattgtacaaatccggccaaaggt
ggaccggcgagcgcggacagccctcagtccgccagcctcggtcaccagcatcatcatcatcaccaccaccatcaccatgg
gacgccgggcgcgagaaatggtgatggtggcactggcaccgcacccaacacttccacactcaagaaacgcgtccaaatcc
aggaggtgaccgtatag
>1115.g205
atggagaaaatcgacggagaagagtttaaacctagaattctacgcagtggcaaagtgctggggagcgtcgaatcgaagaa
accccaaagaaagaagcgtaaaacgaacagcaagcttgcggaatcagaatcgacgtcggctggtgctgcttctgaagatg
ctgcacctgctttgcccaagccaccgaaaggaaagccacgggatgatgggatacaggcacagcttgtggcaccacaagat
gtcggcaccacacaggaagctattgggaaaagaggtgcacccaagaaatcggtgttatctgttgaacatgccggcggatt
gaatgtaacgaaacggaccagaacgttgcgtatcaaggaagaacccgtagatccgcaaccagaaatcgaagacacggcag
ggccactgcaaaacaccgatcagaaacttcctgcggccattgttcttgatggcaggaattcaaatgatatgcaaattcgc
aaggatcccgatcaagcacgagtaacaaagagcacggcatcaactgttgatcgtacccacaaaacgaacgataagaaagt
tcctctcaaactgggcagaaaaccaaaaaaacttaacctgccgcctacttgtgaaacggctaccgatgatggtgatgcct
cgattatggaaatgtaccagcaacctctatacgcatccgacagcgaagaacttttgaaaatctcggttatcgccgaaata
ccgcccaaggacaataccgttgccctgcaggcgtccggggtttgctctgttttcgacatgaccgaaacggatcattcgtg
ctatctgctgctgcgcaaaccctttcaacggctaatggttcgcgaatggttctatagcaacgtcgatcaatgcctactcg
gcagaggcagtggcgtacaggatatggaaacgttgctaagcagccagctgccggccctgacaacacgtcggctgaatcga
gcagcctggaatcacattcggggcattctgcgccggctatccctagtacaacctcagcgtcgctgctcggagaagttttt
cctcgacgaacgtacgctgctagagcaacggcgagagaaggtgcggtttctgcaggccaatccaatgtttgaatacctag
acgacgatctcccagcggatattccggtaagcatcgagtcgggtgaccccgtcgtggccgtgctcaacgaaccctacggt
gtgttccgtggtgtcgtcgagaactttgatcgaccgatcgctcgctcctacaccgtacgcttcgaggatccagcaatcaa
cggtcagattgtaccagacattaacattgcatcggcctcgcctgctagtgatccgaaacaggaagctgaagctgaagagg
agatagtgatggttcctaagaatttctcaaaacagctagagttgttgaatcaacaactggatgaaaaggaaaaactactg
aatgcaatggagtgcttacgccttaggtatagaagcattccaggaccttccgggtcacatcaggtgcaggccttgatgct
ggtgcatcagcaacgctatcagctttaccttgacaatctccagaacatgaacagttcaattgccctgctcatgcgcacga
ttaagcgattcgggtttaacgtcgacgaagcgcttattgacagacaggtagtgcagactggacagcatctgcaggacata
tgcaacaaagccggtaacattcccctcggaaacagtgtcctggaattgacactacgccagctacgtggtccaccatcgcg
tttgaaagagctgcaaatgtatctgcaaaacaaaaaggtcttgcaatag
>1115.g206
atgcaaatcacggtgctggacccgaacatgacggagggcacgaccttcgaggtggccgacgatatggaggtcgagaatct
gattgccctgtgccggatggagttcaacatacaggccaacacggagctgaagctggcgacgaagcagggcgtcatgacgg
atcacaaggaaacgctgacgcattacggcgtcaaggatggcgatctggtgtggctacacaagacgaacccacggccagcg
cgtccaccagctccgactggtgccgaccatccgcgacttgcgaacctcgatttcagctccatccaagtgccgaccagtcg
cggggctggcgctagtagcggcggcggtggtggtagtggtggtggaggtggtgcctcggacaacagcagcagcagcagcc
tgctgaacccacgaccctcaccatcggtcggcatggaggatgatccggctgttgtgcgcgaaatgtttctctccaatccg
gaccagctggccctgttgaagcagaacaacccacggctagcggaagcgctgctgtccggcaatctcgatacgtttgcaac
cgagctgcgcaagcagattgccgatcggatggagaagcagcagaagcggctgcggatactgcaggccaatccgttcgacg
ccgaagcccaacggctgattgcggaggaaatcaagcagaagaacattgaagcaaacatggaggcggcgatggagtacaac
ccggaaacgttcggtaccgtagttatgctctacatcaactgcaaggtgaacggacacccggtgaaagcgttcatcgattc
gggcgcacaggccacgatcatgagtgcggcggccgctgaacgatgcaacatcatgcggctggtcgatacgcgttgggcgg
gcattgcgaagggcatcggcgtacagcggatcatcggtcgcatccacatggtgcagatacagatcgagaacgatttcctc
acgtccagcttttcggtgctggaagagcaaccgatggatatgttgctcgggctggacatgctgaagcgtcaccagtgcaa
catcgatctcaagacgaacgtgctgcacatcggaaccaccggcaccaagacgcccttcttaaccgagggcgaactgcccg
aatgtgcccgcttgacgggcagccccgaagaggagaagcgtgccctagacgaatcagcacgattggccgaggaactggcc
cttaaggaggcgcttagtcgtagtacccagggagaaggtgaccccgaggaggagaagcgtgccctggacgaatcagcacg
gttggccgaggaactggcccttaaggaagcgcttagtcgtagtacccagggggaagcatctacgagcggtaacagtagca
agcaaggaaataaccagcaaacctccaccagcacggtcactcctgccaccaacacctcatcagcgccatcatcatcatca
tcatccacgactgccgcacccgtaccgatggagcaggacacgccgccggcgtcggcctcactgccatcgtcagacgatgt
tccgctgacgctgctgccaaccgatcgcttcactgcgatggatgtggtcgagctggaatcgatgggattcaaacgacagt
tagtgatcgacgaactcagggccgccaacggcgataaaacgaaggcaacctcggggttgtttttgaagttaggataa
>1115.g207
atggcggctgttcatgaatttaaagttgaaatgacctgcaccggctgctccggagcggtagaacgtgtactcggtaagct
gaaagaaaaagtggaaaaagtggagattgacctggacaacaagaaggtgttcgttacgtccaccctgtcggcggatgatc
tgttggagacgatcaaaaagactggcaaggaaacgagctacattggactaaagcaatga
>1115.g208
atgtcgaatcctgtgctgttgcgccacctgaaaggccaccggggcaaactgacggccgtttcgttcaacccggaaggttc
ccggtttgtaacgagttccgcggacaattcggcgatcgtttggtccatccacgagcaggtccggtgcatgcggttcgagg
cccacacggatgtcgtgaacgatatctgctggtctccggatgggcgcatcatcgcatcagcttcgaaggaccgctcggta
aagatatggattccttcgatgctgggcaactgcgatgagtttcggggccacacgtcgaacatccgttcggtggagtttga
tgcatccggcaagaagctactgaccgcctccgatgacaaaactgtgaaactgtggcgtgtttcacggaaacactttctct
cgtcgttcgtgggccacaccaactgggtccggtgtgcccggttctcgccaaacgggaagatgatcgcctcctgcggggat
gatcgtacgctaaagttgttcgatcctgccaccggccaatgcattcacacgttcgtcgaccagaagggggccggctgcaa
ggtagcgtggcacccggacagttcgcttgtggccatcgcgctcgacaactgccgggtgaagatctacgacgtgaacatcc
gcaaactgatccagtactatcggatctttgatggaccagtgaactcgctcgatttccacccatcgggcaactatctgatc
acgggcagtggcgatggagtgacaaagattatcgatctgctggaaggacgacaaatattcaccctcaccggtcatcaggg
tccagtgacggcggtcaagttcacgaaagatggtcaactgttcgtcactggcagtgaagatcgtcatgttatgctatggc
aggccaacttggatcaggaatcggctcaaaattccctttactccagcgatacgagcaacaccagcgaaacgatgccacgg
cccgcagaggcagggcaacggaagctcagcttcaaccacgagctcaccgaaacgcaggccgatgacgatgaatcgatttt
caacaaggagaaccggccggacaccagcgtgctagtggatgcgactaaaacggaaaatttcaaaatctcagatgccgtcg
aggttagcgattag
>1115.g209
atgatcgtgtcggaaatgctaccagaactgctgttttcggtcggtggtggcatgcaggactttggaaaggatgagctagg
actgctgggaactggcatcgtcgtgaacaacgataaggaccacagtggcaaccagagcgccggtgtcggtatcggtgtcg
acgagatcaagctaacgtccataccggacctgctggaatcgggcgatagtagcaaactagaggaagcggatcgtgatctc
tacccttggcacacggaagcagacattgggagtcgttttctacgcagttccgatgatccgttgatctccggcggtaccaa
cgatattccgcatgataatgagcttagcgtaccgaccgacgtcagccgccagtccatgtgtccttcgccaacaacgccac
caccatcgaagcatcgccattcgagtgtcaccgtcctgtcgtcaccggatctcccggaaacggtcctatcgcctctaccg
acaccaccgaaggcaccaacagcatcaccgccgcagcagccacggacaagacgtacaccagctagcaacactgcaccaag
ggcacgacgaaagggaccgatcaagctacggttccatcatcaggcactgccccaggagtacctcgatcattatgaggcca
cgcagaataatctgcaccggagcaaggaccaaccaccaagtagtagtcaatcgaagccgacagcacgtcagcagcagcag
cagcaacagcaacagcagcagagacatcagactgaccgatcagcccatcaggccatgatggaacgccaggcggtactgga
gcgtgaagagcgggcaaacgagtccgtgaggagttggcttcagaaaatactggaactccagaaggaaggtattccactgg
caccaccgagagatgaaccgatcgcacaatcgccaccagtgatcacgagtagcgatacgttaacggcggcaccaacagcg
aagcgagtggtcagctacaccgatctaccgtacatgggtgagatcacgctagacaactcgaagcctcggcgtggccggaa
gcccaagaaggccgacatttgccatctgatctacaagaactacggaacgattctccccggcactcctaaccgagagctga
cgctggagaagacaccgatggcgaagggttgctccaagtccgtggcaagccttctcgagcgacgcctgacgtcgtccgat
gagaggaaccggaaggcagtaacagtggctaggggaacagctggtggtgcgctgaagcagctttgtccggatgagcaaga
gaaaggagccggcaatggaatgcgaaaggaatcggaaccactgaacctttgtgtacgtgattcgagtggcagcaattgcg
gtctgctcgcaggcgaagagtccttcagtgtttcatcgtccgaggaggatccggatgaagtgtttgcctcatcatgccct
acgccaatcatcacacaatcggatctctgcaccgatcaagcactggcagcgaacatgaaactatcgctgccaacactgca
atcctctggatccggtagtaccacggagacaccatcaacggccgatacaccaccggggcaagtgtactggtcttcgagcc
atgccggcagtctgttcactcatccaatgccaatgtacttcccgggacaactgcccatgatgccggccactgaagaaccg
ccgaagacggactcactgtccagcacttcatcaccggcagtatcaccggatggacagcagcaaccacttctgctagtccc
gaagcacatctctcagctcattaaatccgaatcgaagcaaccgggaatggcgcagaatggcaccggcagcaatcgtcgat
ctccaccgacaccgaaacggaaacgatcggccatcttcatcccgcctgtgccggcggagaatagctcgaacccggccacc
gaggtgagcatctgtaagtttaagttcaccggtggtgccaaaccgtgtctgcaggagaaaaagattctgagcgtcgattc
ggggggcaatttccggtactactccggtacgggcgataaatcgatgcgtggatacgagttctttccacgggaaagtctgc
aacagagcagtatcaccgcgaccagtacgacgggagcgtttctgaatgcatccggcgagcggattgcctgtgatcttcca
ccgccatcgctggggttgagtagcgatctgctacagattcccgattttcccacctcaccacaaccgacctgtagccatca
tctgcagggtgccaatggttccacaccgacttcaccaacaccatcgattccgggtggatgccgagagccggctgctcttc
tgcagcaccatcagcaacagctccagcacactgcctcggagcgacgccgacgaaagagtcgccgggcaacgcagcgcgaa
tgtctcgagaagacgttcaaggagaagggattcctcatccagacgcagcagctgcaatcggccgaaggtgcgacctactg
taaattcagacaattacgcaaatttacccgctatctcttccgaagctggaaagactatctaccgggcgagctgcagcaac
agcaacaacagcaacagcaacagcaactgctgcccggtgtaatactgccaacggagctgccctccgatgaggcacctcca
gcgatagcggcctctacgcacaccatacggatgcttgtggattcttctatggaggatgatcctgtgtcgtctgcggagag
tgtgcctcgaaagcatccagcgatcgagggccaccgaacgggaagcgtttcaccgatcggcgactga
>1116.g210
ctgaactcaatcatcgtgacgcgcccgagcgatctgctggagctggtcaacagcgaagcccgcgtaatgctactgtactg
caccaagagcgaagcgatcgagatactgcacgcggccgaagagctccagattacgggcgaaaactacgtgtgggtggtga
cgcagagtgtgatcgagaacacccagacgcacccccagttcccggtcggtatgctcggcgtgcacttcgacacgtcgtcc
ggcgcgctggtgaacgaaatcgccaccgccatccgggtgtacgcgtacggtgtcgagtactacctgaacgatgcgcggaa
tacgggccgccggctcgatacgcaccagctgtcgtgcgaggatcagggcagggggcggtgggacagtggcgaggtgttct
tcaagtatctgcgcaacgtgtcgctggagagtgaatcgaacaaaccgaacgtcgagttcaccgccgacggtgacctgaag
tcggccgagctgaaaatcatgaacctacggccgagtgtcaacagcaaggggctggtgtgggaggagatcggtgtgtggaa
gtcgtggcagcagcagaagctggacatccgcgacattgcgtggccgggcaactcgcacacaccgccgcagggcgtgccgg
agaagtttcacctgaagatcacgttcctggaggaggcaccgtacattaacctgtcgccggccgatccgatcagcggcaag
tgcctgatggaccggggcgtcctgtgccgggtggcggccgaccacgagatgacggacatcgatatggggcaggcgcacaa
gaacggttcgttctaccagtgctgcagtgggttctgtatcgatctgctcgagaagttcgccgaggagctcggcttcacgt
acgagctggtccgggtggaggacggcaagtggggcacgctggagaatggcaagtggaacgggctgatccacgagctggtc
aaccggaagacggacatggtgctgacgtcgctgatgatcaacgcggaacgggaagcggtggtcgacttcagtgaaccgtt
catggagaccggcattgcgatcgtggtggcgaagcggaccggtatcatctcaccgacggccttcctcgaaccgttcgata
ctgcgtcgtggatgttggtgggcatctttgcgatccaggcggccacctttatgatcttcctgttcgagtggctgtcaccg
agcgggtacgacatgaaaacggtcctgcagaacggccagtcgacaccgtaccggttctcgctgttccgcacgtactggct
ggtgtgggccgtcctcttccaggcggccgtgcacgtcgattcaccgcgcggcttcacgtcccgcttcatgacgaacgtgt
gggccatgtttgcggtcgtgttcctggccatctacaccgctaacctggccgcgttcatgatcacacgggaggagttccac
gagtttaccgggctggacgattcccgcctttcccatccgttctcgcacaaaccgacgatcaagttcggtacgatcccgtg
gagccacaccgattcgaccatctcgaagtacttcaaggagatgcactactacatgaagcagtacaaccggtcgagcgtgg
cggacggtgtgacggcggtgctcagcggccagctcgacgcgttcatctacgacggcacggtgctcgactatctggtgcag
caggacgaggactgccggctgctgacggtcggccagtggtacgcgatgaccggttacgggctcgcgttcagccgcaactc
caagtacgtcggcatgttcaacaagcggttgctcgagttccgggcgaacggggatctggagcggttgcgccgcttctgga
tgaccgggacgtgccggcccggcaagcaggaacacaaatcgtccgatccgctcgccctcgaacagttcctgtcggcgttt
ttgctgctgatggcgggcatcctgctcgccgcgctcttgctgctcctcgagcacctctacttcaagtacttccggaagcg
gctggcgaagaaggaccggggcggttgctgtgcgctcatctcgctcagcatgggcaaatcgctaacgttccggggtgcgg
tgtacgaagcgacggagatactgcgccggcaccggtgcaccgatccgatctgcgatacgcacctgtggaaggtgaagcac
gagctcgacatgtcccggttgcgcaacacccagctcgagaaggcgatgcacgcccacggcatcaaaccgccccagctcaa
gatggcgtcgaccggggatatcatcggtctcaccggtaccgtcgggccgggtacggggcggggcggtggcggggcactcg
ttggaccacggtcccatccccagctactcgggaaccttagcctcggtgggagcgcccaggatctgtaccggtggtcctac
aaaacggagatcgccgagatggaaacggtactgtaa
>1118.g211
atggcaaaaaataaatcactcctgattgggcgcatcccggtggcccagatgacgggaccgatcaaacggggccttctctg
gcagcagcgtgacaggctgttctcccgctggaaggaacgatacttcatcctaactcgtgattatctcaattgcttcaaac
gcgccaccggatccgcctcggagaagatctccgacatgggacagtttatatttaagatcaagctagtcgacgtggagaag
gtggagtggttgaaccggcggtcgtacagtgcgataggcttgcttctcggttcgcgagaaggtcgtgtcctgttgcgcag
cgaccagggcctggaggattggttcgagctgctggaggagtgcacgctcagcagcaaggagcggcgtcgtgctcttcggc
tcacgcaagggccacgatcgcgcgcctcactggcagcccccgtctcggctgcctcgctgcagagcaaccacctcggtctc
ggcggtacctactcgggcgcgatcgaggactggctgatgtcgcgccaccagaagggcattacggccggtggaccacgctt
caatcacatcctgctgtcggactcggtgccggatctgagttcgatcaacgagaacggtggcctgtgcagtggcatgctga
cgaaccactcgaccccgaagaaggtaccgaatgcacgccacaatctgtccggtagctcgagcaatggctacaacagccac
aatggcagcttctacaatggcttcccgtactcgcccctcaagaagctggcggacaactttgtcaacggcaacaacagcta
cacactgaacgatgatctggaggaggaagaggtcgagctacggcgcggtggccgctaccgggagaacgatgatctctaca
gacgaccccacggtccgggtggcaacgaaagcaatcgccattcctttttaacggatctggattacgccggatgtgacagt
ggactcgatacgccaccgtcaacgcaccggccatctagttgccgggataatttctacttcgcttcggcttacaacaacca
tccgcacggtggatccggtggtttccttggtaaggataagaccaccgacaccgggatcagttcgtcgcgtggtacgttgg
tgtcaccggccagcagcatccgccacgggtacgttaacgtgaccaacctgaacggtagccacaaccatcaccacaataac
aacaacaacaaccatctgaacagctacggatcaagatacagcgtccaggagcagaagatactgcgggcacgcaacaacgg
cgaggagaacaaaaactcgatccgctcggtccgggccgagttctttgagcagagcaaatacaatagcaacaatccggcca
gcagcaacaacaataaccacatcaacaacaaccacaaccacagcaacaacagcatcggcaatggtggtggccagcatatg
cattaccctcagccgcagcaccagcatcagcaacactacaacaatcatcagcactactcatcggcccagcaaatggccgg
tagcaatggcaacatccatcatcaggctcagttcaacaatggtttgaacaacaacggcgcttctggtggtacggccggca
gtggtagcagcagcagcattggccaccagcagcacaatagcgtcaacaacaatgtgctgaacgggaacggtggtggcacg
cagcagcagcagcagcagcgggatcgctaccagcatccggccctagctgccctcattaacgaatcccagggaatgaagtt
cagagatcgttcctactccgactgtcagcaggcaccaccccgtacgcgccagtggactagcaatacaccgagcccgaaac
gcatacccttcctcggtaccccaccgacgagggtttga
>1118.g212
atgggaacctggacttacgctgaaaacaacaaaacctgcgtcatcgcccaaatggccatgcagttcaacttgagttacta
cgacgacgcaaacgtaacccgtacggtgctgtacaatattccgagcaacgccacggtaaagtctggatcgtgtgcgaacg
agacgaatttcattgagctgcagtggcgcacgagtgagacgagcagccaggatagtacgctgaaaattgtgtttgcgctc
aattctaccgaaaaagatttcgctctcactgaattgaagctcaatttgaccaccgcgggcccggcattcccgaatgcaaa
ggctggcgaatatgtggtgcttagtaacaatcagacgctgttcaaaacgccgctcaagatgtcgtaccactgcaacaagg
cgcaggtactgaacatgaccgtcaacgcgaccggactaggacagccgacggtcgtcgtgacgaagctgcagcttgaggcg
ttccatgagaagggaaccaacaagttctccatcgccaaggactgtgaggccatcgatacacccgatattgtgccgattgc
cgtaggctgtgcgctggtgacgctaatcatcatcatgctcattgcctacttggtgggacgcaacagtgccagcgacgttg
cagcaacaacaatggaagtatccaacggggagccccgcagtaatgccgaagcgaaaaagctgctgcgcgaagaacgacaa
cgtgaggctaagatcgaggagcagctaactaaagcactcagcgggatgacggtggaagaaaagtatgccgcggtctacaa
acggttggtggagtcggagaaggaaaaccgacggctgcaggcactgcacaagcagtacgatcgtacgctcgatgcctcga
agcgcgaacgagaaaacctcattctcgagcacgacaagatggctatgacgaaaactaagctcgaggcgctgtgtcgcgag
ctgcagcgccaaaacaaaaccatcaaggacgacagcctcgcccagatacagctggaggaggatcgccgcaaggaaacgca
ggaaaagttccaacagtcactgaacgagatacagcaggtgatgaacgagaacaacgagaaaaacatgaagctaaagcagg
acaacatggagatggccaaaaagttcaaggtgattctcgagcagtacgaaaagcgggaccaacagatggaaaagatgaac
aaacagatggagcttgtgacgcagctgagcgatgcgaagcttgcaaaaatgacgatggaatccaatacacagaaggaaca
gttcctagcagagaaacagattatgctgctggagatacaatcgacgaagaaacaactacttgagctacaggcagtagagg
ggcacttaaggagccagctgaatttgtactctgaccgttacggagagttccaggattcgctcaagaagagcagaagtatt
tacgaaggctaccaggatgacatgaaaaagatgtcgaagaagatgaaattactggagaaggaaaccatggcatggaagtc
acggtgggaaacgagcaacgccaccgtgcagaagatgctggacgatcagatcgctcgcgagaagcaaatgaccaaaacga
cgcggcaactgtcgcagctacagaagctgtgccgcacactccagggagaacgtgccacgtatttggccgctctgaaggaa
gcaaacttaccactgccagccgcatccgccagcgagggtgacattgtagaggagaaacctgacgaaccgacggatagtgc
gaccgtcgaaccaccgacaaaagctagtgaagtgaatgggcatgaggtggccgttagcgagccggaatcgtcggtagagg
aagagaaacctgtcgtagctggcgcggtggagacgtag
>1118.g213
atggcattctggaacgaaagtgattctgtttatatgcgtaaaattgcgtggtctcgggcattgattttccggctgatcga
tgcgtatcgcactgaaccgatgctgtggaatccccacgatccaaactttaagtaccgcgcaaaaaagcgtgccgctgtgg
caaggattgctcaggatttaaagctgccccttccagccgtgcgccacaaactggacatacttaaagggacgtaccacaag
tacaggcgggctcgtgaagcgcgagattataaacctgagttggacgcctccaattttacaaccgttaagatggagcgtga
agaggagacaacatacaccataacatacaacactcagaagcaaaacagtcagcaagaaacaaacctgccccgagactacg
atcctccaccaccatccactacaccatcagtgcagaggagccaaccggaacattcgcaatccgtgggagaaaatctgcta
cagctcaaatacgatgatagagaaacgtatacgtggtcccatctgttggcatcaaccgtcggtttaatggtgcgcaaagc
cggtccacgacccgagccggagatgtggcgactccaggactcaatcgtccaattgttgcgccgtttccataacggcgagt
ttgccgaggaaccgctagaggaatcgccaggaatgatcatcttcaagatgtgcacaattcgctcagcagcagagctgctg
ctgctcgtggcggtatcactagtgctgatagccgcacctaccgcaggccagctgaaacaaaaccatggcctcaaccagca
gcagaatcctggggaaattgccccgcagcgatactccgaaaaggtgctgctcgtctcggacagtgtcacgaacctggcgc
agcgcattgcacgggccatctcgagccagaagagcaaaacggagatcttctccccggttagcattgccggtgcgatgtcg
ctcctgctgctcggttccgccggtcagacgcaaaaggagctactgagggtgatgggtctcgagcagaacggaataacctt
caaggacatccacatggcattcggccggctgttcgaggatctggtgtcgaacgaggcgagcctcgagccgctcgtccact
ggcgccaaaacgacaagtgtaaccgcgtcgatagcgaggaggacgaagacgacgattatccgccggcatccagtgcaaac
gaatcgccgccgcatcggatttcggtggcaaatggattgtttctgcagagtggcctgagcccgtcgtacactttcctcaa
cctctcaaaccacttttataagggcgacatcacaaatcttgactttgcgtccgattccaccgggtcagccgcatacatga
acgattgggtcgcaagggcgaccaacggcaagatccggaatattgtccaacctatattgttgcgcggcgcgcagctgatt
gtggccagtgccctctattttaaggcaaactgggaatcacagttctggacacgcgaaacgcgccctcgtcccttctatcc
gaacggtgagctcgaaccaccgatcgaagtggacaccatgaccacgattgcctgcttcccgtactttaacggccatcagg
agtatggtgtggagatcttgggattgccctacgagacgggcaaatcgacgatgtacattattctgccgaaggattcgaat
cgagccaaggtacagcaggtagtggccaccctcggtgcaccacagctcaactggttgatcaatcgcatggtctcgaagaa
gggcagagtgaggataccaaagatgtctatcgcgaatcgcttgtcgttgcgaagtgtactgcagcagctcggcgttaacg
atctgttcgatccagcgcgaagcaatctgtccaacgtgctgcaagattcggccatcaatggaaatcttgaccagttcaac
gaatacttccaaccgacacgggtacaaacgcccgctccgagaccaccgatcccagttccgaccacgacggtgcgaccctt
ggttcaacaaccgaatcggccccaacctcagcagccgattcaacaacctcagcagcgaccacaggctgcaccttctgtac
aacccctggcacccactaccggcattgtcacaacgcagtggaacgaacaggagtgcgcactggtcgagaactgcatcttt
acaccggccaagggttgcgtatgcacacatcagccggtgcagcgcgatgaaccgagcaccgaatgtggtgccaaggtggc
gaaccattattacgataaaacggataaaaagtgccgtttgtctgtcaagattaatcaacaggagtcgttcatttgtgtca
aacgcggatacaagcctgtgcaacagttacaaaaccagccagcggtctgtgtggccaatcctgcctgtgtatgcatagac
agatcgaaatgctatgaggttcgaaataagcgccagatcagcttgcagcagccacagcaacagcagcagcagcaacagca
acggtcaccgctatacgttgaccaagtcatacaccaggttgtgctggatgtgaacgagcaaggtacggaaggtggtgcgg
tgacactggccgtaatcgatcgtattggaccgtccctgactgtcgacgtggaccgacctaggcatcctgcgggttcgaaa
catcacctgataaccctcgccaacggtctgtttgtacggaatggttacaacctaagccgctggtaccgtcaggcatcgat
gaacctataccagtccgaggtgcagccgcttgacttcgtcaaagatacggccggttcgacgagctacatcaaccgatggg
tgagcgagaaaacgcatggcaagattccaaagatcctgtcgtcgcaactacaaccggccacgacactcgtgcttgccagt
gccctgtacttccgggcactgtgggccaaaaccttcatcgaaggtgcaacgaagctgcgagaattttacccagacggtaa
agatcacccgccaatcatggtggatatgatggggcacggtggttgcttcccgttctacgaatcggccgaactggacgccc
ggatagtgggagtgccgtacaagcggggcctcaccacgatgtacgtcatcatgccgaacgactcgaaccgggcgaaggtg
ctcgccctgatggctaagctgaacagtgggaacctcaatcagctaatcgacaatatgacgatgaagaccgcaatcatgct
gttcccgaagatgcacatcagcaattcgctcgatctgaaacgtgtcctgcagacgctcggtgcacgatcgctcttctcga
cctcgcacagcaatctgaccggtatggtgtcggaactttggaacggagatgagtttacgatccgatatcaagaggaacac
ctttcgttcgcaccggagcaacggccaacggttaacattccaccgtacatcatgcacccaacgccatcggtgggggatgc
gatagtatttccacgcatccagcacaacgacacctcggacgatgaaatgctgacgaccaccgacggtgtgccaagcacta
atctgccggcagaaactacgacctcgactccggagcgttctggtcgcgggaagcgtggtgttagctacaaggttccgagc
agcaagcagactcatcaggttccgttgcgcagtaaggactttatcttgaacaagcgtatcatcaaggagaatggtccggt
tggtaagaagggtttacgaaggcgtactagacgtgacactgccagtctcactcccgatcagctcctctacgtcagcaatg
cggtgcatcaggttgatctggagatcaacgaaaagggtaccgagggtggtgcggcgacgatcataacgctcaaccgatcc
ggcactaatgtggtgttccgggcggacgcaccgttcctgctgctgattcgcaacgatagaacgcgaatgccactgttcta
tggtgccgtcttcgatccgacttcctaa
>1118.g214
atggaaataaagtttttctacttaactaataacctgcgctcagtttgcaccaaggtcgatattgagatcgggaacggtat
cttcgcccaggatggtaccaactttgaccatcgctacaacgcgctggctcagaagctgtacaagagcgaactgcagtatc
tggatttcgtcggtaacgaagcgaaatcggtgcgagccatcaacggctgggtttataatcaaacccatggccgcatcggt
gacatcctgtcccacataagcccggaaacgatcatgcttatcatcaacacgctatacttccgtggttactgggaggaacc
gttcctgccggtggctacgcgtaatcgtcgattcttccccaacggtcccgatggcccagatgcgatcgatgtgctgacga
tggccaaaagcggttgcatgccctactnnnnnnnnnnnnnnnnnnngacgaagatgaagatgaagtcggtttcgctcctg
ttgcctcagatgcatgtaaccaactcgtttagcctgaagagtgcattacagcagttgggattgtacgcgctgttcgaccg
aaacagtgccaatctatatcgtttgcttagtcttaaccgcttcaacggtgaagacagtgaggacatcctagaagcgttac
aggacacgaaggagaacgcgatcaagctcctgttggaagagaatccggagtgccaggtgctggagaagcaaggtgtcgat
cgtgtcacctgtctaaaggacaattgtcgcgtcggagaaggattctgtgtctgctgtgctgaaacggatgacttccgccg
tcgtcgccgtgatacgacgatggattttgcggaccaaaccaattccactgtctatgtgaacgaaatgctgcacaagatcg
atctggtggtgaacgaacgtggtaccgagggtggtgcagctacggcaacgctgattgatcgcatttcatcgcagatcaac
ttcattgtgaacggaccgtttcttatggtgatccgtgaggaaactacgcggttgccattgttctacggagcaatttacag
ccctaagtaa
>1123.g215
atgatgtttgctggtgcttccaacgagaacgctaacgcttctgtgtaccagcgcaacgttgaagagatgcaccaagcgga
tgatgaggaaagaggcatgttgggctctactgctaatggtcgtttaatgggccccggtgttggttcatcaacgtcgtcgt
catcatcatcgtcgtcgtcgtcgtcctcaatatctgctaccaccgccaacgcccagcagcagcagcaacaccatcagcaa
caccaccacatccaccatcagctcggtcactatccgtttccggggcttccaccaccaccactaccaccgccaccgcaccc
gcaccatctcccgttgcatcaacaacatcaacatcaccatcagcatcgcagcatatggccaacgctagcggccaccagcg
gtcggagtgcattcgaactgcaaaccgcaaccaatggcgaagtgaccgaatcgctgtttgcgaccggcggctataatact
ccaccggcagcctccccgtttctcccctgttcgccactggaactggtcgccaagaacttccacagcagcaccggaacggc
actctccttcagccaagccaatagtagcattttcgtgcaatcacagaccgacttcatcaatggcaccactgcggtcgcga
agaaaaccgaaacctgcatcggacggtgggagcatggcaccatagaaccactgcagatacaagtcccgtcgaacacatta
gtgtcaacgacgccgacgacagcagcgacgacgacaacgacgtcgagggtgacacccgacgttagcagcttcacgagtaa
ttctcccacaagcgctagtaccagccagtaccgtgactcccatccgagcgcggactacaagagccgctacgaggtcgcag
cactagcggctgctctgcaccgaagccgcacgtccgccgaggacatcgaagacattaagggcggcctcttgctgcacgat
aaatcagtcgcacgaaatcgattcaatcacgacgattcaggcgaccgtaaaccattcacgagttcgtcctatggcgcgct
gaagcgtaagcttcatgccgttctgctagaagcaggagcgttctgcgaggatccgcagccgcagcagccgcagcagcaga
cctccagttacggtgctgctggccaagtgcgccatcatcagacgagtgccgcaccgaggcagcaaccggcggcggtggat
gcaccgaagcagctcgaagcggccactgcaccggactttcgagctgccgaggaacagtcaaggtgtcatcgggcacaacc
tgcaactgcaccggttgcagttgcatttgcaggcagcgtcaccagtcaagcggctgtcccaacggtcacgaccacgccaa
ctagcgaagctgtcaatcatagacctcggcgtcgctgggccgcccttcattctgcacacgtggcacacgagtcgtgcggc
agcagtgccaacaacagcatccacggtgacagtgcaccaacctcgcaccaacccttgaagagctcttccagcgttcctga
aggacaagagaagatagaagcaggagttgcagcttccgagcgacttccgaagaagcgacgctcggtgcgattcgagtcga
gtgccaccttcgccacgacttctgctgctgttgcttctgctgttcatcatcagcatcatcagcatcatcgtgacacggac
accgggaccgttgctcacatcaaacgtgaaccgtgccaagtgtcggaagtgacgacatccaacagttttgaggcgaccaa
cacgaccgcccttaatgccatcataaaaatcgaagcctcttcaccgaagggcctcaacagtagtaacagcggctgtagca
ccacaagcaacccttcgatcgcagctggtagtagccgaaccagcggcatcagcagcaacagtagcagcatactgagccac
agcagcgccagcatcatcagtagcgttgccgttggtggccacagtggtcacaacggagttggtggtggtggtggtggttc
ggccctcggtggttcgaatcatcccggaaacgtgagcgccaccaccacgacgacgacgatggatcaccttggttcgggcg
cagcgacggccaacagtggcgccatcccggttggcattgcggtcgcccggcaacggcttcaggagagcagctcatccact
ccatcgccccagctgcaccaaaccaaagagctgaaccgtttcggtatcggttttgcggctgccgccgctgccgccgcagc
tgcagcggccgcggccggcggcggatcggccctcaatgccgcctcatccaccgatttggcacccgtcccgatggaatcga
tgcttcccatgccaccgatgcccccggttggcttccagctggtgcgtgatccgaccaccggccagatactgttcctgcca
gcggcggcggccaccatcgccaatccgccaaacctgctagataaaatctatatttcttgcatagaaccattccaacaagc
ggtcgtgtggccatcgtatccaccggcgacgacggccctgcaaccaccgcacctactactaccacagcttcccccgcctc
aaccacagcagccaccgcagcagcagcagcagcagcaactgcagccaccaccgttggcaccattgcaggtcctcagttcg
gactatctggcaactgccagcaccaccttgcatcagcaacatacacaaacgcaccacagtacgaggtatctggcactgac
ctcagattcgagtggcaaacgatcgacgatcgctaccagcggcaagcaatcgcacacgagctccacaggatcgtccactt
cctcgacgggcctgtccagtggttcctgtaccggtcaaccgaccatcccgatgcccatcccaacctcacacgcattcatc
aagatcgaagatgcggccattggcttcggatcaacgccgggcaccgcggccactacgaatggtcccacgattgcacccac
tctgttcggtgccttcagctctacggatcacaccgaaaagcaccagctaaccggtcatccccatctagccttgacgacgg
gtccaacggatgccctcacatcgcagctactcttccaacccgccaaccttttccactttgcccctcagcatccaccgaag
tcacatgcgacgcatctacagctcgatacgtcctcggtggcaggtggccttaactccatcgtggccaatccaacaccacc
cccctcggccttaccttcatcggccacaccaacgctcctctcgttggtcagccaaccggcggccattcaaccggcaccac
caccaccaccaccagcaacactcaccacgacacaatccctcctgccggagctaccaccggctgccagctgtctaacgcca
ccaccggacacaacgcatcatccgccaaccgtctgcccgagtcatgagcgtccactggaaccgatggtgacgtctgatgg
aggtgatggtgaaatggtgcaacaggaaccaccggaagtgcaggatgcaaacattcaaaccgatactcctctcatgagcg
aggacgataatacacaaccggcggtgggcacgttgtcggattcagtggaaccgatggccataaacgccgctagtgagctt
ccatcaaccgaagccacactcacgtccgctttccatgcactggcggctcatggtggccaccagtcactttgccatagcag
tagcaacagcggcagtactactcagctcagcgccacgcacaacaccagcatcgattcggccatcgaacccgatctgtccg
gattgagcgtaagcgttgcctccaactgtgatcagatcgatatggagctggaaccggtcggtgccggcaaactatcgcaa
ccaccgccccttgcggccattcaactggaaccggagaacctttcggtgacggcagtaccggtgccagtgccatccggtgg
ccaaagacgcctaacgaagctcgagcttcactcaccgaccatggcgaatgcaccgttaacgacggcggccactacggaac
cgatgatggccggtacggtctgtctgcctgttcctccacttgcaccagtggccaccgccacgactggccaacagcagcag
cagcagcagcaggatcatccggttgatctaagtggactcgagctgctgtcgcgtagtatcgaggtgttccagaagaaggt
gtcactgatcaagaaggaaccgatctctccacaacatccagcggatcttccagcaccaccagcaccacctccgctagtgc
catccatcgttccggtaacagcaccaccgtccatcggaccagttacaagcgatgctgcaccatctgtgccacaggagaca
ggcagcacaccggctgcttccagcactccgttgccagcaccccaagcaccagcacaagcagcacttccagtaccaccacc
acaaacatccgttccggaagcattcttgcgtaccgatgaaccgatgggtggacttaacctactctgtgccctggccgagc
agcggttccaggaggagggcatgttcaagaaggactctactagtcctgccagtgcgagtgctccttccagtggcagtacc
tcaacgacgagtagtagcacctcgagcagtagcagcagtagtagctcttcggcctcctcgacatcctcggcccctgcttc
acctcctgacgtggcaagcgacaaagcaccgagcatgctggagagcgctggctcatcaccatccgcaacctccatgccac
catcggcagtgccgcacatcctgggcgagctggctagcgtaccctcccgaaagcgcaagcacaaacattccaaagaatcg
aagaaatccagcaaaaaatcgaagctagagcgcgaacagcgaaaagcggagaagcgccggaagcttaccggattagcgga
cggcatcactggtgccggtccgcaagaggaccccgagttgggctcagagatcaaggagagtctttcgcgagtgaaagcca
agctagccggtggtcgacgatgtggttgtaaggatgcggatgagaaagatcatcggtgctgcggtcgaaagcaacagtgg
ccaacggcaaacgaactgttcagtgtgatcgagtccgatatgaaggaacggctggagcgcatcacccgccagtgcgagga
gaagaaacgagagctggaacagatgagtacggcggcggtggccaaagtgaaaccgatgaacagcggtaccatcggtggtc
agcggatacccgagatggcgaagggatactttggtggttttggagcgatggcggcggccgctggtgccggtgggcttggt
ggtttaggtgctagcccgcttggtgccatgtttggtgcgagctccgtcaacggaagttcctcggtgctgggccatggtct
[truncated: 20,125,343 more chars]
