# Supplementary material for: Unravelling the genome of the brackish water malaria vector Anopheles aquasalis
Source: Sci Rep. 2023 Nov 22;13:20472. doi: 10.1038/s41598-023-47830-1 (PMC10665375; doi:10.1038/s41598-023-47830-1)
Supplement: Supplementary file 5 — Supplementary Information 5. [file 41598_2023_47830_MOESM5_ESM.xls]

## Sheet: Aquaporine Positive Selection
	Agam_AGAP027999	Agam_AGAP008767	Agam_AGAP028491	Agam_AGAP008843_aqp-1	Agam_AGAP010326	Agam_AGAP010878	Agam_AGAP008842	Aaqu_8802.g11334	Aaqu_8802.g11335	Aaqu_4332.g5456	Aaqu_C524652.g12231	Aaqu_3174.g3820	Aalb_AALB006965	Adar_ADAC011159	Adar_ADAC001357	Aalb_AALB016015	Adar_ADAC007635	Adar_ADAC002539	Adar_ADAC004321	Aalb_AALB000468	Adar_ADAC007637	Aalb_AALB000470	Adar_ADAC002537	Aalb_AALB016016	Adar_ADAC002535	Aalb_AALB015765	Aalb_AALB015489	Aalb_AALB007363
Agam_AGAP027999
Agam_AGAP008767	1
Agam_AGAP028491	1	1
Agam_AGAP008843_aqp-1	1	1	1
Agam_AGAP010326	1	1	1	1
Agam_AGAP010878	1	0.44384	1	0.0594561	1
Agam_AGAP008842	1	1	1	1	1	0.233198
Aaqu_8802.g11334	1	1	1	1	1	1	1
Aaqu_8802.g11335	1	1	1	1	1	1	1	1
Aaqu_4332.g5456	1	1	1	1	1	1	1	1	1
Aaqu_C524652.g12231	1	1	1	1	1	1	1	1	1	1
Aaqu_3174.g3820	1	1	1	1	1	1	1	1	1	1	1
Aalb_AALB006965	1	1	1	0.39027	1	1	0.44645	1	0.268816	1	1	1
Adar_ADAC011159	1	1	1	1	1	0.426597	1	1	1	1	1	1	0.303184
Adar_ADAC001357	1	1	1	1	1	1	1	1	1	1	1	1	1	1
Aalb_AALB016015	1	1	1	1	1	1	1	1	1	1	1	1	1	1	1
Adar_ADAC007635	1	1	1	1	1	1	1	1	1	1	1	1	1	1	1	1
Adar_ADAC002539	1	1	1	1	1	1	1	1	1	1	1	1	1	1	1	1	1
Adar_ADAC004321	1	1	1	0.113295	1	1	1	1	1	1	1	1	1	0.381466	1	1	1	1
Aalb_AALB000468	1	1	1	1	1	1	1	1	1	1	1	1	1	1	1	1	1	1	1
Adar_ADAC007637	1	1	1	1	1	1	1	1	1	1	1	1	1	1	1	1	1	1	1	1
Aalb_AALB000470	1	1	1	1	1	1	1	1	1	1	1	1	1	1	1	1	1	1	1	1	1
Adar_ADAC002537	1	1	1	1	1	1	1	1	1	1	1	1	1	1	1	1	1	1	1	1	0.482898	1
Aalb_AALB016016	1	1	1	1	1	1	1	1	1	1	1	1	1	1	1	1	1	1	1	1	1	1	1
Adar_ADAC002535	1	1	1	1	1	0.262148	1	1	1	1	1	1	1	1	1	1	1	1	1	1	1	1	0.162626	1
Aalb_AALB015765	1	1	1	1	1	1	1	1	1	1	1	1	1	1	1	1	1	1	1	1	1	1	1	1	1
Aalb_AALB015489	1	1	1	1	1	1	1	1	1	1	1	1	1	1	1	1	1	1	1	1	1	1	1	1	1	1
Aalb_AALB007363	1	1	1	1	1	1	1	1	1	1	1	1	1	1	1	1	1	1	1	1	1	1	1	1	1	1	1

## Sheet: Aquaporine Puryfying Selection
	Agam_AGAP027999	Agam_AGAP008767	Agam_AGAP028491	Agam_AGAP008843_aqp-1	Agam_AGAP010326	Agam_AGAP010878	Agam_AGAP008842	Aaqu_8802.g11334	Aaqu_8802.g11335	Aaqu_4332.g5456	Aaqu_C524652.g12231	Aaqu_3174.g3820	Aalb_AALB006965	Adar_ADAC011159	Adar_ADAC001357	Aalb_AALB016015	Adar_ADAC007635	Adar_ADAC002539	Adar_ADAC004321	Aalb_AALB000468	Adar_ADAC007637	Aalb_AALB000470	Adar_ADAC002537	Aalb_AALB016016	Adar_ADAC002535	Aalb_AALB015765	Aalb_AALB015489	Aalb_AALB007363
Agam_AGAP027999
Agam_AGAP008767	2.30135e-05
Agam_AGAP028491	9.47939e-14	1.3449e-13
Agam_AGAP008843_aqp-1	5.46106e-13	0.000563294	8.52208e-08
Agam_AGAP010326	5.7953e-22	7.42318e-06	6.05907e-17	3.59395e-07
Agam_AGAP010878	0.00344172	1	0.0006193	1	3.14951e-06
Agam_AGAP008842	4.9734e-14	0.000193468	7.01266e-16	0.000199388	3.94316e-10	1
Aaqu_8802.g11334	4.44813e-06	3.15306e-33	7.29887e-12	4.57356e-05	0.000232471	0.00421366	0.000234675
Aaqu_8802.g11335	0.00033753	3.73012e-20	2.64102e-08	0.0129732	3.8908e-06	0.462143	0.00932162	1.00773e-21
Aaqu_4332.g5456	9.15638e-19	4.32906e-05	2.06579e-43	1.57134e-05	8.88645e-14	0.176514	1.0829e-06	0.000723606	0.00558149
Aaqu_C524652.g12231	3.45492e-42	4.03696e-10	4.25095e-18	1.13541e-05	8.0928e-28	0.000490968	2.51068e-08	0.000103215	0.00117369	9.04447e-16
Aaqu_3174.g3820	5.19798e-13	2.0841e-06	4.29367e-07	4.9043e-33	2.30003e-07	0.000379075	2.14434e-09	0.0119906	0.225248	0.000291516	3.88767e-08
Aalb_AALB006965	1.39847e-06	0.157341	0.000112196	1	1.80284e-06	1.17362e-29	1	0.0423621	1	0.283145	3.51983e-05	0.223584
Adar_ADAC011159	0.000868276	2.90686e-24	2.57242e-11	0.00583205	3.73392e-07	1	0.000579164	1.21137e-22	4.4717e-20	6.34615e-05	1.9563e-07	0.00647167	1
Adar_ADAC001357	3.48043e-10	4.13527e-06	3.58062e-09	3.35282e-35	1.1571e-07	0.0120449	6.20099e-10	0.000630694	0.331207	1.34593e-06	1.23025e-06	1.12859e-07	0.257348	0.00233714
Aalb_AALB016015	4.98475e-21	0.000501628	1.07474e-19	2.3694e-05	7.60816e-42	0.00691706	7.0642e-06	0.10967	0.0568242	7.47226e-12	1.0623e-19	1.83367e-06	0.000130422	0.00751434	5.99416e-07
Adar_ADAC007635	2.64987e-40	4.98539e-09	1.17031e-17	0.00239883	4.18729e-27	0.0104718	2.25349e-06	4.53183e-06	0.000932403	1.72557e-14	1.10414e-12	1.84956e-06	0.00487213	4.83182e-06	1.53241e-06	5.39067e-17
Adar_ADAC002539	6.91652e-18	5.21772e-05	1.49292e-45	4.27602e-05	9.37133e-18	0.00483273	3.41551e-05	0.00295137	0.0152854	7.7039e-11	1.21782e-14	0.021859	0.0293	0.000307051	0.000366495	6.77901e-11	4.79316e-13
Adar_ADAC004321	1.29455e-06	0.260222	0.000411661	1	4.13108e-05	2.37285e-23	0.179203	0.0555278	0.458138	0.369855	0.000191596	0.0406206	3.8008e-12	1	0.0710099	0.000322855	0.00283574	0.0237044
Aalb_AALB000468	6.17217e-11	3.52763e-07	7.70861e-11	5.97156e-05	1.03562e-10	0.139742	1.01197e-14	0.000812174	0.0705042	1.9619e-08	3.59691e-05	3.75425e-06	0.0357538	0.00368337	0.000134743	0.00440919	0.000496946	1.73737e-05	0.00337003
Adar_ADAC007637	1.70706e-19	0.00106064	1.6841e-16	0.000113475	2.81799e-46	0.0156943	0.000111154	0.0145223	0.00284067	9.10741e-12	2.32775e-16	1.54664e-05	0.0166035	0.00108337	1.05447e-06	4.23674e-13	1.29125e-15	2.89821e-10	0.000730433	0.00966411
Aalb_AALB000470	2.92661e-11	1.1182e-05	3.43293e-10	3.30311e-34	1.33801e-06	0.00660931	3.12293e-08	0.0075157	0.223317	1.62421e-06	1.05889e-07	5.08634e-08	0.299316	0.0134429	1.85103e-08	2.636e-07	1.26487e-06	0.000910692	0.068679	9.8477e-06	2.95354e-07
Adar_ADAC002537	4.10595e-06	0.0111047	0.000754561	0.106277	0.000178509	0.0433388	0.00181664	0.00177875	0.474857	0.164103	0.0250417	0.153202	0.02949	0.151882	0.148966	0.171349	0.00149415	0.0727316	0.00210822	0.199831	1	0.134638
Aalb_AALB016016	5.59866e-39	8.48011e-13	7.68206e-18	0.000872369	1.48316e-25	0.0059723	1.58069e-06	1.184e-07	0.000510635	5.2364e-14	1.52406e-08	2.90811e-07	6.12138e-05	1.15105e-07	3.99082e-06	3.77882e-18	5.37095e-10	1.28845e-14	0.000132259	0.000110302	1.03612e-17	5.67895e-07	0.000366183
Adar_ADAC002535	6.3203e-08	0.00176518	2.93366e-07	0.00372125	1.86192e-08	1	3.05688e-11	0.000375728	0.133909	4.8587e-05	0.00622197	1.8815e-05	0.0431437	0.061867	8.05551e-05	0.00168237	0.00623222	0.000481757	0.0257391	0.040786	0.00244628	3.21587e-06	1	0.00203864
Aalb_AALB015765	6.6154e-06	2.3458e-24	1.63063e-10	0.000930021	3.91268e-08	0.411944	0.000141243	4.70906e-21	1.59924e-16	2.571e-06	5.03562e-09	0.0115769	0.395299	1.37212e-22	0.00123713	0.000309631	1.63838e-07	9.41894e-06	0.465	0.000122685	7.35249e-06	0.0025924	0.140456	2.14176e-09	0.0221959
Aalb_AALB015489	2.47582e-06	3.71881e-34	1.47474e-15	7.3795e-07	1.21251e-05	0.209146	3.31086e-05	2.51767e-13	5.3789e-22	1.58535e-06	1.19533e-06	4.28345e-05	0.201663	5.83136e-25	2.59643e-07	0.000484726	3.44837e-06	1.00518e-05	0.141242	2.47395e-06	0.000285128	6.7768e-06	0.00219628	9.84009e-09	0.00051171	6.14247e-24
Aalb_AALB007363	4.62761e-21	0.000189529	1.39762e-44	0.000150424	3.17374e-17	0.155072	8.68361e-06	0.0168851	0.0715125	3.27208e-09	6.98287e-13	0.001568	0.079491	0.00380683	1.37667e-05	8.01828e-11	3.59908e-13	1.97024e-13	0.213498	1.62837e-06	1.40277e-09	2.41594e-05	0.156652	4.18054e-14	0.000487981	0.00037389	4.16426e-05

## Sheet: Aquaporine Caption
Table. Codon-based Test of Positive Selection for analysis between sequences.
The probability of rejecting the null hypothesis of strict-neutrality (dN = dS) in favor of the alternative hypothesis (dN > dS) (below diagonal) is shown. Values of P less than 0.05 are considered significant at the 5% level and are highlighted. The test statistic (dN - dS) is shown above the diagonal. dS and dN are the numbers of synonymous and nonsynonymous substitutions per site, respectively…
1. Nei M. and Gojobori T. (1986). Simple methods for estimating the numbers of synonymous and nonsynonymous nucleotide substitutions. Molecular Biology and Evolution 3:418-426.
2. Tamura K., Stecher G., and Kumar S. (2021). MEGA 11: Molecular Evolutionary Genetics Analysis Version 11. Molecular Biology and Evolution https://doi.org/10.1093/molbev/msab120.
Disclaimer: Although utmost care has been taken to ensure the correctness of the caption, the caption text is provided "as is" without any warranty of any kind. Authors advise the user to carefully check the caption prior to its use for any purpose and report any errors or problems to the authors immediately (www.megasoftware.net). In no event shall the authors and their employers be liable for a…

## Sheet: CA positive
	AalbCA_AALB005603-RA	AalbCA_AALB006388-RA	AalbCA_AALB016476-RA	AalbCA_AALB015852-RA	AalbCA_AALB007719-RA	AalbCA_AALB005462-RA	AalbCA_AALB016615-RA	AalbCA_AALB010624-RA	AalbCA_AALB016475-RA	AalbCA_AALB008873.R4308	AdarCA_ADAC003896-RA	AdarCA_ADAC006561-RA	AdarCA_ADAC006567-RA	AdarCA_ADAC004560-RA	AdarCA_ADAC010406-RA	AdarCA_ADAC004946-RA	AdarCA_ADAC009373-RA	AdarCA_ADAC004898-RA	AdarCA_ADAC007108-RA	AdarCA_ADAC001996-RA	AdarCAI_ADAC006568-RA	AaquCA_CA837.g10581	AaquCA_1672.g1306	AaquCA_1672.g1308	AaquCA_988.g11907	AaquCA_1561.g1052	AaquCA_3630.g4495	AaquCA_4183.g5251	AaquCA_7849.g9872	AaquCA_3947.g4891	AaquCA_6757.g8492	AaquCA_1672.g1307	AgamCA10_AGAP004895-RA	AgamCA2_AGAP000401-RA	AgamCARP2_AGAP000715-RA	AgamCA7_AGAP002359-RA	AgamCA1_AGAP002360-RA	AgamCAbeta_AGAP002992-RA	AgamCA6_AGAP003289-RA	AgamCA11_AGAP005066-RA	AgamCA4_AGAP007550-RA	AgamCA9_AGAP010052-RA	AgamCA7_AGAP010844-RA	AgamCA_AGAP012656-RA	AgamCAI_AGAP013402-RA
AalbCA_AALB005603-RA
AalbCA_AALB006388-RA	0.142405
AalbCA_AALB016476-RA	1	0.125282
AalbCA_AALB015852-RA	0.436402	0.180346	0.0671801
AalbCA_AALB007719-RA	1	0.384078	1	0.213629
AalbCA_AALB005462-RA	0.484074	0.166149	1	1	1
AalbCA_AALB016615-RA	1	0.0959102	0.266276	0.211587	1	1
AalbCA_AALB010624-RA	0.460022	0.419787	1	0.461655	1	1	1
AalbCA_AALB016475-RA	1	0.174405	1	0.0809261	1	1	1	1
AalbCA_AALB008873.R4308	1	0.0334468	1	0.375425	1	1	1	1	1
AdarCA_ADAC003896-RA	0.0168391	1	0.278882	0.0745954	0.37513	0.104381	0.319522	1	0.2908	1
AdarCA_ADAC006561-RA	0.327251	0.151473	1	0.291036	1	1	0.114247	1	1	1	0.396521
AdarCA_ADAC006567-RA	1	0.330334	1	0.396013	1	1	1	1	1	1	0.132367	1
AdarCA_ADAC004560-RA	0.153623	0.0788573	0.0210378	1	1	0.112208	0.0852692	0.228578	0.351087	0.0326489	0.223119	0.0376417	0.0965011
AdarCA_ADAC010406-RA	1	0.0707855	1	0.250117	1	1	1	1	0.426709	1	0.412217	1	1	0.0326489
AdarCA_ADAC004946-RA	1	1	1	0.0144942	1	1	1	1	1	1	0.25649	1	1	0.223198	1
AdarCA_ADAC009373-RA	1	0.0513859	1	1	1	1	1	0.353038	1	0.493098	0.082332	0.319633	1	0.465955	1	1
AdarCA_ADAC004898-RA	1	0.083712	1	1	1	1	1	0.482003	1	1	0.310604	1	1	0.122431	1	1	1
AdarCA_ADAC007108-RA	0.430879	1	0.24792	0.0062127	0.0566242	0.248919	0.101704	0.0898986	1	0.104293	1	0.184083	0.291309	0.0158609	0.106455	0.120494	1	0.131087
AdarCA_ADAC001996-RA	0.225482	0.206756	1	0.426634	1	1	0.430143	1	1	1	1	1	1	0.204319	1	1	0.18599	1	0.262512
AdarCAI_ADAC006568-RA	1	0.241243	1	0.167494	1	1	1	1	1	1	0.375941	1	1	1	0.439925	1	1	1	1	1
AaquCA_CA837.g10581	0.0843506	1	0.288334	1	1	0.365014	0.215539	1	1	0.0292124	1	0.126492	1	0.387553	0.199348	1	0.0549441	0.225086	1	1	1
AaquCA_1672.g1306	0.336286	0.0708273	1	0.299382	1	1	0.0596882	1	1	1	0.375593	1	1	0.0394806	1	1	0.328423	1	0.110027	1	1	0.130584
AaquCA_1672.g1308	0.495244	0.27559	1	0.480769	1	1	1	1	1	1	0.249648	1	1	0.227924	1	1	0.40834	1	0.265177	1	1	1	1
AaquCA_988.g11907	0.186955	0.212535	0.21639	1	0.24767	0.305565	0.211587	0.267122	0.0809261	0.250117	0.0438001	1	0.126333	1	0.250117	0.0451404	1	0.325953	0.0062127	0.373903	0.265528	1	0.433917	0.174034
AaquCA_1561.g1052	1	0.127207	1	0.0491224	1	1	1	1	0.466257	1	1	1	1	0.168011	1	1	1	1	0.10989	0.447499	0.479456	0.189552	1	1	0.0491224
AaquCA_3630.g4495	1	0.189219	1	0.154321	1	1	1	1	1	1	0.0562102	1	1	0.288834	1	1	1	1	0.240311	1	1	0.453105	1	1	0.418729	1
AaquCA_4183.g5251	1	0.0147005	0.48378	0.113024	1	1	1	0.471342	1	0.431989	0.275903	0.22551	1	0.0091466	1	1	1	1	0.198771	0.236189	1	0.0467505	0.232587	1	0.193393	1	1
AaquCA_7849.g9872	1	0.105253	1	1	1	1	1	1	0.341273	1	0.429972	1	1	0.420694	1	1	1	1	0.144089	1	1	0.235987	1	1	1	1	1	1
AaquCA_3947.g4891	1	0.114455	1	0.291641	1	1	1	0.287785	1	1	0.203683	0.477139	1	0.380775	1	1	1	1	0.0480507	0.416546	1	0.152483	0.354709	1	0.291641	1	1	1	1
AaquCA_6757.g8492	0.390167	0.499652	1	0.124361	1	1	0.258243	1	1	1	1	1	1	0.0813551	1	1	1	1	0.48893	1	1	1	1	1	0.181777	1	1	0.262585	1	0.250678
AaquCA_1672.g1307	1	1	1	0.474025	1	1	1	1	1	1	1	-214748364	1	1	1	1	1	1	1	1	1	1	1	1	0.474025	0.479456	1	1	0.313104	1	1
AgamCA10_AGAP004895-RA	1	1	1	1	1	1	1	1	1	1	1	1	1	1	1	1	1	1	1	1	1	1	1	1	1	1	1	1	1	1	1	1
AgamCA2_AGAP000401-RA	1	0.453039	1	0.361076	1	1	1	0.431932	1	1	0.35091	1	1	1	1	1	1	1	0.27647	0.485255	1	1	1	1	0.361076	1	1	1	0.406725	1	1	1	1
AgamCARP2_AGAP000715-RA	0.267683	1	1	1	0.442571	0.320104	0.0487836	1	1	0.0251773	1	1	1	1	0.360256	1	0.449195	0.110026	1	0.294909	1	1	1	0.338266	1	0.178548	1	0.243492	0.225597	0.0604875	1	1	1	0.201689
AgamCA7_AGAP002359-RA	1	0.0832162	1	0.000640417	0.0272949	1	0.282123	1	1	0.157576	1	1	1	0.0053485	0.263683	0.102711	1	1	0.0250463	1	1	0.283128	1	1	0.00866819	0.102233	0.243383	0.4822	1	1	1	1	1	0.450401	0.177197
AgamCA1_AGAP002360-RA	1	0.194502	1	0.0429805	1	1	1	1	1	1	1	1	1	0.00432649	0.277781	1	1	1	0.101982	1	1	0.367718	1	1	0.150825	1	0.166947	0.186532	1	1	1	1	1	1	1	0.272168
AgamCAbeta_AGAP002992-RA	0.189145	0.157352	0.0404908	1	0.171089	0.384607	0.121499	0.445768	0.0831602	0.228148	1	0.210806	0.0613337	1	0.155661	0.103837	0.144342	0.274544	0.0144698	0.411298	0.391501	1	0.0689657	0.167423	1	0.0846138	1	0.195124	0.149316	0.179465	0.271253	1	1	0.0678623	1	0.0328625	0.335209
AgamCA6_AGAP003289-RA	1	0.130072	1	1	1	1	1	0.0304983	1	1	0.204619	1	1	1	1	1	1	1	0.0275604	0.204406	1	0.160965	1	1	0.365899	1	1	1	1	1	0.29596	1	1	0.326234	1	1	1	0.284571
AgamCA11_AGAP005066-RA	1	0.374182	1	1	1	1	1	1	0.495284	1	0.300072	1	1	1	1	1	1	1	0.379868	1	1	1	0.35576	1	1	1	1	1	1	1	1	1	1	1	1	0.339654	0.252463	0.0336869	1
AgamCA4_AGAP007550-RA	1	0.171422	1	0.122605	1	1	1	1	1	1	0.351787	1	1	0.0186327	1	1	1	1	0.23283	1	1	1	1	1	0.324597	1	1	0.481531	1	1	1	1	1	1	1	1	0.347966	0.175142	1	1
AgamCA9_AGAP010052-RA	1	0.186774	1	0.184034	1	1	1	1	1	1	0.298468	1	1	0.0497163	1	1	1	1	0.211979	1	1	0.341371	1	1	0.0601846	1	1	1	1	1	1	1	1	1	0.181194	0.406475	1	0.275397	1	1	1
AgamCA7_AGAP010844-RA	0.146784	0.457859	1	0.0498171	1	0.168286	1	-214748364	1	1	0.450766	1	1	0.203191	1	1	0.241808	0.102133	0.405939	-214748364	1	0.352852	1	1	0.144886	1	1	0.387903	0.319093	1	1	1	1	1	1	1	1	0.16334	1	0.199962	1	0.460614
AgamCA_AGAP012656-RA	1	1	1	1	1	1	1	1	1	1	0.189481	1	0.47292	1	1	1	1	1	1	1	1	1	0.497325	0.490635	1	1	1	1	1	1	1	1	1	1	1	0.480034	0.376358	0.0693196	1	1	1	1	0.1153
AgamCAI_AGAP013402-RA	1	0.111627	0.314444	0.0225083	0.211338	1	0.303566	1	1	0.120202	1	1	1	0.0152086	0.194486	0.435721	1	1	0.186257	1	1	0.21188	1	1	0.0486288	0.0919157	1	1	1	0.488876	1	1	1	1	0.219882	0.0944872	0.242254	0.171221	1	1	1	1	1	1

## Sheet: CA Purifying
	AalbCA_AALB005603-RA	AalbCA_AALB006388-RA	AalbCA_AALB016476-RA	AalbCA_AALB015852-RA	AalbCA_AALB007719-RA	AalbCA_AALB005462-RA	AalbCA_AALB016615-RA	AalbCA_AALB010624-RA	AalbCA_AALB016475-RA	AalbCA_AALB008873.R4308	AdarCA_ADAC003896-RA	AdarCA_ADAC006561-RA	AdarCA_ADAC006567-RA	AdarCA_ADAC004560-RA	AdarCA_ADAC010406-RA	AdarCA_ADAC004946-RA	AdarCA_ADAC009373-RA	AdarCA_ADAC004898-RA	AdarCA_ADAC007108-RA	AdarCA_ADAC001996-RA	AdarCAI_ADAC006568-RA	AaquCA_CA837.g10581	AaquCA_1672.g1306	AaquCA_1672.g1308	AaquCA_988.g11907	AaquCA_1561.g1052	AaquCA_3630.g4495	AaquCA_4183.g5251	AaquCA_7849.g9872	AaquCA_3947.g4891	AaquCA_6757.g8492	AaquCA_1672.g1307	AgamCA10_AGAP004895-RA	AgamCA2_AGAP000401-RA	AgamCARP2_AGAP000715-RA	AgamCA7_AGAP002359-RA	AgamCA1_AGAP002360-RA	AgamCAbeta_AGAP002992-RA	AgamCA6_AGAP003289-RA	AgamCA11_AGAP005066-RA	AgamCA4_AGAP007550-RA	AgamCA9_AGAP010052-RA	AgamCA7_AGAP010844-RA	AgamCA_AGAP012656-RA	AgamCAI_AGAP013402-RA
AalbCA_AALB005603-RA
AalbCA_AALB006388-RA	1
AalbCA_AALB016476-RA	0.385068	1
AalbCA_AALB015852-RA	1	1	1
AalbCA_AALB007719-RA	0.0843863	1	0.185494	1
AalbCA_AALB005462-RA	1	1	0.0445494	0.397555	0.125282
AalbCA_AALB016615-RA	0.137009	1	1	1	0.00472249	0.0666758
AalbCA_AALB010624-RA	1	1	0.000251477	1	0.146553	0.437481	0.425193
AalbCA_AALB016475-RA	0.360477	1	0.0109001	1	0.132856	0.416961	0.0309653	0.0364385
AalbCA_AALB008873.R4308	0.326615	1	0.111005	1	0.233608	0.0164948	0.313479	0.150875	0.33351
AdarCA_ADAC003896-RA	1	0.0143976	1	1	1	1	1	0.209521	1	0.186627
AdarCA_ADAC006561-RA	1	1	0.052309	1	0.0374117	0.0445494	1	0.0102242	1.76553e-05	0.111005	1
AdarCA_ADAC006567-RA	0.375858	1	0.0131002	1	0.329216	0.0138591	0.0131522	0.0944266	0.0331849	0.100604	1	0.00292042
AdarCA_ADAC004560-RA	1	1	1	0.00112516	0.259057	1	1	1	1	1	1	1	1
AdarCA_ADAC010406-RA	0.173948	1	0.148994	1	0.258093	0.0469096	0.121376	0.341473	1	0.0272756	1	0.148994	0.0832162	1
AdarCA_ADAC004946-RA	0.324257	0.420582	0.0295349	1	0.00012659	0.193225	0.000214493	0.0772521	0.146325	0.0336645	1	0.0222444	0.274295	1	0.0413488
AdarCA_ADAC009373-RA	0.00122361	1	0.392648	0.163411	0.0190328	0.0237945	0.133664	1	0.0859575	1	1	1	0.481035	1	0.266373	0.0311243
AdarCA_ADAC004898-RA	0.202392	1	0.031377	0.371801	0.0733866	0.0246072	0.0720341	1	0.187931	0.0205886	1	0.031377	0.0592885	1	0.0334561	0.215068	0.00426538
AdarCA_ADAC007108-RA	1	0.231426	1	1	1	1	1	1	0.297532	1	0.0203771	1	1	1	1	1	0.370655	1
AdarCA_ADAC001996-RA	1	1	0.0452989	1	0.493925	0.437481	1	0.00551272	0.0364385	0.429909	0.367292	0.176616	0.298677	1	0.49754	0.125614	1	0.355956	1
AdarCAI_ADAC006568-RA	0.188286	1	0.00365875	1	0.163	0.202144	0.0341905	0.0867631	0.200982	0.319671	1	0.000462051	0.0247528	0.47508	1	0.0904738	0.0210746	0.054724	0.297532	0.0867631
AaquCA_CA837.g10581	1	0.223821	1	0.411491	0.325274	1	1	0.470972	0.342753	1	0.0997506	1	0.18671	1	1	0.388261	1	1	0.0847404	0.260671	0.255732
AaquCA_1672.g1306	1	1	0.00421939	1	0.0792097	0.0973218	1	0.00923647	0.000183822	0.309736	1	0.032742	0.00902322	1	0.370896	0.0519084	1	0.151353	1	0.032807	0.00223537	1
AaquCA_1672.g1308	1	1	0.000380407	1	0.451993	0.000470457	0.00492272	0.00627546	0.0289854	0.0156956	1	0.00133307	0.0170209	1	0.0397525	0.285426	1	0.0102442	1	0.0598632	0.0183255	0.238988	0.00488516
AaquCA_988.g11907	1	1	1	0.0154696	1	1	1	1	1	1	1	0.429559	1	0.00112516	1	1	0.163411	1	1	1	1	0.366671	1	1
AaquCA_1561.g1052	0.0715122	1	0.1681	1	0.325185	0.00950818	0.0695799	0.127688	1	0.00664643	0.294965	0.0406117	0.0944025	1	0.0122613	0.0627979	0.128243	0.0121134	1	1	1	1	0.162595	0.0143621	1
AaquCA_3630.g4495	0.363807	1	0.144606	1	6.52494e-05	0.318705	0.0284248	0.0544234	0.436482	0.284983	1	0.119621	0.154654	1	0.39964	8.69696e-08	0.177531	0.224826	1	0.31944	0.486059	1	0.203916	0.32128	1	0.157358
AaquCA_4183.g5251	7.82481e-05	1	1	1	0.0116706	0.493839	0.312475	1	0.36948	1	1	1	0.0986929	1	0.36719	0.43586	1.04503e-07	0.186831	1	1	0.280151	1	1	0.0739979	1	0.326291	0.342938
AaquCA_7849.g9872	0.0541221	1	0.009175	0.0659516	0.0164752	0.0110088	0.0212392	0.476237	1	0.0449892	1	0.00166473	0.0884518	1	0.06862	0.0358549	0.00350392	0.0704128	1	0.170505	0.432592	1	0.0292854	0.0781272	0.282014	0.0285092	0.0368474	0.0479503
AaquCA_3947.g4891	0.126197	1	0.310863	1	0.00384702	0.0427436	0.0076088	1	0.0518625	0.0740859	1	1	0.00506776	1	0.0150223	0.000172009	0.0631685	0.0953307	1	1	0.0573041	1	1	0.0060849	1	0.039589	0.00948488	0.0548587	0.0779446
AaquCA_6757.g8492	1	1	0.0378967	1	0.461527	0.34576	1	0.00168808	0.0433213	0.341473	0.238789	0.0774047	0.0350744	1	0.257268	0.107785	0.412072	0.266447	1	0.0297723	0.121835	0.0439496	0.00689698	5.1459e-05	1	0.46444	0.289641	1	0.0317098	1
AaquCA_1672.g1307	0.0697041	0.399174	1.13064e-06	1	0.0856721	0.311014	0.00110041	0.0526268	0.00475126	0.319671	0.459495	-214748364	0.0197619	0.250812	0.421936	0.00178993	0.143203	0.475246	0.0624094	0.0526268	0.000161175	0.03884	2.68229e-13	0.0592852	1	1	0.126789	0.00864656	1	0.0127603	0.0192962
AgamCA10_AGAP004895-RA	3.08713e-06	0.132613	0.0584014	0.0526538	5.21179e-30	0.00527736	3.43097e-07	7.00213e-05	0.00175297	4.91182e-05	0.167267	0.017842	0.0257829	0.145697	4.70885e-05	1.71927e-21	0.00856133	0.00433064	0.0129792	1.27479e-05	0.00419543	0.119915	0.0166718	0.0262562	0.0905689	0.00175602	3.03648e-12	0.0221472	0.0963482	4.94824e-05	2.89431e-05	0.0195981
AgamCA2_AGAP000401-RA	0.000741905	1	0.207003	1	0.448905	0.336115	0.0442555	1	0.0922544	0.0724002	1	0.137276	0.130363	0.448947	0.107213	0.203924	3.98093e-05	0.320389	1	1	0.0545664	0.406747	0.236306	0.410367	1	0.335633	0.0444108	3.28382e-06	1	0.417501	0.478787	0.0718757	0.133455
AgamCARP2_AGAP000715-RA	1	1.13706e-05	0.362376	0.122459	1	1	1	0.463166	0.442393	1	0.000870095	0.31862	0.363397	0.421908	1	0.183685	1	1	0.00916749	1	0.182252	0.00273323	0.477138	1	0.188944	1	0.250145	1	1	1	0.415333	0.222139	0.0492086	1
AgamCA7_AGAP002359-RA	0.24396	1	0.000170819	1	1	0.247602	1	0.0469956	0.0510038	1	0.328228	6.684e-05	0.00744328	1	1	1	0.0166849	0.474727	1	0.208416	0.0473265	1	0.000971858	0.00108212	1	1	1	1	0.284318	0.46303	0.146976	0.00369753	0.0179005	1	1
AgamCA1_AGAP002360-RA	0.48215	1	0.25287	1	0.390443	0.0935871	0.205892	0.106628	0.123157	0.440748	0.492962	0.194026	0.00479466	1	1	0.407831	0.120774	0.183839	1	0.209154	0.236758	1	0.189506	0.0498668	1	0.336788	1	1	0.104855	0.0974164	0.145663	0.0271766	0.00735386	0.439392	0.371229	1
AgamCAbeta_AGAP002992-RA	1	1	1	1.012e-06	1	1	1	1	1	1	0.424573	1	1	5.11605e-10	1	1	1	1	1	1	1	0.195107	1	1	1.012e-06	1	0.367163	1	1	1	1	0.381573	0.0378782	1	0.400226	1	1
AgamCA6_AGAP003289-RA	0.0449149	1	0.0307697	0.493361	0.236037	0.118738	0.0279823	1	0.175595	0.00034939	1	0.0307697	0.0149738	0.347631	0.00422479	0.0228551	0.106193	0.0333504	1	1	0.13438	1	0.0674984	0.0353206	1	0.000994505	0.225626	0.140334	0.0815039	0.15361	1	0.143467	0.00169995	1	0.384594	0.19499	0.316209	1
AgamCA11_AGAP005066-RA	0.000300454	1	0.367045	0.48383	0.226444	0.000674567	0.11607	0.0112342	1	0.143763	1	0.234556	0.384014	0.238207	0.414817	0.170889	6.01481e-05	0.00236328	1	0.0290956	0.306842	0.1792	1	0.364655	0.48383	0.174524	0.0562912	5.61229e-05	0.00497072	0.00746645	3.56745e-06	0.113524	0.00113577	0.00174031	0.441855	1	1	1	0.0165815
AgamCA4_AGAP007550-RA	0.0381535	1	0.101545	1	0.106853	4.05568e-05	0.0960353	0.0243936	0.432876	0.378067	1	0.190445	0.000341694	1	0.471146	0.270038	0.00869762	1.09839e-06	1	0.181295	0.447478	0.401786	0.300951	0.000796704	1	0.304351	0.210518	1	2.61962e-06	0.00787053	0.236306	0.173615	0.00861218	0.0132855	0.251727	0.472586	1	1	0.0440013	0.0295349
AgamCA9_AGAP010052-RA	0.31803	1	0.0510713	1	0.000239638	0.0479758	8.92907e-15	0.0230974	0.0572345	0.210561	1	0.0139859	0.000343359	1	0.0488504	0.0129514	0.00243972	0.105106	1	0.146113	0.0320409	1	0.0363436	0.00111785	1	0.109275	0.00150726	0.182993	0.420194	3.32518e-13	0.274332	0.0178977	0.000445803	0.151767	1	1	0.00741328	1	0.00399482	0.0868276	0.0021685
AgamCA7_AGAP010844-RA	1	1	0.240433	1	0.13824	1	0.253572	-214748364	0.134579	0.0643318	1	0.103666	0.00838082	1	0.0212753	0.388353	1	1	1	-214748364	0.115253	1	0.195982	0.000137819	1	0.0737444	0.237364	1	1	0.193785	6.86655e-23	0.0238595	0.00340664	0.311819	0.183441	0.478422	0.203615	1	0.123808	1	0.0824107	1
AgamCA_AGAP012656-RA	0.00103892	0.485935	0.234556	0.334295	0.226444	0.00343687	0.0559753	0.0112342	0.367072	0.0737613	1	0.129099	1	0.121483	0.283544	0.170889	0.000278213	0.00950712	0.48565	0.0290956	0.192825	0.0918304	1	1	0.334295	0.0944025	0.022942	9.85772e-06	0.0179276	0.0234104	3.56745e-06	0.204324	0.000129049	0.00174031	0.441855	1	1	1	0.00521949	0.154461	0.0100557	0.0868276	1
AgamCAI_AGAP013402-RA	0.0815834	1	1	1	1	0.246001	1	0.00869974	2.94753e-08	1	0.0342678	0.456975	0.0489098	1	1	1	0.155771	0.158435	1	0.0882338	1.11779e-07	1	0.44998	0.0389905	1	1	0.482445	0.204423	0.472727	1	0.0774677	6.20331e-09	0.322579	0.380895	1	1	1	1	0.335627	0.233384	0.447003	0.303861	0.36865	0.134357

## Sheet: CA Caption
Table. Codon-based Test of Neutrality for analysis between sequences.
The probability of rejecting the null hypothesis of strict-neutrality (dN = dS) (below diagonal) is shown. Values of P less than 0.05 are considered significant at the 5% level and are highlighted. The test statistic (dN - dS) is shown above the diagonal. dS and dN are the numbers of synonymous and nonsynonymous substitutions per site, respectively. The variance of the difference was computed usi…
1. Nei M. and Gojobori T. (1986). Simple methods for estimating the numbers of synonymous and nonsynonymous nucleotide substitutions. Molecular Biology and Evolution 3:418-426.
2. Kumar S., Stecher G., Li M., Knyaz C., and Tamura K. (2018). MEGA X: Molecular Evolutionary Genetics Analysis across computing platforms. Molecular Biology and Evolution 35:1547-1549.
Disclaimer: Although utmost care has been taken to ensure the correctness of the caption, the caption text is provided "as is" without any warranty of any kind. Authors advise the user to carefully check the caption prior to its use for any purpose and report any errors or problems to the authors immediately (www.megasoftware.net). In no event shall the authors and their employers be liable for a…

## Sheet: SP|ATPase Positive
	AgamSPATPA_AGAP002858-RA	AgamSPATPB_AGAP007790-RA	AgamSPATPB_AGAP007791-RA	AgamSPATPb_AGAP009595-RA	AalbSPATPA_AALB008986.R4493	AalbSPATP_AALB008019-RA	AalbSPATP_AALB016223-RA	AalbSPATP_AALB000527-RA	AdarSPATP_ADAC005766-RA	AdarSPATP_ADAC001448-RA	AdarSPATP_ADAC001447-RA	AdarSPATP_ADAC007996-RA	AaqSPATP_953.g11842	AaqSPATP_544.g6793	AaqSPATP_C488980.g12029	AaqSPATP_59.g7435
AgamSPATPA_AGAP002858-RA
AgamSPATPB_AGAP007790-RA	1
AgamSPATPB_AGAP007791-RA	0.230439	1
AgamSPATPb_AGAP009595-RA	1	1	1
AalbSPATPA_AALB008986.R4493	1	1	0.187071	1
AalbSPATP_AALB008019-RA	1	1	1	1	1
AalbSPATP_AALB016223-RA	1	1	1	1	1	1
AalbSPATP_AALB000527-RA	1	1	1	1	1	1	1
AdarSPATP_ADAC005766-RA	1	1	0.340928	1	1	1	1	1
AdarSPATP_ADAC001448-RA	1	1	1	1	1	1	1	1	1
AdarSPATP_ADAC001447-RA	0.481645	1	1	1	1	1	1	1	1	1
AdarSPATP_ADAC007996-RA	1	1	1	1	1	1	1	1	1	1	1
AaqSPATP_953.g11842	1	1	0.17301	1	1	1	0.494098	1	1	1	0.480547	1
AaqSPATP_544.g6793	1	1	1	1	1	1	1	1	1	1	1	1	1
AaqSPATP_C488980.g12029	0.195255	1	1	1	0.479269	1	1	1	1	1	1	1	0.229644	1
AaqSPATP_59.g7435	1	1	1	1	1	1	1	1	1	1	1	1	1	1	1

## Sheet: SP|ATPase Purifying
	AgamSPATPA_AGAP002858-RA	AgamSPATPB_AGAP007790-RA	AgamSPATPB_AGAP007791-RA	AgamSPATPb_AGAP009595-RA	AalbSPATPA_AALB008986.R4493	AalbSPATP_AALB008019-RA	AalbSPATP_AALB016223-RA	AalbSPATP_AALB000527-RA	AdarSPATP_ADAC005766-RA	AdarSPATP_ADAC001448-RA	AdarSPATP_ADAC001447-RA	AdarSPATP_ADAC007996-RA	AaqSPATP_953.g11842	AaqSPATP_544.g6793	AaqSPATP_C488980.g12029	AaqSPATP_59.g7435
AgamSPATPA_AGAP002858-RA
AgamSPATPB_AGAP007790-RA	0.0324009
AgamSPATPB_AGAP007791-RA	1	0.00539705
AgamSPATPb_AGAP009595-RA	0.30739	6.96699e-06	0.0135655
AalbSPATPA_AALB008986.R4493	6.08006e-10	0.0881092	1	0.118178
AalbSPATP_AALB008019-RA	0.197665	3.80117e-12	0.000210929	7.13932e-11	0.046126
AalbSPATP_AALB016223-RA	0.33581	0.00309766	7.95927e-12	3.78523e-05	0.397436	0.0147182
AalbSPATP_AALB000527-RA	0.0627519	2.38222e-06	3.92685e-07	2.63997e-06	0.0749371	7.38149e-08	2.73032e-06
AdarSPATP_ADAC005766-RA	3.29545e-11	0.0590095	1	0.127312	0.000884888	0.00397478	0.293364	0.030032
AdarSPATP_ADAC001448-RA	0.0794103	3.60065e-09	5.3278e-05	7.42455e-06	0.00259627	2.08453e-06	3.64189e-05	1.64976e-05	0.0231437
AdarSPATP_ADAC001447-RA	1	0.0256113	4.56235e-11	0.0028326	0.410508	0.00187959	1.24188e-06	2.38183e-08	0.410235	0.000108161
AdarSPATP_ADAC007996-RA	0.0775631	1.5199e-05	2.49125e-05	9.19059e-08	0.0287876	2.79422e-07	1.34675e-06	2.57702e-07	0.00914141	3.8335e-05	6.39108e-06
AaqSPATP_953.g11842	9.25864e-11	0.0786606	1	0.0406838	0.000886254	0.0083169	1	0.00572022	0.00168382	0.00629417	1	0.00120869
AaqSPATP_544.g6793	0.166678	1.20747e-08	9.21897e-05	1.06483e-07	0.0209926	5.65341e-07	0.000815484	2.35444e-05	0.00631791	8.92123e-05	0.00122931	4.81512e-05	0.0391869
AaqSPATP_C488980.g12029	1	0.000318361	1.03198e-11	3.60268e-06	1	1.70531e-05	2.66449e-05	0.000107667	0.410058	6.44048e-07	2.50078e-05	1.44206e-05	1	1.76561e-05
AaqSPATP_59.g7435	0.1017	0.000366437	0.000164919	3.10708e-07	0.0123786	3.71769e-08	4.81618e-07	9.13996e-05	0.00319384	4.7014e-05	7.47688e-06	2.40812e-05	0.00030046	8.47915e-05	2.9069e-06

## Sheet: SP|ATPase Caption
Table. Codon-based Test of Neutrality for analysis between sequences.
The probability of rejecting the null hypothesis of strict-neutrality (dN = dS) (below diagonal) is shown. Values of P less than 0.05 are considered significant at the 5% level and are highlighted. The test statistic (dN - dS) is shown above the diagonal. dS and dN are the numbers of synonymous and nonsynonymous substitutions per site, respectively. The variance of the difference was computed usi…
1. Nei M. and Gojobori T. (1986). Simple methods for estimating the numbers of synonymous and nonsynonymous nucleotide substitutions. Molecular Biology and Evolution 3:418-426.
2. Kumar S., Stecher G., Li M., Knyaz C., and Tamura K. (2018). MEGA X: Molecular Evolutionary Genetics Analysis across computing platforms. Molecular Biology and Evolution 35:1547-1549.
Disclaimer: Although utmost care has been taken to ensure the correctness of the caption, the caption text is provided "as is" without any warranty of any kind. Authors advise the user to carefully check the caption prior to its use for any purpose and report any errors or problems to the authors immediately (www.megasoftware.net). In no event shall the authors and their employers be liable for a…

## Sheet: V1-type Positive
	AgamVATPD_AGAP010298-RA	AgamVATPB_AGAP002884-RA	AgamVATPF_AGAP002473-RA	AgamVATPA_AGAP003153-RA	AgamVATPC_AGAP005845-RA	AgamVATPH_AGAP003588-RA	AgamVATPE_AGAP002401-RA	AgamVATPG_AGAP001823-RA	AalbVATP_AALB002924-RA	AalbVATP_AALB003657-RA	AalbVATPF_AALB009730-RA	AalbVATPG_AALB008925-RA	AalbVATPC_AALB005999-RA	AalbVATP_AALB016663-RA	AalbVATPE_AALB007176-RA	AalbVATPG_AALB002219-RA	AdarVATPd_ADAC001545-RA	AdarVATP_ADAC001145-RA	AdarVATPf_ADAC004281-RA	AdarVATP_ADAC007554-RA	AdarVATPC_ADAC009152-RA	AdarVATPH_ADAC003862-RA	AdarVATPe_ADAC008492-RA	AdarVATPg_ADAC006123-RA	Aaq_8966.g11633	Aaq_7316.g9146	Aaq_2950.g3493	Aaq_4401.g5573	Aaq_6821.g8548	Aaq_1733.g1509	Aaq_295.g3482	Aaq_3560.g4390
AgamVATPD_AGAP010298-RA
AgamVATPB_AGAP002884-RA	1
AgamVATPF_AGAP002473-RA	0.465961	0.342994
AgamVATPA_AGAP003153-RA	0.257691	0.242526	0.0498103
AgamVATPC_AGAP005845-RA	1	0.00477602	0.00276216	0.0497068
AgamVATPH_AGAP003588-RA	1	0.022736	0.0442765	0.135488	1
AgamVATPE_AGAP002401-RA	1	0.0741201	0.000679643	0.00800351	0.0270556	0.199843
AgamVATPG_AGAP001823-RA	1	0.277372	0.0419548	1	0.0224411	0.163468	0.0114386
AalbVATP_AALB002924-RA	1	1	1	0.123695	1	1	1	1
AalbVATP_AALB003657-RA	0.159478	0.0288449	1	1	0.0280946	0.142696	0.461384	0.00630618	0.0433882
AalbVATPF_AALB009730-RA	0.17019	1	1	0.236253	0.0354151	1	0.0231622	0.151676	0.401857	1
AalbVATPG_AALB008925-RA	0.296778	0.180747	0.104192	1	0.0187971	0.0648583	0.173201	1	0.0695523	0.0779769	0.0883478
AalbVATPC_AALB005999-RA	1	0.00661252	0.00799881	0.0511922	1	0.132542	0.021335	0.0314267	1	0.00471424	0.0921518	0.0103249
AalbVATP_AALB016663-RA	1	0.0474017	0.0764963	0.425017	0.0809938	1	0.424116	0.00199882	1	0.110497	1	0.285549	0.0704662
AalbVATPE_AALB007176-RA	1	0.0291721	0.013619	0.00958725	0.0117405	0.183915	1	0.0690136	1	1	0.137601	0.259818	0.0205931	0.194391
AalbVATPG_AALB002219-RA	1	0.026487	0.30493	1	0.14365	0.219933	0.0943906	1	0.233901	0.361546	0.319545	1	0.147402	0.0451646	0.168006
AdarVATPd_ADAC001545-RA	1	1	1	0.341604	1	1	1	0.325035	1	0.0183137	1	0.223552	1	1	1	1
AdarVATP_ADAC001145-RA	1	1	0.189367	1	0.000372161	0.0216599	0.106106	0.100469	1	0.004366	0.258593	0.194924	0.00812512	0.201275	0.0663282	0.0392674	1
AdarVATPf_ADAC004281-RA	1	1	1	0.136127	0.0243426	0.0434146	0.0290338	0.192213	0.449797	1	1	0.335692	0.101885	0.0751454	0.109228	0.350172	1	1
AdarVATP_ADAC007554-RA	1	0.151191	0.1583	1	0.035977	0.0370718	0.147399	1	0.0433565	0.0960639	0.233307	1	0.0147615	1	0.0681972	1	0.375458	0.440448	1
AdarVATPC_ADAC009152-RA	1	0.04877	0.016041	0.0573114	1	0.1694	0.204642	0.124152	1	0.0263463	0.0261056	0.0199092	1	0.373319	0.200529	0.230392	1	0.0224761	0.0478182	0.0437608
AdarVATPH_ADAC003862-RA	1	0.0817089	0.00599278	0.107251	0.154248	0.214005	0.0422003	0.0206336	1	0.0188877	0.00449242	1	0.343926	0.24649	0.0171417	0.012523	1	0.130396	0.00764105	0.144284	1
AdarVATPe_ADAC008492-RA	1	0.0208038	0.0632558	0.00142265	0.0145421	0.139087	1	0.0908785	1	1	0.240909	0.191635	0.00415851	0.233743	1	0.147182	1	0.0493539	0.197689	0.0439189	0.07263	0.0378867
AdarVATPg_ADAC006123-RA	1	0.0575064	0.470712	1	0.111412	0.103853	0.0589257	1	0.161173	0.200673	1	1	0.0775833	0.0201243	0.199556	1	1	0.0618131	1	1	0.131326	0.0529467	0.245375
Aaq_8966.g11633	1	1	1	0.073896	1	1	1	0.222676	1	0.0318729	0.469139	0.132373	1	0.478147	1	0.209207	1	1	0.326788	0.0876374	0.393824	0.403684	1	0.1428
Aaq_7316.g9146	1	1	0.272773	0.396167	0.00102054	0.0319243	0.0309513	0.0828819	1	0.0112308	0.207101	0.165056	0.0101002	0.112974	0.010007	0.0313381	1	1	0.471256	0.246319	0.0164635	0.0589414	0.00680764	0.0502965	1
Aaq_2950.g3493	0.38541	1	1	0.180521	0.0142404	0.327912	0.043244	0.154122	1	1	1	0.280664	0.101847	0.321385	0.184256	0.295434	1	0.284002	1	0.272541	0.0477062	0.00350638	0.404762	1	1	0.22918
Aaq_4401.g5573	0.377567	0.076528	0.149422	1	0.012242	0.119588	0.162069	1	0.0168555	0.0919199	0.0935487	1	0.0134929	0.288932	0.0763319	1	0.0749172	0.288087	0.146984	1	0.0405499	0.18821	0.0763319	1	0.0380574	0.111102	0.292241
Aaq_6821.g8548	1	0.00765172	0.00484249	0.0389194	1	0.0809151	0.0523347	0.0329594	1	0.00515859	0.0370311	0.00410112	1	0.0488966	0.0872062	0.221074	1	0.0160267	0.0657908	0.0106219	1	0.489143	0.0221549	0.0557141	1	0.00660499	0.0656531	0.00965972
Aaq_1733.g1509	1	0.0116887	0.0191597	1	0.119768	1	1	0.00101509	1	0.194658	1	0.0762707	0.0100466	1	0.266394	0.0451766	1	0.150378	0.112225	0.169884	0.107034	1	0.371562	0.0330231	1	0.0809227	0.141899	0.0562675	0.0109233
Aaq_295.g3482	1	0.0145983	0.011497	0.00958725	0.00239691	0.12828	1	0.0316234	1	0.291409	0.179986	0.259818	0.00478777	0.233743	1	0.0568978	1	0.0361376	0.208038	0.0272466	0.0796601	0.00220364	1	0.159647	1	0.00455687	0.166553	0.0763319	0.0277903	0.313717
Aaq_3560.g4390	1	0.0973093	0.277277	0.475439	0.114239	0.210915	0.0671038	1	0.224279	0.2363	0.415182	1	0.112191	0.0805951	0.155584	1	1	0.14719	0.448702	1	0.181413	0.0246909	0.194825	1	0.356086	0.124009	0.483219	1	0.173492	0.080858	0.0809531
